# Supplementary material for: Identifying putative substrates of Calpain-15 in neurodevelopment
Source: PLoS One. 2025 Apr 16;20(4):e0319489. doi: 10.1371/journal.pone.0319489 (PMC12002525; doi:10.1371/journal.pone.0319489)
Supplement: S2 Supplemental Data — (CSV) [file pone.0319489.s002.csv]

Supplemental Data 1. LogCPM values for every mRNA from every sample used.
Gene	Symbol.x	A1	A2	B1	B2	B3	B4	C1	C2	D1	D2	E1	E2	F1	Symbol.y
ENSMUSG00000000001	Gnai3	7.275803509	7.269602986	7.389196801	7.367656982	7.409954049	7.373006284	7.272654317	7.376661521	7.223433992	7.279450918	7.341744189	7.321334468	7.270503195	Gnai3
ENSMUSG00000000003	Pbsn	-4.592652616	-4.592652616	-4.592652616	-4.592652616	-4.592652616	-4.592652616	-4.592652616	-4.592652616	-4.592652616	-4.592652616	-4.592652616	-4.592652616	-4.592652616	Pbsn
ENSMUSG00000000028	Cdc45	2.82425383	2.926991077	2.656107144	2.390982742	2.362594177	2.337953213	2.566029119	2.435280438	2.705209291	2.679780617	2.800893942	2.533220627	2.930955813	Cdc45
ENSMUSG00000000031	H19	6.08089182	6.061711696	7.08931313	7.283619078	7.299324175	7.070737532	6.519867591	6.633803619	5.577630694	5.910994992	6.537598115	6.514196391	6.090952121	H19
ENSMUSG00000000037	Scml2	2.372327964	2.345954259	2.484079177	2.195791064	2.298035641	2.242307928	2.282085636	2.33044229	2.331523757	2.535339549	2.051369615	2.381585036	2.265431753	Scml2
ENSMUSG00000000049	Apoh	-2.976527202	-2.670251378	-3.648480944	-2.521244665	-2.586563009	-3.452613851	-3.463502695	-2.824104645	-2.528596159	-2.365439519	-2.80573014	-3.844403963	-2.960993334	Apoh
ENSMUSG00000000056	Narf	6.74901966	6.752010465	6.554116917	6.650357	6.542162016	6.483452137	6.556531897	6.724518228	6.672012776	6.679929439	6.652467541	6.692374831	6.589376904	Narf
ENSMUSG00000000058	Cav2	4.695750494	4.878607457	4.474799469	4.330046342	4.041879825	4.320074618	4.636146701	4.662284671	4.884640746	4.940948712	4.813330337	4.702132735	5.160100764	Cav2
ENSMUSG00000000078	Klf6	7.18620891	7.204801973	7.12498076	7.040824715	7.054799334	7.135139515	7.20810325	7.294515969	7.250279124	7.326064838	7.357556594	7.266690903	7.231455098	Klf6
ENSMUSG00000000085	Scmh1	4.943627234	4.874062787	4.863454604	4.782417367	4.865423579	4.913026525	4.972085562	4.839633189	4.88095617	4.809158046	4.772093781	4.863711144	4.772728249	Scmh1
ENSMUSG00000000088	Cox5a	6.820147794	6.720396491	6.653512164	6.59437674	6.532451196	6.580285955	6.667194868	6.621869813	6.724097505	6.70003531	6.714620013	6.639746871	6.743011086	Cox5a
ENSMUSG00000000093	Tbx2	1.153402471	1.446055644	1.089992865	1.18371032	1.37417375	1.490874673	1.092731803	0.983201488	1.411344551	1.2071665	1.120668699	1.25932952	1.406462442	Tbx2
ENSMUSG00000000094	Tbx4	-0.905965893	-1.127210461	-0.942916674	-1.185449521	-0.757289716	-1.451031584	-1.200557026	-1.471181627	-1.13330927	-1.440369701	-0.918672973	-0.759238954	-0.784073024	Tbx4
ENSMUSG00000000103	Zfy2	-4.592652616	-4.592652616	-4.592652616	-4.592652616	-4.592652616	-4.592652616	-4.592652616	-4.592652616	-4.592652616	-4.592652616	-4.592652616	-4.592652616	-4.592652616	Zfy2
ENSMUSG00000000120	Ngfr	4.226877533	4.30707669	4.452260115	4.301193828	4.330726269	4.240435603	4.37045037	4.127634739	4.044863408	4.15284448	4.235148279	4.295383855	4.065376128	Ngfr
ENSMUSG00000000125	Wnt3	2.828606688	2.744833514	3.179640489	3.22655729	3.103322445	2.949573663	2.719419488	2.868724612	2.851701068	2.88956496	2.870674295	2.878175153	2.969916382	Wnt3
ENSMUSG00000000126	Wnt9a	1.945187537	2.278774976	2.13996336	2.091806162	1.814536387	1.910191501	1.899959542	2.27799123	2.058955301	2.214633062	1.956392431	2.172096479	2.578582064	Wnt9a
ENSMUSG00000000127	Fer	5.505008728	5.517822204	5.369032044	5.291875889	5.330136884	5.462652495	5.436950408	5.538263308	5.407506516	5.541223253	5.541706151	5.494709713	5.462897288	Fer
ENSMUSG00000000131	Xpo6	6.750454196	6.766795488	6.823645582	6.785655546	6.877142363	6.876740228	6.777432113	6.763722288	6.749830117	6.6900174	6.703695844	6.792382785	6.574180523	Xpo6
ENSMUSG00000000134	Tfe3	4.374101327	4.3188293	4.540378737	4.631428554	4.417697835	4.526246463	4.523365367	4.428302917	4.523830714	4.385832248	4.384341158	4.348222996	4.411569378	Tfe3
ENSMUSG00000000142	Axin2	5.03026733	5.109757916	5.260066964	5.319954925	5.471007152	5.389839639	5.127400196	5.170565384	5.00208393	5.061701537	5.044031839	5.124773296	4.910950852	Axin2
ENSMUSG00000000148	Brat1	4.922402373	4.795730973	4.835666571	4.764209432	4.823991298	4.732559611	4.96982195	4.847653322	4.928136915	4.879232077	4.800767242	4.949080883	4.941491641	Brat1
ENSMUSG00000000149	Gna12	6.960134764	6.93331859	7.038521588	7.046630849	7.033752313	7.045076513	6.954719836	6.916888451	6.890699696	6.880379722	6.903456624	6.906548632	6.904440212	Gna12
ENSMUSG00000000154	Slc22a18	-1.158203811	-1.056098526	-1.236390676	-0.873329773	-0.88472164	-0.887925095	-1.121200484	-1.249669418	-1.712318145	-0.66635865	-0.97516749	-1.152177299	-0.968208247	Slc22a18
ENSMUSG00000000157	Itgb2l	-3.242647782	-3.952858426	-3.082618522	-3.878434978	-3.911532695	-3.452613851	-4.592652616	-4.025670204	-4.052114578	-3.555564411	-2.80573014	-3.578562527	-4.087027527	Itgb2l
ENSMUSG00000000159	Igsf5	-1.381324874	-0.690321234	-0.791786472	-1.100864572	-1.263420071	-1.266543758	-0.662144385	-1.393503341	-1.324250804	-1.357438096	-1.448198984	-1.345195059	-1.179331719	Igsf5
ENSMUSG00000000167	Pih1d2	1.111148084	0.884128765	0.755565833	1.132217454	0.737186967	1.239729313	0.578285802	0.30871171	0.648260951	0.668460754	0.855044631	1.097808037	1.101902855	Pih1d2
ENSMUSG00000000168	Dlat	6.674806594	6.678006491	6.507508438	6.539022473	6.462172109	6.52155934	6.627178273	6.554561827	6.600999672	6.708481142	6.6652296	6.570874473	6.778649955	Dlat
ENSMUSG00000000171	Sdhd	6.680838016	6.675070398	6.565537504	6.506531355	6.441150554	6.550261672	6.59486031	6.520476517	6.587498567	6.634114874	6.566643251	6.448933157	6.668978225	Sdhd
ENSMUSG00000000182	Fgf23	-1.464087171	-2.297885411	-1.053250054	-1.473774723	-1.44795504	-1.78131574	-1.927523231	-2.177760573	-1.194191132	-1.06648143	-2.031556281	-1.629636396	-1.725531962	Fgf23
ENSMUSG00000000183	Fgf6	-4.592652616	-4.592652616	-4.592652616	-4.592652616	-4.592652616	-4.592652616	-4.592652616	-4.592652616	-4.592652616	-4.592652616	-4.592652616	-4.592652616	-4.592652616	Fgf6
ENSMUSG00000000184	Ccnd2	6.973954883	7.061513904	7.106856373	7.192549658	7.221202774	7.088564704	6.959005764	7.043826599	6.887260175	6.911020869	7.005519166	6.937550507	7.240445559	Ccnd2
ENSMUSG00000000194	Gpr107	6.28670784	6.314485564	6.207889596	6.162802602	6.233879083	6.242821457	6.254795906	6.241112688	6.237765544	6.244595342	6.287067935	6.303169947	6.225494316	Gpr107
ENSMUSG00000000197	Nalcn	7.110030115	7.056759378	6.910718647	6.828749172	6.881126731	6.912433894	6.940918671	6.842838685	7.021332691	6.997008549	6.994988566	6.989331261	6.944521196	Nalcn
ENSMUSG00000000202	Btbd17	3.525135173	3.642219867	3.299528703	3.222459432	3.306603204	3.32844938	3.659768435	3.479624226	3.664638444	3.594078509	3.513189667	3.414468201	3.74246671	Btbd17
ENSMUSG00000000204	Slfn4	-3.242647782	-2.670251378	-2.361117171	-2.759813959	-3.102004554	-2.387382622	-3.117076209	-4.025670204	-2.882226663	-2.211832587	-2.80573014	-2.988933745	-2.960993334	Slfn4
ENSMUSG00000000214	Th	2.577636198	2.576023098	3.176588227	2.947525515	2.910471839	3.017817992	3.0673222	2.922869176	3.008515097	2.669929502	2.668864214	2.880936598	3.053911303	Th
ENSMUSG00000000215	Ins2	-3.242647782	-3.511167268	-3.337982525	-1.978002514	-3.45071774	-3.104238294	-2.604151332	-3.619707485	-2.528596159	-3.982859011	-2.44499036	-2.348179983	-2.615127755	Ins2
ENSMUSG00000000216	Scnn1g	-2.557641245	-2.670251378	-2.361117171	-2.521244665	-3.911532695	-3.452613851	-2.604151332	-2.053067605	-2.528596159	-2.53737183	-3.026751358	-3.160023903	-3.71335719	Scnn1g
ENSMUSG00000000223	Drp2	5.869551184	5.884950686	5.827339389	5.775049099	5.826118559	5.854102719	5.930388644	5.884139653	5.898739084	5.844127232	5.815392687	5.988041888	5.750811575	Drp2
ENSMUSG00000000244	Tspan32	-2.233408994	-1.756895136	-2.361117171	-1.703971125	-2.821385764	-1.910660891	-1.79844659	-2.177760573	-2.528596159	-2.365439519	-2.031556281	-1.69393182	-2.102821474	Tspan32
ENSMUSG00000000247	Lhx2	5.27317306	5.226662398	5.457824776	5.486406618	5.448876443	5.2464579	5.189025634	5.444206991	5.461546352	5.254475986	5.297553409	5.327145749	5.131031518	Lhx2
ENSMUSG00000000248	Clec2g	-4.592652616	-3.952858426	-4.044667934	-4.592652616	-4.592652616	-4.592652616	-4.592652616	-3.619707485	-4.052114578	-3.982859011	-3.606924886	-3.844403963	-4.087027527	Clec2g
ENSMUSG00000000253	Gmpr	4.164540142	4.303701141	4.182436327	4.169035128	3.944479314	4.18808534	4.126063693	3.941579812	4.141960132	4.223578908	4.153513449	4.051256594	4.288543061	Gmpr
ENSMUSG00000000263	Glra1	1.747880685	1.876953038	1.190251403	1.513839962	1.302849753	1.145259104	1.546017397	0.96856618	1.500489185	1.689082122	1.344908038	1.536524788	1.657800579	Glra1
ENSMUSG00000000266	Mid2	5.204496786	5.24964993	4.980087411	5.012234631	4.968119485	5.045344641	5.011134444	5.205310304	5.268478313	5.187867895	5.110861732	5.132904638	5.202294259	Mid2
ENSMUSG00000000275	Trim25	3.000492675	2.808142883	2.809790406	3.020144847	2.948357761	2.765992523	2.529608443	2.880499307	2.825103366	2.655025546	2.740780138	2.628316104	2.774698361	Trim25
ENSMUSG00000000276	Dgke	6.255525637	6.265008966	6.400713856	6.36871441	6.441980725	6.442656849	6.232781646	6.287177064	6.157805079	6.22328299	6.210379237	6.234387425	6.141243202	Dgke
ENSMUSG00000000278	Scpep1	4.42097775	4.511099821	4.480998409	4.354593448	4.38526321	4.460742485	4.506286056	4.563485881	4.540275875	4.409706096	4.335820578	4.464165073	4.330312511	Scpep1
ENSMUSG00000000282	Mnt	4.092164004	3.991788739	4.28378008	4.375042756	4.301750326	4.2574719	4.241277474	4.063659877	4.3772256	4.191230168	4.06347927	4.1868709	3.795845797	Mnt
ENSMUSG00000000290	Itgb2	0.976409866	0.670124796	0.671335604	1.096838623	0.191269827	0.187926671	0.798351631	1.04030175	0.577177982	0.23283414	0.569278396	0.669870216	0.804272683	Itgb2
ENSMUSG00000000295	Hddc2	4.359134492	4.193114742	4.443398824	4.271752496	4.405832905	4.374878642	4.246897024	4.338672319	4.120246405	4.198100967	4.217927289	4.141532982	4.210710519	Hddc2
ENSMUSG00000000296	Tpd52l1	3.865219519	3.89641102	3.791622715	3.63999693	3.788736958	3.721226271	3.796330925	3.795824045	3.940757263	4.015677055	4.04938759	3.932500957	4.172250381	Tpd52l1
ENSMUSG00000000301	Pemt	1.691641506	1.629806273	1.894577251	1.343178834	1.69705541	1.589845672	1.928214512	1.745700634	1.730818086	1.577583295	1.894676702	1.564277485	1.720068354	Pemt
ENSMUSG00000000303	Cdh1	2.348276133	2.694170417	3.072060045	3.015415642	2.861670997	2.787003426	2.877508259	2.864778261	2.326114323	2.572828028	3.146977468	2.932424088	3.089728139	Cdh1
ENSMUSG00000000305	Cdh4	7.029367166	6.974765885	7.407700148	7.479837816	7.466124193	7.352671398	7.142288054	7.173912017	7.076940688	7.058943531	7.129584946	7.189017857	6.816772864	Cdh4
ENSMUSG00000000308	Ckmt1	6.402186987	6.486236041	6.057553425	5.947570592	5.945666923	5.996763547	6.275563201	6.025180031	6.371459909	6.362052721	6.263990619	6.208239789	6.413293819	Ckmt1
ENSMUSG00000000317	Bcl6b	3.459289417	3.362946982	2.952241158	3.080254074	2.630697018	3.017817992	3.129483995	3.131051323	3.224525115	3.214968477	3.04413888	3.167710794	3.377420636	Bcl6b
ENSMUSG00000000318	Clec10a	-0.79466278	-0.537197298	-0.997028871	-0.873329773	-1.263420071	-0.760515638	0.070669978	-0.94256342	-0.513016781	-0.130493278	-0.22764327	-1.294466167	-0.080021491	Clec10a
ENSMUSG00000000320	Alox12	-1.852773719	-1.36435677	-0.942916674	-1.100864572	-1.263420071	-0.643450765	-0.906378229	-2.314259241	-0.721257823	-0.940407155	-2.031556281	-1.69393182	-0.784073024	Alox12
ENSMUSG00000000325	Arvcf	6.485522258	6.481762324	6.676921721	6.716681311	6.726184351	6.612643395	6.759852681	6.630030406	6.706510385	6.719267919	6.714899036	6.756180973	6.647359321	Arvcf
ENSMUSG00000000326	Comt	5.598460734	5.536635905	5.40076758	5.264236472	5.298401265	5.355088066	5.514319497	5.458024898	5.591224026	5.609813443	5.555481749	5.556036222	5.532869747	Comt
ENSMUSG00000000339	Rtca	5.777987767	5.803643768	5.93285807	5.996385832	5.930366897	5.95965458	5.808381917	5.890461776	5.793896724	5.859918943	5.891914178	5.773734814	5.880012729	Rtca
ENSMUSG00000000340	Dbt	4.626191121	4.574097625	4.639030491	4.76561823	4.630737855	4.587408708	4.553909934	4.526494114	4.369357767	4.567925745	4.60992963	4.596894603	4.669014558	Dbt
ENSMUSG00000000346	Dazap2	5.733996908	5.748225776	5.81953354	5.907931218	5.871809818	5.80859327	5.717537666	5.763742733	5.636724677	5.641663702	5.659454301	5.643195591	5.710640686	Dazap2
ENSMUSG00000000355	Mcts1	5.451683291	5.378773167	5.285789684	5.250215622	5.242318479	5.367346564	5.239695845	5.401940994	5.213873242	5.270862035	5.400362156	5.369053538	5.315022086	Mcts1
ENSMUSG00000000359	Rem1	-1.090890958	-1.45293819	-1.523522624	-1.371129239	-1.44795504	-0.760515638	-1.121200484	-1.938299772	-1.467207708	-0.940407155	-1.15927652	-1.345195059	-1.237319982	Rem1
ENSMUSG00000000365	Rnf17	0.474802213	1.005447059	0.426108434	0.209794909	0.253121473	0.733804093	0.756942303	-0.287014159	0.930814351	0.092386049	0.187049586	0.550067129	0.587575729	Rnf17
ENSMUSG00000000374	Trappc10	7.162913057	7.177168069	7.175353167	7.193073269	7.291285138	7.254733848	7.123573447	7.19724534	7.159859034	7.189010152	7.17754514	7.204256844	7.123825203	Trappc10
ENSMUSG00000000378	Ccm2	5.300850577	5.327338868	5.059279689	4.949159186	5.026844543	5.117618763	5.219831314	5.33005573	5.240715527	5.248696615	5.399668065	5.242178378	5.434742127	Ccm2
ENSMUSG00000000381	Wap	-4.592652616	-4.592652616	-4.592652616	-4.592652616	-4.592652616	-4.592652616	-4.592652616	-4.592652616	-4.592652616	-4.592652616	-4.592652616	-4.592652616	-4.592652616	Wap
ENSMUSG00000000384	Tbrg4	4.6398786	4.46651323	4.838566142	4.764209432	4.842971782	4.762040001	4.565948959	4.604294327	4.553066838	4.601999486	4.612328046	4.659346511	4.55192365	Tbrg4
ENSMUSG00000000385	Tmprss2	-2.976527202	-3.511167268	-2.677226732	-2.521244665	-2.821385764	-2.589167806	-3.920318613	-3.043877207	-2.694603279	-2.958448069	-4.592652616	-2.835999204	-2.615127755	Tmprss2
ENSMUSG00000000386	Mx1	-1.464087171	-2.472087932	-1.691817304	-2.759813959	-1.778340238	-1.78131574	-3.117076209	-2.053067605	-2.528596159	-2.958448069	-2.44499036	-2.455554954	-2.214867059	Mx1
ENSMUSG00000000392	Fap	0.960631612	0.937376177	0.722461495	0.905628173	0.861531806	1.026607136	0.818618948	0.79694337	0.665497625	0.888303716	0.627350032	1.10727195	1.246423678	Fap
ENSMUSG00000000394	Gcg	-0.849241231	-2.142469411	-1.605217344	-1.978002514	-1.44795504	-1.78131574	-1.570499809	-1.938299772	-1.804239767	-1.357438096	-1.530472204	-1.452339653	-1.426736026	Gcg
ENSMUSG00000000399	Ndufa9	6.508086534	6.485863761	6.435921688	6.407132923	6.315417994	6.422238032	6.42845104	6.385481678	6.501027996	6.476679591	6.530957812	6.366607035	6.554022609	Ndufa9
ENSMUSG00000000402	Egfl6	2.286331516	2.312755609	2.001935919	1.431031436	1.46845064	1.780005666	2.207195387	2.114784843	1.985366635	2.35034837	2.186273837	2.064467338	2.265431753	Egfl6
ENSMUSG00000000409	Lck	2.9089094	2.749803329	2.955806325	2.952482195	2.910471839	2.848260276	2.828379535	2.758190462	3.064812823	3.142019565	2.989833235	3.040110662	2.832215023	Lck
ENSMUSG00000000411	Tssk3	-1.745353344	-0.988327729	-1.111751304	-1.020965367	-0.757289716	-0.760515638	-0.662144385	-1.057684852	-0.634322574	-0.824470304	-1.370365544	-0.62782169	-1.237319982	Tssk3
ENSMUSG00000000416	Cttnbp2	5.848271612	5.817911561	5.906387234	6.007145299	6.101956779	5.947458602	5.688923782	5.8802353	5.90055998	5.774008935	5.73348271	5.882454612	5.601673705	Cttnbp2
ENSMUSG00000000420	Galnt1	6.294989159	6.352553694	6.410165286	6.377954902	6.446951745	6.42391575	6.283787133	6.361176223	6.241721387	6.304718011	6.359528183	6.281911301	6.424148078	Galnt1
ENSMUSG00000000435	Myf5	-3.992024519	-4.592652616	-4.592652616	-4.592652616	-4.592652616	-4.592652616	-4.592652616	-4.592652616	-4.052114578	-4.592652616	-4.592652616	-4.170552871	-4.087027527	Myf5
ENSMUSG00000000439	Mkrn2	5.859482513	5.82734563	5.956629455	5.99458476	5.955583766	5.946291685	5.82850979	5.777452271	5.858555143	5.780317937	5.822660582	5.801328087	5.747078111	Mkrn2
ENSMUSG00000000440	Pparg	-1.026579262	-0.988327729	-0.997028871	-1.58428652	-1.778340238	-1.182453238	-0.906378229	-1.393503341	-0.592743647	-1.357438096	-1.530472204	-0.62782169	-0.700128883	Pparg
ENSMUSG00000000441	Raf1	7.389548791	7.408859363	7.629414544	7.660698796	7.660715075	7.60994477	7.488845731	7.549488227	7.470216315	7.445278183	7.559508046	7.491909585	7.440222602	Raf1
ENSMUSG00000000486	Septin1	0.233537873	0.670124796	0.771837436	0.611849066	0.57712282	0.366038649	0.670377784	0.420470725	0.95904799	0.178284429	0.529223305	0.669870216	0.18574086	Septin1
ENSMUSG00000000489	Pdgfb	4.455161826	4.436004426	4.088125837	3.926113717	3.842540942	4.146013179	4.368733253	4.160199765	4.481878502	4.310159957	4.203682869	4.224318647	4.433803249	Pdgfb
ENSMUSG00000000530	Acvrl1	3.467686371	3.463176221	3.602155921	3.688336886	3.599316797	3.547428223	3.467799049	3.557480433	3.368305668	3.543722266	3.497705533	3.506750394	3.524250548	Acvrl1
ENSMUSG00000000531	Grasp	2.453485411	2.489536411	2.428712698	2.434145738	2.571234593	2.486634215	2.332287736	2.301538539	2.347631415	2.254728883	2.406788244	2.365900952	2.50974274	Grasp
ENSMUSG00000000532	Acvr1b	7.018691798	7.041388069	7.06908714	7.129663313	7.156420078	7.080875489	7.115916739	7.108041568	7.070889275	7.092057313	7.114859234	7.092105466	6.999298109	Acvr1b
ENSMUSG00000000538	Tom1l2	6.575679625	6.524800386	6.363619124	6.498928338	6.434074746	6.465236873	6.388758787	6.473307477	6.463025741	6.427098809	6.393392173	6.419796032	6.332136801	Tom1l2
ENSMUSG00000000544	Gpa33	-3.242647782	-3.952858426	-3.648480944	-4.592652616	-4.592652616	-4.592652616	-3.920318613	-4.592652616	-2.882226663	-4.592652616	-4.592652616	-3.844403963	-3.170983098	Gpa33
ENSMUSG00000000552	Zfp385a	3.136614829	3.23410738	3.215772658	3.034240153	3.103322445	3.201178541	3.216067467	2.993244553	3.303720711	3.241816272	2.956240757	3.119420414	2.759953625	Zfp385a
ENSMUSG00000000555	Itga5	2.761893242	2.779267977	2.724582524	2.38366167	2.334257529	2.41420821	2.560022498	2.518015423	2.762401724	2.639966015	2.538734179	2.317798946	2.914406501	Itga5
ENSMUSG00000000560	Gabra2	4.903957747	5.006613722	4.579035199	4.654424813	4.696218923	4.67031483	4.891862511	4.961970597	5.051270528	5.11440771	5.011691928	5.046380563	4.939039304	Gabra2
ENSMUSG00000000561	Wdr77	5.619966172	5.482431195	5.737507678	5.541722424	5.630259148	5.604034144	5.624189196	5.545677358	5.561032679	5.502199531	5.667549475	5.590606814	5.414877886	Wdr77
ENSMUSG00000000562	Adora3	-2.233408994	-1.056098526	-2.225735309	-1.834490247	-2.586563009	-2.387382622	-1.570499809	-1.393503341	-2.121426487	-1.8299956	-1.448198984	-1.69393182	-1.123584473	Adora3
ENSMUSG00000000563	Atp5pb	8.170441255	8.124476088	8.14852217	8.118879119	8.082793259	8.133645865	8.095209088	8.058685217	8.145707255	8.130288346	8.131149624	8.104862666	8.17661684	Atp5pb
ENSMUSG00000000567	Sox9	3.931472829	3.916439755	3.959070867	4.231538818	3.972328867	4.100580702	3.971728709	4.012854098	3.915765637	3.770384849	3.900339519	3.844700529	4.072852159	Sox9
ENSMUSG00000000568	Hnrnpd	6.835368713	6.865681513	6.933047021	7.064482789	6.95510195	6.976997247	6.839187401	6.863009332	6.854286569	6.908928453	6.923875762	6.886935934	6.942482161	Hnrnpd
ENSMUSG00000000579	Dynlt1c	1.508437148	1.640549311	1.616851909	1.690365255	1.854991082	1.715713979	1.770692423	1.462051679	1.566205526	1.698803759	1.558968919	1.720437391	1.462178174	Dynlt1c
ENSMUSG00000000581	C1d	6.310632791	6.336125614	6.356556414	6.378875704	6.308606727	6.2955492	6.318002658	6.342497229	6.339934855	6.335034455	6.347701396	6.327413452	6.376310185	C1d
ENSMUSG00000000594	Gm2a	6.123142819	6.240502455	6.055478001	6.021367559	5.944495742	5.972894836	5.999150542	5.936309787	6.099152443	6.085101553	6.018019114	5.972914579	6.202163904	Gm2a
ENSMUSG00000000600	Krit1	5.269975838	5.215029803	5.266540768	5.276146834	5.331929434	5.335611766	5.271288607	5.32647331	5.31836996	5.288674301	5.259039789	5.336229038	5.263683941	Krit1
ENSMUSG00000000605	Clcn4	8.538230831	8.498156227	8.487750867	8.416391111	8.396028198	8.452965978	8.444836842	8.478543837	8.508987267	8.502172904	8.566324711	8.487559787	8.498954595	Clcn4
ENSMUSG00000000606	Vmn2r88	-4.592652616	-4.592652616	-4.592652616	-4.592652616	-4.592652616	-4.592652616	-4.592652616	-4.592652616	-4.592652616	-4.592652616	-4.592652616	-4.592652616	-4.592652616	Vmn2r88
ENSMUSG00000000617	Grm6	-4.592652616	-4.592652616	-4.592652616	-4.592652616	-4.592652616	-3.912837254	-4.592652616	-4.592652616	-4.592652616	-4.592652616	-4.017189257	-4.592652616	-4.592652616	Grm6
ENSMUSG00000000627	Sema4f	5.074920922	5.190565883	5.043450131	4.978613959	4.993257021	4.98525432	5.057705526	4.984877149	5.169254854	5.007974424	5.052004801	5.107193117	5.063589282	Sema4f
ENSMUSG00000000628	Hk2	2.900663911	2.991351898	2.797921656	2.86581117	2.861670997	2.706583142	2.818349791	2.892178679	2.628178839	2.746916904	2.902379656	2.99748675	3.080856947	Hk2
ENSMUSG00000000631	Myo18a	7.490864128	7.55478591	7.557909744	7.659752029	7.577221139	7.547443683	7.558287302	7.556997829	7.606420697	7.522065296	7.563231916	7.547498666	7.527962684	Myo18a
ENSMUSG00000000632	Sez6	7.120052836	7.005737506	7.277000394	7.162117849	7.115117932	7.142545614	7.092439662	7.029796493	7.122315311	6.961106984	6.881999077	7.031261373	6.567580667	Sez6
ENSMUSG00000000673	Haao	-1.968840526	-2.472087932	-3.337982525	-3.402868158	-2.821385764	-3.104238294	-2.069293201	-3.043877207	-2.694603279	-2.732601845	-3.026751358	-3.160023903	-3.170983098	Haao
ENSMUSG00000000682	Cd52	-0.33917905	-0.802249847	-0.415089466	-0.739409519	-0.480672663	-0.822814326	-0.147871698	-0.474264724	-0.331077084	-0.769818285	-0.619530005	-0.903837986	-0.439695753	Cd52
ENSMUSG00000000686	Abhd15	0.207034814	0.341848037	-0.241748017	0.033900528	-0.048834731	0.549363712	0.2304781	0.082740414	-0.16953376	0.455605081	0.286516321	0.05875577	0.352272526	Abhd15
ENSMUSG00000000690	Hoxb6	0.756464858	0.751664163	1.089992865	1.217045387	0.715379516	0.366038649	1.220086032	-4.592652616	-0.634322574	0.607835239	0.887091536	0.792265734	-1.179331719	Hoxb6
ENSMUSG00000000693	Loxl3	2.892371026	3.092623349	3.015103848	2.849960763	2.826500849	2.89739288	3.165534772	2.956633134	2.994943082	2.846483504	2.929561546	2.76911986	2.953810481	Loxl3
ENSMUSG00000000701	Tcl1b5	-4.592652616	-4.592652616	-4.592652616	-4.592652616	-4.592652616	-4.592652616	-4.592652616	-4.592652616	-4.592652616	-4.592652616	-4.592652616	-4.592652616	-4.592652616	Tcl1b5
ENSMUSG00000000706	Btn1a1	-2.386435703	-2.142469411	-1.98799741	-1.58428652	-2.821385764	-2.823837816	-2.226528033	-2.053067605	-1.804239767	-2.958448069	-3.606924886	-2.571568753	-2.615127755	Btn1a1
ENSMUSG00000000708	Kat2b	4.525220226	4.596340601	4.658851607	4.870161732	4.831613483	4.687177779	4.574912754	4.598364999	4.472115684	4.520748261	4.507994995	4.583395148	4.617802871	Kat2b
ENSMUSG00000000711	Rab5b	7.049085604	7.012731725	7.04773856	7.008763904	6.989295012	6.99516723	7.049943714	6.962840448	7.066435384	6.977423259	6.988540797	6.995714919	6.940235889	Rab5b
ENSMUSG00000000724	Cryba1	-2.976527202	-1.547316366	-2.225735309	-3.402868158	-3.102004554	-2.052754888	-3.117076209	-2.633427588	-2.528596159	-2.211832587	-2.15664969	-2.571568753	-1.998854181	Cryba1
ENSMUSG00000000730	Dnmt3l	-4.592652616	-3.952858426	-4.044667934	-4.592652616	-3.45071774	-4.592652616	-4.592652616	-4.025670204	-4.592652616	-3.982859011	-3.287868267	-4.592652616	-3.416830983	Dnmt3l
ENSMUSG00000000731	Aire	-2.557641245	-3.511167268	-2.510531351	-3.045805119	-2.586563009	-3.104238294	-4.592652616	-4.025670204	-4.052114578	-2.958448069	-3.026751358	-3.354168423	-2.33635287	Aire
ENSMUSG00000000732	Icosl	0.756464858	0.828840518	0.835148467	0.754899107	0.938847215	0.644529354	1.141816424	0.657910108	0.71600544	1.002602739	0.855044631	0.883215617	1.042220869	Icosl
ENSMUSG00000000738	Spg7	5.767256895	5.744495939	5.866694633	5.902178483	5.814626264	5.827096475	5.857572626	5.844111324	5.781104174	5.935870546	5.836574677	5.790354027	5.865450235	Spg7
ENSMUSG00000000739	Sult5a1	-0.79466278	-0.802249847	-0.942916674	-0.739409519	-1.024509725	-1.102995328	-0.974492333	-0.998976161	-1.902419171	-1.528360851	-1.448198984	-0.829727611	-1.179331719	Sult5a1
ENSMUSG00000000740	Rpl13	7.889244474	7.842781811	8.126547035	8.115292232	8.109817828	8.074793084	7.983379898	8.025375428	7.939539805	7.902251567	7.93277421	7.922053894	7.907225707	Rpl13
ENSMUSG00000000743	Chmp1a	6.863747337	6.822697694	7.033258319	7.055872333	6.981607693	6.956568494	6.912324583	6.868193048	6.835134527	6.807838336	6.901986995	6.850066344	6.873524358	Chmp1a
ENSMUSG00000000751	Rpa1	6.121813325	6.147534035	5.930142121	5.867827921	5.788755258	5.917403349	6.066903181	5.971600281	6.115707236	6.096178312	6.086899288	5.947124912	6.174285752	Rpa1
ENSMUSG00000000753	Serpinf1	3.957542599	4.000154736	3.910293833	3.766408039	3.526045694	3.782665327	4.101460678	3.92840575	4.117117593	3.774987478	3.840221881	3.889268567	4.24287949	Serpinf1
ENSMUSG00000000759	Tubgcp3	5.727018747	5.670423014	5.804782755	5.824551702	5.819106374	5.772177071	5.780885156	5.677507096	5.769194131	5.73024159	5.774751299	5.725772004	5.738172217	Tubgcp3
ENSMUSG00000000766	Oprm1	2.508781288	2.483582031	2.333263067	2.277063197	2.376556482	2.427649901	2.479571629	2.497772222	2.632567934	2.491267712	2.518417069	2.350044485	2.306598181	Oprm1
ENSMUSG00000000776	Polr3d	4.833152576	4.798131881	4.931122401	4.906374525	4.849243521	4.716221819	4.942377906	4.897759536	4.815869662	4.935819675	4.901281164	4.850388097	4.956118762	Polr3d
ENSMUSG00000000782	Tcf7	2.060703874	2.072103783	2.236920828	1.879205977	2.015290589	2.287241029	2.136300369	2.087952863	1.978486822	2.152319185	1.886773243	1.74489642	2.195924958	Tcf7
ENSMUSG00000000787	Ddx3x	8.981377131	8.784962163	9.183144943	9.363727304	9.147924813	9.084527412	8.849839228	8.83893196	8.525896476	8.901403219	8.838414595	8.983689108	8.695666249	Ddx3x
ENSMUSG00000000791	Il12rb1	-2.386435703	-3.173480184	-2.677226732	-3.045805119	-2.207584017	-3.452613851	-1.927523231	-3.303251784	-2.694603279	-2.958448069	-2.44499036	-4.170552871	-2.777720727	Il12rb1
ENSMUSG00000000792	Slc5a5	2.153842617	2.201074924	1.552379367	1.217045387	1.164845031	1.490874673	2.152358626	1.462051679	2.141344938	2.06481256	2.022806143	1.889030932	2.418800547	Slc5a5
ENSMUSG00000000794	Kcnn3	4.654663767	4.749337745	4.39825709	4.538891961	4.601313814	4.527807549	4.453800385	4.624273688	4.477005351	4.474807588	4.341614308	4.529858075	4.44536909	Kcnn3
ENSMUSG00000000804	Usp32	7.445884872	7.447417267	7.485761194	7.492229681	7.458349773	7.482715588	7.454652233	7.531708593	7.4711356	7.505889681	7.539955939	7.458792453	7.607972179	Usp32
ENSMUSG00000000805	Car4	2.486916601	2.93574023	1.916697637	2.008583247	1.913622524	2.115158894	2.719419488	2.39206288	2.54214396	2.463023085	2.230660119	2.207726741	3.248676923	Car4
ENSMUSG00000000811	Txnrd3	4.448106631	4.494910956	4.819124671	4.826281614	4.7760765	4.724413842	4.589729748	4.502565709	4.516724995	4.551923803	4.640802274	4.585089504	4.448820839	Txnrd3
ENSMUSG00000000817	Fasl	-1.852773719	-2.472087932	-1.882368958	-1.185449521	-1.549901974	-1.182453238	-1.679975907	-2.053067605	-1.712318145	-1.722289771	-2.61411432	-1.69393182	-1.725531962	Fasl
ENSMUSG00000000823	Zfp512b	7.030548457	7.00417862	7.252750324	7.347807548	7.381676168	7.218701353	7.174342722	7.088504447	7.06906889	7.05823568	7.074114787	7.182737032	6.953458871	Zfp512b
ENSMUSG00000000826	Dnajc5	8.902858463	8.933224708	8.834489096	8.899379534	8.952848772	8.920999467	8.781386091	8.827635494	8.79160481	8.860033552	8.84199559	8.835378639	8.800589582	Dnajc5
ENSMUSG00000000827	Tpd52l2	5.812459264	5.81257766	5.894361485	5.979487739	5.901687199	5.925124153	5.860630241	5.825958124	5.794876084	5.783747618	5.886970119	5.774848737	5.809716778	Tpd52l2
ENSMUSG00000000838	Fmr1	6.619358133	6.695498662	6.656253803	6.676804523	6.602438526	6.610434997	6.599992264	6.743447683	6.618530272	6.701849298	6.709588366	6.681922535	6.799077411	Fmr1
ENSMUSG00000000861	Bcl11a	6.568215328	6.506931896	6.723154285	6.734776029	6.796352044	6.655759049	6.603646801	6.68533822	6.677067681	6.622031134	6.660601903	6.734588278	6.382038903	Bcl11a
ENSMUSG00000000869	Il4	-4.592652616	-4.592652616	-4.592652616	-4.592652616	-3.45071774	-4.592652616	-3.463502695	-3.619707485	-4.052114578	-4.592652616	-4.017189257	-3.578562527	-3.416830983	Il4
ENSMUSG00000000876	Pxmp4	3.718136709	3.811018404	3.505731029	3.605798007	3.41880699	3.622404104	3.557960984	3.512786564	3.731635727	3.599278343	3.614770529	3.689541606	3.786782274	Pxmp4
ENSMUSG00000000881	Dlg3	7.179408681	7.218086776	6.942062254	6.941176026	6.893317758	6.8718317	7.225522172	7.160493508	7.317927105	7.270718855	7.172881168	7.182876904	7.393669983	Dlg3
ENSMUSG00000000884	Gnb1l	3.015843229	3.100426111	3.104542528	3.062024235	3.128293463	2.944907179	3.028697483	2.971389379	2.892531268	3.03863598	3.029856074	2.850266038	2.914406501	Gnb1l
ENSMUSG00000000889	Dbh	1.652892614	1.421349618	1.634755545	1.815341146	1.494292808	1.589845672	1.496556281	1.591862533	1.738982759	1.38629399	1.588505096	1.663839616	1.617472724	Dbh
ENSMUSG00000000901	Mmp11	2.82425383	2.570415857	3.307921949	3.24687378	3.342613277	3.177505365	2.887136387	2.930440862	2.805800236	2.955926342	3.082702772	3.03267972	2.619996152	Mmp11
ENSMUSG00000000902	Smarcb1	6.607691485	6.554571458	6.827299417	6.865346135	6.808955871	6.785072826	6.687311218	6.706164397	6.59313939	6.636962049	6.713503385	6.660988817	6.511741871	Smarcb1
ENSMUSG00000000903	Vpreb3	-2.751934405	-3.511167268	-2.677226732	-3.878434978	-3.45071774	-3.452613851	-3.463502695	-3.619707485	-2.694603279	-2.732601845	-3.287868267	-2.835999204	-3.71335719	Vpreb3
ENSMUSG00000000915	Hip1r	6.691631439	6.706404428	6.635841211	6.669673714	6.66457129	6.564401503	6.698290986	6.589355848	6.664263085	6.737658158	6.63782683	6.661992579	6.712464852	Hip1r
ENSMUSG00000000916	Nsun5	3.582962511	3.460147204	3.880591058	3.769219976	3.809471005	3.718494728	3.811579273	3.612645472	3.79370099	3.689806261	3.578431133	3.861575298	3.639495781	Nsun5
ENSMUSG00000000934	Top1mt	4.161092579	4.183963943	3.811435794	3.749420339	3.767700576	3.90062256	4.044520156	3.934066513	4.203732633	4.279715496	4.169888531	4.150715265	4.205278589	Top1mt
ENSMUSG00000000938	Hoxa10	-4.592652616	-4.592652616	-4.592652616	-4.592652616	-4.592652616	-4.592652616	-4.592652616	-4.592652616	-4.592652616	-4.592652616	-4.592652616	-4.592652616	-4.592652616	Hoxa10
ENSMUSG00000000942	Hoxa4	0.992017423	0.751664163	1.350506669	1.249627573	0.976004686	1.044166652	1.204768133	-1.118884339	0.732455933	0.954721822	0.805598657	1.216245941	0.553780464	Hoxa4
ENSMUSG00000000948	Gm38393	6.082715168	6.226309535	6.282895852	6.219415718	6.292127275	6.084767989	6.265908986	6.262642595	6.313526014	6.358223809	6.307933507	6.289725241	6.373891271	Gm38393
ENSMUSG00000000957	Mmp14	5.527941929	5.621779816	5.748340848	5.80001271	5.680366279	5.807308397	5.583314526	5.548755335	5.392057199	5.466365697	5.531604265	5.473369308	5.71733449	Mmp14
ENSMUSG00000000958	Slc7a7	1.153402471	1.005447059	1.089992865	0.821434339	0.715379516	0.8581418	1.265087422	0.983201488	1.179041623	1.018216306	0.646199162	0.926627066	1.159213661	Slc7a7
ENSMUSG00000000959	Oxa1l	5.639298544	5.659240763	5.849069576	5.848680277	5.881021844	5.875104264	5.764001346	5.647959839	5.689285729	5.634083522	5.693832544	5.673773029	5.553323295	Oxa1l
ENSMUSG00000000976	Heatr6	4.973416827	4.914458453	4.868192012	4.884496782	4.976165402	4.911831412	5.016627567	5.049755177	5.008008069	4.946059579	4.959898646	5.121274357	4.896698852	Heatr6
ENSMUSG00000000982	Ccl3	-0.263103153	-0.355439227	0.466656571	0.336536737	-1.024509725	-0.128787244	-0.109071065	-0.12129888	-1.01875018	-0.769818285	-0.665275353	-0.981962501	-0.784073024	Ccl3
ENSMUSG00000000983	Wfdc18	-3.569217552	-2.472087932	-1.691817304	-3.402868158	-3.45071774	-3.452613851	-1.927523231	-3.303251784	-3.097950569	-1.722289771	-2.44499036	-2.455554954	-1.426736026	Wfdc18
ENSMUSG00000001014	Icam4	-3.992024519	-3.952858426	-4.044667934	-3.045805119	-4.592652616	-3.912837254	-4.592652616	-4.592652616	-3.351700535	-3.555564411	-4.017189257	-4.592652616	-3.416830983	Icam4
ENSMUSG00000001016	Ilf2	7.501978361	7.423123677	7.585500673	7.584719871	7.609354354	7.54108068	7.574020465	7.538846762	7.514437654	7.519324776	7.582167335	7.554650422	7.482235242	Ilf2
ENSMUSG00000001017	Chtop	7.686554113	7.662641553	7.755838515	7.682677604	7.704786839	7.728555406	7.657965035	7.620542683	7.684062046	7.683774086	7.755605009	7.706362262	7.654055719	Chtop
ENSMUSG00000001018	Snapin	4.904988658	4.911135014	5.011260233	5.006288116	4.95770836	4.972700744	4.955021264	4.869481528	4.901105868	4.957240158	4.972088869	5.016555605	4.958542262	Snapin
ENSMUSG00000001020	S100a4	-0.642320008	-0.637453413	-1.446207114	-1.100864572	-1.099834603	-1.355840704	-0.779099173	-1.319794626	-1.257755846	-0.569824513	-0.918672973	-1.064561029	-0.37317341	S100a4
ENSMUSG00000001021	S100a3	-1.968840526	-1.756895136	-1.691817304	-3.045805119	-1.549901974	-2.387382622	-2.069293201	-1.83199289	-1.902419171	-1.357438096	-1.22626552	-3.160023903	-2.33635287	S100a3
ENSMUSG00000001023	S100a5	-4.592652616	-4.592652616	-2.361117171	-3.878434978	-3.45071774	-3.104238294	-2.069293201	-4.025670204	-2.244807339	-4.592652616	-4.017189257	-4.170552871	-2.777720727	S100a5
ENSMUSG00000001025	S100a6	2.945441795	2.904883206	2.886514063	2.790305634	2.348495424	2.787003426	2.803173212	2.828766749	2.960443721	2.76553853	2.898454382	2.54371447	3.116019041	S100a6
ENSMUSG00000001027	Scn4a	-3.569217552	-2.900034614	-2.677226732	-3.402868158	-2.384664964	-3.104238294	-3.463502695	-3.619707485	-3.097950569	-3.982859011	-3.026751358	-3.160023903	-3.170983098	Scn4a
ENSMUSG00000001029	Icam2	2.075430145	1.773382831	1.66990975	1.527190797	1.099000195	1.516261188	1.909439484	1.845192141	2.025970461	1.963611779	1.788392009	1.618230856	1.964725568	Icam2
ENSMUSG00000001034	Mapk7	5.654702642	5.633255061	5.845230276	5.805502003	5.791363336	5.674787728	5.79884943	5.663945055	5.676058155	5.691813897	5.746642874	5.73953047	5.667345142	Mapk7
ENSMUSG00000001036	Epn2	6.90992431	6.883314448	6.972299385	6.922983547	6.938726311	6.935846308	7.054490432	7.030897522	7.04003902	7.017303045	7.032410011	6.972762138	7.047714705	Epn2
ENSMUSG00000001039	B9d1	3.038567089	3.088706086	3.098104276	3.098256433	2.841678875	3.145324479	3.196840708	2.937973016	3.080961353	3.057649055	3.137017278	3.261817415	3.161607197	B9d1
ENSMUSG00000001052	Sec24b	5.204496786	5.185989648	5.05429962	4.877998502	5.026844543	5.055120792	5.000085051	5.077300235	5.193222926	4.898342292	4.89439966	5.025318425	4.475013401	Sec24b
ENSMUSG00000001053	N4bp3	4.487178593	4.540076633	4.533237636	4.407892379	4.328932223	4.455830684	4.592674973	4.386249821	4.468437527	4.608460863	4.47014874	4.50680202	4.606514782	N4bp3
ENSMUSG00000001054	Rmnd5b	5.363688432	5.341399594	5.418316741	5.464887089	5.355913356	5.443757614	5.325406686	5.451461445	5.396580365	5.360101626	5.395496495	5.306240028	5.323821401	Rmnd5b
ENSMUSG00000001056	Nhp2	4.815717148	4.767829477	4.809304798	4.786586764	4.708689984	4.806447734	4.778743104	4.626606114	4.708746633	4.644119334	4.772093781	4.605268065	4.725128173	Nhp2
ENSMUSG00000001062	Vps9d1	5.689220892	5.749466915	5.800327948	5.90984371	5.870577091	5.776779684	5.782820634	5.701491424	5.813841909	5.830373558	5.75480743	5.828045811	5.660910897	Vps9d1
ENSMUSG00000001065	Zfp276	4.513101607	4.325502341	4.548665591	4.486885898	4.676602648	4.534035055	4.641845206	4.614906092	4.590773056	4.605879783	4.482000728	4.612762851	4.550853308	Zfp276
ENSMUSG00000001076	C1ql4	1.540632738	1.291044302	1.712681121	1.771137829	1.581260408	1.577839283	1.496556281	1.462051679	1.663781925	1.689082122	1.224654103	1.726591133	1.905666423	C1ql4
ENSMUSG00000001082	Mfsd10	4.104780781	4.022914183	4.299298172	4.432934795	4.422753085	4.281730068	4.25249477	4.055026926	4.36144679	4.245301595	4.101536347	4.314915563	3.931971641	Mfsd10
ENSMUSG00000001089	Luzp1	5.869023002	5.888334924	5.528957304	5.586252058	5.610457286	5.684617966	5.724267656	5.806030919	5.620796486	5.734383186	5.746096924	5.717299	5.934785893	Luzp1
ENSMUSG00000001095	Slc13a2	-2.976527202	-4.592652616	-4.592652616	-4.592652616	-4.592652616	-4.592652616	-3.920318613	-4.592652616	-4.592652616	-4.592652616	-4.592652616	-4.592652616	-4.592652616	Slc13a2
ENSMUSG00000001098	Kctd10	5.982266044	5.979478497	6.077736122	6.020187711	6.06794263	6.069843395	6.021725939	6.03706472	6.071536	5.966373698	6.049334264	5.952385498	5.94337611	Kctd10
ENSMUSG00000001100	Poldip2	6.503329575	6.568350913	6.679080166	6.631550958	6.652070009	6.64357121	6.531041818	6.531409444	6.526604146	6.531089427	6.58721169	6.544556412	6.555090603	Poldip2
ENSMUSG00000001103	Sebox	-2.386435703	-3.173480184	-4.044667934	-3.402868158	-3.911532695	-2.052754888	-2.604151332	-2.824104645	-2.121426487	-2.073018156	-2.44499036	-1.831815114	-1.998854181	Sebox
ENSMUSG00000001105	Ift20	5.020787958	4.878607457	4.996623634	4.95039855	4.969271653	5.02116473	5.037312744	5.072175437	5.070808508	5.030283571	4.967412504	5.062890054	5.077778254	Ift20
ENSMUSG00000001119	Col6a1	5.41885989	5.4018467	5.617716049	5.611541502	5.48718414	5.526510944	5.591435401	5.452119136	5.307431078	5.219447294	5.48131848	5.539527952	5.594419754	Col6a1
ENSMUSG00000001120	Pcbp3	5.084962268	5.004536095	5.092857691	5.001513193	4.942536174	5.01338535	5.215061075	5.030508193	5.238557634	4.942995232	4.879542111	5.103651227	4.885704468	Pcbp3
ENSMUSG00000001123	Lgals9	2.841587011	2.332766331	2.867712268	2.48975824	2.376556482	2.359152935	2.183948667	2.369958715	2.485037784	1.963611779	2.315534684	2.423857266	2.03988866	Lgals9
ENSMUSG00000001127	Araf	7.373625531	7.36499775	7.35501074	7.343568869	7.33372603	7.362109187	7.434684337	7.376315056	7.481209261	7.493201449	7.487354596	7.457289939	7.433995267	Araf
ENSMUSG00000001128	Cfp	1.819610421	1.693096325	1.938483973	1.579391908	1.913622524	1.871370853	2.207195387	2.114784843	2.213434579	2.026724618	1.918130568	2.130931618	1.742742909	Cfp
ENSMUSG00000001131	Timp1	0.310245309	0.288201867	-0.30860665	-0.210096565	-0.33703723	-0.089962398	0.070669978	-0.185319378	-0.20042767	0.121590813	-0.371888091	0.189249784	-0.053733756	Timp1
ENSMUSG00000001134	Uxt	2.132876558	2.292463422	1.974078999	2.292782319	2.015290589	2.164162281	2.207195387	2.235835363	2.147491918	2.049697833	2.423273844	2.242498208	2.117125677	Uxt
ENSMUSG00000001138	Cnnm3	4.967507914	4.825458903	4.970426457	5.084004512	5.007907718	4.935547585	4.93543454	4.944315083	4.964278899	4.923435074	4.971154808	5.000774093	4.837362162	Cnnm3
ENSMUSG00000001143	Lman2l	4.752978302	4.683333373	4.577878883	4.663521654	4.614628945	4.58291041	4.829561591	4.703745013	4.948523064	4.913032736	4.815413591	4.881745568	4.832085234	Lman2l
ENSMUSG00000001150	Mcm3ap	6.367082616	6.396393412	6.474956967	6.514932424	6.461353479	6.428937229	6.463464841	6.428559745	6.435030695	6.309088131	6.427160794	6.416469079	6.352858059	Mcm3ap
ENSMUSG00000001151	Pcnt	4.835317263	4.966617915	4.695564366	5.026407053	5.088583623	4.966958261	4.811978016	5.06100886	4.838842996	4.896231393	4.842225652	4.909057968	4.864322993	Pcnt
ENSMUSG00000001155	Ftcd	-2.386435703	-2.472087932	-2.361117171	-1.978002514	-3.102004554	-3.104238294	-4.592652616	-2.314259241	-2.244807339	-1.946395761	-2.61411432	-2.348179983	-3.416830983	Ftcd
ENSMUSG00000001156	Mxd1	4.154172639	4.245074392	4.498215069	4.62368095	4.700387933	4.532480697	4.412727225	4.418913632	4.190397575	4.318066013	4.238257402	4.481553301	4.321552818	Mxd1
ENSMUSG00000001157	Gmcl1	4.877942598	4.912243678	5.025749829	5.078347148	4.988719018	4.992055962	4.984472336	5.009214426	4.972958355	5.031245752	5.100648161	4.975804954	5.029416477	Gmcl1
ENSMUSG00000001158	Snrnp27	4.928498549	4.801725767	4.825959027	4.876695326	4.850494604	4.95424376	4.928457595	4.840638148	4.805216701	4.935819675	4.892427472	4.890678938	4.819696819	Snrnp27
ENSMUSG00000001166	Oas1c	0.006483457	0.018548601	0.1800982	-0.004006412	0.159320322	-0.822814326	-0.502770984	-0.474264724	-0.080633526	0.360814244	0.023674934	-0.063334182	0.02237214	Oas1c
ENSMUSG00000001168	Oas1h	-3.569217552	-4.592652616	-4.592652616	-3.402868158	-3.911532695	-4.592652616	-4.592652616	-3.619707485	-4.052114578	-3.982859011	-4.592652616	-4.592652616	-4.087027527	Oas1h
ENSMUSG00000001173	Ocrl	6.004559193	5.980007287	6.087519452	6.049976474	6.102481938	6.103209201	6.005242114	6.055792362	6.038427401	5.996245249	6.066928109	6.041778679	5.949886878	Ocrl
ENSMUSG00000001175	Calm1	11.25355376	11.27095571	10.90766638	10.7964336	10.78449934	10.94226404	11.04068461	11.00013792	11.20734127	11.17343988	11.10628879	11.07534375	11.25616088	Calm1
ENSMUSG00000001211	Agpat3	7.503170188	7.512280666	7.337523652	7.361381415	7.271339698	7.358385344	7.385645151	7.383573412	7.422380214	7.414266593	7.380603217	7.437847951	7.501337818	Agpat3
ENSMUSG00000001225	Slc26a3	-2.095068507	-3.952858426	-2.361117171	-1.703971125	-2.384664964	-2.823837816	-2.837937647	-2.053067605	-2.694603279	-2.211832587	-1.710591094	-3.160023903	-2.615127755	Slc26a3
ENSMUSG00000001227	Sema6b	6.254717164	6.248425038	6.294205166	6.317766512	6.316776397	6.278959225	6.252004208	6.235393113	6.381925642	6.349764263	6.300516112	6.397068202	6.321820366	Sema6b
ENSMUSG00000001228	Uhrf1	5.104837693	5.011794736	4.871970769	4.672561493	4.531270555	4.64032191	4.927291484	4.520235542	4.885560421	4.971345806	4.912029073	4.713796016	5.10792922	Uhrf1
ENSMUSG00000001229	Dpp9	4.65343744	4.654473046	4.574404361	4.393384809	4.44445676	4.551023372	4.646104362	4.680359869	4.723223337	4.483269986	4.410761313	4.47059567	4.260009416	Dpp9
ENSMUSG00000001240	Ramp2	4.515803444	4.616886467	4.390374671	4.263798934	4.255277152	4.248032137	4.465094382	4.338672319	4.479443984	4.390338791	4.395524461	4.277681115	4.579477414	Ramp2
ENSMUSG00000001247	Lsr	3.741408869	3.796681936	3.734653251	3.723557741	3.628781182	3.758934577	3.819143433	3.806150043	3.787810027	3.704356991	3.846347636	3.65123527	3.721691367	Lsr
ENSMUSG00000001248	Gramd1a	7.188750755	7.140268437	7.362081003	7.348042666	7.5085467	7.326450609	7.383095726	7.312374317	7.387909214	7.326456826	7.273485612	7.378753737	7.113894075	Gramd1a
ENSMUSG00000001249	Hpn	-2.095068507	-3.173480184	-2.510531351	-2.759813959	-2.049881614	-1.355840704	-1.679975907	-2.465035128	-2.528596159	-1.946395761	-2.61411432	-1.69393182	-1.998854181	Hpn
ENSMUSG00000001260	Gabrg1	6.055119984	6.057709476	6.016747464	5.930715473	5.868726024	6.013016841	6.074823758	6.015868218	6.06221178	5.982382124	6.148514678	5.989641881	6.141954172	Gabrg1
ENSMUSG00000001270	Ckb	9.251298583	9.221088412	9.290806227	9.147692517	9.121352087	9.095293271	9.28072055	9.126533424	9.258484701	9.188864484	9.151079989	9.198567063	9.241973881	Ckb
ENSMUSG00000001280	Sp1	5.354661858	5.401057174	5.458453219	5.560511387	5.571537147	5.588410435	5.392010379	5.434920976	5.247885281	5.394157573	5.427174473	5.431602169	5.385760143	Sp1
ENSMUSG00000001281	Itgb7	-0.33917905	-0.398777369	-0.744734276	-1.978002514	-0.88472164	-2.210388469	-0.453332536	-1.057684852	-0.86234946	-1.528360851	-0.71251884	-0.981962501	-0.474143691	Itgb7
ENSMUSG00000001285	Myg1	4.726398718	4.687224517	4.861555276	4.771239706	4.753516457	4.766013781	4.810713807	4.761132248	4.843583405	4.83252833	4.795500158	4.781862352	4.710823954	Myg1
ENSMUSG00000001288	Rarg	2.743569369	2.882431274	2.720396724	2.562885329	2.790451851	2.739291138	2.838340032	2.919068379	2.692653125	2.728051773	2.727566139	2.89466509	2.73000422	Rarg
ENSMUSG00000001289	Pfdn5	6.830765028	6.686131091	6.923975098	6.968653463	6.857053774	6.885898945	6.807214557	6.80446672	6.746796695	6.752028331	6.782215613	6.692964212	6.759551441	Pfdn5
ENSMUSG00000001300	Efnb2	6.780816276	6.80877508	6.999110927	7.096181937	7.126006919	7.002203187	6.99284239	7.003565263	6.884962597	6.885709323	7.049325377	7.019248521	6.791167733	Efnb2
ENSMUSG00000001305	Rrp15	3.806849808	3.815765742	4.10588401	4.083508742	4.10194205	4.018570314	3.909313123	3.9527769	3.875596901	3.84012633	3.915956631	3.896109613	3.812018017	Rrp15
ENSMUSG00000001313	Rnd2	5.983730492	6.054198403	5.99568688	5.961160271	5.888349347	5.941614556	5.999150542	5.868951068	5.948434984	6.00067311	5.910548585	5.882454612	6.113600961	Rnd2
ENSMUSG00000001323	Srr	5.874296138	5.82086634	5.449630002	5.467486445	5.514275447	5.649915036	5.56243455	5.523945658	5.82826321	5.706946771	5.702300612	5.74105112	5.645450893	Srr
ENSMUSG00000001333	Sync	1.167216655	0.627559167	0.835148467	0.685146372	0.424198649	0.366038649	0.601865748	0.187562748	0.780711022	1.018216306	0.918442019	0.792265734	0.804272683	Sync
ENSMUSG00000001334	Fndc5	4.919344598	4.979368363	4.699822731	4.764209432	4.679421356	4.731205173	4.827062735	4.595986427	4.845475216	5.032207291	4.825784976	4.79363386	5.116635992	Fndc5
ENSMUSG00000001348	Acp5	-1.381324874	-1.280901045	-1.372825115	-1.834490247	-1.352739084	-1.355840704	-2.4030195	-0.785463931	-1.544374957	-0.940407155	-1.448198984	-1.831815114	-0.827950741	Acp5
ENSMUSG00000001349	Cnn1	-1.381324874	-0.861648514	-1.372825115	-2.521244665	-0.88472164	-1.355840704	-1.045982361	-0.94256342	-1.467207708	-1.528360851	-2.15664969	-1.452339653	-1.568412343	Cnn1
ENSMUSG00000001366	Fbxo9	6.198650085	6.215572457	6.128768844	6.091010857	6.092999699	6.071449863	6.225684512	6.069573116	6.204248573	6.28104965	6.215515441	6.139854712	6.260615996	Fbxo9
ENSMUSG00000001376	Vps50	6.858701492	6.820042042	6.587823805	6.486594122	6.527766683	6.650394749	6.730069066	6.800082077	6.774615429	6.765100518	6.809645906	6.75674486	6.797047632	Vps50
ENSMUSG00000001380	Hars	6.91453853	6.992957034	6.953921319	6.908708935	6.860783552	6.894999886	6.87863462	6.875811319	6.880587092	6.947919786	6.940435088	6.873653329	6.936757484	Hars
ENSMUSG00000001383	Zmat2	6.13285519	6.145649878	5.973874802	6.177165512	6.040251493	6.069843395	6.019538947	6.061837645	5.976329177	6.012901896	6.072164694	6.055898959	6.089478624	Zmat2
ENSMUSG00000001403	Ube2c	3.487091267	3.401353545	2.897678636	2.795831915	2.55904225	2.8025632	3.084162313	2.872660198	3.261835788	3.019368984	2.898454382	2.971812704	3.232746599	Ube2c
ENSMUSG00000001415	Smg5	6.557109922	6.541375849	6.790088227	6.705714532	6.738400137	6.69623582	6.614192905	6.548424097	6.463333766	6.459984016	6.462152919	6.534287987	6.466482682	Smg5
ENSMUSG00000001416	Cct3	8.090007165	8.025109453	8.221606477	8.14021516	8.116593101	8.132363772	8.106457791	8.04097932	8.083848529	8.037208135	8.123708465	8.016116399	8.008646314	Cct3
ENSMUSG00000001418	Glmp	4.328726802	4.381010531	4.35975335	4.312804167	4.266568004	4.419290565	4.328664743	4.293881451	4.302068251	4.173908633	4.258305004	4.177916583	4.312739613	Glmp
ENSMUSG00000001419	Mef2d	5.775171583	5.774677762	5.655476887	5.606047192	5.627342634	5.80215743	5.703301662	5.682560172	5.792916699	5.701517204	5.554858431	5.645633302	5.454908868	Mef2d
ENSMUSG00000001420	Tmem79	-0.190838729	-0.489566341	-0.057967666	-0.082945876	-0.12547504	-0.295462927	-0.662144385	-0.359024941	-0.331077084	0.032140756	-0.410321068	-0.450734685	-0.439695753	Tmem79
ENSMUSG00000001424	Snd1	7.290275311	7.300837892	7.311497897	7.168788282	7.179998735	7.179512985	7.273342825	7.175107608	7.310755619	7.239005021	7.277458136	7.204394644	7.241275182	Snd1
ENSMUSG00000001435	Col18a1	5.450977622	5.507589202	5.504214413	5.372677074	5.341748841	5.411987401	5.474158586	5.095936932	5.235675414	5.123459086	5.259039789	5.060456093	5.542055882	Col18a1
ENSMUSG00000001436	Slc19a1	4.147219347	4.159896615	4.400875022	4.395206253	4.441138911	4.449255494	4.40604563	4.26722109	4.066111138	4.282950599	4.403855414	4.202408456	4.112566629	Slc19a1
ENSMUSG00000001440	Kpnb1	8.483987266	8.458388887	8.451986815	8.400156259	8.378898147	8.433110158	8.460137177	8.427788282	8.424501603	8.432325219	8.495900746	8.486936848	8.462493434	Kpnb1
ENSMUSG00000001441	Npepps	7.178130061	7.126004905	6.925794052	6.796377939	6.776743946	6.902540393	7.01962526	7.085116384	7.185476811	7.062242251	7.094845257	6.986930089	6.96354856	Npepps
ENSMUSG00000001444	Tbx21	-2.557641245	-2.900034614	0.61833115	0.754899107	0.424198649	0.499318379	0.989249299	-0.15295404	0.029971648	-2.732601845	-1.095260501	0.078136119	-0.474143691	Tbx21
ENSMUSG00000001445	Mrpl10	5.059263693	5.146023029	5.048467728	4.925406695	4.960028445	5.045344641	5.006724837	4.896793604	5.096454243	5.073892863	5.011691928	5.072585042	5.018617709	Mrpl10
ENSMUSG00000001467	Cyp51	7.804082748	7.832716753	7.685782524	7.511460092	7.598039997	7.781533875	7.884402005	7.792691305	7.798591545	8.018407243	7.955975782	7.955514103	7.798245272	Cyp51
ENSMUSG00000001472	Tcf25	8.814822778	8.795364741	8.790743818	8.750453031	8.77625262	8.731466031	8.793676259	8.676132669	8.784719657	8.823217618	8.764794883	8.799021518	8.727573288	Tcf25
ENSMUSG00000001473	Tubb6	3.575212131	3.356445295	3.104542528	2.390982742	2.31987772	2.977259967	3.551920607	2.911436612	3.539341358	3.393187158	3.463575343	3.12408977	3.69480983	Tubb6
ENSMUSG00000001482	Def8	5.877975899	5.889461241	5.91511232	5.917468425	5.889566987	5.9024385	5.835364395	5.777976968	5.849157058	5.884086145	5.887960287	5.837316878	5.9116254	Def8
ENSMUSG00000001493	Meox1	0.602300602	0.86593376	-0.001565893	-0.042936298	-0.531914994	0.123309837	0.260420237	0.136103386	0.403148928	-0.096466671	-0.065518488	0.325225736	0.818573555	Meox1
ENSMUSG00000001494	Sost	-2.751934405	-2.900034614	-4.044667934	-3.045805119	-4.592652616	-3.912837254	-2.837937647	-3.619707485	-3.65981305	-2.958448069	-2.031556281	-2.835999204	-2.777720727	Sost
ENSMUSG00000001496	Nkx2-1	0.334934134	0.260611694	0.787927562	0.708773991	0.994230597	0.711997957	0.401463328	0.420470725	0.986739685	0.50076284	0.31034724	0.464288177	0.18574086	Nkx2-1
ENSMUSG00000001497	Pax9	-3.992024519	-4.592652616	-4.044667934	-3.402868158	-3.911532695	-4.592652616	-4.592652616	-4.592652616	-4.592652616	-4.592652616	-4.017189257	-4.170552871	-4.592652616	Pax9
ENSMUSG00000001504	Irx2	3.641038014	3.686954773	3.917624948	4.042257334	3.862521204	3.761590686	3.731002146	3.872508521	3.773970174	3.842320874	3.858521662	3.940464758	3.862928581	Irx2
ENSMUSG00000001506	Col1a1	5.835351563	6.20746688	5.973435179	5.726683559	5.76174705	6.355676527	5.446749785	5.859562276	5.65031613	5.183546896	5.621858129	5.393916084	5.448601073	Col1a1
ENSMUSG00000001507	Itga3	4.847165331	4.900001264	4.742761249	4.715472899	4.820165051	4.641764373	4.956165185	4.724581254	5.069999686	4.925506571	4.803918287	4.944468351	4.832966064	Itga3
ENSMUSG00000001508	Sgca	-3.569217552	-3.952858426	-3.648480944	-3.402868158	-3.102004554	-3.452613851	-3.920318613	-3.043877207	-2.694603279	-3.555564411	-4.017189257	-2.835999204	-2.960993334	Sgca
ENSMUSG00000001510	Dlx3	-2.557641245	-2.900034614	-2.865730035	-3.878434978	-3.45071774	-3.452613851	-4.592652616	-2.633427588	-3.351700535	-3.555564411	-2.80573014	-3.160023903	-2.777720727	Dlx3
ENSMUSG00000001517	Foxm1	3.476034735	3.444905988	3.032090344	3.075718164	2.929539159	3.035484156	3.290510224	2.860821085	3.198117521	3.030960031	2.997193186	2.905554592	3.211228791	Foxm1
ENSMUSG00000001518	Itfg2	3.856719761	3.801476606	3.910293833	4.081247681	4.155560282	4.002941145	3.868582342	3.677074822	3.785841015	3.687366807	3.666465334	3.816129743	3.357969883	Itfg2
ENSMUSG00000001520	Nrip2	2.000247937	1.713590695	1.712681121	1.960185952	1.824756906	2.011856966	1.861404289	1.601380458	1.950634722	2.109229235	1.971417497	1.75094693	1.822960912	Nrip2
ENSMUSG00000001521	Tulp3	3.775628017	3.644890083	4.045262079	4.094761199	4.041879825	4.020789294	3.937387262	3.993105039	3.820878497	3.797782908	3.817535589	3.839031458	4.068371191	Tulp3
ENSMUSG00000001524	Gtf2h4	3.692096138	3.490154936	3.515427178	3.363107777	3.465279178	3.342710262	3.599549977	3.445681636	3.675314049	3.609622123	3.518314334	3.613545265	3.486682986	Gtf2h4
ENSMUSG00000001525	Tubb5	11.69293734	11.68065663	11.8594314	11.78661654	11.80687921	11.74479769	11.71012871	11.68932369	11.67879953	11.62836456	11.74322276	11.64067508	11.6140561	Tubb5
ENSMUSG00000001542	Ell2	2.492413917	2.739846519	2.231048192	2.170489009	1.932648522	2.323644997	2.3671061	2.318950185	2.499527638	2.445807018	2.173337112	2.338036709	2.591131593	Ell2
ENSMUSG00000001552	Jup	6.009839512	6.010350186	6.07732704	6.007145299	5.976934699	5.968303299	6.225210126	6.081099107	6.186074166	6.057504103	6.002560091	6.110449215	5.980020435	Jup
ENSMUSG00000001555	Fkbp10	4.522535983	4.608703199	4.707244758	4.581109372	4.572793927	4.5903998	4.688018321	4.358453436	4.381143485	4.379801542	4.537320626	4.352208503	4.685688962	Fkbp10
ENSMUSG00000001558	Klhl10	-0.33917905	-0.194039064	-0.530062394	-1.473774723	-1.778340238	-0.128787244	-0.662144385	-0.689495695	-0.677135469	-0.313818073	-0.371888091	-0.084726137	-0.700128883	Klhl10
ENSMUSG00000001566	Mnx1	-4.592652616	-3.511167268	-3.648480944	-3.402868158	-2.821385764	-4.592652616	-3.117076209	-4.592652616	-4.592652616	-3.226331731	-4.017189257	-3.578562527	-4.087027527	Mnx1
ENSMUSG00000001569	Nom1	4.938601946	4.876336912	5.011260233	5.131763277	5.114850367	5.008921084	4.889469355	4.987601654	4.73449685	4.841332653	4.882525887	4.846861486	4.941491641	Nom1
ENSMUSG00000001576	Ergic1	7.257557639	7.284020821	7.292943573	7.314266392	7.322950649	7.318806175	7.243670454	7.198225755	7.244555697	7.192669958	7.26188395	7.258750858	7.158494722	Ergic1
ENSMUSG00000001583	Tnk1	-4.592652616	-3.952858426	-3.082618522	-3.878434978	-3.45071774	-4.592652616	-4.592652616	-3.303251784	-3.097950569	-3.555564411	-4.017189257	-3.354168423	-3.71335719	Tnk1
ENSMUSG00000001588	Acap1	-1.968840526	-2.002179501	-1.302995685	-2.521244665	-1.778340238	-2.589167806	-1.570499809	-2.465035128	-2.007771032	-2.211832587	-2.15664969	-1.629636396	-1.901878244	Acap1
ENSMUSG00000001604	Tcea3	-0.190838729	0.341848037	-0.343234955	-0.50393158	-0.248656051	0.393697832	0.479912019	-0.322570303	-0.86234946	-0.130493278	-0.035170504	-0.318143688	-0.106797126	Tcea3
ENSMUSG00000001622	Csn3	-3.569217552	-4.592652616	-4.592652616	-4.592652616	-4.592652616	-4.592652616	-4.592652616	-4.592652616	-4.592652616	-3.982859011	-4.592652616	-4.592652616	-4.592652616	Csn3
ENSMUSG00000001627	Ifrd1	5.348612612	5.322343357	5.212428726	5.200040946	5.218291544	5.26810116	5.402957901	5.368189418	5.459694923	5.49802969	5.551737794	5.49561085	5.486040671	Ifrd1
ENSMUSG00000001630	Stk38l	4.09397317	4.163625515	4.176337187	4.328140689	4.352082588	4.281730068	4.084822439	4.369636338	4.120246405	4.168671357	4.118508624	4.129972329	4.446520591	Stk38l
ENSMUSG00000001632	Brpf1	5.160284165	5.089318551	5.534928327	5.443921899	5.466118471	5.499715686	5.318307164	5.293090837	5.134861494	5.210130815	5.203650925	5.261379449	5.154474522	Brpf1
ENSMUSG00000001642	Akr1b3	5.450271608	5.527259722	5.491988962	5.380973422	5.300233658	5.431300187	5.482121886	5.373754097	5.451023367	5.418630717	5.518876618	5.383243571	5.489955141	Akr1b3
ENSMUSG00000001655	Hoxc13	-4.592652616	-4.592652616	-4.592652616	-4.592652616	-4.592652616	-4.592652616	-4.592652616	-4.025670204	-4.052114578	-4.592652616	-4.592652616	-4.592652616	-4.592652616	Hoxc13
ENSMUSG00000001656	Hoxc11	-4.592652616	-4.592652616	-4.592652616	-4.592652616	-4.592652616	-4.592652616	-4.592652616	-4.592652616	-4.592652616	-4.592652616	-4.592652616	-4.592652616	-4.592652616	Hoxc11
ENSMUSG00000001657	Hoxc8	-3.992024519	-4.592652616	-4.592652616	-4.592652616	-4.592652616	-4.592652616	-4.592652616	-4.592652616	-4.592652616	-4.592652616	-4.592652616	-4.592652616	-4.592652616	Hoxc8
ENSMUSG00000001661	Hoxc6	-1.55188774	-1.45293819	-1.302995685	-1.834490247	-1.778340238	-3.104238294	-1.200557026	-4.592652616	-3.65981305	-2.073018156	-1.809851585	-3.354168423	-4.592652616	Hoxc6
ENSMUSG00000001663	Gstt1	3.079320068	2.84576519	2.980518814	2.613833008	2.710030374	2.877940166	2.853153012	2.828766749	2.862951667	2.972050467	3.011801395	2.886443681	2.867032257	Gstt1
ENSMUSG00000001665	Gstt3	-0.056338951	0.082977167	-0.490711192	-0.450612914	-1.099834603	-0.588297917	-0.228751239	-0.556545343	-0.365675623	-0.569824513	-0.532173557	-0.369727198	0.140920839	Gstt3
ENSMUSG00000001666	Ddt	3.500793829	3.545505276	3.495969272	3.518248851	3.227923394	3.363840705	3.340425023	3.259843128	3.264666267	3.322633312	3.378773416	3.263934535	3.500054112	Ddt
ENSMUSG00000001670	Tat	-3.242647782	-2.472087932	-3.337982525	-3.402868158	-4.592652616	-3.452613851	-4.592652616	-3.043877207	-2.694603279	-2.732601845	-3.606924886	-3.578562527	-3.71335719	Tat
ENSMUSG00000001672	Marveld3	-1.158203811	-1.280901045	-1.053250054	-0.676839906	-0.88472164	-1.102995328	-0.607040388	-0.643803977	-1.13330927	-0.479346585	-0.532173557	-0.794052825	-0.620801677	Marveld3
ENSMUSG00000001674	Ddx18	4.360638182	4.412691824	4.653373002	4.488593106	4.626362324	4.566295603	4.588254878	4.433640914	4.391539457	4.352346983	4.446148605	4.405921189	4.398538766	Ddx18
ENSMUSG00000001687	Ubl3	6.52494877	6.561300967	6.527710931	6.522451784	6.441565699	6.449262113	6.622142287	6.574633046	6.647011566	6.597230887	6.578958159	6.574503928	6.728173944	Ubl3
ENSMUSG00000001700	Gramd3	3.766581978	3.745351741	3.41540208	3.605798007	3.277133663	3.324862024	3.61990336	3.410921192	3.673185238	3.69709997	3.684813472	3.547295919	3.972504802	Gramd3
ENSMUSG00000001707	Eef1e1	5.790871877	5.781973968	5.8399345	5.754620579	5.850708856	5.837833864	5.83970952	5.833044869	5.752151466	5.909425936	5.890432739	5.895486116	5.832797675	Eef1e1
ENSMUSG00000001729	Akt1	8.055954439	8.004725491	8.210457428	8.149687414	8.141976174	8.114813246	8.112498384	8.073721171	8.035985791	8.016100562	8.071824838	8.033284164	7.959381756	Akt1
ENSMUSG00000001739	Cldn15	-2.751934405	-1.36435677	-1.783949399	-2.137383776	-2.384664964	-1.78131574	-2.226528033	-2.633427588	-2.244807339	-3.555564411	-2.293628421	-2.455554954	-1.998854181	Cldn15
ENSMUSG00000001741	Il16	2.174508345	2.359022725	1.687170759	1.431031436	1.21232861	1.831476648	1.841733261	2.018604902	2.091202823	2.011203356	1.838421074	2.025066132	2.25495395	Il16
ENSMUSG00000001750	Tcirg1	3.208518572	3.131221874	2.987502466	3.024858601	3.052045123	2.981823132	3.173425173	3.163540181	3.370934964	3.341373891	3.026263169	3.196814521	3.248676923	Tcirg1
ENSMUSG00000001751	Naglu	3.333231862	3.382278064	3.468778788	3.449790642	3.435576567	3.516311739	3.645657028	3.304230219	3.373559478	3.47183539	3.344560417	3.416372895	3.519881274	Naglu
ENSMUSG00000001755	Coasy	4.828813434	4.863784631	4.928403181	4.894833529	4.800880101	4.733912779	4.9389104	4.906423951	4.890150025	4.871731423	4.728538735	4.780384136	4.833846356	Coasy
ENSMUSG00000001761	Smo	5.074920922	5.11265433	5.139061928	5.18537887	5.178996217	5.146357405	5.083059532	5.017236465	4.912881555	5.03796311	5.169041457	5.025942308	5.156586935	Smo
ENSMUSG00000001763	Tspan33	3.150589918	3.201830316	2.879022723	2.986710158	2.985274185	2.921345627	3.133534413	2.816560348	3.131454506	3.287630248	2.906294279	2.982137214	3.19761534	Tspan33
ENSMUSG00000001767	Crnkl1	5.25307318	5.07552964	5.325601978	5.262241816	5.266889139	5.286661022	5.20835613	5.259669164	5.197672945	5.110771198	5.203650925	5.111314361	5.238643187	Crnkl1
ENSMUSG00000001768	Rin2	4.621181482	4.750577928	4.655566941	4.699346044	4.685042304	4.67031483	4.646104362	4.829544916	4.663351887	4.664106753	4.692722464	4.678519434	4.805407132	Rin2
ENSMUSG00000001773	Folh1	1.8962604	2.118950732	1.786612456	2.25315864	1.960725176	1.565732136	1.605550579	2.060612376	1.999028613	2.228122533	2.065442043	2.369837987	2.015266848	Folh1
ENSMUSG00000001774	Chordc1	6.194861754	6.231648256	5.850985401	5.518513625	5.674727047	5.768880478	6.260826115	6.223885484	6.290101771	6.36510855	6.379378649	6.306511637	6.36020879	Chordc1
ENSMUSG00000001783	Rtcb	7.203070559	7.180162507	7.309409346	7.375982166	7.313455715	7.305898926	7.200642077	7.249067584	7.103269426	7.125329482	7.229636234	7.162594498	7.225262461	Rtcb
ENSMUSG00000001785	Pwp1	5.624354246	5.558043473	5.795859343	5.664608635	5.723338628	5.697852762	5.66603642	5.662809109	5.545405791	5.65732897	5.73348271	5.599435956	5.586606975	Pwp1
ENSMUSG00000001786	Fbxo7	4.111941136	4.073342623	4.056928173	4.190172005	4.126936767	4.060158167	4.000844083	3.965731273	3.991188032	4.104294637	4.009910369	3.843285349	4.112566629	Fbxo7
ENSMUSG00000001794	Capns1	6.723827637	6.731116353	6.69836222	6.561906262	6.467481911	6.60932953	6.731405921	6.649085397	6.71170536	6.689408012	6.749086153	6.635869447	6.773153428	Capns1
ENSMUSG00000001802	Lrp3	6.716799994	6.723241863	6.858346167	6.938368049	7.008756284	6.925224457	6.878031195	6.840831134	6.899148953	6.856692714	6.79044665	6.84671552	6.720578774	Lrp3
ENSMUSG00000001804	Dsg4	-3.242647782	-3.952858426	-4.044667934	-4.592652616	-4.592652616	-4.592652616	-4.592652616	-4.025670204	-4.592652616	-4.592652616	-4.017189257	-4.170552871	-4.592652616	Dsg4
ENSMUSG00000001815	Evx2	0.429669586	0.847506349	1.11571822	1.29716136	1.27330265	0.990833629	0.989249299	0.877492332	0.648260951	1.151618494	0.788732762	0.989389095	0.888025799	Evx2
ENSMUSG00000001819	Hoxd13	-3.569217552	-3.952858426	-3.648480944	-4.592652616	-4.592652616	-3.912837254	-3.920318613	-4.025670204	-3.65981305	-4.592652616	-4.017189257	-3.844403963	-4.592652616	Hoxd13
ENSMUSG00000001823	Hoxd12	-4.592652616	-4.592652616	-4.592652616	-4.592652616	-4.592652616	-4.592652616	-4.592652616	-4.592652616	-4.592652616	-4.592652616	-4.592652616	-4.592652616	-4.592652616	Hoxd12
ENSMUSG00000001827	Folr1	2.925260332	3.052963687	3.158137786	3.317731637	3.367295988	3.288489143	3.192964416	3.157100676	2.729998465	2.694432302	3.153579596	2.729835121	3.167205746	Folr1
ENSMUSG00000001829	Clpb	5.761576844	5.783186423	5.679394034	5.606047192	5.643310988	5.651347943	5.845276949	5.690942833	5.793896724	5.749078294	5.737333508	5.821951587	5.79306604	Clpb
ENSMUSG00000001833	Septin7	8.329874072	8.339078441	8.17371191	8.08964999	8.037099701	8.140932115	8.277960577	8.25010067	8.382691199	8.307827818	8.359785099	8.250036645	8.416151174	Septin7
ENSMUSG00000001844	Zdhhc4	4.023578108	4.051370959	4.378469698	4.518982358	4.525016024	4.371405034	4.016281565	3.945321839	4.079032808	3.89401267	4.061725319	4.1587021	3.866374308	Zdhhc4
ENSMUSG00000001847	Rac1	8.257160429	8.312768034	8.233037356	8.298104308	8.228599888	8.246975808	8.172537268	8.28180115	8.2117297	8.23400955	8.271396582	8.245088563	8.271853157	Rac1
ENSMUSG00000001855	Nup214	4.851449708	4.723044548	4.905541454	4.866227325	4.878974074	4.944925958	4.734093756	4.806070628	4.792524575	4.642860878	4.579608078	4.692733742	4.419800723	Nup214
ENSMUSG00000001864	Aif1l	4.388914486	4.364905114	4.693430461	4.721292801	4.774759159	4.717590391	4.546334204	4.563485881	4.410832268	4.397818555	4.556129819	4.419280083	4.471623828	Aif1l
ENSMUSG00000001865	Cpa3	-0.642320008	-1.056098526	-0.490711192	-1.978002514	-0.88472164	-0.386626247	0.505141441	-0.94256342	-1.324250804	-2.732601845	-0.532173557	-1.24546061	-1.179331719	Cpa3
ENSMUSG00000001870	Ltbp1	2.530319548	2.652318662	2.82935722	2.942551747	2.891149137	3.022254855	2.828379535	2.518015423	2.504325429	2.624747624	2.558769138	2.591701083	2.800144503	Ltbp1
ENSMUSG00000001891	Ugp2	6.56756443	6.546382987	6.156531399	6.077461998	5.975788637	6.218861137	6.294679955	6.240732087	6.436600309	6.383308835	6.354880713	6.320055908	6.456515114	Ugp2
ENSMUSG00000001901	Kcnh6	1.662677843	1.783111627	1.952827541	1.868756243	1.772914492	1.769487383	1.890416895	1.482798719	1.697689333	1.880628194	1.846593145	1.644469286	1.727666205	Kcnh6
ENSMUSG00000001909	Trmt1	5.573391404	5.529428872	5.777845213	5.819134549	5.863778203	5.734817806	5.728290633	5.617208438	5.712793971	5.676520606	5.64077868	5.686061675	5.664379056	Trmt1
ENSMUSG00000001910	Nacc1	6.461899106	6.472773054	6.495923315	6.578834005	6.489732696	6.533652866	6.415618479	6.389950809	6.436914027	6.346675724	6.432939005	6.42287849	6.371165136	Nacc1
ENSMUSG00000001911	Nfix	6.730821212	6.726396818	6.854770219	6.8314423	6.757532713	6.775577416	6.641826193	6.660797092	6.773125349	6.603713608	6.613788974	6.606764564	6.356231794	Nfix
ENSMUSG00000001918	Slc1a5	2.729672097	2.784120773	2.882773255	2.626293688	2.687805334	3.044236772	2.77751865	2.652282037	2.734088898	2.76553853	3.082702772	2.891929822	2.615907833	Slc1a5
ENSMUSG00000001924	Uba1	9.32646665	9.270663656	9.457610077	9.364366692	9.376747548	9.348040597	9.359888954	9.27804678	9.359495157	9.220211384	9.347193851	9.290874362	9.111620752	Uba1
ENSMUSG00000001930	Vwf	5.211180055	5.199675034	5.626690279	6.069499335	5.440592959	5.49333793	5.371578694	5.869443527	5.232787424	5.094292503	5.172296196	5.444726437	5.118804499	Vwf
ENSMUSG00000001942	Siae	4.727564592	4.73687692	4.570921452	4.510604908	4.465838761	4.532480697	4.657401019	4.561049054	4.622011097	4.744920662	4.624260679	4.662559745	4.69346955	Siae
ENSMUSG00000001943	Vsig2	-0.742074037	-0.232728068	-0.791786472	-0.399194752	-0.585044615	-0.128787244	-0.553963894	-0.888273792	-1.01875018	-0.940407155	-0.532173557	-1.064561029	-0.700128883	Vsig2
ENSMUSG00000001946	Esam	4.535907532	4.535767041	4.42936303	4.467972051	4.409232854	4.483445673	4.4143928	4.382114352	4.379838705	4.306985363	4.38293713	4.31593626	4.453410362	Esam
ENSMUSG00000001948	Spa17	1.529980508	1.661798333	1.350506669	1.592152309	1.099000195	1.790447817	1.57012626	0.997689819	1.529020641	1.312230708	1.477115242	1.207472651	1.641804456	Spa17
ENSMUSG00000001962	Fam50a	4.659558674	4.663718653	4.834698751	4.862282159	4.727877642	4.661808861	4.855541541	4.709257477	4.777739706	4.791094501	4.936162394	4.837651748	4.881453449	Fam50a
ENSMUSG00000001964	Emd	5.149016009	4.965550274	5.137493068	5.099728117	5.048809524	4.974991352	5.087242216	4.983967836	5.04552175	5.03796311	5.062567335	4.942487028	4.957734881	Emd
ENSMUSG00000001983	Taco1	3.093858484	3.088706086	2.973501192	2.638647664	2.846702938	2.916586787	3.169485367	2.872660198	3.236108434	3.184155192	3.186144505	3.167710794	3.248676923	Taco1
ENSMUSG00000001985	Grik3	6.862155818	6.845800999	6.722369595	6.861398556	6.902393897	6.872753322	6.804994139	6.960531056	6.8301274	6.872616659	6.716014585	6.908749039	6.617765226	Grik3
ENSMUSG00000001986	Gria3	6.246200727	6.273661377	6.014185075	6.060345006	6.141844865	6.136844065	6.148226943	6.315283038	6.253168	6.297538228	6.212752065	6.166411063	6.267799475	Gria3
ENSMUSG00000001988	Npas1	3.327091896	3.340061721	3.094874343	2.937560772	3.034539518	3.082979417	3.22748172	3.226402085	3.409809994	3.413992719	3.398362618	3.326045185	3.290317353	Npas1
ENSMUSG00000001995	Sipa1l2	6.559075921	6.550305011	6.708435902	6.6924434	6.668477996	6.640688458	6.660894397	6.691756935	6.626528869	6.637593992	6.663495953	6.710922634	6.60286648	Sipa1l2
ENSMUSG00000001998	Ap4e1	4.394797423	4.345338244	4.438310684	4.455805566	4.687844587	4.596363445	4.434231142	4.52898996	4.464749969	4.372227535	4.360284838	4.527216488	4.352596206	Ap4e1
ENSMUSG00000001999	Blvra	3.603428915	3.417059349	3.486141014	3.189250677	3.284557674	3.367332552	3.385277346	3.280727161	3.520519242	3.419882469	3.398362618	3.448373768	3.550191907	Blvra
ENSMUSG00000002006	Pdzd4	8.165503064	8.144780533	8.3528014	8.392083825	8.407548777	8.347193227	8.244877975	8.326962811	8.15546221	8.253620144	8.298365316	8.29135907	8.121719881	Pdzd4
ENSMUSG00000002007	Srpk3	-0.461388189	-0.443457802	-0.89076094	-1.371129239	-1.659604419	-0.760515638	-0.841335537	-1.118884339	-0.677135469	-1.133906228	-1.22626552	-1.345195059	-0.341028214	Srpk3
ENSMUSG00000002010	Idh3g	6.542278902	6.496990594	6.539341629	6.533244357	6.537897306	6.546416187	6.506265169	6.356265605	6.445046842	6.51501524	6.498587044	6.552155912	6.46534701	Idh3g
ENSMUSG00000002012	Pnck	6.206197033	6.196133048	6.156918631	6.059770927	6.120743106	6.071449863	6.295583989	6.066569804	6.3278062	6.293132928	6.279542201	6.296463255	6.114325682	Pnck
ENSMUSG00000002014	Ssr4	5.53461819	5.428436704	5.565585428	5.473533457	5.51585332	5.461019251	5.56243455	5.338617417	5.55295098	5.493847762	5.47737676	5.510398925	5.507164106	Ssr4
ENSMUSG00000002015	Bcap31	5.488598256	5.498759914	5.277978509	5.284032797	5.244223458	5.297683401	5.407146465	5.31422611	5.442299373	5.408298829	5.45014953	5.398259457	5.404249739	Bcap31
ENSMUSG00000002017	Fam98a	5.341015211	5.432305991	5.265822889	5.205241498	5.098094836	5.109301465	5.506532426	5.401260021	5.473217214	5.39938365	5.524617958	5.460965639	5.594419754	Fam98a
ENSMUSG00000002020	Ltbp2	-0.742074037	0.051122514	-0.17785106	0.106851186	0.22252709	-0.128787244	-0.314435708	-0.689495695	-0.634322574	-0.23767073	-0.371888091	-0.478780514	0.140920839	Ltbp2
ENSMUSG00000002028	Kmt2a	6.278776428	6.283976234	6.280410078	6.343936963	6.446951745	6.534817845	6.210426255	6.530164152	6.339934855	6.287506657	6.031971176	6.370542146	5.75407045	Kmt2a
ENSMUSG00000002031	Ift46	5.566241085	5.545237089	5.731800529	5.731016932	5.76174705	5.736843911	5.600242711	5.594153931	5.635631809	5.585783135	5.641365967	5.576196452	5.544746592	Ift46
ENSMUSG00000002032	Tmem25	3.675276743	3.699852376	3.500858407	3.298395437	3.510301	3.474830243	3.6985615	3.361365391	3.735721526	3.713976581	3.43676068	3.803085949	3.623294257	Tmem25
ENSMUSG00000002033	Cd3g	-3.569217552	-4.592652616	-4.592652616	-4.592652616	-4.592652616	-4.592652616	-3.920318613	-4.592652616	-4.052114578	-4.592652616	-4.592652616	-4.170552871	-4.592652616	Cd3g
ENSMUSG00000002043	Trappc6a	2.26721734	2.222684229	2.703531008	2.650896749	2.55290722	2.454163306	2.658882065	2.552771606	2.374084196	2.293740415	2.133815997	2.342050416	2.326749116	Trappc6a
ENSMUSG00000002052	Supt6	6.973954883	7.033513203	7.219027962	7.293907357	7.26079219	7.182489323	7.009743155	7.060096356	7.029052454	6.938719058	7.023877368	7.068983276	7.032075338	Supt6
ENSMUSG00000002055	Spag5	3.8178387	4.093030582	3.597598822	3.76359061	3.541620413	3.468341271	3.775745808	3.60320182	3.960094268	3.809046963	3.813372206	3.703648258	3.985238539	Spag5
ENSMUSG00000002057	Foxn1	-4.592652616	-4.592652616	-4.592652616	-4.592652616	-4.592652616	-4.592652616	-4.592652616	-4.592652616	-4.592652616	-4.592652616	-4.592652616	-4.592652616	-4.592652616	Foxn1
ENSMUSG00000002058	Unc119	5.344058974	5.265352491	5.414435334	5.450944202	5.448876443	5.388980974	5.406309725	5.38757261	5.290865649	5.302289259	5.307208347	5.333711633	5.291505053	Unc119
ENSMUSG00000002059	Rab34	4.344010759	4.232702679	4.490861644	4.601763662	4.661000538	4.521553044	4.621801179	4.338672319	4.463518686	4.443347069	4.378716829	4.56376567	4.331559565	Rab34
ENSMUSG00000002064	Sdf2	5.513820404	5.520005579	5.517543824	5.515167392	5.522932474	5.507648437	5.48450233	5.53516284	5.45722265	5.433263372	5.431255573	5.40162862	5.484920297	Sdf2
ENSMUSG00000002068	Ccne1	3.215183279	3.382278064	2.94866716	2.986710158	2.748118902	3.141250923	3.290510224	2.996855109	3.287112377	3.335154041	3.182920894	3.100590379	3.422591568	Ccne1
ENSMUSG00000002076	Hsf2bp	-0.79466278	-1.280901045	-0.997028871	-0.804816286	-0.757289716	-0.822814326	-0.841335537	-0.888273792	-0.766772269	-1.440369701	-1.095260501	-1.509051656	-1.018163838	Hsf2bp
ENSMUSG00000002083	Bbc3	4.122615473	3.891922175	4.2478783	4.097001197	4.093513313	3.931615547	4.30730914	4.253703852	4.543775581	4.31332758	4.25216613	4.296418459	4.330312511	Bbc3
ENSMUSG00000002100	Mybpc3	-0.263103153	-0.489566341	-1.783949399	-2.521244665	-3.45071774	-1.266543758	-1.79844659	-1.732984636	-0.912622407	-0.479346585	-1.710591094	-1.397772921	0.519174514	Mybpc3
ENSMUSG00000002102	Psmc3	7.374183962	7.354228729	7.397577264	7.300482717	7.272506897	7.34870229	7.385432871	7.337686738	7.377160042	7.342824912	7.332318378	7.264577827	7.423507535	Psmc3
ENSMUSG00000002103	Acp2	6.28670784	6.313646737	6.287854589	6.259964014	6.338338676	6.335317027	6.215689503	6.190378931	6.277194628	6.303922019	6.278409948	6.301882618	6.223816327	Acp2
ENSMUSG00000002104	Rapsn	-0.79466278	-0.745200343	-0.61213904	-1.703971125	-1.352739084	-1.451031584	-0.719436958	-1.249669418	-1.257755846	-0.940407155	-1.916449336	-1.152177299	-0.968208247	Rapsn
ENSMUSG00000002105	Slc39a13	3.888338895	3.777342304	3.871182115	3.79704196	3.944479314	3.82391294	3.906948763	3.820483388	3.977451249	3.988192616	3.842266691	3.898836975	3.847320147	Slc39a13
ENSMUSG00000002107	Celf2	7.927540617	7.912307067	7.970299761	7.966425258	8.002205828	8.078126435	7.89249133	8.09261478	7.988836074	7.901988587	7.876267637	7.950347099	7.639403072	Celf2
ENSMUSG00000002108	Nr1h3	0.49684987	0.393570703	0.079106218	0.560830023	-0.292169955	0.27972958	0.601865748	0.462857875	0.22859287	0.360814244	0.4239321	0.493451537	0.636829091	Nr1h3
ENSMUSG00000002109	Ddb2	2.969292704	2.709557025	2.994452475	3.133600934	3.030129724	2.968090108	3.125422174	2.832812706	3.064812823	2.972050467	2.960012115	3.163180725	2.982672885	Ddb2
ENSMUSG00000002111	Spi1	1.037851883	0.884128765	1.237883454	0.945951474	0.624695835	0.8581418	0.818618948	1.161069337	0.764804657	0.818679699	0.933865433	0.780483012	0.992631356	Spi1
ENSMUSG00000002129	Sf3a1	6.655947314	6.668852287	6.836997976	6.732976735	6.715238355	6.745033641	6.717644077	6.718517307	6.620741215	6.573979072	6.614985477	6.683702799	6.545987352	Sf3a1
ENSMUSG00000002147	Stat6	3.064633652	3.092623349	3.120513569	3.001134294	2.682195162	3.145324479	3.137573491	3.223323199	3.10642882	2.968036299	3.186144505	3.12408977	3.277433357	Stat6
ENSMUSG00000002190	Clgn	4.272323747	4.366523771	3.951947878	3.915999456	3.983776029	3.966568448	4.02502938	4.215477529	4.328009332	4.330626271	4.282602573	4.295383855	4.404476366	Clgn
ENSMUSG00000002204	Napsa	-2.976527202	-3.173480184	-1.98799741	-3.402868158	-4.592652616	-2.387382622	-2.837937647	-2.314259241	-2.694603279	-2.958448069	-2.44499036	-3.578562527	-2.214867059	Napsa
ENSMUSG00000002205	Vrk3	3.896654923	3.839270895	3.707418512	3.691305023	3.572274336	3.851601711	3.831662896	3.814357955	3.702706476	3.650271193	3.597925986	3.606888777	3.764794642	Vrk3
ENSMUSG00000002210	Smg9	4.657113297	4.550082566	4.777424355	4.680051664	4.785264356	4.66464976	4.693515961	4.469164847	4.532076727	4.497264602	4.574696939	4.591847098	4.629003324	Smg9
ENSMUSG00000002221	Paxip1	5.328007092	5.422224179	5.351545957	5.322828704	5.430589586	5.340061342	5.343004131	5.288679096	5.368568521	5.387410394	5.368083243	5.415979428	5.328201014	Paxip1
ENSMUSG00000002222	Rmnd5a	6.920413081	6.981383409	6.830215837	6.947706798	6.907812298	6.880716146	6.881647967	6.970664846	6.883812434	6.931779799	6.901251619	6.91634002	7.066185959	Rmnd5a
ENSMUSG00000002227	Mov10	2.696714854	2.841115707	2.737067548	2.582202162	2.55290722	2.644621854	2.971014739	2.78349584	2.866682454	2.660010659	2.718689085	2.683136065	2.832215023	Mov10
ENSMUSG00000002228	Ppm1j	0.310245309	0.515303523	0.446524952	-0.301549669	-0.585044615	0.499318379	1.250242381	0.187562748	0.780711022	0.092386049	0.445614074	0.720081194	1.113548597	Ppm1j
ENSMUSG00000002233	Rhoc	4.415200819	4.44675605	4.357059654	4.273734054	4.095625118	4.359181119	4.556929122	4.271698837	4.498806058	4.4331913	4.302047403	4.298485443	4.580526737	Rhoc
ENSMUSG00000002240	Prr27	-4.592652616	-4.592652616	-4.592652616	-4.592652616	-4.592652616	-4.592652616	-4.592652616	-4.592652616	-4.592652616	-4.592652616	-4.592652616	-4.592652616	-4.592652616	Prr27
ENSMUSG00000002249	Tead3	1.819610421	1.618982635	1.818292714	2.228851317	2.015290589	2.029595827	1.851602301	1.997133399	1.87114725	1.523905809	1.568881652	1.932270338	1.541913967	Tead3
ENSMUSG00000002250	Ppard	2.221607411	2.581608629	2.242769656	2.204127423	2.41088227	2.148012057	2.332287736	2.154119709	2.201667025	2.228122533	2.261548813	2.163049702	2.399903381	Ppard
ENSMUSG00000002257	Def6	2.593069729	2.422646235	2.248594867	2.178972428	1.951426872	2.219305448	2.360209328	2.108123487	2.405200304	2.445807018	2.423273844	2.284816181	2.578582064	Def6
ENSMUSG00000002265	Peg3	8.70354427	8.785189105	8.582393046	8.62974546	8.789521769	8.693197064	8.593937052	8.666742746	8.73895612	8.808350387	8.622209145	8.793352937	8.628893236	Peg3
ENSMUSG00000002266	Zim1	5.074004598	5.04553057	4.73136602	4.833016513	4.998909525	4.969257997	4.814503114	4.973927384	5.116177508	5.094292503	4.934246515	5.069562351	4.687638047	Zim1
ENSMUSG00000002274	Metrn	5.606721298	5.543091596	5.535524072	5.358742919	5.312995651	5.461019251	5.609723679	5.34358837	5.584443369	5.493847762	5.409355076	5.387133626	5.586606975	Metrn
ENSMUSG00000002279	Lmf1	3.863099269	3.765122045	3.615741482	3.661345231	3.590358847	3.544346602	3.841600828	3.749490552	3.777937984	3.737748624	3.725262985	3.887896456	3.790414519	Lmf1
ENSMUSG00000002280	Ciao3	4.296093568	4.276408597	4.303501569	4.420467922	4.327135943	4.232798857	4.361844274	4.32437503	4.378532744	4.327496443	4.348823904	4.370008275	4.327815164	Ciao3
ENSMUSG00000002289	Angptl4	4.117288177	4.127805694	4.302101797	4.41149659	4.010884228	4.240435603	4.402693192	4.394485367	4.095023825	3.941871022	4.135283553	4.093534017	4.43959776	Angptl4
ENSMUSG00000002297	Dbf4	3.696865882	3.699852376	3.606698671	3.679395661	3.757066229	3.478063817	3.294133408	3.413625009	3.587611893	3.468997678	3.525967363	3.512104011	3.575675036	Dbf4
ENSMUSG00000002307	Daxx	5.221974764	5.19239232	5.408593573	5.368974439	5.336401087	5.382955969	5.290461711	5.273130885	5.197672945	5.141393236	5.209999288	5.224893544	5.107201278	Daxx
ENSMUSG00000002308	Cd320	3.987049145	3.829914738	3.799580628	3.835112796	3.860038752	3.9619567	4.040211571	3.913200883	3.817027201	3.980242779	3.823758223	3.810347056	3.828010959	Cd320
ENSMUSG00000002319	Ipo4	5.402163832	5.444618431	5.382340124	5.388308114	5.362066868	5.274624306	5.489251466	5.403981988	5.592351043	5.403105006	5.392010948	5.471996377	5.460049356	Ipo4
ENSMUSG00000002320	Tm9sf1	4.73685782	4.743120786	4.874798356	4.750045268	4.770799905	4.809017868	4.889469355	4.73650821	4.73449685	4.803537446	4.826818025	4.806036734	4.910116385	Tm9sf1
ENSMUSG00000002324	Rec8	2.888206639	2.978707384	3.025319726	2.927526723	2.769440643	3.120708805	3.075766827	2.844882939	2.960443721	3.152669403	2.87467578	3.025210305	2.944059923	Rec8
ENSMUSG00000002325	Irf9	3.888338895	3.642219867	3.889939035	3.740850884	3.899254338	3.83656466	3.982996573	3.976743184	4.046509005	3.813528075	3.640849461	4.024033777	3.683134051	Irf9
ENSMUSG00000002326	Gmpr2	4.134969859	4.031102127	4.07014635	4.092517718	4.022030685	4.025217043	4.187745043	4.150507206	4.151166894	4.142195939	4.12692047	3.996287386	4.258698927	Gmpr2
ENSMUSG00000002329	Mdp1	5.526602962	5.533036889	5.5259625	5.420860441	5.384695694	5.478076794	5.47814573	5.448827681	5.439797083	5.529013627	5.523981159	5.500108114	5.529613566	Mdp1
ENSMUSG00000002332	Dhrs1	5.227754018	5.430759521	5.198201324	5.187482598	5.011267624	5.186444274	5.263917016	5.282775709	5.258573542	5.147617888	5.197274503	5.123024887	5.250558791	Dhrs1
ENSMUSG00000002341	Ncan	9.597582313	9.65407776	9.409956145	9.462857649	9.437169414	9.489291415	9.512655261	9.533370923	9.505618894	9.45643773	9.434791575	9.504251896	9.433009926	Ncan
ENSMUSG00000002342	Tmem161a	4.521191986	4.522760479	4.624543961	4.565017775	4.608726276	4.529366947	4.653175132	4.619597493	4.649341892	4.685044285	4.647833878	4.585089504	4.613708323	Tmem161a
ENSMUSG00000002343	Armc6	6.14206549	6.16577675	6.245516047	6.104990238	6.165660973	6.094808171	6.300546073	6.191167057	6.287668719	6.218644639	6.239374854	6.157613149	6.246801958	Armc6
ENSMUSG00000002345	Borcs8	4.331796574	4.355154851	4.350303328	4.200625437	4.277771177	4.409162336	4.437511172	4.410816749	4.289615643	4.268335164	4.27050494	4.380778782	4.279525241	Borcs8
ENSMUSG00000002346	Slc25a42	1.810836829	2.15686036	1.864545719	1.748517686	2.059236439	2.106827362	1.965047088	1.975337504	2.253881198	2.194159375	1.788392009	2.172096479	1.704751548	Slc25a42
ENSMUSG00000002365	Snx9	3.813453182	3.694707163	3.686113177	3.703116878	3.608219468	3.625323587	3.704019185	3.674822641	3.59212596	3.704356991	3.786013345	3.596846103	3.817368721	Snx9
ENSMUSG00000002372	Ranbp3	6.681740559	6.705765189	6.841582051	6.828749172	6.84046426	6.823713049	6.781309733	6.7512177	6.678925559	6.711185406	6.784078344	6.736304764	6.640332033	Ranbp3
ENSMUSG00000002379	Ndufa11	5.822314762	5.875318677	5.909607882	5.867827921	5.78483428	5.813721351	5.929224093	5.82697265	5.878094069	5.853949314	5.792838153	5.788516873	5.88043882	Ndufa11
ENSMUSG00000002384	Bmp8b	-0.905965893	-1.36435677	-1.111751304	-0.676839906	-1.024509725	-0.887925095	-0.841335537	-1.393503341	-1.13330927	-1.06648143	-1.809851585	-0.62782169	-0.659920119	Bmp8b
ENSMUSG00000002393	Nr2f6	4.342489629	4.234476576	4.355710918	4.169035128	4.362643354	4.156142211	4.434231142	4.395853398	4.477005351	4.467717473	4.380124968	4.344226448	4.425651634	Nr2f6
ENSMUSG00000002395	Use1	5.713548854	5.653948386	5.909148229	5.905377278	5.970620064	5.865259256	5.820366679	5.771667974	5.655717061	5.722518368	5.729621607	5.735721817	5.62169091	Use1
ENSMUSG00000002396	Ocel1	3.858849399	3.725306741	3.593027283	3.655277883	3.605258011	3.774798369	3.752230945	3.72792769	3.890333442	4.034993091	3.707425286	3.830485861	3.803055841	Ocel1
ENSMUSG00000002409	Dyrk1b	3.244799219	2.909331965	3.179640489	3.396227174	3.405249552	3.349788187	3.192964416	3.375302504	3.368305668	3.065184676	3.051227605	3.234008338	3.00159861	Dyrk1b
ENSMUSG00000002413	Braf	6.557109922	6.657657807	6.464358412	6.509897655	6.637286532	6.646448214	6.419355835	6.622162059	6.478346974	6.457122874	6.463814038	6.503036775	6.3283939	Braf
ENSMUSG00000002416	Ndufb2	5.79532647	5.778938365	5.60755286	5.520183835	5.453823799	5.595871402	5.710776133	5.738624585	5.775161443	5.841386967	5.762926041	5.723850686	5.882992729	Ndufb2
ENSMUSG00000002428	Hltf	4.861043289	4.898883148	4.766300698	4.70816485	4.730598022	4.811583433	4.90968575	4.945249727	4.95729754	4.953184511	5.04935204	5.009002021	4.949636121	Hltf
ENSMUSG00000002455	Prpf6	6.328799895	6.32576225	6.409190418	6.38163459	6.351653262	6.294173965	6.320225483	6.357319289	6.258857429	6.217799698	6.337952298	6.334230012	6.375101235	Prpf6
ENSMUSG00000002458	Rgs19	4.695750494	4.667662989	4.395634399	4.141085925	4.357372634	4.373142883	4.580857826	4.485961937	4.662279012	4.704476435	4.611129336	4.71302139	4.747723961	Rgs19
ENSMUSG00000002459	Rgs20	3.205174638	3.165099074	2.695023631	2.588584054	2.601272136	2.85324952	2.838340032	2.832812706	3.344423842	3.228454827	3.137017278	3.091082388	3.305627789	Rgs20
ENSMUSG00000002475	Abhd3	3.955553872	3.923054682	3.26258291	3.020144847	3.007876276	3.031087854	3.622787687	3.344461164	3.881140759	3.786430215	3.531046921	3.566291696	4.256074371	Abhd3
ENSMUSG00000002477	Snrpd1	5.791429454	5.691239685	5.94367102	5.927572429	5.938037192	5.895804468	5.756141672	5.810653995	5.781598298	5.72608807	5.884987741	5.783729297	5.783073723	Snrpd1
ENSMUSG00000002486	Tchp	3.631104394	3.755270759	3.759344701	3.851126268	3.759732174	3.704758892	3.836640419	3.721395481	3.66249381	3.71157769	3.619547351	3.773670456	3.794037642	Tchp
ENSMUSG00000002489	Tiam1	6.226955972	6.32201314	6.487634878	6.42730102	6.435742767	6.436852331	6.45215803	6.470713329	6.379642741	6.26682338	6.224166037	6.371524249	6.329954623	Tiam1
ENSMUSG00000002496	Tsc2	7.117386911	7.070727992	7.193397384	7.164522759	7.19706447	7.190642731	7.121790513	7.057505493	7.127960959	7.053270974	7.029047889	7.088824898	6.89181515	Tsc2
ENSMUSG00000002500	Rpl3l	-3.992024519	-3.173480184	-3.648480944	-3.402868158	-3.911532695	-3.912837254	-4.592652616	-2.314259241	-3.351700535	-3.555564411	-3.606924886	-3.160023903	-3.71335719	Rpl3l
ENSMUSG00000002504	Slc9a3r2	4.875840978	4.942945333	4.75917709	4.845060665	4.738728519	4.725774668	5.005620326	4.905463804	4.953794151	4.826998217	4.880537389	4.802399886	4.991261774	Slc9a3r2
ENSMUSG00000002524	Puf60	7.38752187	7.371662608	7.489763054	7.423610959	7.412709244	7.425871746	7.42438916	7.389079181	7.375197014	7.390843595	7.428855839	7.359083016	7.387687649	Puf60
ENSMUSG00000002546	Golga2	6.38787892	6.465616612	6.446096861	6.585629639	6.486919764	6.535205962	6.355332653	6.39884775	6.459941872	6.427829676	6.395830606	6.477721492	6.455943453	Golga2
ENSMUSG00000002550	Uck1	5.611781313	5.562993195	5.663675083	5.635625031	5.724021348	5.572615675	5.64135851	5.521441063	5.630155016	5.525603645	5.627204662	5.521501956	5.62169091	Uck1
ENSMUSG00000002565	Scin	-1.968840526	-2.472087932	-2.510531351	-3.045805119	-2.384664964	-2.589167806	-2.069293201	-2.824104645	-2.244807339	-2.53737183	-2.15664969	-2.697734033	-2.214867059	Scin
ENSMUSG00000002578	Ikzf4	3.422327041	3.388664623	3.783620662	3.84314175	3.71372719	3.541258385	3.637123451	3.712639606	3.605584031	3.454724786	3.414944226	3.566291696	3.222027812	Ikzf4
ENSMUSG00000002580	Mien1	5.628729013	5.578439818	5.464722643	5.238088335	5.248025887	5.353328318	5.539722634	5.459988125	5.577630694	5.517386654	5.512470438	5.494709713	5.61453716	Mien1
ENSMUSG00000002588	Pon1	-1.852773719	-2.670251378	-0.791786472	-0.804816286	-0.33703723	-1.78131574	-1.284534019	-1.938299772	-2.244807339	-1.528360851	-0.575190693	-1.152177299	-1.426736026	Pon1
ENSMUSG00000002602	Axl	5.260341439	5.275726713	5.272270973	5.195866964	5.174008183	5.237899619	5.222685905	5.213867345	5.203585031	5.144064233	5.239002466	5.079212754	5.297898905	Axl
ENSMUSG00000002603	Tgfb1	1.221187463	1.249541664	1.625831499	0.945951474	1.317399433	1.490874673	1.419032065	1.562926099	1.380362111	1.32484165	1.237140704	1.381359796	1.277814594	Tgfb1
ENSMUSG00000002608	Ccdc97	4.157636758	4.154285133	4.292265179	4.169035128	4.262814196	4.30376587	4.25435587	4.255212036	4.271436637	4.18432649	4.140278232	4.181280968	4.018139491	Ccdc97
ENSMUSG00000002617	Zfp40	5.391170066	5.250526792	5.313842679	5.338059588	5.344415302	5.369089306	5.351723011	5.496790647	5.301930375	5.345477519	5.348075663	5.472911809	5.412522833	Zfp40
ENSMUSG00000002625	Akap8l	5.5901526	5.463648693	5.680471812	5.825902817	5.901687199	5.705459883	5.829758506	5.722360003	6.00581045	5.824835164	5.545476196	5.96837774	5.574017853	Akap8l
ENSMUSG00000002633	Shh	0.992017423	0.670124796	0.865791698	0.985178317	1.030005874	0.838148841	0.877766603	0.908493498	1.190994411	1.151618494	1.023095798	1.009717347	0.94127645	Shh
ENSMUSG00000002635	Pdcd2l	4.097584711	4.091073832	4.288028868	4.158349416	4.255277152	4.044975446	4.183844201	4.212375215	4.214019794	4.140413516	4.138615259	4.103025917	4.108207514	Pdcd2l
ENSMUSG00000002658	Gtf2f1	5.655315398	5.630563203	5.849548771	5.963617428	5.933321838	5.820105925	5.652692244	5.754707847	5.579905162	5.571964118	5.679607699	5.691970425	5.550113003	Gtf2f1
ENSMUSG00000002660	Clpp	5.041560966	5.069579522	5.219860855	5.217646865	5.309360872	5.241709569	5.189025634	5.130861114	5.137952101	5.244554272	5.180401062	5.203543756	5.192719037	Clpp
ENSMUSG00000002661	Alkbh7	3.743715571	3.504927944	3.638103598	3.467212138	3.529174118	3.510007088	3.687583798	3.477041422	3.766001666	3.645252254	3.593076914	3.703648258	3.679221031	Alkbh7
ENSMUSG00000002664	Pspn	-3.992024519	-4.592652616	-4.592652616	-3.878434978	-4.592652616	-3.912837254	-4.592652616	-4.592652616	-4.592652616	-4.592652616	-4.592652616	-4.592652616	-4.592652616	Pspn
ENSMUSG00000002668	Dennd1c	0.681440971	0.69094574	0.563304797	0.925930698	1.27330265	0.524558036	0.934584521	0.398800806	0.682530793	0.688116038	0.73691876	0.979116537	0.046874008	Dennd1c
ENSMUSG00000002679	Med6	3.806849808	3.72278142	3.840654382	3.931144381	3.829911284	3.924522187	3.955804372	3.85272025	3.965323324	3.896126816	3.850417069	3.983496797	3.861202626	Med6
ENSMUSG00000002688	Prkd1	3.680102327	3.55972497	3.626965867	3.740850884	3.448853281	3.699227729	3.69308309	3.500121868	3.596625947	3.66274268	3.536108657	3.526283952	3.641508239	Prkd1
ENSMUSG00000002699	Lcp2	1.992509657	2.257995663	2.207315637	1.826183551	1.854991082	1.861500247	2.044635213	2.147637924	2.045851723	2.049697833	2.058422987	1.963870124	2.015266848	Lcp2
ENSMUSG00000002718	Cse1l	7.153184708	7.151343865	7.063108257	6.918241019	6.91350973	7.030559494	7.119239636	7.020071034	7.157005489	7.1596126	7.182395871	7.1401512	7.184090274	Cse1l
ENSMUSG00000002728	Naa20	5.196098926	5.065599099	5.051803124	5.063533328	4.995520681	5.149402863	5.106946023	5.083256248	5.168499398	5.189592677	5.16741133	5.062890054	5.17684903	Naa20
ENSMUSG00000002731	Prkra	5.899859519	5.788629896	5.920595836	5.84801546	5.835626031	5.8220158	5.912820897	5.798292718	5.89371974	5.853405393	5.937100167	5.864429106	5.773470605	Prkra
ENSMUSG00000002732	Fkbp7	1.540632738	1.038314774	1.65243972	1.748517686	1.556942832	1.398329723	1.37864966	0.96856618	1.316326742	1.299508559	1.52881539	1.233634069	1.246423678	Fkbp7
ENSMUSG00000002733	Plekha3	4.666870036	4.710353531	4.724067366	4.824930853	4.837934686	4.789629317	4.671398575	4.808127101	4.574896674	4.764725395	4.708501603	4.728435421	4.780054461	Plekha3
ENSMUSG00000002741	Ykt6	7.562193648	7.529902882	7.600240192	7.556918939	7.565079497	7.566176121	7.484689922	7.549488227	7.495285627	7.41666175	7.500523986	7.448125478	7.491330049	Ykt6
ENSMUSG00000002748	Baz1b	6.951678927	6.970780751	6.979760674	6.967123584	7.029063898	7.000517684	7.028080944	7.129786227	6.955415429	6.994297365	7.10104945	7.036998395	7.044676404	Baz1b
ENSMUSG00000002763	Pex6	5.13765915	4.971944303	5.192168608	5.053187767	5.049899044	5.010038446	5.239695845	4.998448512	5.254307735	5.11712909	5.19006718	5.206298629	5.138175772	Pex6
ENSMUSG00000002767	Mrpl2	4.588187816	4.392178294	4.73655683	4.658980403	4.714198262	4.581407855	4.562948608	4.402674166	4.558843633	4.557277529	4.504125588	4.475171468	4.545489654	Mrpl2
ENSMUSG00000002768	Mea1	6.488963855	6.516440688	6.484244408	6.471566186	6.434074746	6.445963261	6.519093756	6.403615781	6.475601133	6.532788955	6.460157048	6.434203163	6.544643781	Mea1
ENSMUSG00000002769	Gnmt	-1.645379999	-0.988327729	-0.530062394	-0.676839906	-0.33703723	-0.209719401	-0.974492333	-0.736681983	-1.194191132	-0.940407155	-0.619530005	-0.596756208	-0.700128883	Gnmt
ENSMUSG00000002771	Grin2d	4.348564549	4.418945444	4.469821067	4.395206253	4.416008808	4.381800867	4.477894464	4.292413174	4.652587064	4.51250349	4.340168056	4.466005313	4.24155334	Grin2d
ENSMUSG00000002778	Kdelr1	5.700545851	5.681519258	5.735953421	5.756038767	5.633169778	5.743577115	5.602436164	5.604248657	5.681893235	5.602711013	5.650730196	5.662984061	5.608891365	Kdelr1
ENSMUSG00000002781	Tmem143	4.079435916	3.909794357	3.950161622	3.821631105	3.762393201	3.704758892	4.095243803	3.795824045	4.066111138	4.10612222	3.933326148	3.967996885	4.108207514	Tmem143
ENSMUSG00000002791	Pdxk-ps	-2.386435703	-2.472087932	-1.691817304	-2.316584869	-2.384664964	-2.823837816	-2.837937647	-2.824104645	-2.007771032	-2.732601845	-2.031556281	-2.248245962	-2.960993334	Pdxk-ps
ENSMUSG00000002797	Ggct	3.500793829	3.404508414	3.253920898	3.176597635	3.196784097	3.177505365	3.381876241	3.247772245	3.333681465	3.390190289	3.401139488	3.24047356	3.38944552	Ggct
ENSMUSG00000002799	Jag2	5.821223026	5.756274161	5.949494371	5.978880559	6.010340333	5.928673713	5.964326711	5.869935817	6.023047155	6.088341069	5.902241879	6.034976334	5.799839517	Jag2
ENSMUSG00000002803	Btbd6	5.049041239	5.128004419	5.219119362	5.21042337	5.163980077	5.175530959	5.045934338	4.963816565	5.023966317	5.099806341	5.03601457	5.081615302	4.985727786	Btbd6
ENSMUSG00000002804	Nudt14	2.551540982	2.598236635	2.797921656	2.823150184	2.528102832	2.549462519	2.607389471	2.552771606	2.636943717	2.634911034	2.696254499	2.595068387	2.595290628	Nudt14
ENSMUSG00000002808	Epdr1	4.739171804	4.730605914	4.440856997	4.299249654	4.151505814	4.449255494	4.559942004	4.586432731	4.719101937	4.672764921	4.65831744	4.545606818	4.809887882	Epdr1
ENSMUSG00000002812	Flii	6.470280928	6.491066964	6.316214594	6.300376059	6.262827371	6.292797418	6.543652921	6.452751163	6.595670583	6.550346363	6.462485296	6.567450155	6.52624589	Flii
ENSMUSG00000002814	Top3a	3.450843303	3.666075733	3.959070867	4.094761199	4.044068521	3.950362417	3.704019185	3.766511762	3.541676949	3.483130748	3.533580009	3.600201434	3.543750166	Top3a
ENSMUSG00000002820	Atg4d	4.39772992	4.382611229	4.471067279	4.434707015	4.507674922	4.437676306	4.559942004	4.487245956	4.610932138	4.535742378	4.423109233	4.526334884	4.626973335	Atg4d
ENSMUSG00000002825	Qtrt1	3.725157859	3.684361358	3.957293414	3.938657639	4.039687803	3.841594445	4.029383476	4.027049126	4.011551035	3.958152114	3.856499778	3.954951856	3.856012338	Qtrt1
ENSMUSG00000002831	Plin4	-1.158203811	-1.280901045	-1.98799741	-1.703971125	-1.352739084	-1.266543758	-1.570499809	-0.888273792	-0.20042767	-0.275242065	-0.918672973	-0.128485811	-0.582715985	Plin4
ENSMUSG00000002833	Hdgfl2	6.238042826	6.179654299	6.338917529	6.429968922	6.354301497	6.275246512	6.308629213	6.292695367	6.324758037	6.31186224	6.283309976	6.317000397	6.371771389	Hdgfl2
ENSMUSG00000002835	Chaf1a	3.983149632	4.077301767	3.895518886	4.049215001	4.082907667	3.950362417	3.871010368	3.888146009	3.921157551	4.0253674	3.980505606	3.811794902	4.062374834	Chaf1a
ENSMUSG00000002844	Adprh	6.201589702	6.202944027	6.266122896	6.136910046	6.087704733	6.138377671	6.222835854	6.145948808	6.220740046	6.188341987	6.250195967	6.178526472	6.217422112	Adprh
ENSMUSG00000002845	Tmem39a	2.748172202	2.987149362	3.188758722	3.093776859	3.412044196	3.193330565	3.063081277	3.067231184	3.035281997	3.007684056	2.910198309	3.185690152	2.907733253	Tmem39a
ENSMUSG00000002846	Timmdc1	4.432462675	4.42827534	4.321576086	4.1604929	4.153534472	4.263106251	4.409390295	4.377966994	4.465980203	4.463446619	4.514421035	4.544736384	4.494071997	Timmdc1
ENSMUSG00000002847	Pla1a	-0.461388189	-0.923598147	-0.087017579	0.885035854	0.88125256	-0.168685881	-0.109071065	0.136103386	-0.677135469	-0.617284316	-0.22764327	0.241753966	-0.545609911	Pla1a
ENSMUSG00000002870	Mcm2	4.957605625	4.906691819	4.908304066	4.764209432	4.726515526	4.767335946	4.808182062	4.537691575	4.803271319	4.787682263	4.768872376	4.723059223	4.986519657	Mcm2
ENSMUSG00000002871	Tpra1	4.031151958	3.735364054	3.793616312	3.869586736	3.727411016	3.83656466	4.086912743	3.799963317	4.115550638	3.954099034	3.838174169	4.089958392	3.84906278	Tpra1
ENSMUSG00000002881	Nab1	5.639298544	5.738883041	5.543838778	5.463151579	5.516641611	5.606252354	5.553392644	5.634115826	5.617478927	5.690596382	5.68189312	5.592713897	5.682573522	Nab1
ENSMUSG00000002885	Adgre5	3.791323371	3.673940826	3.655747031	3.615205672	3.394997205	3.490926122	3.704019185	3.45358572	3.634319516	3.325773697	3.458252133	3.156358838	3.649530112	Adgre5
ENSMUSG00000002897	Il17ra	2.567254683	2.662895971	2.523051672	2.722284437	2.779984497	2.838229724	2.670079497	2.386568508	2.636943717	2.254728883	2.645634913	2.438926986	2.648294516	Il17ra
ENSMUSG00000002900	Lamb1	6.223654549	6.346825121	6.248062624	6.139628973	6.036958491	6.245195748	6.329082691	6.222729656	6.273334995	6.122149703	6.20204347	6.164429121	6.405617351	Lamb1
ENSMUSG00000002908	Kcnn1	4.734540119	4.700119719	4.08324452	3.851126268	3.84505366	4.068762804	4.586778499	4.416219717	4.675101152	4.888818827	4.55363605	4.667366217	4.895012853	Kcnn1
ENSMUSG00000002910	Arrdc2	2.492413917	2.678617938	2.777920812	2.70476594	2.653812317	2.427649901	2.607389471	2.497772222	2.52807793	2.797558974	2.602855709	2.714436117	2.76734483	Arrdc2
ENSMUSG00000002930	Ppp1r17	-0.504538624	-0.355439227	-0.146933419	-0.166455939	-0.292169955	0.187926671	-0.109071065	-0.474264724	-0.40112433	0.121590813	0.333790901	-0.106440066	-0.37317341	Ppp1r17
ENSMUSG00000002944	Cd36	2.090007616	1.840145665	2.454142975	2.036861006	1.864929959	1.919735612	1.946748341	2.094707787	1.893263585	1.889144668	1.956392431	1.536524788	1.925622646	Cd36
ENSMUSG00000002948	Map2k7	4.534575941	4.463491219	4.647873512	4.87147082	4.823991298	4.731205173	4.526449089	4.627770914	4.517911715	4.550582261	4.574696939	4.592689576	4.42798537	Map2k7
ENSMUSG00000002949	Timm44	5.042498124	4.929867401	5.074117576	5.084004512	5.076873003	4.966958261	5.099717997	5.101816656	5.063512738	5.167008046	5.061690071	5.111314361	5.080005916	Timm44
ENSMUSG00000002957	Ap2a2	8.549564353	8.577519207	8.494124404	8.440736637	8.449743328	8.510944619	8.536495937	8.503267335	8.578739871	8.545581175	8.521009867	8.507073866	8.539247011	Ap2a2
ENSMUSG00000002963	Pnkp	4.220266754	4.163625515	4.243509425	4.169035128	4.230506215	4.062314142	4.314462856	3.905537932	4.379838705	4.420027946	4.262892079	4.377849336	4.311476177	Pnkp
ENSMUSG00000002968	Med25	6.121813325	6.004644324	6.263967563	6.264455191	6.284742213	6.180669851	6.14972757	6.055792362	6.209032171	6.089727209	6.006668333	6.145032945	5.990716262	Med25
ENSMUSG00000002980	Bcam	4.365139871	4.323836972	4.21255115	4.132376089	4.099839478	4.221267403	4.375589493	4.109405618	4.385050759	4.459163083	4.41488904	4.293312419	4.560457917	Bcam
ENSMUSG00000002981	Clptm1	7.256346467	7.249128971	7.30871249	7.23689965	7.282969413	7.249776259	7.241326393	7.17968155	7.332164008	7.311881839	7.297903507	7.232369425	7.37201648	Clptm1
ENSMUSG00000002983	Relb	1.992509657	2.048097224	2.108277386	1.793408776	1.894342257	1.957292926	2.176115768	2.445885528	2.225106926	2.507952819	2.179819975	2.153945836	2.16827382	Relb
ENSMUSG00000002984	Tomm40	5.804747058	5.781973968	5.87142143	5.79588199	5.819745256	5.793747685	5.86368139	5.662809109	5.790463719	5.745565095	5.787011301	5.761424552	5.843764181	Tomm40
ENSMUSG00000002985	Apoe	9.385685523	9.437422804	9.166125836	9.178294681	8.978895129	9.10532607	9.360645065	9.411518901	9.415647078	9.479048042	9.3606306	9.224107651	9.740998275	Apoe
ENSMUSG00000002992	Apoc2	-4.592652616	-4.592652616	-4.592652616	-4.592652616	-4.592652616	-4.592652616	-4.592652616	-4.592652616	-4.592652616	-4.592652616	-4.592652616	-4.592652616	-4.592652616	Apoc2
ENSMUSG00000002996	Hbp1	4.901893711	4.863784631	5.236078004	5.346556822	5.370812317	5.290344513	5.082011963	5.140686113	4.927243993	4.852263033	4.986952184	4.990582567	4.908446002	Hbp1
ENSMUSG00000002997	Prkar2b	8.257967535	8.249261484	8.094460644	8.044374886	8.052537548	8.13159397	8.158070858	8.230587228	8.246686736	8.300464017	8.320353481	8.249969892	8.172969147	Prkar2b
ENSMUSG00000003031	Cdkn1b	6.318391453	6.235639371	6.70234708	6.6924434	6.715581677	6.513308973	6.582690838	6.575840555	6.494110313	6.354384709	6.5319083	6.448002377	6.455657538	Cdkn1b
ENSMUSG00000003032	Klf4	2.060703874	2.171749618	2.201320992	2.316044462	2.29068084	2.188053608	2.447393783	2.217384531	2.30427145	2.248123155	2.682624358	2.130931618	2.390361158	Klf4
ENSMUSG00000003033	Ap1m1	6.612432584	6.531309135	6.821448831	6.894291671	6.812811923	6.734256305	6.721012748	6.63987804	6.698944287	6.703359215	6.738420825	6.736685928	6.71126777	Ap1m1
ENSMUSG00000003037	Rab8a	5.781359948	5.767957002	5.756029323	5.737492683	5.764404367	5.76359021	5.699208297	5.764801951	5.741015599	5.774008935	5.784354931	5.757673337	5.765188177	Rab8a
ENSMUSG00000003038	Hmgn2	7.122935372	7.088981481	7.22808566	7.213347267	7.182981227	7.117104501	7.085399802	6.896254442	7.055240127	6.971169587	7.074549724	7.005554101	7.07291236	Hmgn2
ENSMUSG00000003039	Fam32a	6.860031058	6.847830395	7.078929098	7.144087496	7.032099317	7.079545611	6.901082788	6.958680876	6.845805923	6.928168482	7.013707221	6.953871055	6.713182625	Fam32a
ENSMUSG00000003051	Elf3	-1.852773719	-2.297885411	-1.691817304	-3.045805119	-3.45071774	-2.387382622	-2.4030195	-2.465035128	-2.882226663	-2.365439519	-2.61411432	-2.154788095	-2.33635287	Elf3
ENSMUSG00000003053	Cyp2c29	-4.592652616	-4.592652616	-4.592652616	-4.592652616	-4.592652616	-4.592652616	-4.592652616	-4.592652616	-4.592652616	-4.592652616	-4.592652616	-4.592652616	-4.592652616	Cyp2c29
ENSMUSG00000003062	Stard3nl	5.940646048	5.82499289	5.8399345	5.755329848	5.779589678	5.827730303	5.913998759	5.869443527	5.978916816	5.94304585	5.893887068	5.8539264	5.902423927	Stard3nl
ENSMUSG00000003068	Stk11	5.783043087	5.775896362	5.861001957	5.921265724	5.886520957	5.794396332	5.819109804	5.868951068	5.869287794	5.829267579	5.846795581	5.84617553	5.921596888	Stk11
ENSMUSG00000003070	Efna2	4.390387471	4.325502341	4.463573808	4.512284295	4.599826741	4.488264505	4.555420317	4.586432731	4.549589625	4.56527105	4.510568847	4.588472257	4.473884428	Efna2
ENSMUSG00000003072	Atp5d	6.776879812	6.73832312	6.795072354	6.693924013	6.665282388	6.725099883	6.807848334	6.671849941	6.793112721	6.724631213	6.721857108	6.64462982	6.780477486	Atp5d
ENSMUSG00000003099	Ppp5c	6.368204336	6.366371972	6.385593762	6.299889986	6.3022204	6.238061122	6.350555778	6.290490578	6.346963099	6.314235809	6.320822886	6.264834499	6.306364627	Ppp5c
ENSMUSG00000003119	Cdk12	5.591433892	5.529428872	5.631156547	5.725960063	5.74905752	5.730079134	5.556412913	5.661672268	5.492662475	5.406075194	5.47737676	5.589341085	5.464603353	Cdk12
ENSMUSG00000003123	Lipe	3.273819407	3.299964952	3.505731029	3.577201234	3.49438258	3.592879659	3.617013255	3.540263628	3.477249581	3.290847671	3.460916193	3.379746584	3.282600771	Lipe
ENSMUSG00000003131	Pafah1b2	8.538729058	8.538742343	8.672629449	8.647524628	8.686456404	8.671028497	8.584536363	8.633424455	8.541516164	8.606322533	8.697417698	8.655111511	8.603631386	Pafah1b2
ENSMUSG00000003134	Tbc1d8	4.652210071	4.674213013	4.639030491	4.593854659	4.663849864	4.689969207	4.726068988	4.691542938	4.707707002	4.733142542	4.73955139	4.661757107	4.688611602	Tbc1d8
ENSMUSG00000003135	Cnot11	4.904988658	4.854586611	5.092857691	5.073805229	5.0444432	5.008921084	4.860437495	4.932109288	4.920978012	4.851173714	4.932328088	4.931207841	4.974595717	Cnot11
ENSMUSG00000003153	Slc2a3	7.048619236	7.143104299	6.762363422	6.692813696	6.736032932	6.855141029	7.035405408	7.004013857	7.147452701	7.083733917	7.041560035	7.000642898	7.151274083	Slc2a3
ENSMUSG00000003154	Foxj2	4.763247152	4.706524354	4.684863136	4.693436748	4.740079158	4.776557327	4.787766547	4.742972501	4.736537149	4.746093203	4.664108891	4.656931881	4.511782387	Foxj2
ENSMUSG00000003161	Sri	5.477553311	5.514905888	5.292854237	5.270203944	5.17500717	5.298598142	5.436950408	5.399897108	5.524893472	5.43907513	5.407284756	5.405948871	5.516514849	Sri
ENSMUSG00000003166	Dgcr2	6.784181859	6.777481507	6.794325831	6.869938034	6.854561888	6.824983402	6.699657601	6.763722288	6.698159318	6.777482015	6.766149921	6.75354658	6.649860795	Dgcr2
ENSMUSG00000003184	Irf3	4.124386875	4.094984681	4.07014635	3.936157565	4.010884228	4.00069452	4.379005433	4.158588854	4.346829696	4.346174363	4.30501579	4.271380862	4.253445031	Irf3
ENSMUSG00000003190	Bcl2l12	1.738658417	1.802374588	1.841604568	1.402337572	1.288151843	1.478011908	1.861404289	1.648050375	1.5384071	1.669440086	1.52881539	1.536524788	1.575985082	Bcl2l12
ENSMUSG00000003198	Zfp959	3.08660759	2.931372286	3.212795967	3.159552416	3.291943678	3.220613714	3.185180446	3.18901456	3.149942942	3.290847671	3.249148776	3.309742043	3.153168426	Zfp959
ENSMUSG00000003199	Mpnd	6.056512352	6.149885776	6.129952783	6.157983013	6.196488354	6.181165936	6.150727122	6.052760194	6.106665055	6.158710563	6.188846314	6.17824587	6.099029567	Mpnd
ENSMUSG00000003200	Sh3gl1	5.478938563	5.531594765	5.539093387	5.495774463	5.521362328	5.447886299	5.529768667	5.429587721	5.496279462	5.445585495	5.429216466	5.467869728	5.459479094	Sh3gl1
ENSMUSG00000003206	Ebi3	1.738658417	1.586015806	1.102912882	1.200474132	0.758669684	1.177441433	1.322985639	1.095227826	1.510062502	1.374211147	1.356399999	1.381359796	1.794304143	Ebi3
ENSMUSG00000003208	Yju2	3.195096077	3.272600961	3.37868792	3.385271637	3.42553823	3.266216944	3.329873419	3.09107358	3.339062652	3.22509504	3.353190031	3.313835133	3.194877166	Yju2
ENSMUSG00000003226	Ranbp2	7.707237869	7.717102807	7.657873813	7.680065229	7.747719971	7.810841625	7.682190071	7.849958335	7.659942612	7.669322264	7.72115723	7.764715074	7.70702421	Ranbp2
ENSMUSG00000003227	Edar	0.207034814	0.203796133	0.405398835	0.925930698	0.601105409	0.573750079	0.374336296	0.237249652	0.003105116	-0.353453964	0.023674934	0.039111528	-0.309583673	Edar
ENSMUSG00000003228	Grk5	4.342489629	4.460462865	4.249331656	4.259805649	4.279629943	4.334418112	4.337470449	4.429639269	4.497603511	4.34307812	4.293105421	4.277681115	4.416278753	Grk5
ENSMUSG00000003233	Dvl3	4.400656469	4.429824473	4.598552098	4.639134774	4.589374085	4.587408708	4.447306753	4.56956	4.484308918	4.424429089	4.419004991	4.465085486	4.209354452	Dvl3
ENSMUSG00000003234	Abcf3	6.074033667	6.019638646	6.083858473	6.030771767	5.981509863	5.948041706	6.036402048	6.000213711	6.030549919	6.019220134	6.078683808	6.022838239	6.113963367	Abcf3
ENSMUSG00000003235	Eif2b5	6.47514793	6.445464214	6.511147655	6.457252159	6.477233574	6.399395788	6.444434771	6.435560581	6.465180534	6.43657132	6.528420112	6.429495348	6.509264377	Eif2b5
ENSMUSG00000003269	Cyth2	6.895473852	6.886984501	7.146979584	7.173837265	7.218298338	7.111389473	7.020445722	7.037486107	6.923084528	6.963125127	7.040001938	6.995874149	6.953053812	Cyth2
ENSMUSG00000003271	Sult2b1	2.14688773	1.9988514	1.786612456	1.815341146	1.730056038	1.957292926	1.890416895	1.702131687	2.326114323	2.049697833	1.986287695	1.921581373	1.99021752	Sult2b1
ENSMUSG00000003273	Car11	5.732836223	5.66582905	5.547387606	5.536780445	5.538540657	5.595127039	5.838469391	5.485912363	5.945351078	5.861001681	5.762926041	5.876240468	5.797585223	Car11
ENSMUSG00000003279	Dlgap1	6.993228718	7.054501753	6.823645582	6.882003877	6.785927566	6.897115204	6.855218592	6.976162511	7.033208163	6.924289155	6.895355078	6.958126824	6.858463388	Dlgap1
ENSMUSG00000003282	Plag1	1.582472147	1.743796499	2.288725773	2.405514366	2.496485333	2.30191303	1.983116643	1.967998411	1.818184526	1.718052683	1.788392009	2.044901241	1.617472724	Plag1
ENSMUSG00000003283	Hck	2.921189939	2.970215718	2.305588789	2.245101619	2.253333676	2.460716218	2.887136387	2.6794969	2.967409908	3.26490511	2.72313444	2.916362516	2.960274434	Hck
ENSMUSG00000003299	Mrpl4	4.600967138	4.565667294	4.582498599	4.488593106	4.534387682	4.445956627	4.576401321	4.338672319	4.607591792	4.513880894	4.460862738	4.524570057	4.350137169	Mrpl4
ENSMUSG00000003308	Keap1	5.911704217	5.920095322	6.030337205	5.980701331	5.985501263	5.955600698	5.977343506	5.94521367	5.94446875	5.987844249	6.015756091	5.897533005	5.963223248	Keap1
ENSMUSG00000003309	Ap1m2	1.139454732	0.771348739	1.190251403	0.821434339	1.46845064	1.061515013	1.37864966	0.639549632	0.945000236	1.349737568	1.023095798	1.198645683	1.090162341	Ap1m2
ENSMUSG00000003316	Glg1	7.629538497	7.628140394	7.556589624	7.54732687	7.573816618	7.611785961	7.573275144	7.570841367	7.600831665	7.524288142	7.50084764	7.530452235	7.474071185	Glg1
ENSMUSG00000003341	Atp8b3	0.53995941	0.583699392	-0.001565893	0.242539405	0.126647218	0.337838804	0.578285802	0.136103386	0.665497625	0.800735721	0.646199162	0.792265734	1.136561799	Atp8b3
ENSMUSG00000003344	Btbd2	5.981777563	5.971523291	6.182629204	6.12762718	6.093528128	6.08317629	6.229473994	5.98756664	6.101529076	6.019220134	6.038674039	6.051309688	6.052521582	Btbd2
ENSMUSG00000003345	Csnk1g2	6.409832956	6.428904754	6.461226315	6.494687061	6.492139423	6.364002753	6.461049402	6.465185228	6.436600309	6.454256046	6.414160495	6.457283261	6.498756683	Csnk1g2
ENSMUSG00000003346	Abhd17a	6.044400289	6.074147548	6.086706704	6.011307961	5.955583766	5.953859828	6.127560383	6.022082767	6.16615491	6.091573327	6.043125376	6.021587512	6.141598731	Abhd17a
ENSMUSG00000003348	Mob3a	5.599734673	5.629889453	5.617716049	5.518513625	5.519790471	5.63623096	5.746917603	5.73430526	5.748617551	5.77113206	5.721312852	5.713818378	5.708242495	Mob3a
ENSMUSG00000003352	Cacnb3	7.396529051	7.394254248	7.281801874	7.206880163	7.264316601	7.260144112	7.43939556	7.338754073	7.562240975	7.471744157	7.421694389	7.457868014	7.298353816	Cacnb3
ENSMUSG00000003354	Ccdc65	3.049796192	3.032717377	2.769842183	2.626293688	2.502864509	2.627251029	2.971014739	2.66595364	2.97434262	2.972050467	2.948668336	2.99748675	3.104393305	Ccdc65
ENSMUSG00000003355	Fkbp11	0.036897723	0.443503038	-0.343234955	-0.124096747	-0.011989168	-0.168685881	0.260420237	-0.030298953	0.540278469	0.150216089	-0.005447778	0.404130985	0.465657563	Fkbp11
ENSMUSG00000003360	Ddx23	6.437526509	6.410976996	6.587823805	6.580836046	6.475612867	6.386977737	6.534875019	6.4328976	6.447851399	6.417195695	6.487197819	6.446605081	6.599764677	Ddx23
ENSMUSG00000003363	Pld3	7.465233818	7.531527073	7.201491156	7.102606264	7.031547897	7.163283572	7.413603666	7.270107048	7.488340289	7.448342992	7.30829595	7.290381993	7.4494417	Pld3
ENSMUSG00000003378	Grik5	5.901926464	5.84196396	5.990916437	5.989168014	6.012018433	6.030190921	5.939671366	5.781121149	6.000301872	5.9450894	5.804421728	5.85357499	5.53178517	Grik5
ENSMUSG00000003379	Cd79a	-2.557641245	-3.173480184	-3.337982525	-2.521244665	-2.049881614	-3.452613851	-2.837937647	-3.303251784	-3.351700535	-3.982859011	-2.80573014	-3.354168423	-2.960993334	Cd79a
ENSMUSG00000003380	Rabac1	6.267598683	6.148475192	6.30332915	6.302803972	6.247238979	6.184138868	6.343142083	6.280156775	6.341611354	6.310673989	6.226907658	6.2753672	6.324328102	Rabac1
ENSMUSG00000003382	Etv3	4.280290614	4.384210152	4.591693889	4.565017775	4.659573762	4.53558774	4.466700616	4.507636355	4.208150401	4.271595858	4.25216613	4.281866051	4.270450699	Etv3
ENSMUSG00000003402	Prkcsh	6.350529727	6.207918387	6.384271451	6.430857128	6.421923572	6.318278861	6.463062549	6.249082189	6.427472684	6.368919257	6.355596683	6.367099511	6.364479484	Prkcsh
ENSMUSG00000003410	Elavl3	8.451457867	8.420419245	8.49527325	8.585062913	8.612431198	8.518128997	8.510062113	8.521163704	8.500832918	8.505379009	8.518694341	8.574353234	8.381802116	Elavl3
ENSMUSG00000003411	Rab3b	6.318004509	6.353778292	6.122041439	5.989168014	5.950925507	6.143986989	6.201772034	6.123416336	6.317279746	6.199512733	6.213147157	6.095072756	6.177410061	Rab3b
ENSMUSG00000003418	St8sia6	2.286331516	2.39118518	2.13996336	1.969996167	2.076446688	2.309193453	1.706885714	1.900210358	2.084810726	2.123736022	2.236890991	2.144784157	2.514142781	St8sia6
ENSMUSG00000003420	Fcgrt	4.259484535	4.356784478	4.483470547	4.363924536	4.429465982	4.508962098	4.432588326	4.328679113	4.248743368	4.124271827	4.377307314	4.189100822	4.568941998	Fcgrt
ENSMUSG00000003421	Nosip	5.099444221	4.979368363	5.170086082	5.250215622	5.074733549	5.153453498	5.10900454	4.984877149	4.962536724	4.962293736	4.995245993	4.98096218	4.9896828	Nosip
ENSMUSG00000003423	Pih1d1	5.473389559	5.577042393	5.615463741	5.491523891	5.511905396	5.552050676	5.561683218	5.494876901	5.612488241	5.571964118	5.591181045	5.494709713	5.480992124	Pih1d1
ENSMUSG00000003429	Rps11	7.679040792	7.608610463	7.805709985	7.781385778	7.817352475	7.819152599	7.596569721	7.707393828	7.51428901	7.501556949	7.541215242	7.57600191	7.198173196	Rps11
ENSMUSG00000003435	Supt5	7.308698942	7.275861235	7.32655014	7.372288014	7.368418721	7.288507643	7.330696699	7.242049074	7.324724107	7.346888081	7.33031654	7.323619837	7.347415504	Supt5
ENSMUSG00000003436	Dll3	2.413477292	2.39118518	2.438938663	2.300578117	2.437766735	2.31643732	2.577967851	2.487543099	2.425577681	2.392890724	2.401250914	2.526182084	2.474050792	Dll3
ENSMUSG00000003437	Paf1	5.959126788	5.891711241	6.075279888	6.076894691	6.091942259	6.007992283	5.976779994	5.996611561	6.00199906	6.00557707	5.947110514	6.003329061	5.985576317	Paf1
ENSMUSG00000003438	Timm50	5.23842588	5.206921169	5.362331684	5.207316481	5.239456286	5.195312352	5.422125398	5.261171128	5.2741078	5.261052756	5.301274497	5.247537693	5.253193391	Timm50
ENSMUSG00000003444	Med29	3.445184965	3.336762561	3.517841068	3.359380469	3.41880699	3.356831556	3.371624554	3.448321146	3.384010046	3.387187182	3.479428128	3.401064469	3.350607706	Med29
ENSMUSG00000003452	Bicd1	6.665711916	6.783552453	6.711338888	6.787390364	6.842037484	6.788332668	6.723702033	6.799306932	6.737403289	6.782062093	6.769108722	6.814036967	6.842368953	Bicd1
ENSMUSG00000003458	Ncstn	5.977863757	5.884385874	6.077736122	6.128174887	6.066866657	6.059087645	5.938514287	5.944279003	5.849157058	5.765361044	5.822142659	5.849703816	5.720669782	Ncstn
ENSMUSG00000003464	Pex19	6.857903164	6.84898877	6.919417655	6.83681352	6.85081597	6.899528918	6.890949545	6.79956536	6.84083576	6.838943472	6.85541661	6.811687136	6.810749433	Pex19
ENSMUSG00000003469	Phyhip	4.537237896	4.611436116	3.959070867	3.487843981	3.563146354	3.864013962	4.22238596	4.067098644	4.656902637	4.493080452	4.203682869	4.238383886	4.222858096	Phyhip
ENSMUSG00000003476	Crhr2	0.429669586	0.69094574	0.130485737	0.141988287	-0.206416258	0.447474458	0.670377784	0.136103386	0.502410357	0.607835239	0.31034724	0.275724381	0.760499316	Crhr2
ENSMUSG00000003477	Inmt	-3.569217552	-3.952858426	-3.082618522	-3.402868158	-3.911532695	-3.104238294	-2.604151332	-2.465035128	-3.65981305	-2.732601845	-2.80573014	-3.578562527	-4.087027527	Inmt
ENSMUSG00000003484	Cyp4f18	-3.242647782	-3.511167268	-3.648480944	-1.978002514	-4.592652616	-4.592652616	-2.604151332	-3.303251784	-2.528596159	-3.555564411	-3.026751358	-2.835999204	-3.71335719	Cyp4f18
ENSMUSG00000003500	Impdh1	6.09676852	6.122845942	5.727114192	5.620133363	5.503976987	5.592891644	6.024455025	5.871903301	6.139803235	6.075805509	5.995686916	6.044244329	6.069811357	Impdh1
ENSMUSG00000003505	Psg18	-4.592652616	-4.592652616	-4.592652616	-4.592652616	-4.592652616	-4.592652616	-4.592652616	-4.592652616	-4.592652616	-4.592652616	-4.592652616	-4.592652616	-4.592652616	Psg18
ENSMUSG00000003518	Dusp3	6.092250121	6.14894554	5.703451409	5.594202734	5.649792893	5.807308397	5.880047005	5.815773431	6.020118843	6.135185918	5.990164703	6.001109745	6.151165046	Dusp3
ENSMUSG00000003526	Prodh	1.453127823	1.574857306	1.54292922	2.434145738	1.844983259	1.821328311	1.871140129	1.71971747	1.893263585	2.026724618	1.941209237	2.334011804	1.905666423	Prodh
ENSMUSG00000003527	Ess2	5.078580412	5.005575283	5.391583274	5.331415853	5.339968458	5.308622206	5.221735002	5.050623968	5.197672945	5.070152647	5.104912607	5.146164572	4.971399285	Ess2
ENSMUSG00000003528	Slc25a1	6.137686965	6.258485433	6.184909446	5.920633534	6.06093442	6.056386131	6.231837376	5.933486579	6.229459019	6.19092754	6.26360921	6.223822038	6.065320919	Slc25a1
ENSMUSG00000003531	Dgcr6	5.244139736	5.215927956	5.431820016	5.412790959	5.380371473	5.271832283	5.38268176	5.313502439	5.278315546	5.288674301	5.326326518	5.269305081	5.441688241	Dgcr6
ENSMUSG00000003534	Ddr1	6.231893984	6.25804948	6.418586658	6.46160476	6.426544694	6.324579514	6.461854998	6.42186055	6.346963099	6.280645126	6.388502908	6.309076911	6.357150536	Ddr1
ENSMUSG00000003541	Ier3	1.766150226	1.763587982	1.746008063	1.858230266	1.740890604	1.769487383	1.821790309	1.989904627	1.5753539	1.819562218	1.948820808	1.689268683	1.712430278	Ier3
ENSMUSG00000003545	Fosb	-1.55188774	-1.756895136	-1.236390676	-1.020965367	-1.778340238	-0.535176103	-1.679975907	-1.732984636	-1.544374957	-0.717161244	-1.530472204	-1.345195059	-1.725531962	Fosb
ENSMUSG00000003546	Klc4	4.291370831	4.398521272	4.438310684	4.44001065	4.419384887	4.318271612	4.630425599	4.448219375	4.541443388	4.424429089	4.365981343	4.467843209	4.461407061	Klc4
ENSMUSG00000003549	Ercc1	4.56359075	4.610070305	4.500657905	4.373195659	4.427790684	4.376612314	4.565948959	4.45479756	4.637380081	4.430276472	4.618306699	4.484279754	4.413925987	Ercc1
ENSMUSG00000003555	Cyp17a1	-4.592652616	-3.511167268	-3.337982525	-4.592652616	-4.592652616	-3.912837254	-3.920318613	-4.025670204	-4.592652616	-4.592652616	-4.592652616	-3.354168423	-4.592652616	Cyp17a1
ENSMUSG00000003559	As3mt	3.809054293	3.644890083	4.094608673	3.872204768	4.087159286	4.111032616	4.003059577	3.858685282	3.764002643	3.97425152	3.954275433	3.979637403	4.021234134	As3mt
ENSMUSG00000003573	Homer3	4.031151958	4.077301767	4.363784487	4.297302858	4.344998884	4.261230578	4.389204991	4.165021733	4.006487166	4.186055509	4.059969233	4.182400689	4.18057859	Homer3
ENSMUSG00000003575	Crtc1	5.569495624	5.568629302	5.726070713	5.673641688	5.688084406	5.70890445	5.597312911	5.541357127	5.721576113	5.515325073	5.479348967	5.532520189	5.290864107	Crtc1
ENSMUSG00000003581	Rnf215	5.063886426	5.068585445	5.227992216	5.263239489	5.328342105	5.225447332	5.214105131	4.985785889	5.103585721	5.136036361	5.104060725	5.223262423	5.105744291	Rnf215
ENSMUSG00000003585	Sec14l2	3.680102327	3.767574392	3.572274174	3.524919344	3.445545539	3.74826097	3.673743151	3.674822641	3.634319516	3.684923222	3.633783648	3.545556563	4.039663876	Sec14l2
ENSMUSG00000003604	Aven	2.793410452	2.873351745	2.707765957	2.722284437	2.731918221	2.807712721	2.792966066	2.749655729	2.679986719	2.746916904	2.753874204	2.708230197	2.810914084	Aven
ENSMUSG00000003617	Cp	4.372611612	4.323836972	4.58019059	4.747195671	4.712823163	4.631636717	4.585300607	4.556163018	4.038262185	4.47339235	4.73955139	4.523686833	4.562583619	Cp
ENSMUSG00000003623	Crot	5.105734648	5.013861943	4.931122401	4.874085438	4.847991353	4.868134362	4.984472336	4.936816053	5.025635909	5.113499441	4.943800567	4.968683532	5.126727923	Crot
ENSMUSG00000003644	Rps6ka1	4.6398786	4.544373391	4.639030491	4.515637213	4.457652374	4.599336049	4.544814273	4.723492079	4.496399961	4.671531216	4.63137317	4.599411748	4.652145178	Rps6ka1
ENSMUSG00000003657	Calb2	6.289078786	6.337776866	6.39054166	6.323038719	6.185624849	6.299210096	6.485816042	6.314921513	6.513575327	6.380668884	6.426138703	6.43537772	6.600799353	Calb2
ENSMUSG00000003660	Snrnp200	7.903757149	7.896988425	8.090107754	8.118879119	8.096039225	8.061651571	7.911486766	7.959944207	7.896847423	7.76323395	7.876641794	7.890285341	7.777920302	Snrnp200
ENSMUSG00000003662	Ciao1	5.509760163	5.429211392	5.350869164	5.244164721	5.214409826	5.223522021	5.571420139	5.476891773	5.534306734	5.482636326	5.511828253	5.432072955	5.53341173	Ciao1
ENSMUSG00000003665	Has1	-0.461388189	-0.861648514	-1.691817304	-1.473774723	-2.049881614	-0.887925095	-1.045982361	-1.471181627	-0.365675623	-1.357438096	-0.97516749	-0.343704909	-0.509434322	Has1
ENSMUSG00000003680	Taf6l	4.077608416	4.043297565	3.966158861	3.992590849	4.00640142	3.890950738	4.121992217	4.04982225	4.300689924	4.161658616	4.054688113	4.12764904	4.202554935	Taf6l
ENSMUSG00000003721	Insig2	4.614894872	4.619603941	4.710413976	4.619012337	4.551412522	4.661808861	4.790334342	4.722402083	4.703540973	4.622574842	4.813330337	4.712246349	4.83560533	Insig2
ENSMUSG00000003731	Kpna6	6.796177799	6.899896389	6.631110752	6.631164597	6.667768472	6.689974809	6.759852681	6.67889082	6.717914738	6.735593542	6.775008183	6.799880226	6.745352219	Kpna6
ENSMUSG00000003746	Man1a	5.158556321	5.231111616	4.924769562	4.966414135	4.922451774	4.997699603	5.001193806	5.00653047	5.031464315	5.1125906	5.199668965	5.030301957	5.189283855	Man1a
ENSMUSG00000003752	Itpkc	4.015964287	4.018802718	4.268093254	4.285566585	4.419384887	4.24233849	4.303718935	4.28947213	4.241577887	4.11703936	4.208446653	4.166644962	4.155448332	Itpkc
ENSMUSG00000003762	Coq8b	3.863099269	4.004319613	3.964390125	3.999791605	4.010884228	3.943360857	4.176010733	4.111072362	4.187417415	4.173908633	4.024391015	4.052481873	3.933615022	Coq8b
ENSMUSG00000003778	Brd8	6.4734116	6.377251797	6.740051929	6.852145312	6.874377494	6.712800214	6.535257779	6.531098222	6.375066074	6.413141522	6.449800832	6.496524424	6.3491686	Brd8
ENSMUSG00000003779	Kif20a	3.856719761	3.878371228	3.443607443	3.313885074	3.156890339	3.405195198	3.717573748	3.315839706	3.698525961	3.549106457	3.541152697	3.422071933	3.84906278	Kif20a
ENSMUSG00000003808	Farsa	5.964081211	5.896200741	6.023133597	5.973404416	5.950342165	5.909641002	6.091577041	5.949877945	5.991785851	5.96938884	6.03599663	6.02969792	5.932733043	Farsa
ENSMUSG00000003809	Gcdh	4.677768071	4.706524354	4.48840215	4.420467922	4.457652374	4.447607003	4.75001061	4.523993942	4.680410258	4.645376693	4.487237185	4.64723274	4.763517855	Gcdh
ENSMUSG00000003810	Mast2	7.133748844	7.137663991	7.197732258	7.160244588	7.207842495	7.160267306	7.119750173	7.135734583	7.171405653	7.066237727	7.096773553	7.119693153	6.90653369	Mast2
ENSMUSG00000003812	Dnase2a	1.904531022	1.858666731	2.183186139	1.889580566	1.804242946	2.047119224	1.955926726	1.71971747	1.722606944	1.679294532	1.754048716	1.844455438	1.857999499	Dnase2a
ENSMUSG00000003813	Rad23a	5.184259187	5.255776806	5.139845718	4.902537776	4.961187089	5.196294337	5.319196517	4.98850868	5.204322342	5.136036361	5.180401062	5.198018177	5.127446081	Rad23a
ENSMUSG00000003814	Calr	9.170283892	9.133547955	8.802052715	8.606447475	8.582815701	8.669615014	9.02528695	8.783570152	9.259194488	9.222582557	9.160483025	9.073825017	9.1751249	Calr
ENSMUSG00000003824	Syce2	3.965470205	3.944887923	3.836792592	3.717746987	3.587360461	3.726673891	3.937387262	3.816402657	3.954846191	3.906651322	3.882565794	3.916440246	3.958043706	Syce2
ENSMUSG00000003847	Nfat5	4.193516489	4.303701141	4.44212847	4.563398699	4.636551329	4.740659645	4.18579594	4.680359869	4.064487762	4.211745172	4.103242588	4.232990394	3.75367387	Nfat5
ENSMUSG00000003848	Nob1	4.387439996	4.293526847	4.716731601	4.619012337	4.596847988	4.488264505	4.614574569	4.573192235	4.453630403	4.443347069	4.451516579	4.464165073	4.455699659	Nob1
ENSMUSG00000003849	Nqo1	2.687158541	2.808142883	2.882773255	2.947525515	2.800843807	2.89739288	2.767127711	2.741070205	2.679986719	2.718525886	2.783972632	2.708230197	2.940795037	Nqo1
ENSMUSG00000003863	Ppfia3	6.884278885	6.945824147	6.747270363	6.668544568	6.662792011	6.607854253	6.958149596	6.788150501	7.128932118	6.994050641	6.88968152	6.965137776	7.070860396	Ppfia3
ENSMUSG00000003865	Gys1	4.446691442	4.484513556	4.297894314	4.158349416	4.259050596	4.221267403	4.53412968	4.426965326	4.436161128	4.439003348	4.360284838	4.564624702	4.653142973	Gys1
ENSMUSG00000003868	Ruvbl2	5.716487809	5.671732893	5.969472532	5.911753669	5.888958295	5.811159589	5.899800547	5.874849504	5.798298617	5.717147198	5.805994125	5.812219301	5.73204688	Ruvbl2
ENSMUSG00000003872	Lin7b	3.645979292	3.891922175	3.081881811	2.728076981	2.948357761	2.954225102	3.645657028	3.241698717	3.870031658	3.786430215	3.566111707	3.672110694	3.953190949	Lin7b
ENSMUSG00000003873	Bax	5.474778812	5.498759914	5.603012803	5.619354396	5.582872272	5.5861646	5.686168817	5.595345219	5.508271011	5.549977493	5.547357531	5.477480279	5.517610963	Bax
ENSMUSG00000003882	Il7r	-3.569217552	-3.511167268	-4.592652616	-3.402868158	-4.592652616	-4.592652616	-3.920318613	-3.619707485	-3.351700535	-3.555564411	-4.017189257	-4.170552871	-3.170983098	Il7r
ENSMUSG00000003923	Tfam	5.358429797	5.334799849	5.524162629	5.564563764	5.562404484	5.606252354	5.396230801	5.436915874	5.301930375	5.376851655	5.529702261	5.434424581	5.38034751	Tfam
ENSMUSG00000003929	Zfp81	5.944160609	6.002563858	6.238581166	6.308131041	6.309516756	6.195478693	6.085317336	6.214225174	6.015505168	6.086027872	6.248269569	6.228978944	6.03003786	Zfp81
ENSMUSG00000003934	Efnb3	7.493607894	7.485716354	7.509607521	7.46256903	7.488194839	7.485529952	7.499673597	7.405641306	7.55618903	7.470503266	7.531268347	7.479323355	7.283771112	Efnb3
ENSMUSG00000003948	Mmd	7.209343214	7.267222047	7.021611091	6.879728877	6.909313805	6.950179302	7.150805933	7.031557736	7.263428223	7.256801221	7.243821299	7.113249233	7.352031451	Mmd
ENSMUSG00000003949	Hlf	3.743715571	4.004319613	3.703182541	3.913459772	3.674707242	3.856579433	3.819143433	3.818444466	3.807353739	3.829103257	3.680248268	3.623472762	3.912103655	Hlf
ENSMUSG00000003955	Fam162a	4.179953028	4.071358969	4.028430868	3.772026443	3.765049329	3.859061869	3.937387262	4.019969071	4.057975926	4.031150518	4.061725319	4.118318289	4.169463593	Fam162a
ENSMUSG00000003970	Rpl8	8.59162951	8.57367057	8.873240064	8.859446836	8.82948493	8.755066132	8.712063987	8.704079274	8.608705946	8.556148635	8.671128563	8.59110248	8.619415965	Rpl8
ENSMUSG00000003974	Grm3	7.727192198	7.792943554	7.360400747	7.31522874	7.301384136	7.547828419	7.511782903	7.583803298	7.613237884	7.590245478	7.549999717	7.569704458	7.655425695	Grm3
ENSMUSG00000003992	Ssbp2	7.388259262	7.406894317	7.417106068	7.430066418	7.457323697	7.422099259	7.280666532	7.489083283	7.34542648	7.342437346	7.415355905	7.388125522	7.236456713	Ssbp2
ENSMUSG00000004018	Fancl	3.514367468	3.556892221	3.296720069	3.403484917	3.18889311	3.448697377	3.333399202	3.383600599	3.281533505	3.434502498	3.344560417	3.328070185	3.300542342	Fancl
ENSMUSG00000004031	Brinp2	6.395234115	6.45386356	6.515079807	6.543135576	6.50768604	6.480633713	6.510554052	6.49804049	6.519215848	6.435481507	6.506989786	6.484319081	6.527878704	Brinp2
ENSMUSG00000004032	Gstm5	6.242127543	6.218264227	6.185289136	6.194005102	6.115028749	6.115200615	6.156212311	6.120936823	6.161986035	6.182724011	6.234323042	6.198587668	6.264865101	Gstm5
ENSMUSG00000004035	Gstm7	3.302267338	3.289764182	4.066853142	4.060737062	4.137224766	3.978033732	3.706740305	3.67256694	3.477249581	3.26490511	3.714140295	3.6544666	3.470925079	Gstm7
ENSMUSG00000004038	Gstm3	-3.992024519	-4.592652616	-4.592652616	-4.592652616	-3.911532695	-4.592652616	-4.592652616	-4.592652616	-4.592652616	-4.592652616	-3.606924886	-4.592652616	-4.087027527	Gstm3
ENSMUSG00000004040	Stat3	5.82449576	5.814950718	5.893432262	5.900255796	5.818467209	5.82392315	5.924556466	5.906386911	5.848213873	5.850137557	5.816953178	5.771504383	5.928206462	Stat3
ENSMUSG00000004043	Stat5a	1.125370831	1.563611827	1.712681121	1.771137829	1.494292808	1.726630199	1.605550579	1.37594466	1.226269843	1.456740045	1.160546662	1.449912078	1.235806401	Stat5a
ENSMUSG00000004044	Cavin1	4.782446679	4.870644864	5.013827818	4.949159186	4.749498393	4.901030601	5.022099854	4.821423196	4.797419385	4.715293084	4.901281164	4.846861486	5.069580603	Cavin1
ENSMUSG00000004054	Map3k11	4.262705066	4.185798752	4.325715166	4.326232516	4.353848093	4.337981814	4.372165446	4.330110959	4.265796697	4.266702049	4.131944135	4.172291781	4.234904243	Map3k11
ENSMUSG00000004056	Akt2	6.096317316	6.03447873	6.056308529	6.063211978	6.020379782	5.980895031	6.085840017	5.997062322	6.030549919	6.041357381	6.013943113	5.966103958	6.115050038	Akt2
ENSMUSG00000004069	Dnaja3	5.687424585	5.704099208	5.555634413	5.426215129	5.487988247	5.575637562	5.778300473	5.707563434	5.70552126	5.798516067	5.775821532	5.744087621	5.780336492	Dnaja3
ENSMUSG00000004070	Hmox2	5.905021341	5.931622489	5.738025392	5.726683559	5.708236461	5.813081337	5.873401927	5.854596156	5.813841909	5.887278066	5.83195154	5.854628964	5.931499928	Hmox2
ENSMUSG00000004071	Cdip1	6.798676004	6.75572095	6.840859217	6.774852866	6.809277602	6.892578577	6.809115055	6.781624321	6.745530884	6.727602228	6.737047756	6.751096043	6.729830071	Cdip1
ENSMUSG00000004085	Map3k20	4.176542144	4.189461385	4.096224841	4.227455106	4.177658443	4.087937625	3.967196806	4.13092452	4.109265746	4.163415	4.020784457	4.20461451	4.218820258	Map3k20
ENSMUSG00000004096	Cwc15	5.811360042	5.733875399	5.850985401	5.907931218	5.855701625	5.85845163	5.858184668	5.815262304	5.807062315	5.804719031	5.756434811	5.826972229	5.774846399	Cwc15
ENSMUSG00000004098	Col5a3	1.775198964	1.597088662	1.393204342	2.046165084	1.894342257	1.299438869	1.673891924	1.945754432	1.771187084	1.94739253	1.948820808	2.144784157	1.601020556	Col5a3
ENSMUSG00000004099	Dnmt1	7.611021907	7.640401867	7.717368389	7.638764398	7.698547891	7.659918489	7.663227992	7.663628281	7.634729508	7.675797358	7.7073408	7.672396263	7.572021413	Dnmt1
ENSMUSG00000004100	Ppan	4.33638902	4.118229721	4.535621933	4.604915163	4.652418639	4.395546466	4.387510064	4.217026187	4.346829696	4.286178463	4.22734603	4.379802961	4.24287949	Ppan
ENSMUSG00000004105	Angptl2	3.782375516	3.873825812	3.51058725	3.214228632	3.772988498	4.197924243	4.115863377	3.049956386	3.589870692	3.554470629	4.026190919	3.646374664	4.054844169	Angptl2
ENSMUSG00000004110	Cacna1e	7.757757275	7.709629575	7.432540984	7.35998313	7.472435599	7.644531813	7.53186979	7.720418866	7.745252238	7.539921921	7.341924853	7.591678993	7.180115373	Cacna1e
ENSMUSG00000004113	Cacna1b	7.305384388	7.358098571	7.18980655	7.115922107	7.186700693	7.242901936	7.268286123	7.322480706	7.398095611	7.34088604	7.169220556	7.312028735	7.129213505	Cacna1b
ENSMUSG00000004127	Trmt10a	2.99275571	3.080839505	2.813725057	2.860547027	2.915262346	2.833188174	2.952792007	2.745369354	3.038593209	3.03480311	3.072287163	3.040110662	2.894293435	Trmt10a
ENSMUSG00000004151	Etv1	4.962565266	5.090298449	4.913813471	4.880601327	4.741428534	4.984117589	4.953876436	4.964738664	5.037269269	4.872805336	4.923663459	4.92854105	4.786434519	Etv1
ENSMUSG00000004187	Kifc2	6.870359833	6.919877129	6.59841157	6.623804013	6.576211462	6.532098095	6.868949394	6.656523346	6.942879165	6.941792491	6.657702036	6.845302315	6.849133082	Kifc2
ENSMUSG00000004207	Psap	9.94067594	9.96899908	9.890976682	9.896667312	9.833418763	9.836105506	9.937817153	9.900581406	9.961686525	9.95486738	9.911291337	9.858878024	10.0189357	Psap
ENSMUSG00000004221	Ikbkg	5.459422951	5.594413657	5.661493449	5.707020677	5.659818326	5.620222368	5.570673474	5.564047484	5.423425543	5.534452888	5.481974388	5.513071456	5.538280437	Ikbkg
ENSMUSG00000004231	Pax2	0.124472851	-0.489566341	0.105024692	0.033900528	-0.048834731	-0.209719401	-0.228751239	-0.94256342	-0.20042767	0.150216089	-0.532173557	-0.063334182	-0.873204915	Pax2
ENSMUSG00000004233	Wars2	3.498063708	3.573805876	3.417989112	3.381601225	3.428892109	3.506844401	3.333399202	3.527838889	3.479687801	3.457590683	3.425893691	3.427748548	3.51330245	Wars2
ENSMUSG00000004263	Atn1	0.810278526	1.021974514	0.910569681	1.486761825	0.994230597	0.689857159	0.505141441	1.108638713	0.764804657	1.079033738	0.401919293	0.732365561	0.41007866	Atn1
ENSMUSG00000004264	Phb2	6.792561628	6.727656872	6.99846288	6.946775638	6.922162661	6.884071847	6.888554873	6.78554357	6.817412544	6.769143381	6.835794877	6.781894349	6.761865907	Phb2
ENSMUSG00000004266	Ptpn6	1.757044375	1.886010001	1.981093818	1.815341146	1.69705541	2.002905067	2.160321221	2.21118144	1.84868659	1.755796776	2.065442043	1.522445637	1.871780082	Ptpn6
ENSMUSG00000004267	Eno2	7.488287099	7.523206375	7.269499515	7.085786745	7.056426538	7.186942347	7.469949481	7.080657443	7.506687781	7.509001211	7.384818012	7.364272597	7.592841429	Eno2
ENSMUSG00000004268	Emg1	5.212846046	5.23731756	5.358296479	5.379133908	5.375165241	5.337393244	5.227431041	5.284253822	5.239996588	5.197328783	5.275779755	5.248072531	5.198881828	Emg1
ENSMUSG00000004270	Lpcat3	4.141982296	4.325502341	4.190024171	4.227455106	4.129000244	4.373142883	4.303718935	4.063659877	4.222779353	4.25850863	4.296092244	4.267165356	4.350137169	Lpcat3
ENSMUSG00000004285	Atp6v1f	6.046270314	5.984230649	5.965056788	5.926313292	5.908310167	6.008551432	6.062661024	5.992548362	5.975033614	5.986356629	6.027934458	5.992198184	6.006417586	Atp6v1f
ENSMUSG00000004296	Il12b	-4.592652616	-4.592652616	-3.337982525	-4.592652616	-3.102004554	-3.912837254	-3.463502695	-4.592652616	-4.052114578	-3.982859011	-4.592652616	-3.844403963	-4.087027527	Il12b
ENSMUSG00000004317	Clcn5	5.736894543	5.861036101	5.605284617	5.603686067	5.742333717	5.778747746	5.649160007	5.663377194	5.746594277	5.758986148	5.705673971	5.706442704	5.768414774	Clcn5
ENSMUSG00000004319	Clcn3	8.103091966	8.148666252	8.093651798	8.121769724	8.173558258	8.14640451	8.087399943	8.140529003	8.040121605	8.130961721	8.150463322	8.104124296	8.236757721	Clcn3
ENSMUSG00000004328	Hif3a	0.928547789	0.884128765	1.089992865	2.25315864	2.305353139	0.972608637	1.204768133	1.745700634	1.154834793	0.97085934	1.718867905	1.786726601	0.250463547	Hif3a
ENSMUSG00000004341	Gpx6	-2.557641245	-2.002179501	-2.225735309	-3.045805119	-2.821385764	-2.210388469	-3.463502695	-3.619707485	-2.121426487	-2.365439519	-1.710591094	-2.571568753	-2.102821474	Gpx6
ENSMUSG00000004344	Gpx5	-4.592652616	-4.592652616	-4.592652616	-4.592652616	-4.592652616	-4.592652616	-4.592652616	-4.592652616	-4.592652616	-4.592652616	-4.592652616	-4.592652616	-4.592652616	Gpx5
ENSMUSG00000004347	Pde1c	5.632468284	5.525087307	5.398149453	5.459674284	5.381237355	5.511598515	5.481327531	5.482697195	5.252882992	5.442695626	5.544848539	5.582147572	5.473668447	Pde1c
ENSMUSG00000004356	Utp20	5.391905596	5.403424458	5.407943026	5.369900989	5.359432862	5.479690853	5.372435816	5.460641941	5.385570834	5.458518744	5.394103286	5.496511425	5.391152546	Utp20
ENSMUSG00000004359	Spic	-4.592652616	-4.592652616	-4.044667934	-2.759813959	-3.911532695	-4.592652616	-4.592652616	-3.303251784	-3.65981305	-4.592652616	-4.017189257	-4.170552871	-3.71335719	Spic
ENSMUSG00000004360	9330159F19Rik	7.102410943	7.125527016	7.057311936	7.178075377	7.211741899	7.2374265	7.097891457	7.389250898	7.125822106	7.186637085	7.244594547	7.287523097	6.965959622	9330159F19Rik
ENSMUSG00000004364	Cul3	7.69507184	7.649239188	7.714740568	7.752191682	7.7530815	7.774975906	7.578855684	7.708908024	7.61379297	7.637293697	7.727808773	7.662199042	7.61387783	Cul3
ENSMUSG00000004366	Sst	6.28670784	6.228536403	6.13507199	6.019597425	5.943909794	6.073054545	6.160188481	6.084496605	6.332872203	6.297538228	6.194859991	6.142446152	6.246801958	Sst
ENSMUSG00000004371	Il11	-1.090890958	-0.861648514	-0.343234955	0.141988287	-0.011989168	-0.251954259	-0.405532269	-0.643803977	-0.264273942	-0.479346585	-0.262375069	-0.042254794	-0.190241388	Il11
ENSMUSG00000004383	Large1	7.494635462	7.47487711	7.303650191	7.222865693	7.260321618	7.340509115	7.365337766	7.374754931	7.450930105	7.455528726	7.451971741	7.399604848	7.373379387	Large1
ENSMUSG00000004393	Ddx56	5.42605921	5.337278293	5.558568314	5.500012548	5.454646712	5.452003204	5.44512117	5.311329243	5.293639797	5.39938365	5.33941531	5.358690164	5.383958188	Ddx56
ENSMUSG00000004394	Tmed4	5.425340892	5.497283099	5.630599019	5.713604793	5.608240208	5.615825381	5.589225146	5.569513218	5.485401181	5.477703792	5.499572103	5.526801211	5.519253573	Tmed4
ENSMUSG00000004415	Col26a1	5.481705081	5.613624336	5.52955552	5.245174969	5.320237851	5.461019251	5.631367925	5.126747533	5.38816888	5.384401488	5.451489677	5.261379449	5.518158708	Col26a1
ENSMUSG00000004446	Bid	4.598420314	4.483022077	4.746882754	4.80998841	4.79179147	4.746034512	4.504723318	4.527742577	4.491575697	4.447677752	4.554883473	4.522803068	4.492957846	Bid
ENSMUSG00000004451	Ralb	5.458018825	5.514905888	5.316618208	5.106414696	5.092818572	5.292182738	5.454055882	5.342879281	5.399802538	5.477703792	5.426493166	5.363634389	5.584516402	Ralb
ENSMUSG00000004455	Ppp1cc	6.576973831	6.506931896	6.677731516	6.72177075	6.65815559	6.622904789	6.671379947	6.676360061	6.575865469	6.534147137	6.6372381	6.549554876	6.659575308	Ppp1cc
ENSMUSG00000004460	Dnajb11	6.092702598	6.113236882	5.978701833	5.932598018	5.939213627	5.980325057	6.003029972	5.964242104	6.06221178	6.124856532	6.06123361	6.016573734	6.104146313	Dnajb11
ENSMUSG00000004462	Tbccd1	3.806849808	3.839270895	3.76748216	3.749420339	3.694349131	3.813711068	3.935068504	3.797895166	3.743858574	3.935717929	3.860540716	3.831913647	3.749947815	Tbccd1
ENSMUSG00000004473	Clec11a	1.273211836	1.304617372	1.403684193	1.445167157	1.302849753	1.208921504	1.546017397	1.386993314	1.369884988	1.698803759	1.664433876	1.493868314	1.480281975	Clec11a
ENSMUSG00000004500	Zfp324	5.197782413	5.243496922	5.395526566	5.290897832	5.334614089	5.333828086	5.357795025	5.416167687	5.38492059	5.426697037	5.38080027	5.365607345	5.346204807	Zfp324
ENSMUSG00000004508	Gab2	5.94766663	6.037530125	6.120850987	6.224547019	6.239619908	6.151601081	5.943137046	6.04972164	5.926707908	5.952727032	6.113810122	6.039308808	5.88426799	Gab2
ENSMUSG00000004530	Coro1c	7.634985316	7.642574527	7.705240581	7.711471327	7.73778211	7.7283857	7.601147276	7.616734582	7.597327492	7.610666129	7.678017124	7.644534126	7.572680726	Coro1c
ENSMUSG00000004535	Tax1bp1	7.496859352	7.500534649	7.444961389	7.481767682	7.464082351	7.494139901	7.430986531	7.497231798	7.458366534	7.502077564	7.508593638	7.469381137	7.562360959	Tax1bp1
ENSMUSG00000004540	Psg17	-3.992024519	-3.952858426	-3.337982525	-4.592652616	-4.592652616	-4.592652616	-4.592652616	-2.824104645	-4.052114578	-4.592652616	-4.017189257	-4.170552871	-4.592652616	Psg17
ENSMUSG00000004542	Psg19	-4.592652616	-4.592652616	-4.592652616	-4.592652616	-4.592652616	-4.592652616	-4.592652616	-4.592652616	-4.592652616	-4.592652616	-4.592652616	-4.170552871	-4.592652616	Psg19
ENSMUSG00000004552	Ctse	-3.242647782	-3.511167268	-3.648480944	-2.521244665	-2.821385764	-4.592652616	-2.226528033	-2.314259241	-3.65981305	-4.592652616	-2.293628421	-3.578562527	-2.777720727	Ctse
ENSMUSG00000004558	Ndrg2	8.026654032	8.038752011	7.958352975	8.150631227	7.922808455	7.887015181	7.970983701	8.038134862	7.975508741	8.03024664	7.996361879	8.088082586	8.166694422	Ndrg2
ENSMUSG00000004561	Mettl17	4.244902513	4.14299626	4.206578265	4.350844049	4.431139337	4.166200623	4.546334204	4.358453436	4.528548491	4.526218715	4.444803486	4.595214063	4.392576629	Mettl17
ENSMUSG00000004562	Arhgef40	6.032185678	5.914573654	6.122041439	6.149914411	6.257649933	6.106869325	6.232309588	6.12010937	6.091998963	6.071602667	6.088622918	6.231685719	6.051765132	Arhgef40
ENSMUSG00000004565	Pnpla6	6.110686297	6.132391425	5.961071029	5.930087412	5.933321838	5.94278526	6.193065585	6.007838547	6.28627656	6.176214428	6.042236207	6.147615108	6.128744164	Pnpla6
ENSMUSG00000004567	Mcoln1	5.094934207	5.100060992	5.182311321	5.212490919	5.239456286	5.196294337	5.167458591	5.054960095	5.25999268	5.236233733	5.149357303	5.17963214	5.125290533	Mcoln1
ENSMUSG00000004568	Arhgef18	5.585659092	5.560166862	5.480896772	5.521852114	5.609718638	5.482913563	5.529000125	5.631214859	5.73030512	5.664788306	5.622453168	5.699811301	5.496085071	Arhgef18
ENSMUSG00000004591	Pkn2	5.683825249	5.659900947	5.88737768	5.840682173	5.881021844	5.834684095	5.765959593	5.737006353	5.670732979	5.639141398	5.755350095	5.716139725	5.748479292	Pkn2
ENSMUSG00000004609	Cd33	0.976409866	0.86593376	1.102912882	0.661125341	0.57712282	0.838148841	0.601865748	1.441001922	0.74872096	0.478360638	0.964226245	0.803953005	0.967182398	Cd33
ENSMUSG00000004610	Etfb	3.060938568	3.142602892	3.224666054	3.168100199	3.007876276	3.124840694	3.333399202	3.067231184	3.186223846	3.134875745	3.096474301	3.158636386	3.511102825	Etfb
ENSMUSG00000004612	Nkg7	-3.992024519	-3.952858426	-4.592652616	-3.878434978	-4.592652616	-4.592652616	-4.592652616	-4.592652616	-4.592652616	-4.592652616	-4.592652616	-4.592652616	-4.592652616	Nkg7
ENSMUSG00000004626	Stxbp2	3.543787415	3.579399982	3.321803085	3.474122254	3.295622548	3.339158236	3.458142086	3.256834862	3.616703977	3.381162149	3.395580393	3.540325878	3.219335625	Stxbp2
ENSMUSG00000004630	Pcp2	2.181331657	2.428856947	1.589572843	1.629769994	1.932648522	1.528788869	1.871140129	1.930732261	1.878557097	1.914396538	1.870835236	1.937585268	2.151425124	Pcp2
ENSMUSG00000004631	Sgce	4.91423386	4.754292095	4.950014777	4.917823929	4.899668573	4.94375699	4.866534166	4.920750001	4.927243993	4.930672338	4.93328762	4.919168269	4.935763024	Sgce
ENSMUSG00000004633	Chn2	5.639917876	5.715575583	5.500557643	5.50423822	5.534654414	5.547440591	5.677178675	5.645661709	5.71331205	5.66912184	5.701174404	5.655343166	5.722572206	Chn2
ENSMUSG00000004637	Wwox	3.777880692	3.752797391	3.74499276	3.593158258	3.660511769	3.859061869	3.679295354	3.65895816	3.735721526	3.718762429	3.698423044	3.62841101	3.749947815	Wwox
ENSMUSG00000004642	Slbp	5.335673124	5.197857799	5.265104653	5.233005057	5.279019306	5.299512304	5.229324733	5.307699961	5.232787424	5.359335621	5.285581016	5.221084722	5.264337075	Slbp
ENSMUSG00000004651	Tyr	-1.852773719	-1.648303432	-1.605217344	-3.878434978	-2.207584017	-2.823837816	-2.226528033	-1.640336882	-2.007771032	-2.073018156	-2.80573014	-2.571568753	-2.469017233	Tyr
ENSMUSG00000004654	Ghrhr	-3.992024519	-4.592652616	-4.592652616	-4.592652616	-3.911532695	-4.592652616	-4.592652616	-4.592652616	-4.052114578	-3.982859011	-4.592652616	-4.592652616	-4.592652616	Ghrhr
ENSMUSG00000004655	Aqp1	3.445184965	3.704979305	4.156335001	4.177527076	4.388711924	4.108948282	4.065872153	3.808206403	3.45263802	3.677567533	4.04406752	3.897473939	3.959657671	Aqp1
ENSMUSG00000004661	Arid3b	1.757044375	1.640549311	1.514201592	1.445167157	1.593267195	2.081540129	1.811714491	1.915552024	1.706043113	1.44523533	1.548987605	1.63140972	1.298368724	Arid3b
ENSMUSG00000004665	Cnn2	3.929447813	3.936194236	3.548859532	3.321567971	3.36028677	3.616547355	3.839122756	3.389106264	3.839982256	3.891895421	3.910120007	3.568006246	3.943436188	Cnn2
ENSMUSG00000004667	Polr2e	5.194413472	5.267953049	5.411841916	5.32569677	5.279019306	5.235990864	5.26114293	5.236186506	5.218989964	5.240400001	5.159232951	5.170632641	5.264337075	Polr2e
ENSMUSG00000004668	Abca13	-0.79466278	-1.756895136	-0.209445818	-1.100864572	-0.697560361	-0.887925095	-0.841335537	-1.182795373	-1.13330927	-0.769818285	-0.71251884	-0.659570852	-0.659920119	Abca13
ENSMUSG00000004677	Myo9b	5.725852432	5.650630764	5.784877461	5.758163439	5.935091903	5.850364618	5.795657886	5.717991633	5.817701707	5.723113932	5.710719266	5.858486963	5.719717628	Myo9b
ENSMUSG00000004698	Hdac9	5.531951392	5.639962812	5.2615081	5.276146834	5.22312905	5.359478068	5.451624625	5.461948684	5.570785694	5.535809505	5.403135183	5.495160352	5.603739581	Hdac9
ENSMUSG00000004707	Ly9	-1.645379999	-0.586454653	-0.530062394	-0.676839906	-1.024509725	-0.588297917	-1.045982361	-0.474264724	-0.721257823	-0.66635865	-1.530472204	-1.509051656	-1.495835761	Ly9
ENSMUSG00000004709	Cd244a	-3.992024519	-3.952858426	-4.592652616	-4.592652616	-2.821385764	-2.823837816	-4.592652616	-3.619707485	-3.351700535	-3.555564411	-4.592652616	-4.592652616	-3.71335719	Cd244a
ENSMUSG00000004730	Adgre1	3.562201582	3.463176221	3.316266648	3.218349902	2.758819161	3.228315062	3.21224256	3.530332412	3.221614696	3.300457111	3.455583145	3.183454948	3.452702734	Adgre1
ENSMUSG00000004748	Mtfp1	3.410760819	3.417059349	2.84097118	2.722284437	2.515538859	2.781779318	3.272256543	3.20471061	3.409809994	3.497126708	3.249148776	3.266048553	3.625329425	Mtfp1
ENSMUSG00000004768	Rab23	4.692171896	4.780026921	4.836633742	4.920355949	4.871598677	4.800002294	4.856767088	4.905463804	4.803271319	4.796763693	4.885503504	4.930541605	5.051531474	Rab23
ENSMUSG00000004771	Rab11a	7.928554819	7.995209421	7.841200885	7.825449801	7.745704249	7.833582585	7.863215974	7.937222437	7.892736592	7.932307713	7.956565816	7.889856998	7.929118341	Rab11a
ENSMUSG00000004788	Eif2b2	4.767787729	4.821923727	4.914729664	5.065822301	4.864185381	4.868134362	4.90850436	4.858608708	4.943232648	4.7681923	4.873555982	4.95171001	5.00929685	Eif2b2
ENSMUSG00000004789	Dlst	7.154918994	7.165592724	7.115249777	7.063051277	7.05099537	7.057018385	7.134730287	7.065908841	7.131260235	7.20124482	7.143332859	7.084489084	7.202780333	Dlst
ENSMUSG00000004791	Pgf	1.937147377	2.048097224	2.095405537	2.073722627	1.854991082	2.011856966	2.267415364	1.779632559	2.213434579	2.180347033	2.147110359	1.994792579	2.151425124	Pgf
ENSMUSG00000004798	Ulk2	7.907362621	7.912861056	7.919170651	7.983173421	7.966591266	7.978045203	7.875813778	8.013170825	7.891134767	7.87370319	7.926523584	7.935564448	7.834981463	Ulk2
ENSMUSG00000004814	Ccl24	-0.965012492	-1.648303432	-1.236390676	-2.521244665	-1.179309983	-0.956113862	-1.927523231	-1.553281502	-2.007771032	-1.8299956	-1.033964756	-1.509051656	-1.811012342	Ccl24
ENSMUSG00000004815	Dgkq	5.527941929	5.414420712	5.377696247	5.3390062	5.613408101	5.442102825	5.702620241	5.286468156	5.648150084	5.717147198	5.485903584	5.809685362	5.480992124	Dgkq
ENSMUSG00000004821	Tmed11	-4.592652616	-4.592652616	-4.592652616	-4.592652616	-4.592652616	-4.592652616	-4.592652616	-4.592652616	-4.592652616	-4.592652616	-4.592652616	-4.592652616	-4.087027527	Tmed11
ENSMUSG00000004837	Grap	2.593069729	2.576023098	2.418413733	2.419901077	2.283288351	2.427649901	2.798078666	2.710612017	2.389726137	2.392890724	2.315534684	2.207726741	2.648294516	Grap
ENSMUSG00000004842	Pou1f1	-4.592652616	-4.592652616	-3.648480944	-4.592652616	-4.592652616	-4.592652616	-4.592652616	-4.592652616	-4.592652616	-4.592652616	-4.592652616	-4.592652616	-3.416830983	Pou1f1
ENSMUSG00000004843	Chmp2b	6.390825499	6.309865968	6.338576197	6.404422415	6.30176315	6.349951821	6.344889912	6.383069477	6.420192245	6.418299404	6.367004151	6.356226008	6.444462411	Chmp2b
ENSMUSG00000004846	Plod3	5.243324855	5.241734089	5.209445121	5.197955465	5.227950389	5.208999695	5.289554461	5.346421243	5.372509954	5.327573994	5.257508299	5.342252946	5.192032655	Plod3
ENSMUSG00000004849	Ap1s1	6.357324335	6.371217582	6.345387537	6.302803972	6.281035458	6.248986503	6.373855591	6.286808426	6.430941688	6.462126155	6.412097065	6.330194458	6.500975198	Ap1s1
ENSMUSG00000004864	Mapk13	-1.464087171	-0.745200343	-0.840425118	-0.945259891	-1.659604419	-1.027686142	-1.468748366	-1.640336882	-0.96471064	-0.66635865	-0.761361923	-1.022670719	-1.018163838	Mapk13
ENSMUSG00000004865	Srpk1	6.840227243	6.767101904	6.717652473	6.602282889	6.674494901	6.719646305	6.799587427	6.849343997	6.80507078	6.798826569	6.838358283	6.844241503	6.807168089	Srpk1
ENSMUSG00000004872	Pax3	2.524965053	2.378406109	2.365786349	2.361472871	2.390384956	2.579879548	2.078645671	2.289812926	1.90056099	2.254728883	2.166824986	2.431411802	2.469526566	Pax3
ENSMUSG00000004880	Lbr	5.230223771	5.159157362	5.233877279	5.110855261	5.068296083	5.107214627	5.174355867	5.113504699	5.134087806	5.255299724	5.151007946	5.182433009	5.284438932	Lbr
ENSMUSG00000004885	Crabp2	2.464715439	2.530542836	2.875262415	2.710629107	2.55904225	3.031087854	2.833368379	2.466864665	2.394902656	2.604203455	2.858602815	2.472269114	2.856675029	Crabp2
ENSMUSG00000004891	Nes	6.431100139	6.360698113	6.629437469	6.718501029	6.6878544	6.684736464	6.483041005	6.555480239	6.36058701	6.519136344	6.499559093	6.437020495	6.459370024	Nes
ENSMUSG00000004892	Bcan	7.468549784	7.440709979	7.046485162	7.02326478	6.969279727	7.006968112	7.397483263	7.258310126	7.439233399	7.424922106	7.294360422	7.295306782	7.409847054	Bcan
ENSMUSG00000004894	Hapln2	-1.55188774	-0.988327729	-1.691817304	-0.804816286	-1.263420071	-2.052754888	-1.284534019	-1.249669418	-1.393959277	-1.002067558	-1.370365544	-1.831815114	-1.297737011	Hapln2
ENSMUSG00000004895	Prcc	5.936114708	5.941973057	6.182248814	6.214781891	6.126951243	6.114161831	6.085317336	6.098847374	6.027220173	6.001164257	6.008945645	5.968702273	6.01459288	Prcc
ENSMUSG00000004896	Rrnad1	3.969417732	3.846248408	4.060244088	4.009337045	4.270312069	4.121409353	4.134172336	3.993105039	4.123368447	4.091436324	3.817535589	4.265052975	3.969303729	Rrnad1
ENSMUSG00000004897	Hdgf	6.92219625	6.932499233	7.060420004	7.020612257	7.043904146	7.049430458	6.959861424	6.9811837	6.888636968	6.860216508	6.949237055	6.891735813	6.910085644	Hdgf
ENSMUSG00000004902	Slc25a18	4.888405018	4.9761913	4.717781854	4.759974765	4.456009508	4.671727628	4.883469041	5.040163782	4.972092756	5.124361108	4.985102622	4.846155128	5.229975853	Slc25a18
ENSMUSG00000004929	Thop1	5.702918767	5.702177572	5.609251704	5.492375008	5.511114512	5.524166573	5.782175763	5.634115826	5.898739084	5.776306311	5.74062603	5.777444552	5.873606212	Thop1
ENSMUSG00000004931	Apba3	3.806849808	3.832259472	3.878714172	3.835112796	3.916081559	3.723952652	4.003059577	3.971247735	4.070970337	4.009831451	3.914013712	3.915093747	4.048791206	Apba3
ENSMUSG00000004933	Matk	6.023668418	6.025797895	5.564418277	5.473533457	5.498401062	5.542043474	5.993590341	5.690385501	6.291837156	6.113998608	5.855932889	6.059559894	6.013039248	Matk
ENSMUSG00000004934	Pias4	4.174833673	4.094984681	4.492089821	4.365783533	4.485298617	4.383526246	4.42434607	4.359856048	4.299310279	4.347719995	4.321233635	4.22540547	4.321552818	Pias4
ENSMUSG00000004936	Map2k1	6.398165725	6.348464179	5.973435179	5.914296356	5.785488517	6.001827296	6.328199413	6.166933381	6.364550279	6.307500528	6.233544268	6.211260024	6.45737218	Map2k1
ENSMUSG00000004937	Sgta	6.942420322	6.988759178	7.05959184	7.012625303	7.032099317	6.950179302	7.020719105	6.922357195	7.037145029	6.960602006	6.997284374	6.953379196	6.928951765	Sgta
ENSMUSG00000004939	Nmrk2	-3.242647782	-3.952858426	-2.510531351	-3.878434978	-3.45071774	-3.104238294	-3.920318613	-4.025670204	-2.882226663	-3.555564411	-2.61411432	-3.844403963	-3.170983098	Nmrk2
ENSMUSG00000004945	Tmem242	5.402893779	5.368308845	5.308972616	5.392873432	5.329239773	5.257790536	5.287738247	5.32431958	5.330577869	5.320507337	5.344473498	5.19524743	5.34187959	Tmem242
ENSMUSG00000004947	Dtx2	3.725157859	3.626093949	3.830980455	3.694267065	3.927981961	3.750936784	3.849009609	3.907457489	3.813165596	3.71157769	3.817535589	3.801629332	3.602783091	Dtx2
ENSMUSG00000004948	Zp3	-3.992024519	-3.952858426	-3.337982525	-3.402868158	-3.102004554	-3.452613851	-3.117076209	-3.303251784	-3.351700535	-2.958448069	-2.80573014	-3.844403963	-2.960993334	Zp3
ENSMUSG00000004951	Hspb1	1.572125499	1.640549311	1.561768016	1.445167157	1.082058473	1.177441433	1.791349257	1.260538776	1.401090823	1.639466325	1.455905021	1.515354199	1.69703173	Hspb1
ENSMUSG00000004952	Rasa4	3.694482981	3.447967139	3.481201662	3.554560673	3.57832773	3.625323587	3.676521923	3.471861901	3.7579889	3.872699046	3.621929845	3.830485861	3.468659833	Rasa4
ENSMUSG00000004961	Syt5	6.43217319	6.407050002	6.410490095	6.251442344	6.364408269	6.336208223	6.459840164	6.399188846	6.535420447	6.424537855	6.401041983	6.394413279	6.288174659	Syt5
ENSMUSG00000004980	Hnrnpa2b1	8.593628984	8.647177119	8.516853862	8.569217294	8.409353851	8.364441403	8.624387856	8.573558151	8.712184923	8.707751401	8.822965994	8.691892011	8.900236384	Hnrnpa2b1
ENSMUSG00000004988	Fxyd4	-4.592652616	-3.952858426	-4.592652616	-4.592652616	-4.592652616	-4.592652616	-4.592652616	-4.592652616	-3.097950569	-4.592652616	-4.592652616	-3.844403963	-4.087027527	Fxyd4
ENSMUSG00000004994	Ccdc130	2.949444429	2.864214713	2.817649006	2.896998929	2.881389862	2.760691635	3.002360948	2.6794969	2.896186437	3.03863598	2.846429477	2.89466509	2.733782073	Ccdc130
ENSMUSG00000004996	Mri1	3.433801272	3.127408162	3.707418512	3.685362631	3.746352912	3.519453763	3.645657028	3.383600599	3.447664921	3.22509504	3.288673793	3.459500832	3.295438906	Mri1
ENSMUSG00000005034	Prkacb	9.12643049	9.173510155	9.129649485	9.181596564	9.080552136	9.041325413	9.113992769	9.132495178	9.138144937	9.072987049	9.123548732	9.062580951	9.118048758	Prkacb
ENSMUSG00000005043	Sgsh	2.858714412	2.94009499	3.018517185	2.881489324	2.841678875	3.112409354	2.792966066	2.507929327	2.551445696	2.885314248	2.696254499	2.992388362	2.966709554	Sgsh
ENSMUSG00000005045	Chd5	8.093515602	8.144898436	8.062781354	8.133274572	8.080529301	8.076927315	8.106586578	8.151605156	8.184430879	8.178311227	8.04277861	8.148343966	8.12298079	Chd5
ENSMUSG00000005054	Cstb	3.869450693	3.891922175	4.036871019	3.965876257	4.028677455	3.91977383	4.020662103	4.063659877	3.839982256	3.988192616	3.948592094	3.889268567	4.002565911	Cstb
ENSMUSG00000005057	Sh2b2	4.579174456	4.400102669	4.681637227	4.776839362	4.830345912	4.567813971	4.689394696	4.643980137	4.750739013	4.656643883	4.654831377	4.814005675	4.498520019	Sh2b2
ENSMUSG00000005069	Pex5	6.390089418	6.339014065	6.541715868	6.457252159	6.512436104	6.445963261	6.487794947	6.450448943	6.425260785	6.363581445	6.450806301	6.371524249	6.387744963	Pex5
ENSMUSG00000005078	Jkamp	5.579215419	5.591648272	5.386308728	5.435095679	5.40697506	5.523384269	5.56318549	5.538263308	5.590096127	5.730833975	5.667549475	5.659369734	5.679148879	Jkamp
ENSMUSG00000005087	Cd44	3.231711578	3.108186899	2.513406803	2.412725654	1.988265838	2.597826626	2.670079497	2.567414558	2.817413079	2.774759977	2.771150118	2.670423396	2.695550844	Cd44
ENSMUSG00000005089	Slc1a2	8.37335214	8.514491439	7.701396455	7.887423235	7.75825655	7.934572672	8.110187953	8.195078499	8.313987188	8.340410523	8.172572391	8.271437838	8.481365968	Slc1a2
ENSMUSG00000005102	Eif2ak4	4.890488428	5.088337988	4.913813471	4.944191057	5.071518407	4.955404265	4.931950285	4.884177269	5.001235635	5.001115637	4.963660467	5.0178107	4.904261563	Eif2ak4
ENSMUSG00000005103	Wdr1	8.195619194	8.162941451	8.017654642	7.888070142	7.882402876	7.9914014	8.091309799	7.983906407	8.150210381	8.154554786	8.110513835	8.077965175	8.184057272	Wdr1
ENSMUSG00000005107	Slc2a9	0.719440539	0.98872807	1.063800449	1.166749424	0.841537741	1.008831261	0.601865748	0.877492332	0.443676651	0.565954961	0.887091536	0.434523111	0.860644797	Slc2a9
ENSMUSG00000005124	Ccn4	1.47550664	1.235437827	1.552379367	1.416755839	1.66328221	1.528788869	1.471174944	0.997689819	0.857713969	1.033662703	1.434378313	1.317563523	0.888025799	Ccn4
ENSMUSG00000005125	Ndrg1	6.188102284	6.220055955	6.100864114	6.050554462	5.999666792	6.049881784	6.309524551	6.327521307	6.39328627	6.338147989	6.366293821	6.379112964	6.307632545	Ndrg1
ENSMUSG00000005131	4930550C14Rik	-1.158203811	-1.874330735	-0.791786472	-1.185449521	-0.88472164	-1.451031584	-1.284534019	-1.732984636	-0.912622407	-1.204637295	-0.864307612	-1.831815114	-1.725531962	4930550C14Rik
ENSMUSG00000005142	Man2b1	5.341015211	5.33148862	5.259345856	5.280095204	5.207591588	5.254022873	5.294085017	5.322881972	5.291559686	5.289478748	5.274265941	5.250743752	5.318170863	Man2b1
ENSMUSG00000005148	Klf5	2.82425383	2.926991077	2.797921656	3.038908151	2.938979144	2.902215349	2.989010168	3.032472231	3.008515097	2.910632666	3.037015152	3.054858699	2.884130764	Klf5
ENSMUSG00000005150	Wdr83	3.987049145	3.86926603	4.002810045	4.143255192	4.120728567	4.190058496	4.029383476	3.980395222	3.956597672	4.005921182	3.982361067	4.077975232	4.083253943	Wdr83
ENSMUSG00000005161	Prdx2	8.771392366	8.712910497	8.90637859	8.829196987	8.807026232	8.785237304	8.801095911	8.731359343	8.711018071	8.68271044	8.811074265	8.701540561	8.687836672	Prdx2
ENSMUSG00000005198	Polr2a	4.913209536	4.776378504	5.106554284	4.903817826	4.936657966	4.898619401	4.726068988	4.847653322	4.781697176	4.498656626	4.513138115	4.467843209	4.176420495	Polr2a
ENSMUSG00000005202	Shbg	-4.592652616	-4.592652616	-4.592652616	-3.878434978	-4.592652616	-4.592652616	-4.592652616	-4.592652616	-4.592652616	-4.592652616	-4.592652616	-4.592652616	-4.592652616	Shbg
ENSMUSG00000005204	Senp3	6.337225676	6.324929956	6.48486145	6.383470921	6.424446019	6.402377302	6.479862986	6.337166514	6.478346974	6.41498574	6.451476226	6.464435104	6.29330381	Senp3
ENSMUSG00000005220	Corin	-2.095068507	-1.874330735	-0.30860665	0.453037808	0.341194404	-0.483941034	-0.453332536	-0.94256342	-1.393959277	-1.357438096	-0.490402021	-0.507382378	-1.568412343	Corin
ENSMUSG00000005225	Plekha8	5.261146767	5.301340512	5.271555941	5.240116642	5.422200129	5.208026322	5.36986292	5.492960612	5.232787424	5.318144072	5.429896489	5.389559594	5.244613291	Plekha8
ENSMUSG00000005232	G6pc2	-3.242647782	-2.900034614	-3.082618522	-1.978002514	-3.102004554	-3.104238294	-2.604151332	-2.824104645	-3.65981305	-2.211832587	-4.592652616	-3.160023903	-2.777720727	G6pc2
ENSMUSG00000005233	Spc25	3.191720849	3.244707898	2.732917867	2.73384636	2.565151301	2.72302983	2.877508259	2.567414558	2.942879655	2.927268087	2.766850495	2.701997466	3.130420694	Spc25
ENSMUSG00000005237	Dnah2	3.839568521	3.841600484	3.921276583	4.014086186	4.048435978	4.123475774	4.091084287	4.021742345	3.888499585	4.07099597	3.956164915	4.197986203	3.838575267	Dnah2
ENSMUSG00000005251	Ripk4	0.259562826	0.583699392	0.722461495	0.336536737	0.693237363	0.644529354	0.28975356	0.693944595	0.930814351	0.764164007	0.979170366	0.792265734	0.652880168	Ripk4
ENSMUSG00000005262	Ufd1	5.862138984	5.808415394	6.026528011	6.015458647	6.057688343	6.024673201	5.909872028	5.913090279	5.909177984	5.940999402	5.935185533	5.901278107	5.84856316	Ufd1
ENSMUSG00000005267	Zfp287	4.8557214	4.790917139	5.063416655	5.164171134	5.220228493	4.99657264	4.872605181	4.945249727	4.839792325	4.864191569	4.853420908	4.921181854	4.826788934	Zfp287
ENSMUSG00000005268	Prlr	2.030792557	2.111247786	1.945673583	2.292782319	2.126878862	2.064432329	1.640125885	2.141126885	2.153612819	2.072310954	1.902537099	2.338036709	1.830037038	Prlr
ENSMUSG00000005299	Letm1	6.453468301	6.499943313	6.548224948	6.516606783	6.552961094	6.545260539	6.481850068	6.546885576	6.498926124	6.566697568	6.575274711	6.507957644	6.582322635	Letm1
ENSMUSG00000005312	Ubqln1	7.737934863	7.747391237	7.725614878	7.638764398	7.628989009	7.640569184	7.743434456	7.743302981	7.777070682	7.75917447	7.8084645	7.723386617	7.726115044	Ubqln1
ENSMUSG00000005320	Fgfr4	0.152521775	-0.313365072	0.251457584	0.106851186	0.058993675	-0.386626247	-0.719436958	0.109668612	-0.16953376	-0.66635865	0.31034724	0.097259571	0.292053177	Fgfr4
ENSMUSG00000005338	Cadm3	8.441989377	8.446480909	8.305558118	8.210820651	8.27172996	8.291306522	8.337879986	8.275776618	8.416490444	8.372937876	8.307737391	8.375028173	8.213356553	Cadm3
ENSMUSG00000005339	Fcer1a	-4.592652616	-4.592652616	-4.592652616	-4.592652616	-4.592652616	-3.912837254	-3.463502695	-3.619707485	-4.052114578	-4.592652616	-4.592652616	-4.170552871	-4.592652616	Fcer1a
ENSMUSG00000005354	Txn2	5.85788628	5.836134391	5.979577743	5.964231063	5.894427297	5.8806127	5.946018766	5.846114319	5.911888798	5.743218201	5.852893545	5.850760621	6.034639294	Txn2
ENSMUSG00000005355	Casp14	-4.592652616	-4.592652616	-4.592652616	-3.878434978	-4.592652616	-3.452613851	-4.592652616	-4.592652616	-4.592652616	-4.592652616	-2.61411432	-4.592652616	-4.087027527	Casp14
ENSMUSG00000005357	Slc1a6	4.589470854	4.633115054	4.504314421	4.474878537	4.498127542	4.486660016	4.580857826	4.465260664	4.570328289	4.739043622	4.689318649	4.645609858	4.596175672	Slc1a6
ENSMUSG00000005360	Slc1a3	9.114503855	9.148090427	8.900782865	8.886973378	8.755449526	8.867832426	8.983472153	9.102017942	9.056281872	9.050087956	9.063903999	9.034100688	9.213678584	Slc1a3
ENSMUSG00000005362	Crbn	5.635576957	5.675655408	5.594461495	5.685598446	5.647635492	5.597358976	5.651280387	5.645661709	5.718482634	5.644181603	5.702863387	5.628892924	5.602190451	Crbn
ENSMUSG00000005364	Il5ra	-3.242647782	-3.511167268	-2.677226732	-3.878434978	-3.911532695	-2.823837816	-3.920318613	-3.303251784	-2.694603279	-2.53737183	-4.017189257	-2.988933745	-2.777720727	Il5ra
ENSMUSG00000005370	Msh6	5.898824934	5.865621928	5.977825392	5.923791715	5.891999189	5.897616777	5.95977146	6.018534875	5.849628419	5.900502241	6.014396571	5.948112734	5.959194927	Msh6
ENSMUSG00000005371	Fbxo11	6.666015998	6.521534966	6.747527498	6.68054347	6.69588072	6.673144713	6.591551531	6.676360061	6.692652541	6.574309178	6.63959158	6.622318948	6.430272469	Fbxo11
ENSMUSG00000005373	Mlxipl	-0.504538624	-0.398777369	-0.699168301	-1.275304239	-0.640205878	-0.386626247	-0.453332536	-1.249669418	-0.231997646	-0.353453964	-1.22626552	-0.450734685	-0.873204915	Mlxipl
ENSMUSG00000005374	Tbl2	4.681382532	4.696263247	4.719880069	4.639134774	4.569758773	4.579903733	4.646104362	4.565918598	4.710823648	4.694793077	4.639627	4.642358607	4.722278653	Tbl2
ENSMUSG00000005378	Bud23	4.357629233	4.390588182	4.316038776	4.314730172	4.352082588	4.296457936	4.422691953	4.286525079	4.444922207	4.417086374	4.433997137	4.37491393	4.388987483	Bud23
ENSMUSG00000005397	Nid1	6.430384327	6.498098572	6.364625266	6.40487452	6.37444473	6.542946464	6.375994068	6.343561012	6.265231331	6.12935666	6.323020978	6.244876	6.313955475	Nid1
ENSMUSG00000005410	Mcm5	5.079493836	5.068585445	5.081479682	4.76561823	4.876519796	4.876735306	5.042707275	4.657730264	4.99783746	4.957240158	4.970220141	4.770738643	5.024798327	Mcm5
ENSMUSG00000005413	Hmox1	2.875640864	2.553462177	3.239367629	2.886677741	2.779984497	2.823051911	2.675645789	2.876585077	2.425577681	2.374811677	2.598023205	2.83040336	2.553150686	Hmox1
ENSMUSG00000005417	Mprip	8.650670658	8.678709018	8.704567651	8.709133852	8.740597148	8.737549916	8.591822631	8.669148998	8.639425899	8.669793382	8.635535281	8.672648168	8.60517897	Mprip
ENSMUSG00000005442	Cic	6.853103896	6.780520173	6.783833756	6.750869476	6.748501534	6.739318207	6.84968947	6.699255688	6.968494861	6.849346448	6.718243099	6.838925707	6.584416388	Cic
ENSMUSG00000005447	Pafah1b3	6.710917361	6.59379475	6.96413566	6.886866832	6.923649314	6.853585784	6.865300606	6.822382023	6.780807581	6.783204844	6.810951621	6.804796373	6.583893234	Pafah1b3
ENSMUSG00000005465	Il27ra	-0.461388189	-0.119641083	-0.699168301	-0.399194752	-2.207584017	-1.451031584	-0.502770984	-1.319794626	-0.437466041	-0.096466671	-0.575190693	-0.369727198	-0.406051199	Il27ra
ENSMUSG00000005469	Prkaca	7.420697381	7.437248336	7.321377432	7.233849318	7.221444546	7.257794316	7.412353981	7.212464448	7.432798881	7.399438986	7.370897617	7.349395413	7.348031817	Prkaca
ENSMUSG00000005470	Asf1b	2.160764137	2.201074924	1.661201179	1.445167157	1.519680215	1.438720866	1.880810707	1.638836389	1.763203146	1.971653533	1.854719187	1.726591133	1.99021752	Asf1b
ENSMUSG00000005474	Myl10	-4.592652616	-3.511167268	-4.592652616	-3.402868158	-4.592652616	-4.592652616	-4.592652616	-4.592652616	-4.592652616	-3.982859011	-4.017189257	-4.592652616	-4.592652616	Myl10
ENSMUSG00000005481	Ddx39	5.20282112	5.144136896	5.100125023	5.005095866	4.910505477	5.015612314	5.171403929	5.0296272	5.229893641	5.192175991	5.217107964	5.168938967	5.134608067	Ddx39
ENSMUSG00000005483	Dnajb1	5.562325923	5.606792707	5.776333833	5.799325078	5.75441409	5.699931412	5.594377149	5.649681037	5.595726823	5.582504879	5.680179393	5.565508007	5.650456115	Dnajb1
ENSMUSG00000005493	Msh4	-1.158203811	-1.202010134	-1.372825115	-1.275304239	-0.697560361	-0.956113862	-0.779099173	-1.319794626	-1.257755846	-0.940407155	-1.15927652	-1.452339653	-1.297737011	Msh4
ENSMUSG00000005501	Usp40	4.480278615	4.384210152	4.443398824	4.520652026	4.574309113	4.628729994	4.453800385	4.345768179	4.413385259	4.335308318	4.41488904	4.390500861	4.329064378	Usp40
ENSMUSG00000005503	Evx1	-0.849241231	-0.923598147	-0.057967666	0.106851186	-0.531914994	-0.386626247	-0.502770984	-1.249669418	-0.766772269	-0.275242065	-0.619530005	-0.566345582	-1.426736026	Evx1
ENSMUSG00000005505	Kbtbd4	5.508404206	5.40736132	5.64612893	5.588641865	5.576837956	5.458565911	5.601705383	5.586985474	5.519571396	5.491053061	5.620667315	5.479303624	5.518706244	Kbtbd4
ENSMUSG00000005506	Celf1	7.603738701	7.571022329	7.63554055	7.631828871	7.694547725	7.642731967	7.541047167	7.705050577	7.541530762	7.586977358	7.636348637	7.63147515	7.467563232	Celf1
ENSMUSG00000005510	Ndufs3	5.903474732	5.87475008	6.020156919	6.005357618	5.958487559	5.973467752	5.974523741	5.925457357	5.914594528	5.895227108	5.907133967	5.820154258	5.942560195	Ndufs3
ENSMUSG00000005514	Por	6.229427091	6.271071098	6.413085942	6.341577351	6.318133522	6.317376517	6.479862986	6.322494586	6.422095035	6.384815211	6.396526545	6.376913898	6.345778288	Por
ENSMUSG00000005533	Igf1r	6.425004392	6.460320635	6.547043661	6.695772645	6.788540756	6.668906331	6.518319504	6.741565875	6.528371722	6.347834701	6.436665553	6.546079518	6.173938189	Igf1r
ENSMUSG00000005534	Insr	6.433959838	6.402717926	6.612314671	6.794308847	6.806057053	6.718963156	6.41644984	6.710843492	6.338592251	6.347448479	6.445099351	6.508627373	6.257338917	Insr
ENSMUSG00000005540	Fcer2a	-3.992024519	-4.592652616	-4.592652616	-3.878434978	-4.592652616	-4.592652616	-3.920318613	-4.592652616	-4.592652616	-4.592652616	-4.592652616	-3.844403963	-3.71335719	Fcer2a
ENSMUSG00000005547	Cyp2a5	-1.55188774	-1.756895136	1.794597978	-2.759813959	-2.207584017	-2.589167806	-1.37370295	-1.732984636	-2.379735049	-1.528360851	-1.617722517	-1.984282508	-0.027916457	Cyp2a5
ENSMUSG00000005553	Atp4a	1.067618692	1.370630885	1.214263997	1.500364421	1.302849753	1.356775096	1.294326957	1.121926083	1.166988978	1.362026253	1.321645794	1.088281631	1.609270092	Atp4a
ENSMUSG00000005566	Trim28	8.212788185	8.199953958	8.498790684	8.441948702	8.477135172	8.36334892	8.378870289	8.326693862	8.259779806	8.237140196	8.328308259	8.300540852	8.178870323	Trim28
ENSMUSG00000005575	Ube2m	6.748445446	6.767408255	6.841341146	6.775901829	6.821131511	6.813829706	6.85245668	6.7204294	6.827497667	6.869930026	6.800472661	6.792199433	6.800654156	Ube2m
ENSMUSG00000005580	Adcy9	4.986137047	4.938599181	4.830820964	4.888381747	5.086461478	4.915413787	4.774858569	4.961046727	4.996135365	4.953184511	4.907153584	4.933204704	4.992050614	Adcy9
ENSMUSG00000005583	Mef2c	9.665500694	9.725350832	9.060446243	9.002528008	8.972014442	9.126923936	9.230254842	9.457854719	9.488885028	9.418515128	9.342280671	9.330680718	9.408475811	Mef2c
ENSMUSG00000005609	Ctr9	6.934869479	6.906309255	7.073606373	7.04402098	7.063456627	7.027803977	7.018256787	7.096309	6.991956633	6.945625099	7.040001938	7.010448643	7.025925883	Ctr9
ENSMUSG00000005610	Eif4g2	10.30336864	10.26948018	10.43525413	10.42202252	10.4164204	10.40601811	10.27572735	10.32334502	10.2685399	10.19684834	10.28764011	10.25769559	10.14964716	Eif4g2
ENSMUSG00000005611	Mrvi1	0.862156874	1.117350147	0.739108614	0.636697577	0.779837197	0.838148841	0.818618948	0.441819964	0.857713969	0.938401752	0.771667361	0.631030847	0.652880168	Mrvi1
ENSMUSG00000005615	Pcyt1a	6.453115946	6.437400779	6.547929717	6.526612334	6.510458811	6.50342519	6.4553976	6.449461151	6.436600309	6.495974744	6.507311993	6.461440259	6.492080596	Pcyt1a
ENSMUSG00000005621	Zfp592	5.264363594	5.281744069	5.357622847	5.292853285	5.290126575	5.348036159	5.262992913	5.349248565	5.278315546	5.216912397	5.252135241	5.250743752	5.039372039	Zfp592
ENSMUSG00000005625	Psmd4	6.786421228	6.763113413	6.871854503	6.880704316	6.85549685	6.84797298	6.799587427	6.731578195	6.718689035	6.805871816	6.737871754	6.728276967	6.750023117	Psmd4
ENSMUSG00000005628	Tmod4	-2.233408994	-1.45293819	-1.523522624	-1.185449521	-0.88472164	-2.210388469	-1.570499809	-1.393503341	-1.393959277	-1.946395761	-1.296517145	-1.761226847	-1.725531962	Tmod4
ENSMUSG00000005640	Insrr	-0.849241231	-0.802249847	-1.446207114	-0.450612914	-1.179309983	-0.887925095	-0.779099173	-1.057684852	-0.766772269	-0.940407155	-0.334452447	-0.318143688	-1.069911457	Insrr
ENSMUSG00000005649	Cabp5	-3.242647782	-3.511167268	-4.044667934	-4.592652616	-3.911532695	-2.823837816	-3.117076209	-3.619707485	-3.097950569	-3.555564411	-2.15664969	-2.835999204	-4.592652616	Cabp5
ENSMUSG00000005656	Snx6	6.278776428	6.255430994	6.276851525	6.222496688	6.195504136	6.221757475	6.233253549	6.332530574	6.204617106	6.230003173	6.28669258	6.222461888	6.207947098	Snx6
ENSMUSG00000005667	Mthfd2	4.238374002	4.26430381	4.221464367	4.018819744	4.287041153	4.152099128	4.330430189	4.237008918	4.3772256	4.394831301	4.377307314	4.351213158	4.357501742	Mthfd2
ENSMUSG00000005672	Kit	6.572114562	6.494401998	6.522611648	6.393984701	6.414329662	6.502234573	6.508995933	6.506297047	6.516249902	6.539905188	6.498911133	6.532093754	6.470167452	Kit
ENSMUSG00000005674	Tomm40l	5.533951953	5.533757411	5.292854237	5.088514484	5.153881777	5.332042198	5.456483049	5.289415323	5.596850329	5.516012594	5.483285309	5.501903101	5.424259843	Tomm40l
ENSMUSG00000005677	Nr1i3	-3.992024519	-3.952858426	-3.337982525	-2.759813959	-2.821385764	-4.592652616	-3.463502695	-3.043877207	-3.351700535	-4.592652616	-2.61411432	-3.578562527	-2.960993334	Nr1i3
ENSMUSG00000005681	Apoa2	-0.263103153	-0.15636055	-0.343234955	-0.450612914	-0.248656051	-0.434463268	-0.109071065	-0.888273792	-0.592743647	-0.43615018	-0.297963679	-0.596756208	-0.134079115	Apoa2
ENSMUSG00000005682	Pan2	4.678973898	4.709078268	4.941948319	4.99552223	5.007907718	4.955404265	4.825811682	4.85463455	4.832180145	4.574541191	4.682486832	4.826235378	4.610629768	Pan2
ENSMUSG00000005683	Cs	8.439056606	8.442937211	8.348739414	8.282689395	8.256119981	8.343763022	8.3615996	8.262433421	8.410512648	8.347284015	8.392509796	8.354995935	8.331969568	Cs
ENSMUSG00000005686	Ampd3	4.348564549	4.368140613	3.747051799	3.636921221	3.529174118	3.80601204	4.158228351	4.01641597	4.2826508	4.27809522	4.110047444	4.283953975	4.307679218	Ampd3
ENSMUSG00000005687	Bcas2	5.951663106	5.910695874	6.147596264	6.151531746	6.220394311	6.073054545	5.999705386	5.988926999	5.968538293	5.996737905	6.010310308	6.031252401	5.986764084	Bcas2
ENSMUSG00000005696	Sh2d1a	-2.976527202	-3.173480184	-2.225735309	-2.521244665	-2.586563009	-3.104238294	-2.837937647	-3.303251784	-2.244807339	-1.722289771	-2.44499036	-2.154788095	-2.615127755	Sh2d1a
ENSMUSG00000005698	Ctcf	6.734305328	6.778697742	6.939138478	6.952662856	6.969279727	6.889849737	6.830168943	6.925202245	6.744517435	6.803057845	6.912729667	6.880396165	6.892660267	Ctcf
ENSMUSG00000005699	Pard6a	4.462182687	4.593578911	4.473556478	4.503867746	4.412624809	4.442650199	4.618914878	4.573192235	4.641741314	4.577178898	4.579608078	4.516601509	4.520556714	Pard6a
ENSMUSG00000005705	Agrp	-2.233408994	-2.297885411	-1.98799741	-1.371129239	-1.352739084	-1.910660891	-2.226528033	-1.83199289	-1.544374957	-1.279015683	-1.617722517	-1.629636396	-3.71335719	Agrp
ENSMUSG00000005716	Pvalb	1.153402471	0.86593376	-0.02949117	-0.124096747	-0.048834731	0.524558036	0.692510705	0.376800424	0.780711022	1.577583295	0.379565401	0.644093827	1.338618803	Pvalb
ENSMUSG00000005718	Tfap4	2.593069729	2.428856947	2.997914965	3.034240153	3.156890339	2.935528684	2.808249832	2.770898633	2.746291066	2.619638944	2.758212616	2.63159912	2.442079155	Tfap4
ENSMUSG00000005732	Ranbp1	6.249045129	6.228981365	6.319331567	6.305712084	6.279642965	6.276175586	6.19015172	6.194315263	6.182336806	6.283878147	6.370904729	6.269847121	6.2391807	Ranbp1
ENSMUSG00000005763	Cd247	-1.745353344	-0.923598147	-1.691817304	-0.873329773	-1.352739084	-1.355840704	-1.37370295	-1.057684852	-1.712318145	-1.722289771	-2.031556281	-1.568084539	-1.426736026	Cd247
ENSMUSG00000005774	Rfx5	4.127923169	3.927447844	4.086500566	4.02824052	4.19351986	4.11726761	4.246897024	3.917017149	4.07258644	4.126074292	4.015357658	4.191327303	4.038137025	Rfx5
ENSMUSG00000005779	Psmb4	7.170220103	7.06525644	7.261959434	7.218757321	7.117458215	7.174787857	7.144547685	7.138393146	7.14495858	7.076294813	7.186626923	7.052084425	7.097494217	Psmb4
ENSMUSG00000005800	Mmp8	-3.992024519	-2.472087932	-3.648480944	-3.402868158	-4.592652616	-4.592652616	-3.463502695	-3.043877207	-3.097950569	-3.982859011	-4.592652616	-3.844403963	-2.960993334	Mmp8
ENSMUSG00000005802	Slc30a4	6.634354005	6.673109677	6.647737708	6.648449208	6.725161685	6.717595887	6.576009422	6.704233291	6.609095781	6.663578477	6.68615712	6.574077407	6.681257846	Slc30a4
ENSMUSG00000005803	Sqor	1.766150226	1.370630885	1.474985999	1.132217454	0.693237363	1.19326733	1.364933705	1.472462493	1.689286899	1.727581685	1.477115242	1.32569405	1.712430278	Sqor
ENSMUSG00000005804	Bloc1s6	5.54919811	5.621101951	5.678854842	5.678137093	5.616352892	5.640566286	5.468558006	5.503786079	5.563908064	5.644181603	5.599062854	5.559918562	5.561849312	Bloc1s6
ENSMUSG00000005813	Metap1	6.045803035	6.027333608	5.953957932	5.882186064	5.940389102	5.994507275	6.04018272	6.019422666	6.027220173	5.986356629	6.024336758	5.966429004	6.031573303	Metap1
ENSMUSG00000005823	Gpr108	3.535823108	3.58497248	3.476245342	3.583605239	3.575304208	3.438774208	3.656957174	3.380839867	3.634319516	3.554470629	3.463575343	3.605219845	3.57356855	Gpr108
ENSMUSG00000005824	Tnfsf14	-3.992024519	-3.952858426	-4.044667934	-3.878434978	-3.911532695	-3.912837254	-4.592652616	-3.303251784	-4.592652616	-3.555564411	-3.606924886	-4.592652616	-4.592652616	Tnfsf14
ENSMUSG00000005836	Gata6	-2.557641245	-1.202010134	-2.101974865	-2.137383776	-2.586563009	-2.210388469	-2.837937647	-2.053067605	-2.121426487	-2.732601845	-2.293628421	-2.248245962	-2.102821474	Gata6
ENSMUSG00000005846	Rsl1d1	6.409106512	6.385258357	6.566995166	6.576026471	6.584129765	6.531709141	6.398469152	6.443520156	6.414468772	6.38519156	6.521418331	6.407639305	6.378423413	Rsl1d1
ENSMUSG00000005864	Cnga2	-2.976527202	-1.45293819	-0.415089466	-2.759813959	-1.659604419	-1.355840704	-2.604151332	-3.043877207	-1.902419171	-1.62206924	-1.710591094	-1.69393182	-0.968208247	Cnga2
ENSMUSG00000005871	Apc	9.889608759	10.0057199	9.61142668	9.682645763	9.675174594	9.830068318	9.681409833	9.918628206	9.85060005	9.817201902	9.737965071	9.816459705	9.745332421	Apc
ENSMUSG00000005873	Reep5	8.672552693	8.651664822	8.528946075	8.440516152	8.430317565	8.49127616	8.563111213	8.457653198	8.667835757	8.621735487	8.585830185	8.538566634	8.585517835	Reep5
ENSMUSG00000005881	Ergic3	6.955664319	6.903524555	7.013294796	7.019431791	6.939314367	6.874288051	6.902566986	6.907327935	6.934460725	6.85832015	6.922426798	6.837327142	6.8773719	Ergic3
ENSMUSG00000005882	Uqcc1	5.43179291	5.373147966	5.367694459	5.368974439	5.343527029	5.394980922	5.427908796	5.31422611	5.361975442	5.40533322	5.404519701	5.332199079	5.466307403	Uqcc1
ENSMUSG00000005883	Spo11	-1.852773719	-1.756895136	-0.415089466	-0.301549669	-0.480672663	-0.128787244	-1.284534019	-0.12129888	-0.634322574	-1.133906228	-0.665275353	-0.659570852	-0.968208247	Spo11
ENSMUSG00000005886	Ncoa2	6.801446722	6.824759827	6.763889501	6.79189115	6.818896338	6.829420846	6.69143843	6.868932061	6.803368542	6.808960859	6.731818141	6.856920063	6.704064344	Ncoa2
ENSMUSG00000005891	Prl4a1	-4.592652616	-4.592652616	-4.592652616	-4.592652616	-4.592652616	-4.592652616	-4.592652616	-4.592652616	-4.592652616	-4.592652616	-4.592652616	-4.592652616	-4.592652616	Prl4a1
ENSMUSG00000005892	Trh	2.481398257	2.553462177	2.542150104	2.261170916	2.101883133	2.537113843	2.583900372	2.248006113	2.679986719	2.207840732	2.417799549	2.515559463	2.306598181	Trh
ENSMUSG00000005893	Nr2c2	7.747305445	7.706277917	7.78519149	7.845738939	7.812706449	7.817717583	7.633326266	7.75307667	7.6176726	7.69231537	7.749216905	7.711413128	7.604494526	Nr2c2
ENSMUSG00000005897	Nr2c1	3.330165145	3.306725615	3.291086342	3.403484917	3.321115269	3.408588488	3.304948683	3.131051323	3.287112377	3.159725869	3.205336361	3.259697183	3.256576603	Nr2c1
ENSMUSG00000005899	Smpd4	5.423903183	5.417547165	5.584132568	5.550738985	5.65839038	5.575637562	5.455674447	5.420206821	5.482364822	5.417159255	5.395496495	5.466031865	5.304899566	Smpd4
ENSMUSG00000005907	Pex1	4.517152468	4.54294256	4.498215069	4.584306266	4.574309113	4.546409998	4.628991771	4.573192235	4.675101152	4.621297443	4.63137317	4.62681431	4.689584501	Pex1
ENSMUSG00000005917	Otx1	1.430396393	1.39621312	1.746008063	1.678448101	1.75164441	1.589845672	1.50908144	1.513370362	1.294334039	1.362026253	1.17359807	1.35776555	1.225110407	Otx1
ENSMUSG00000005936	Kctd20	6.966320824	6.936046426	6.971639179	6.968041706	6.975600218	6.948723258	6.933968261	6.972958086	6.964148212	6.953767457	7.01506739	6.967413079	6.942686195	Kctd20
ENSMUSG00000005947	Itgae	-1.645379999	-0.802249847	-1.783949399	-2.521244665	-1.907731707	-2.589167806	-1.79844659	-1.938299772	-1.712318145	-1.357438096	-2.031556281	-2.154788095	-1.018163838	Itgae
ENSMUSG00000005949	Ctns	3.621101903	3.490154936	3.558271039	3.624552388	3.788736958	3.769529796	3.508914661	3.677074822	3.647391439	3.652774131	3.647880836	3.689541606	3.584070357	Ctns
ENSMUSG00000005950	P2rx5	-0.190838729	-0.313365072	-0.343234955	-0.739409519	-0.640205878	-0.089962398	0.374336296	-0.12129888	-0.634322574	-0.313818073	-0.005447778	0.078136119	0.163504895	P2rx5
ENSMUSG00000005951	Shpk	1.682051415	1.39621312	2.101855817	1.910108577	1.628699396	1.800814932	1.749735519	1.523418622	1.689286899	1.746452924	1.286033659	1.75094693	1.649824687	Shpk
ENSMUSG00000005952	Trpv1	-1.228811693	-0.923598147	-2.101974865	-0.739409519	-1.179309983	-1.266543758	-1.37370295	-1.393503341	-0.437466041	-1.528360851	-1.370365544	-1.568084539	-1.237319982	Trpv1
ENSMUSG00000005958	Ephb3	4.575294282	4.586651469	4.563930306	4.593854659	4.51558309	4.724413842	4.541769598	4.476941658	4.516724995	4.466295259	4.424474724	4.565483224	4.64814708	Ephb3
ENSMUSG00000005968	Tuft1	2.603267781	2.625531054	3.015103848	2.927526723	2.910471839	2.926088822	2.782686188	2.670482201	2.794093157	2.699283316	2.925709634	2.780995372	2.792919859	Tuft1
ENSMUSG00000005973	Rcn1	6.085445877	6.202944027	5.88784432	5.834654361	5.776302093	5.985446731	5.993590341	5.961934956	6.012140476	6.039923956	6.131893776	5.996342541	6.163472157	Rcn1
ENSMUSG00000005980	Dnase1	-4.592652616	-3.511167268	-3.648480944	-4.592652616	-4.592652616	-4.592652616	-3.920318613	-4.592652616	-4.592652616	-4.592652616	-4.592652616	-4.592652616	-4.592652616	Dnase1
ENSMUSG00000005981	Trap1	5.938633876	5.982648337	5.862902012	5.764518744	5.70270533	5.738193068	5.906917119	5.78321347	6.02805333	5.989825361	5.953745697	5.922542035	6.044559005	Trap1
ENSMUSG00000005982	Naa60	5.694596429	5.78439786	5.681548786	5.641008053	5.597103419	5.669847377	5.668132159	5.653689199	5.74203151	5.670357606	5.6277975	5.624780268	5.580850594	Naa60
ENSMUSG00000005983	1700037C18Rik	2.401839615	2.056143878	2.195301334	1.858230266	1.814536387	1.993897276	2.14435184	1.989904627	2.236685593	2.416649007	2.166824986	2.15850495	2.423486415	1700037C18Rik
ENSMUSG00000005986	Ankrd13d	5.711193372	5.682819105	5.524762836	5.531821478	5.576837956	5.489337467	5.708741479	5.565871697	5.832084668	5.806968058	5.69609556	5.830190582	5.693769024	Ankrd13d
ENSMUSG00000005994	Tyrp1	-1.228811693	-1.874330735	-1.691817304	-1.703971125	-2.049881614	-1.355840704	-1.468748366	-1.118884339	-1.902419171	-2.211832587	-2.293628421	-2.248245962	-2.33635287	Tyrp1
ENSMUSG00000006005	Tpr	8.008783829	8.045083079	8.009958634	8.072820107	8.137627104	8.150210205	7.892043111	8.124527475	7.920260048	7.989985838	8.021844537	8.107370297	8.020389902	Tpr
ENSMUSG00000006007	Pdc	-2.751934405	-3.952858426	-3.337982525	-3.402868158	-3.911532695	-2.823837816	-4.592652616	-3.619707485	-4.592652616	-3.555564411	-3.026751358	-3.844403963	-4.592652616	Pdc
ENSMUSG00000006010	Odr4	5.378608342	5.44538448	5.346801726	5.451819591	5.370812317	5.443757614	5.359525203	5.374448176	5.357342294	5.452066612	5.417606771	5.411689154	5.488278811	Odr4
ENSMUSG00000006014	Prg4	-3.569217552	-3.173480184	-3.337982525	-2.521244665	-4.592652616	-3.912837254	-2.837937647	-3.043877207	-3.351700535	-1.946395761	-3.287868267	-2.988933745	-2.615127755	Prg4
ENSMUSG00000006019	Dhx34	3.791323371	3.636864564	3.942994399	4.097001197	4.082907667	3.893374779	3.958090067	3.677074822	3.739795787	3.737748624	3.709667097	3.941787795	3.653524384	Dhx34
ENSMUSG00000006021	Kptn	4.102985126	4.10471567	4.023342974	3.887813968	4.106138024	4.111032616	4.126063693	3.866600486	4.270028717	4.228620945	4.250627321	4.185754645	4.145556003	Kptn
ENSMUSG00000006024	Napa	6.821513352	6.819451232	6.883834622	6.888807434	6.91350973	6.865363809	6.877125583	6.715781342	6.833467415	6.766834561	6.858955702	6.819265146	6.85889589	Napa
ENSMUSG00000006050	Sra1	4.941619219	4.896644314	4.949120728	4.849053141	4.859221936	4.956563837	4.900207432	4.740820954	4.844529621	4.924471194	4.908130001	4.888622295	4.85134033	Sra1
ENSMUSG00000006056	Calcoco2	-3.569217552	-2.472087932	-2.510531351	-3.402868158	-2.207584017	-2.210388469	-3.463502695	-3.303251784	-3.097950569	-2.53737183	-3.026751358	-3.354168423	-2.960993334	Calcoco2
ENSMUSG00000006057	Atp5g1	7.428963003	7.430686929	7.341276601	7.300968591	7.269937811	7.338286733	7.415684071	7.242429327	7.390665017	7.378609957	7.310882406	7.301245963	7.421459371	Atp5g1
ENSMUSG00000006058	Snf8	4.931537005	4.932055306	4.917474754	4.922883532	4.923640981	4.893784875	4.98559315	4.807099231	4.946761747	4.858781731	4.986027699	4.948422852	5.05681917	Snf8
ENSMUSG00000006095	Tbcb	6.974200471	6.920979097	6.947668301	6.872555429	6.877142363	6.877352621	6.973765837	6.841333284	6.972612082	6.941792491	6.961282138	6.883153366	6.939622662	Tbcb
ENSMUSG00000006127	Inpp5k	5.023638315	4.994102845	5.435016539	5.484696819	5.540092228	5.379501779	5.079914541	5.180918306	5.000386842	5.04655401	5.064320263	5.077408214	5.007737502	Inpp5k
ENSMUSG00000006134	Crkl	6.494795794	6.548167047	6.822425578	6.89203598	6.940489761	6.803556027	6.733408883	6.802662892	6.602119081	6.656736479	6.722134734	6.738399921	6.686384281	Crkl
ENSMUSG00000006143	Upk3bl	-4.592652616	-4.592652616	-4.044667934	-4.592652616	-4.592652616	-3.912837254	-3.463502695	-4.025670204	-3.351700535	-4.592652616	-4.592652616	-4.170552871	-4.087027527	Upk3bl
ENSMUSG00000006154	Eps8l1	1.633120769	1.903955119	0.803840215	2.055409543	2.268388756	1.780005666	2.984532311	1.982639451	1.556998771	1.897611163	0.964226245	2.689450637	1.779759436	Eps8l1
ENSMUSG00000006169	Clint1	5.84719935	5.894518815	5.90038689	6.011901648	5.825482494	5.89338451	5.878841083	5.892401484	5.874392713	5.880353289	5.991086541	5.915152096	5.984783928	Clint1
ENSMUSG00000006179	Prss16	-3.569217552	-3.511167268	-3.648480944	-3.878434978	-3.45071774	-4.592652616	-3.920318613	-4.592652616	-4.592652616	-4.592652616	-4.592652616	-4.170552871	-3.416830983	Prss16
ENSMUSG00000006191	Cdkal1	4.185054281	4.150531981	4.025040933	4.208933989	4.129000244	4.311036972	4.142235658	4.142380032	4.118682847	4.161658616	4.205272545	4.053706112	4.135595375	Cdkal1
ENSMUSG00000006200	Rhox6	-4.592652616	-4.592652616	-4.592652616	-4.592652616	-4.592652616	-4.592652616	-4.592652616	-4.592652616	-4.052114578	-4.592652616	-4.592652616	-4.592652616	-4.592652616	Rhox6
ENSMUSG00000006204	Cdcp3	-2.095068507	-2.900034614	-0.942916674	-1.978002514	-3.102004554	-2.387382622	-2.837937647	-1.83199289	-1.804239767	-2.958448069	-1.617722517	-1.831815114	-2.33635287	Cdcp3
ENSMUSG00000006205	Htra1	5.096739905	5.27744852	4.48840215	4.614328568	4.432810753	4.502625176	4.84199136	4.848652711	5.019783862	4.947079584	5.03780004	5.056797434	5.304264544	Htra1
ENSMUSG00000006215	Zbtb17	5.088596407	5.082440569	5.459081389	5.445680682	5.373425647	5.341837337	5.33599089	5.263421148	5.143344784	5.076691675	5.182016586	5.323090302	5.029416477	Zbtb17
ENSMUSG00000006216	Clcnkb	-2.557641245	-3.173480184	-2.677226732	-4.592652616	-3.45071774	-3.912837254	-3.463502695	-3.303251784	-3.65981305	-4.592652616	-3.026751358	-3.354168423	-4.087027527	Clcnkb
ENSMUSG00000006218	Fam131c	4.310169722	4.267772697	4.47976075	4.324321816	4.139273591	4.150073329	4.485837226	4.296813529	4.463518686	4.41855791	4.425838922	4.323060984	4.356276921	Fam131c
ENSMUSG00000006219	Fblim1	3.74601859	3.499036881	3.953731925	3.866963944	3.932714772	3.831517278	3.786075081	3.661235223	3.7047922	3.716371489	3.870593818	3.840450815	3.308163806	Fblim1
ENSMUSG00000006221	Hspb7	-3.992024519	-3.952858426	-3.648480944	-3.878434978	-3.911532695	-4.592652616	-3.463502695	-3.619707485	-4.592652616	-3.555564411	-3.606924886	-3.844403963	-3.416830983	Hspb7
ENSMUSG00000006235	Epor	0.152521775	-0.048892297	-0.415089466	-0.873329773	-1.024509725	-0.535176103	-0.147871698	-0.185319378	-0.437466041	0.062577852	-0.532173557	-0.293027479	-0.027916457	Epor
ENSMUSG00000006241	Ccdc159	2.234786617	2.031868011	1.901988462	1.804416639	1.730056038	2.139868637	2.103637477	1.853181516	2.389726137	2.072310954	2.113641893	2.194468299	2.002796549	Ccdc159
ENSMUSG00000006262	Mob1b	5.296929007	5.280885982	5.458453219	5.422647546	5.499996383	5.404359284	5.20835613	5.372364939	5.140265719	5.136930556	5.134415909	5.101285126	5.176155053	Mob1b
ENSMUSG00000006269	Atp6v1b1	-2.386435703	-2.472087932	-1.882368958	-1.978002514	-2.821385764	-2.387382622	-1.468748366	-2.177760573	-3.097950569	-1.946395761	-2.61411432	-2.835999204	-1.495835761	Atp6v1b1
ENSMUSG00000006270	Vax1	-0.849241231	-0.923598147	-0.087017579	0.176289925	0.253121473	-0.295462927	-0.553963894	-0.599515052	-0.813769522	-1.357438096	-0.410321068	-0.566345582	-0.919924711	Vax1
ENSMUSG00000006273	Atp6v1b2	8.356306266	8.368657966	8.327568331	8.262625083	8.20201554	8.280350893	8.336013796	8.319863706	8.424422502	8.383619373	8.390589814	8.312352111	8.424502593	Atp6v1b2
ENSMUSG00000006276	Eps15l1	5.948666787	5.860461847	6.062108875	6.070069556	6.115549173	6.093227517	5.977343506	5.989380166	5.922233321	5.964360097	5.983695291	6.01720141	5.766110798	Eps15l1
ENSMUSG00000006281	Tep1	2.687158541	2.630928514	2.438938663	2.300578117	2.214993952	2.638854787	2.735498163	2.445885528	2.504325429	2.718525886	2.583427806	2.512001137	2.540264886	Tep1
ENSMUSG00000006288	Ttc5	5.833728391	5.776505276	5.950388189	5.913025573	5.898666678	5.886708617	5.933876668	5.77902579	5.928493863	5.887809367	5.883499168	5.901957991	5.784895663	Ttc5
ENSMUSG00000006289	Osgep	4.698131304	4.649163118	4.539191006	4.488593106	4.506088073	4.415922383	4.716649992	4.639367484	4.825486381	4.737865335	4.761327673	4.798753846	4.704099803	Osgep
ENSMUSG00000006299	Aamp	7.100612334	7.103856538	7.166918756	7.121984368	7.074205696	7.089093487	7.167692285	7.131018935	7.087370047	7.095741241	7.108714272	7.074572523	7.196634208	Aamp
ENSMUSG00000006301	Tmbim1	3.311626676	3.286347833	3.142580097	2.962344756	2.97613326	3.216747569	3.445164752	3.094447698	3.221614696	3.258345918	3.327144771	3.140314523	3.464118643	Tmbim1
ENSMUSG00000006304	Arpc2	7.411296253	7.323307315	7.370619999	7.307028245	7.263612407	7.276254226	7.32007344	7.306203575	7.303032119	7.321745918	7.362907816	7.299827947	7.309946405	Arpc2
ENSMUSG00000006307	Kmt2b	5.420302631	5.355324605	5.633384506	5.69228083	5.713058866	5.646326528	5.559426873	5.406020099	5.484187404	5.340052102	5.264387241	5.49561085	5.017068408	Kmt2b
ENSMUSG00000006310	Zbtb32	-4.592652616	-4.592652616	-4.044667934	-4.592652616	-3.911532695	-4.592652616	-3.463502695	-4.592652616	-4.592652616	-3.982859011	-4.017189257	-3.354168423	-4.592652616	Zbtb32
ENSMUSG00000006311	Etv2	-4.592652616	-4.592652616	-4.044667934	-4.592652616	-4.592652616	-3.912837254	-4.592652616	-4.592652616	-4.592652616	-4.592652616	-4.592652616	-4.592652616	-4.592652616	Etv2
ENSMUSG00000006313	Upk1a	-1.968840526	-2.900034614	-2.677226732	-1.703971125	-1.352739084	-2.210388469	-1.570499809	-2.633427588	-1.804239767	-2.211832587	-2.44499036	-1.761226847	-1.998854181	Upk1a
ENSMUSG00000006315	Tmem147	6.128007178	6.028867687	6.084265708	5.961774953	5.950342165	6.021352411	6.067961773	5.979377442	6.077182247	6.074872602	6.073470875	6.014374715	6.052521582	Tmem147
ENSMUSG00000006333	Rps9	8.303925858	8.338460002	8.525426513	8.543373452	8.47307971	8.431130317	8.373849868	8.430460702	8.302154161	8.230034288	8.360231104	8.246829012	8.286234673	Rps9
ENSMUSG00000006335	Tfpt	3.921319206	3.789459921	4.159430369	4.138913391	4.095625118	3.98486942	3.960372147	3.826582924	4.008177098	4.023434531	4.000785596	3.937815039	4.019687642	Tfpt
ENSMUSG00000006342	Susd2	3.034804547	3.02043179	2.882773255	2.620076801	2.29068084	2.733891042	2.934336155	2.528031495	2.9286728	2.893803186	2.933403202	2.913668116	2.937522746	Susd2
ENSMUSG00000006344	Ggt5	1.418894941	1.597088662	1.11571822	1.358197491	1.164845031	0.755285533	1.71771807	1.054230554	1.272000878	1.234158525	1.498018148	1.153682095	1.277814594	Ggt5
ENSMUSG00000006345	Ggt1	0.233537873	0.051122514	0.54448619	0.661125341	0.624695835	0.473629286	0.346689404	0.524191254	0.423555096	0.688116038	0.683174327	0.894191555	0.536581249	Ggt1
ENSMUSG00000006356	Crip2	7.292640406	7.263751835	7.229559083	7.135940584	7.0417152	7.074480863	7.264135597	7.214597873	7.367153476	7.279450918	7.274432443	7.177271445	7.287149458	Crip2
ENSMUSG00000006360	Crip1	2.082737293	2.048097224	1.729440823	1.387773752	1.616985086	1.671203879	1.899959542	1.762766353	1.985366635	2.214633062	1.993665709	1.833092992	2.117125677	Crip1
ENSMUSG00000006362	Cbfa2t3	3.372517069	3.398191762	3.742930778	3.794283782	3.855060995	3.782665327	3.560971715	3.59845671	3.598870688	3.601871249	3.536108657	3.672110694	3.560864633	Cbfa2t3
ENSMUSG00000006369	Fbln1	5.010288202	4.877472631	5.141412023	5.150217019	5.01573536	5.010038446	5.050225891	5.012785284	4.883720484	4.802410693	5.070438794	4.963482147	4.854813813	Fbln1
ENSMUSG00000006373	Pgrmc1	8.402204354	8.339387562	8.474996339	8.485345993	8.51085726	8.474880763	8.428136406	8.407077062	8.426240724	8.495390654	8.544747997	8.441012453	8.435780594	Pgrmc1
ENSMUSG00000006378	Gcat	1.793127936	1.703379902	1.328674412	0.754899107	0.88125256	1.284741556	1.533810181	1.236306946	1.763203146	2.003379653	1.568881652	1.695556528	1.649824687	Gcat
ENSMUSG00000006386	Tek	4.872682797	4.853432724	4.842423194	4.593854659	4.552950319	4.839507566	4.776154577	4.666824746	4.705625491	4.660380144	4.720779551	4.565483224	4.89163493	Tek
ENSMUSG00000006389	Mpl	-3.992024519	-4.592652616	-3.648480944	-3.045805119	-3.911532695	-4.592652616	-3.920318613	-3.619707485	-3.65981305	-4.592652616	-3.287868267	-3.354168423	-3.71335719	Mpl
ENSMUSG00000006390	Elovl1	2.921189939	3.02043179	2.860122401	2.751017343	2.851709566	2.995426663	3.002360948	3.004049226	2.801908422	3.030960031	2.986139132	2.858695608	3.138993181	Elovl1
ENSMUSG00000006392	Med8	5.058337367	5.110724034	5.05013639	5.117490585	5.127290533	5.191377712	5.008931325	5.100139178	5.021458299	5.032207291	5.128563319	5.075601414	5.062838614	Med8
ENSMUSG00000006395	Hyi	3.071995548	3.028633795	3.316266648	3.159552416	3.41880699	3.239790544	3.169485367	3.025418804	2.888866815	3.134875745	3.113505883	2.99748675	3.041771994	Hyi
ENSMUSG00000006398	Cdc20	3.937530877	3.938372574	3.581534653	3.697223039	3.465279178	3.516311739	3.617013255	3.515306216	3.775955443	3.69709997	3.72968816	3.393348908	3.983652955	Cdc20
ENSMUSG00000006403	Adamts4	3.658258948	3.689543535	3.46127339	3.403484917	3.415429556	3.367332552	3.61990336	3.569653561	3.56712196	3.754159021	3.614770529	3.69896135	3.880075504	Adamts4
ENSMUSG00000006411	Nectin4	1.486567205	1.357667619	2.015665233	2.018070885	2.006338469	1.871370853	1.899959542	1.610836002	1.611378086	1.880628194	1.854719187	1.948156746	1.844086014	Nectin4
ENSMUSG00000006412	Pfdn2	4.972433687	5.11361851	5.369700371	5.349378148	5.242318479	5.250245345	5.173372559	5.240761466	5.23927729	5.293494265	5.33941531	5.23410189	5.4566244	Pfdn2
ENSMUSG00000006418	Rnf114	5.722932512	5.639962812	6.004750516	6.025489445	6.089295265	5.9509537	5.982966554	5.957309561	5.727743243	5.792853771	5.903711248	5.870346874	5.752674691	Rnf114
ENSMUSG00000006423	C330007P06Rik	5.191881593	5.254028924	4.994025219	5.028755647	4.968119485	5.060523498	4.965284044	5.058419637	5.116177508	5.142284118	5.162509868	5.157596709	5.156586935	C330007P06Rik
ENSMUSG00000006435	Neurl1a	5.453093594	5.429985664	5.175447376	5.180106091	5.247076219	5.190392373	5.310278216	5.264919214	5.585575694	5.382140684	5.438031855	5.400666805	5.290222876	Neurl1a
ENSMUSG00000006442	Srm	5.871661979	5.819094199	5.905004753	5.776447357	5.798511333	5.7695404	5.937935399	5.783736076	5.901014844	5.92037366	5.870032441	5.861286314	5.88171634	Srm
ENSMUSG00000006445	Epha2	1.845615537	1.886010001	1.737748224	2.073722627	1.69705541	1.715713979	1.831796245	1.71971747	1.971574044	1.765080501	1.754048716	1.732718739	1.765066599	Epha2
ENSMUSG00000006456	Rbm14	5.191881593	5.108791152	5.177738988	5.012234631	5.081142417	5.052954032	5.1595354	5.115997007	5.25145684	5.218602823	5.136916912	5.206298629	5.187218813	Rbm14
ENSMUSG00000006457	Actn3	1.720035118	1.421349618	1.770507574	1.737073211	1.616985086	1.465033429	1.651469268	1.629563178	1.451645874	1.588083229	1.598217624	1.434957261	1.471258471	Actn3
ENSMUSG00000006462	A530013C23Rik	-3.992024519	-3.173480184	-3.648480944	-4.592652616	-3.102004554	-3.452613851	-3.920318613	-4.592652616	-4.052114578	-2.958448069	-3.026751358	-4.592652616	-2.960993334	A530013C23Rik
ENSMUSG00000006463	Zdhhc24	3.806849808	3.882902367	3.973212202	3.965876257	4.061459575	4.016347915	3.95351505	3.820483388	3.820878497	3.870550263	3.802910876	3.839031458	3.829777058	Zdhhc24
ENSMUSG00000006464	Bbs1	5.456613331	5.483923285	5.310365741	5.355004302	5.494405022	5.422935071	5.528231174	5.442222156	5.574782556	5.477703792	5.459504521	5.562070912	5.457195791	Bbs1
ENSMUSG00000006469	Slc34a3	-4.592652616	-3.952858426	-4.044667934	-3.402868158	-4.592652616	-4.592652616	-4.592652616	-3.619707485	-4.052114578	-4.592652616	-4.592652616	-4.592652616	-4.087027527	Slc34a3
ENSMUSG00000006471	Ndor1	2.850176128	2.749803329	3.011682416	2.902131965	2.934266873	2.887699309	3.088341805	2.795984002	2.946409617	2.639966015	2.870674295	3.025210305	2.722418705	Ndor1
ENSMUSG00000006476	Nsmf	7.894055006	7.929793173	7.665105954	7.656907995	7.613597492	7.688464397	7.765298412	7.747327583	7.929542033	7.841839061	7.673143169	7.722135985	7.960490523	Nsmf
ENSMUSG00000006488	Prl7a1	-4.592652616	-4.592652616	-4.592652616	-4.592652616	-4.592652616	-4.592652616	-4.592652616	-4.592652616	-4.592652616	-4.592652616	-4.592652616	-4.592652616	-4.592652616	Prl7a1
ENSMUSG00000006490	Prl8a9	-4.592652616	-4.592652616	-4.592652616	-4.592652616	-4.592652616	-4.592652616	-4.592652616	-4.592652616	-4.592652616	-4.592652616	-4.592652616	-4.592652616	-4.592652616	Prl8a9
ENSMUSG00000006494	Pdk1	6.118262004	6.144706876	5.901773801	5.992781437	5.929183223	5.950371771	5.96546328	6.029593191	6.079595319	6.142328206	6.169432345	6.150192658	6.124793425	Pdk1
ENSMUSG00000006498	Ptbp1	5.835892215	5.783186423	5.978263679	5.933851685	5.99458321	5.917998726	5.840329185	5.787389029	5.785545213	5.669739855	5.671004978	5.761424552	5.666357124	Ptbp1
ENSMUSG00000006517	Mvd	5.757016647	5.983175967	5.649985427	5.404676088	5.325645742	5.621685057	6.012958009	5.746688628	5.809002595	6.136527793	5.916383479	5.971943599	5.858978578	Mvd
ENSMUSG00000006519	Cyba	2.779987297	2.581608629	2.901381043	2.912343571	2.521834523	2.591869039	2.823373379	3.08090362	2.684221222	2.422527945	2.645634913	2.644656979	2.565922411	Cyba
ENSMUSG00000006522	Itih3	3.136614829	3.194558502	3.114146353	3.116036918	2.821405814	2.873035726	3.208407484	2.919068379	3.028636686	3.422818351	3.267525738	3.336141879	3.350607706	Itih3
ENSMUSG00000006526	Stimate	4.169696088	4.163625515	4.327092225	4.378729869	4.431139337	4.383526246	4.323355405	4.195192208	4.043215932	4.235316366	4.130271523	4.259758451	4.275643139	Stimate
ENSMUSG00000006527	Sfmbt1	5.040623199	5.028250044	5.079029819	5.194821579	5.069370991	5.113466108	4.982228091	5.177740697	5.007163251	5.026428417	5.088640216	5.019064704	4.981761901	Sfmbt1
ENSMUSG00000006529	Itih1	-4.592652616	-4.592652616	-4.592652616	-4.592652616	-4.592652616	-3.912837254	-3.920318613	-4.592652616	-3.65981305	-4.592652616	-4.592652616	-4.592652616	-4.592652616	Itih1
ENSMUSG00000006538	Ihh	-2.233408994	-1.45293819	-2.101974865	-2.316584869	-3.45071774	-1.552949769	-2.604151332	-2.314259241	-1.712318145	-1.62206924	-2.61411432	-1.906035609	-2.777720727	Ihh
ENSMUSG00000006542	Prkag3	-4.592652616	-3.511167268	-4.044667934	-3.878434978	-3.911532695	-3.452613851	-3.920318613	-4.025670204	-4.052114578	-3.982859011	-3.287868267	-4.592652616	-4.592652616	Prkag3
ENSMUSG00000006546	Cryba2	-2.751934405	-3.952858426	-2.361117171	-2.759813959	-2.207584017	-2.823837816	-2.4030195	-3.303251784	-3.351700535	-2.958448069	-2.61411432	-2.988933745	-4.592652616	Cryba2
ENSMUSG00000006567	Atp7b	3.11182787	3.161373986	2.82935722	3.001134294	3.047688595	2.776536224	2.896700686	3.056891146	3.061561313	2.991955461	3.10331108	3.205652666	3.127551842	Atp7b
ENSMUSG00000006570	Defb2	-4.592652616	-4.592652616	-4.592652616	-4.592652616	-4.592652616	-4.592652616	-4.592652616	-4.592652616	-4.592652616	-4.592652616	-4.592652616	-4.592652616	-4.592652616	Defb2
ENSMUSG00000006574	Slc4a1	0.49684987	1.291044302	0.953999592	0.925930698	1.37417375	0.644529354	0.346689404	0.055300021	-1.194191132	-2.365439519	-0.918672973	-1.452339653	-1.725531962	Slc4a1
ENSMUSG00000006575	Rundc3a	7.419074641	7.396038464	7.420819087	7.402938277	7.420943396	7.424615346	7.496925114	7.377527321	7.538025599	7.493550562	7.448787922	7.498442754	7.44886723	Rundc3a
ENSMUSG00000006576	Slc4a3	7.339908408	7.335342307	7.132285396	7.04547149	7.143974561	7.118918182	7.386069618	7.074477113	7.430122471	7.374824795	7.195451951	7.339014865	7.23195604	Slc4a3
ENSMUSG00000006585	Cdt1	3.04606286	3.048937091	3.41540208	3.034240153	3.11586198	3.258715809	3.071550692	2.80424979	3.118995926	3.057649055	2.838256475	3.049959419	2.953810481	Cdt1
ENSMUSG00000006586	Runx1t1	7.018215499	6.991384269	7.223286617	7.389294725	7.37647465	7.301114363	7.059022866	7.225987258	7.07593388	7.077925398	7.179972544	7.27681702	6.900874314	Runx1t1
ENSMUSG00000006587	Snai3	-3.992024519	-3.952858426	-4.592652616	-4.592652616	-4.592652616	-4.592652616	-3.920318613	-4.592652616	-3.65981305	-4.592652616	-3.606924886	-4.170552871	-4.087027527	Snai3
ENSMUSG00000006589	Aprt	5.43179291	5.383577373	5.530751207	5.399240704	5.296566542	5.358601136	5.525921857	5.422222156	5.440423062	5.343154838	5.45683785	5.363634389	5.406026543	Aprt
ENSMUSG00000006599	Gtf2h1	5.689819164	5.650630764	5.670742696	5.655518667	5.698543021	5.697159212	5.601705383	5.771667974	5.595726823	5.616881079	5.563560474	5.560349289	5.675716087	Gtf2h1
ENSMUSG00000006611	Hfe	1.8962604	1.9988514	2.001935919	2.195791064	1.844983259	1.975711189	2.000962676	2.074347385	1.88592908	1.995513291	2.15371188	1.921581373	2.021461807	Hfe
ENSMUSG00000006638	Abhd1	0.792562736	0.809930016	0.446524952	0.58656506	0.22252709	0.155979989	0.858318915	-0.030298953	0.665497625	0.607835239	0.107673648	0.57756299	0.447368139	Abhd1
ENSMUSG00000006641	Slc5a6	4.73685782	4.775160311	4.818145686	4.761387703	4.89361271	4.794825128	4.857991595	4.746193817	4.768795505	4.836937208	4.915917636	4.94050298	4.814354759	Slc5a6
ENSMUSG00000006642	Tcf23	-2.233408994	-2.297885411	-3.648480944	-3.402868158	-2.821385764	-3.452613851	-2.4030195	-2.633427588	-2.694603279	-2.732601845	-2.80573014	-4.170552871	-3.170983098	Tcf23
ENSMUSG00000006649	Nphs1	-0.056338951	-0.355439227	-2.225735309	-1.703971125	-1.907731707	-1.552949769	-1.37370295	-0.888273792	-0.721257823	0.205817091	-0.619530005	-0.244069947	0.553780464	Nphs1
ENSMUSG00000006651	Aplp1	8.599451638	8.54170047	8.611997466	8.537200412	8.494544947	8.508179446	8.539360951	8.451334784	8.608427449	8.504686401	8.467782963	8.418381425	8.255439122	Aplp1
ENSMUSG00000006673	Qrich1	7.247433332	7.242973737	7.413221398	7.416005519	7.513688835	7.443967651	7.297687178	7.357832298	7.296477696	7.295957673	7.348773352	7.335118555	7.200563918	Qrich1
ENSMUSG00000006675	P4htm	4.480278615	4.548657389	4.601969015	4.671058782	4.710069027	4.412546319	4.538718484	4.290943402	4.617589717	4.573220526	4.373070488	4.590160665	4.573165401	P4htm
ENSMUSG00000006676	Usp19	6.675410872	6.614717203	6.806470918	6.855456859	6.820812413	6.718279683	6.865605024	6.852087439	6.913422635	6.835918031	6.865253996	6.905701427	6.867303878	Usp19
ENSMUSG00000006678	Pola1	4.652210071	4.671596571	4.386417252	4.283601223	4.402424925	4.555622041	4.520275039	4.57922571	4.743655556	4.664106753	4.632555184	4.611932017	4.565766311	Pola1
ENSMUSG00000006699	Cdc42	9.149122136	9.126997491	9.110334922	9.025788753	9.017765016	9.111000032	9.078124902	9.072273956	9.089037736	9.106582703	9.153655216	9.05728832	9.097716526	Cdc42
ENSMUSG00000006705	Pknox1	5.111104698	4.86263808	5.086366963	5.180106091	5.194843014	5.065906046	5.008931325	5.012785284	4.939694895	5.062642998	5.095514132	5.097728684	4.965788431	Pknox1
ENSMUSG00000006711	D130043K22Rik	5.198623421	5.23731756	4.658851607	4.589088362	4.601313814	4.560206097	5.091412808	4.982147489	5.230617631	5.152932011	4.884511648	5.013413083	5.223273059	D130043K22Rik
ENSMUSG00000006715	Gmnn	2.214972383	2.201074924	1.754220881	1.858230266	1.569152855	1.910191501	1.983116643	1.837158276	2.025970461	2.152319185	2.140478491	1.804289087	2.291298094	Gmnn
ENSMUSG00000006717	Acot13	4.00254264	4.131618357	3.761383372	3.708986737	3.625861676	3.71026893	3.831662896	3.882301796	3.975724917	3.925404094	3.888514732	3.876872337	4.096518402	Acot13
ENSMUSG00000006720	Zfp184	3.961511847	3.86926603	4.457299379	4.402469122	4.54215116	4.320074618	4.154246768	4.256718646	3.908544928	3.912929369	4.052923434	4.075566609	3.871527517	Zfp184
ENSMUSG00000006724	Cyp27b1	-1.464087171	-2.297885411	-1.605217344	-1.185449521	-1.099834603	-1.552949769	-1.679975907	-0.835953246	-1.324250804	-1.62206924	-3.026751358	-1.198065134	-1.64483428	Cyp27b1
ENSMUSG00000006728	Cdk4	7.123599756	7.048716166	7.376284714	7.240196915	7.327899357	7.232648301	7.204738465	7.118644199	7.048686321	7.065533446	7.176127266	7.135822654	7.039153123	Cdk4
ENSMUSG00000006731	B4galnt1	6.094511089	6.045130497	6.087519452	5.980701331	6.039703181	5.99619981	6.115324075	5.98074554	6.207561983	6.058920175	6.01982698	6.141294976	5.899063333	B4galnt1
ENSMUSG00000006732	Mettl1	3.324012086	3.401353545	3.381341571	3.093776859	3.043318872	3.247390467	3.432069624	3.014773581	3.391798591	3.499909681	3.398362618	3.453948027	3.495610825	Mettl1
ENSMUSG00000006736	Tspan31	5.785843963	5.758741581	5.591599759	5.524350921	5.488791907	5.63115656	5.741620107	5.666214267	5.800738322	5.807529768	5.78913288	5.794753673	5.809716778	Tspan31
ENSMUSG00000006740	Kif5b	8.034918308	8.109088211	8.023399826	8.047997543	8.098937088	8.099016911	7.970417698	8.146941183	7.979713689	8.120262863	8.141254075	8.164653873	8.149473654	Kif5b
ENSMUSG00000006763	Saal1	4.418092176	4.305389903	4.389056737	4.457549929	4.456009508	4.505797116	4.442417276	4.56956	4.448660729	4.476221439	4.502833476	4.516601509	4.374540939	Saal1
ENSMUSG00000006764	Tph2	3.143619295	2.873351745	2.973501192	3.205950605	3.243244574	3.235975516	3.037370562	3.124464824	3.281533505	3.277934702	3.07923925	3.207853768	3.261819127	Tph2
ENSMUSG00000006777	Krt23	-2.233408994	-1.45293819	-1.882368958	-2.521244665	-2.821385764	-2.589167806	-3.463502695	-2.177760573	-2.379735049	-2.958448069	-2.15664969	-2.455554954	-2.102821474	Krt23
ENSMUSG00000006782	Cnp	6.201589702	6.326178217	5.71611984	5.586252058	5.391587601	5.555115901	6.003029972	5.665080107	6.051188503	6.007045013	5.992928452	5.853223494	6.288816801	Cnp
ENSMUSG00000006784	Ttc25	0.895734201	0.828840518	0.688579663	1.233428458	0.552734809	0.838148841	1.041918184	1.108638713	0.872633366	0.954721822	0.979170366	0.780483012	0.775238504	Ttc25
ENSMUSG00000006800	Sulf2	7.454183921	7.499612951	7.380767372	7.328158001	7.276933662	7.335392508	7.362536492	7.334479986	7.435156303	7.364745819	7.353978054	7.392728219	7.356785798	Sulf2
ENSMUSG00000006818	Sod2	7.088412714	7.161635855	6.963471707	6.881679097	7.010156373	7.079811685	6.992563672	7.073195112	7.114295645	7.128704787	7.12350252	7.075326168	7.198173196	Sod2
ENSMUSG00000006850	Tmco6	3.280189824	3.142602892	3.209813122	3.201793711	3.164957831	3.026678115	3.545854834	3.295461381	3.460065674	3.51374458	3.375953118	3.391413554	3.429596288	Tmco6
ENSMUSG00000006906	Stambp	3.711081222	3.639544701	4.045262079	4.121414325	3.976918637	3.905434264	3.84654424	3.712639606	3.953092581	3.813528075	3.844308606	3.887896456	4.007255663	Stambp
ENSMUSG00000006920	Ezh1	5.306322929	5.361019594	5.268692263	5.343729968	5.355913356	5.250245345	5.342129338	5.433589509	5.422792143	5.401617615	5.337242075	5.365607345	5.41370084	Ezh1
ENSMUSG00000006930	Hap1	8.331408555	8.265619004	8.644945803	8.692009741	8.72003985	8.525473134	8.56583024	8.370927465	8.48945983	8.529923841	8.476201921	8.526603075	8.314495802	Hap1
ENSMUSG00000006931	P3h4	3.453664172	3.484203114	3.734653251	3.735109504	3.754395349	3.648469173	3.50579319	3.416323769	3.422538987	3.640215794	3.702931187	3.646374664	3.461842676	P3h4
ENSMUSG00000006932	Ctnnb1	10.00227161	10.00217745	10.0603385	10.03071993	9.982478086	10.00347903	10.00788989	10.01302509	10.01063955	10.03910163	10.07228441	10.01222874	10.06612329	Ctnnb1
ENSMUSG00000006941	Eif1b	6.494453391	6.482882054	6.676651688	6.717045438	6.711456406	6.611539619	6.541368177	6.612192331	6.528077276	6.525296012	6.624224879	6.559715592	6.460225397	Eif1b
ENSMUSG00000006948	Klk4	-1.55188774	-2.670251378	-1.691817304	-1.185449521	-0.531914994	-0.643450765	-1.121200484	-0.785463931	-2.379735049	-1.06648143	-1.710591094	-1.568084539	-1.495835761	Klk4
ENSMUSG00000006958	Chrd	3.533158538	3.299964952	3.349170991	3.432156196	3.581344928	3.377757665	3.662574229	3.301313191	3.548661123	3.516495711	3.434051597	3.578250978	3.508899841	Chrd
ENSMUSG00000006998	Psmd2	8.521944059	8.527934099	8.554301174	8.502662713	8.461970364	8.488172331	8.505967058	8.485146174	8.461515435	8.496087738	8.56059205	8.466572226	8.575552975	Psmd2
ENSMUSG00000007021	Syngr3	7.359594036	7.375887905	7.103645997	6.923930184	7.021030679	7.130266547	7.272654317	7.17968155	7.385473244	7.326848709	7.233925887	7.231693527	7.134760355	Syngr3
ENSMUSG00000007029	Vars	6.015577904	5.880425986	6.24442328	6.135276228	6.12798334	6.071984956	6.177946867	6.030914511	6.166533302	6.087878726	6.140228162	6.170648933	5.911208422	Vars
ENSMUSG00000007030	Vwa7	-1.464087171	-1.202010134	-0.997028871	-1.58428652	-1.549901974	-1.552949769	-0.841335537	-1.249669418	-0.634322574	-1.62206924	-2.031556281	-1.022670719	-1.568412343	Vwa7
ENSMUSG00000007033	Hspa1l	-0.642320008	-0.861648514	-1.053250054	-0.255098581	-0.952923271	-1.355840704	-0.502770984	-0.434819778	-0.813769522	-0.52387638	-0.371888091	-0.450734685	-0.341028214	Hspa1l
ENSMUSG00000007034	Slc44a4	-3.992024519	-3.511167268	-3.337982525	-3.402868158	-3.45071774	-3.104238294	-3.920318613	-3.619707485	-3.65981305	-2.732601845	-3.287868267	-3.354168423	-2.615127755	Slc44a4
ENSMUSG00000007035	Msh5	0.259562826	-0.443457802	-0.209445818	0.070836907	0.126647218	0.089882687	-0.228751239	-0.556545343	-0.139287567	-0.096466671	-0.297963679	0.116132847	-0.080021491	Msh5
ENSMUSG00000007036	Abhd16a	5.467121313	5.389162134	5.510894513	5.575046983	5.484769125	5.495732894	5.615527302	5.373059685	5.620244089	5.522185585	5.47737676	5.500108114	5.581374852	Abhd16a
ENSMUSG00000007038	Neu1	4.776826234	4.800528799	5.020652454	4.967638771	5.033469222	4.858241512	4.995641489	4.890984386	4.941464856	4.905706212	4.913974665	4.911760984	4.859143939	Neu1
ENSMUSG00000007039	Ddah2	6.402916923	6.357038813	6.566995166	6.417476283	6.449843616	6.410862117	6.496863114	6.474279081	6.451892826	6.354384709	6.49761434	6.472467383	6.390140779	Ddah2
ENSMUSG00000007041	Clic1	4.706433335	4.637143837	4.719880069	4.597023465	4.374867328	4.647519843	4.789051016	4.599552815	4.536767659	4.491683035	4.509282495	4.516601509	4.700243313	Clic1
ENSMUSG00000007050	Lsm2	3.605966921	3.655521796	3.734653251	3.694267065	3.660511769	3.679699935	3.704019185	3.60320182	3.739795787	3.612196521	3.619547351	3.591798428	3.457279943	Lsm2
ENSMUSG00000007080	Pole	4.438171033	4.51548362	4.377140838	4.36206314	4.301750326	4.465637621	4.256214571	4.241581275	4.329361816	4.34307812	4.276566437	4.299517826	4.294950024	Pole
ENSMUSG00000007097	Atp1a2	8.757119696	8.912390749	8.463537449	8.550746403	8.49334409	8.656741777	8.865829226	8.712338183	8.7898866	8.934630027	8.962568051	8.83284052	9.062428559	Atp1a2
ENSMUSG00000007107	Atp1a4	-3.992024519	-3.952858426	-1.98799741	-3.878434978	-2.207584017	-3.104238294	-2.837937647	-3.043877207	-2.244807339	-2.365439519	-2.44499036	-2.988933745	-2.777720727	Atp1a4
ENSMUSG00000007122	Casq1	-0.088806711	0.260611694	0.525418863	1.200474132	0.450838373	-0.128787244	0.070669978	0.285282142	-0.109662488	0.40898804	0.080213922	0.134762408	0.046874008	Casq1
ENSMUSG00000007207	Stx1a	7.33590062	7.389087418	6.999110927	6.840828853	6.812490978	6.897719011	7.268286123	7.054260358	7.425229138	7.320762539	7.224746096	7.211542197	7.320818806	Stx1a
ENSMUSG00000007209	Ceacam9	-2.976527202	-4.592652616	-4.592652616	-3.878434978	-4.592652616	-4.592652616	-2.837937647	-4.592652616	-4.052114578	-3.982859011	-4.592652616	-3.844403963	-4.087027527	Ceacam9
ENSMUSG00000007216	Zfp775	3.495328412	3.510795049	3.832920437	3.866963944	3.899254338	3.793088315	3.801431636	3.719211489	3.717243613	3.793252546	3.902300928	3.851755685	3.779490234	Zfp775
ENSMUSG00000007279	Scube2	1.551206894	2.072103783	1.009944361	1.678448101	1.331803843	1.239729313	1.533810181	1.462051679	1.471382072	1.84605047	1.52881539	1.624835337	1.720068354	Scube2
ENSMUSG00000007338	Mrpl49	5.24901938	5.16288817	5.262228128	5.060093044	5.141669768	5.274624306	5.270369215	5.172961123	5.13718007	5.115315407	5.209999288	5.121858103	5.205698638	Mrpl49
ENSMUSG00000007379	Dennd2c	1.34789149	1.506030769	1.523841168	1.29716136	1.507042354	1.671203879	1.364933705	1.572636207	1.510062502	1.2071665	1.423493296	1.389139569	1.498161411	Dennd2c
ENSMUSG00000007411	Mark3	7.482601382	7.472060552	7.581467644	7.575713082	7.587761895	7.565606273	7.489240899	7.533574132	7.460528292	7.498777155	7.573730983	7.514980757	7.512101795	Mark3
ENSMUSG00000007415	Gatad1	6.38085658	6.396789508	6.252780088	6.289644434	6.296264819	6.289580359	6.320669637	6.371643027	6.373755784	6.407965135	6.414160495	6.367837911	6.410346163	Gatad1
ENSMUSG00000007440	Pcdha11	2.658103823	2.193799291	2.355026515	2.292782319	2.135115451	2.530899641	2.427736849	2.241933572	1.915045991	2.35034837	2.166824986	2.284816181	2.111328976	Pcdha11
ENSMUSG00000007457	2310003L06Rik	-3.242647782	-3.952858426	-3.648480944	-2.137383776	-2.821385764	-3.104238294	-3.463502695	-2.633427588	-3.65981305	-2.365439519	-2.44499036	-3.160023903	-3.416830983	2310003L06Rik
ENSMUSG00000007458	M6pr	5.88687358	5.920646328	5.953066324	5.840013659	5.830563177	5.906044246	5.894439985	5.883164555	5.880402603	5.77974553	5.826797285	5.826614191	5.934375557	M6pr
ENSMUSG00000007476	Lrrc8a	4.360638182	4.346978991	4.489632421	4.568250485	4.569758773	4.383526246	4.335713602	4.41487087	4.39024405	4.453431847	4.358857191	4.442831853	4.433803249	Lrrc8a
ENSMUSG00000007480	Mc5r	1.51924904	1.408836113	1.887127772	2.127307109	1.708139705	1.313987963	1.458314838	1.472462493	1.226269843	1.33734331	1.762711488	1.479364535	1.377776349	Mc5r
ENSMUSG00000007564	Ppp2r1a	9.216065917	9.185079733	9.127872837	9.034214852	9.095929959	9.130203351	9.109115908	8.985663373	9.171424486	9.03493728	9.050203527	9.051516683	8.937005992	Ppp2r1a
ENSMUSG00000007570	Fance	3.79799803	3.755270759	4.025040933	4.223359801	4.024249679	3.915009793	3.946625206	3.882301796	3.759996268	3.912929369	3.836123547	3.860176582	3.836819913	Fance
ENSMUSG00000007589	Tinf2	3.898726462	3.822857586	3.876834841	3.9877703	3.920853506	3.745580183	3.602475243	3.652105326	3.673185238	3.781864005	3.75378694	3.813241297	3.794037642	Tinf2
ENSMUSG00000007591	Tssk4	-1.464087171	-1.547316366	-1.302995685	-1.275304239	-0.88472164	-1.102995328	-1.927523231	-1.249669418	-1.257755846	-1.946395761	-1.370365544	-1.152177299	-1.426736026	Tssk4
ENSMUSG00000007594	Hapln4	0.928547789	1.021974514	0.755565833	0.611849066	0.601105409	0.935453076	1.041918184	0.639549632	0.986739685	1.220725638	0.949125703	0.756624882	1.318634127	Hapln4
ENSMUSG00000007603	Dus3l	5.781921213	5.719380844	5.987872468	6.005953758	6.035309167	5.949789608	6.128575406	5.891431956	6.153993667	6.017764533	5.909573805	6.055898959	5.885117538	Dus3l
ENSMUSG00000007610	Gtpbp3	3.815647607	3.811018404	3.846427754	3.706054793	3.746352912	3.798271706	4.011887686	3.882301796	4.011551035	3.889775061	3.832013537	3.909695152	4.044234759	Gtpbp3
ENSMUSG00000007613	Tgfbr1	6.56071221	6.563772369	6.760580954	6.819283436	6.942544399	6.816386735	6.621060856	6.788931662	6.510001497	6.652678176	6.793620292	6.69806212	6.548938812	Tgfbr1
ENSMUSG00000007617	Homer1	6.827234625	6.881051304	6.604954204	6.599125627	6.615375402	6.668906331	6.763451091	6.900597676	6.887719252	6.850982187	6.863241532	6.827519454	6.888429724	Homer1
ENSMUSG00000007646	Rad51c	2.104439264	1.811910468	1.778582488	1.748517686	1.37417375	1.490874673	2.070217927	1.804567823	1.88592908	2.094575094	1.870835236	1.780824605	2.027630279	Rad51c
ENSMUSG00000007653	Gabrb2	7.185996887	7.228137652	6.97669305	6.92235211	7.008476103	7.090150472	7.048871812	7.112000681	7.192182528	7.15189221	7.150364316	7.128869853	7.119500024	Gabrb2
ENSMUSG00000007655	Cav1	5.277159649	5.345509156	5.122503191	5.166305991	4.917685119	4.980702012	5.145564241	5.270150228	5.210941232	5.159107182	5.217107964	5.210695514	5.168499201	Cav1
ENSMUSG00000007656	Arpp19	7.333605447	7.289790504	7.308538223	7.313303401	7.326551392	7.336506359	7.256262987	7.345495587	7.315881744	7.32997994	7.362373586	7.307545703	7.305034899	Arpp19
ENSMUSG00000007659	Bcl2l1	6.347120386	6.36394305	6.473714112	6.500198293	6.468297072	6.372281203	6.428038863	6.439214172	6.352960177	6.330742343	6.390949612	6.398273372	6.38834429	Bcl2l1
ENSMUSG00000007670	Khsrp	6.251478732	6.247986034	6.449894125	6.374265805	6.422764878	6.357433414	6.390875303	6.286439693	6.520400522	6.328395798	6.284438392	6.320564531	6.16101912	Khsrp
ENSMUSG00000007682	Dio2	4.704066197	4.823103081	4.362442026	4.481752118	4.53905078	4.647519843	4.67973238	5.049755177	4.654746464	5.066402709	4.98139637	4.976450617	5.021711328	Dio2
ENSMUSG00000007721	Ccdc124	5.643628296	5.668455963	5.563834347	5.451819591	5.429752833	5.506065372	5.645619101	5.548140265	5.741015599	5.697886108	5.640191153	5.540838127	5.787624267	Ccdc124
ENSMUSG00000007739	Cct4	7.918508188	7.848005402	8.016588204	7.925733222	7.96254713	7.954732857	7.889650256	7.926968427	7.909449244	7.869943338	7.980551731	7.88453496	7.855824213	Cct4
ENSMUSG00000007777	0610009B22Rik	3.74601859	3.836937538	3.844505863	3.708986737	3.674707242	3.671249282	3.991947927	3.818444466	3.66249381	3.751826076	3.714140295	3.819012418	3.900386371	0610009B22Rik
ENSMUSG00000007783	Cpt1c	5.433222782	5.337278293	5.267975454	5.273178449	5.315715738	5.240758024	5.508872964	5.316394949	5.570785694	5.433991124	5.370210547	5.554307378	5.375519174	Cpt1c
ENSMUSG00000007805	Twist2	-1.55188774	-1.45293819	-0.61213904	-0.739409519	-0.819599142	-0.956113862	-0.662144385	-0.474264724	-0.677135469	-0.717161244	-0.811916731	-0.759238954	-0.784073024	Twist2
ENSMUSG00000007812	Zfp655	5.371167674	5.283458714	5.67399303	5.651714212	5.64475393	5.621685057	5.398757141	5.490401595	5.234232141	5.310238445	5.359542519	5.412643652	5.392945543	Zfp655
ENSMUSG00000007815	Rhoa	7.183025293	7.140268437	7.147953895	7.090291158	7.029340109	7.100677948	7.171883171	7.139414367	7.1556719	7.158952469	7.171865263	7.054532539	7.167077127	Rhoa
ENSMUSG00000007817	Zmiz1	5.876925496	5.930528623	6.032026957	6.181921547	6.000230531	6.107391442	5.730297922	5.8802353	5.902378579	5.871247368	5.650730196	5.815470697	5.261722765	Zmiz1
ENSMUSG00000007827	Ankrd26	5.013159358	4.916669833	4.647873512	4.79902314	4.79179147	4.824343261	4.959591515	5.158526652	4.890150025	5.062642998	4.855447109	5.042069305	4.925889304	Ankrd26
ENSMUSG00000007833	Aldh16a1	3.464892813	3.516638391	3.666665601	3.577201234	3.716474358	3.525717355	3.780919689	3.510262503	3.370934964	3.532893224	3.561154329	3.479680196	3.543750166	Aldh16a1
ENSMUSG00000007836	Hnrnpa0	7.439317827	7.393659019	7.929066447	8.020824483	7.956459591	7.750448877	7.677169398	7.693137801	7.521110837	7.613720507	7.754926766	7.640771396	7.579519788	Hnrnpa0
ENSMUSG00000007837	Prrg2	1.953183137	1.939189288	2.225151553	2.046165084	2.006338469	2.13167899	1.937511189	1.915552024	1.922234317	1.922716554	1.636426781	2.015045367	1.844086014	Prrg2
ENSMUSG00000007850	Hnrnph1	8.628529625	8.658618065	8.737368502	8.773130638	8.790988614	8.725611467	8.731150887	8.771566524	8.707771857	8.804697441	8.850845906	8.851086501	8.759427089	Hnrnph1
ENSMUSG00000007867	Ift43	2.770968636	2.808142883	2.844821816	2.795831915	2.737338687	2.706583142	3.045991811	2.836847348	2.813552508	2.770156621	2.870674295	2.900120115	2.856675029	Ift43
ENSMUSG00000007872	Id3	5.074004598	5.100060992	5.005251371	5.070389382	4.798289186	4.830681103	5.018818973	5.019013098	5.071616876	4.996196463	4.967412504	4.814727946	5.0014832	Id3
ENSMUSG00000007877	Tcap	-2.976527202	-3.511167268	-2.677226732	-3.878434978	-2.586563009	-2.589167806	-4.592652616	-3.043877207	-3.097950569	-2.958448069	-3.287868267	-3.160023903	-2.33635287	Tcap
ENSMUSG00000007880	Arid1a	6.19106345	6.193399628	6.412113047	6.422843523	6.401156824	6.450908715	6.21759866	6.318893318	6.354621618	6.234605207	6.11296348	6.263776988	5.86329624	Arid1a
ENSMUSG00000007888	Crlf1	2.949444429	2.841115707	2.749445453	2.575791913	2.601272136	2.823051911	2.735498163	2.808364992	2.994943082	2.96401093	3.026263169	2.789838292	2.937522746	Crlf1
ENSMUSG00000007891	Ctsd	7.324002728	7.383502367	7.553798731	7.587112215	7.424517987	7.453239288	7.445110275	7.631761914	7.268724985	7.197606729	7.349492359	7.206322471	7.397396384	Ctsd
ENSMUSG00000007892	Rplp1	8.639487778	8.604261722	8.725538892	8.702713123	8.668746464	8.679568221	8.702041506	8.717954701	8.676430114	8.667783939	8.596696685	8.652689776	8.678311231	Rplp1
ENSMUSG00000007907	Cabs1	-3.992024519	-3.511167268	-3.648480944	-4.592652616	-4.592652616	-4.592652616	-3.920318613	-2.824104645	-3.65981305	-4.592652616	-3.287868267	-3.578562527	-3.71335719	Cabs1
ENSMUSG00000007908	Hmgcll1	5.041560966	4.986754414	4.883248017	4.834359728	4.768154353	4.89014832	4.903769103	4.986694057	4.966018973	5.03796311	4.960840022	5.07198101	4.798208859	Hmgcll1
ENSMUSG00000007944	Ttc9b	6.08089182	6.098215193	5.902697669	5.84801546	5.734901159	5.840976771	6.073243118	5.868458442	6.150554765	6.057504103	5.945209128	5.982909953	6.054788556	Ttc9b
ENSMUSG00000007946	Phox2a	-1.852773719	-2.142469411	-1.783949399	-1.100864572	-1.263420071	-2.210388469	-1.79844659	-1.553281502	-2.528596159	-2.365439519	-2.80573014	-1.761226847	-1.998854181	Phox2a
ENSMUSG00000007950	Abhd8	6.524278051	6.47690009	6.564370314	6.515769846	6.469111773	6.460340375	6.590078523	6.46973932	6.611877042	6.515359115	6.436665553	6.410508941	6.511191684	Abhd8
ENSMUSG00000007987	Ift22	5.106631045	4.999328901	4.89907471	4.937956739	4.871598677	4.91422065	5.023191825	4.813255496	4.984164144	4.91616132	4.986027699	5.013413083	5.013187862	Ift22
ENSMUSG00000007989	Fzd3	8.162273374	8.203354459	7.988362881	8.095403343	8.192304241	8.196830567	8.055733669	8.330365168	8.056343137	8.120714945	8.091191557	8.21332752	8.022804393	Fzd3
ENSMUSG00000008028	1700008O03Rik	0.036897723	0.203796133	-0.343234955	0.242539405	0.058993675	-0.052155058	0.318502335	-0.322570303	0.157275639	0.385102207	0.646199162	0.153154469	-0.002553054	1700008O03Rik
ENSMUSG00000008035	Mid1ip1	5.869551184	5.888334924	5.852898686	5.886724759	5.719920173	5.787245126	5.964895108	5.877789703	5.87716962	5.89575549	5.865515452	5.875894452	5.941335455	Mid1ip1
ENSMUSG00000008036	Ap2s1	7.051647938	7.044677682	7.07872474	7.075600099	7.033201525	6.99516723	7.086183708	7.092095566	7.133584601	7.040425579	7.033081496	7.007608673	7.105352966	Ap2s1
ENSMUSG00000008090	Fgfrl1	3.57780022	3.732856292	3.551218171	3.396227174	3.391563501	3.478063817	3.682063463	3.555033433	3.601111942	3.677567533	3.50029779	3.586733031	3.723592446	Fgfrl1
ENSMUSG00000008129	4930432K21Rik	1.691641506	1.792775257	2.121035407	1.868756243	2.214993952	1.94799486	1.821790309	1.796303862	2.071940934	1.801629282	1.838421074	2.107544312	1.951808664	4930432K21Rik
ENSMUSG00000008136	Fhl2	3.921319206	3.747837896	3.698934096	3.73798305	3.634602531	3.648469173	3.849009609	3.656677497	3.882983987	4.052159129	3.848383787	3.876872337	3.902066107	Fhl2
ENSMUSG00000008140	Emc10	6.60610765	6.586173874	6.686877571	6.62806998	6.638011203	6.60304916	6.669986269	6.551189308	6.645655063	6.615951097	6.606288266	6.574077407	6.656095568	Emc10
ENSMUSG00000008153	Clstn3	8.525383756	8.547063392	8.44566168	8.351381773	8.352318872	8.346861628	8.500292805	8.366486143	8.554513046	8.50978659	8.457064612	8.440837017	8.530110809	Clstn3
ENSMUSG00000008167	Fbxw9	5.365187386	5.434622591	5.575468276	5.516841478	5.48718414	5.459384155	5.466953839	5.349954531	5.452265356	5.44918971	5.4707832	5.426413363	5.36946094	Fbxw9
ENSMUSG00000008193	Spib	-2.095068507	-4.592652616	-2.677226732	-2.316584869	-3.911532695	-3.452613851	-2.837937647	-2.824104645	-3.65981305	-3.226331731	-3.287868267	-3.354168423	-2.960993334	Spib
ENSMUSG00000008200	Fnbp4	5.858418554	5.787422009	6.225718461	6.265949148	6.441980725	6.227052373	5.940827518	5.894338587	5.964191776	5.94611009	5.857450163	6.053759116	5.699092838	Fnbp4
ENSMUSG00000008206	Cers4	5.796993403	5.743873361	6.045892408	6.141257872	6.217488245	6.179677169	5.843423526	5.836071422	5.777145074	5.934328326	5.835548593	6.008073272	5.714469519	Cers4
ENSMUSG00000008226	Scrn3	2.867202462	3.135025531	2.423572406	2.638647664	2.509215602	2.673116373	2.818349791	2.638479636	3.008515097	2.96401093	2.842348764	2.864288083	3.22739716	Scrn3
ENSMUSG00000008301	Phax	5.96259667	6.024260547	6.165411536	6.239325408	6.2213617	6.20477961	6.040722008	6.170934116	5.981929875	6.075805509	6.164129124	6.109860833	6.035404775	Phax
ENSMUSG00000008305	Tle1	6.054190992	6.006202708	6.241870265	6.25946413	6.28843947	6.277568077	6.124511022	6.14106256	6.139803235	6.084638171	6.234712272	6.144171196	6.095730622	Tle1
ENSMUSG00000008307	1700109H08Rik	0.642413383	0.393570703	0.85055144	0.945951474	1.581260408	1.208921504	0.42808969	0.620952474	0.74872096	0.40898804	0.134620464	1.02976314	0.163504895	1700109H08Rik
ENSMUSG00000008318	Relt	2.514196073	2.201074924	2.68646579	2.496561458	2.577292341	2.744671097	2.152358626	2.147637924	2.358270801	2.356503196	2.267647976	2.212119282	2.487538962	Relt
ENSMUSG00000008333	Snrpb2	5.453798228	5.422224179	5.418962628	5.482984991	5.467749873	5.469167047	5.291368391	5.410087704	5.249314966	5.243724374	5.433969906	5.312390195	5.372493237	Snrpb2
ENSMUSG00000008348	Ubc	6.579881555	6.511328358	6.447680269	6.291112546	6.449017958	6.510153524	6.477873162	6.368510951	6.511491669	6.474205228	6.566643251	6.574503928	6.424732474	Ubc
ENSMUSG00000008373	Prpf31	5.724685173	5.671732893	5.85671766	5.844686768	5.824209522	5.811800456	5.721579426	5.693170007	5.649233514	5.700912656	5.78382307	5.753535703	5.71207769	Prpf31
ENSMUSG00000008384	Sertad1	1.652892614	1.682738921	2.095405537	1.75987209	2.015290589	1.957292926	1.821790309	1.629563178	1.672333781	1.567006381	1.518622516	1.63795428	1.830037038	Sertad1
ENSMUSG00000008393	Carhsp1	6.906839945	6.831807704	7.129525828	7.173837265	7.207354328	7.087241897	6.980246471	7.117400868	6.882661354	6.920659015	7.049325377	7.017524204	6.907997318	Carhsp1
ENSMUSG00000008398	Elk3	3.90492329	3.873825812	3.88620711	3.845808169	3.550885172	3.871410374	3.722960116	3.701619499	3.688021366	3.499909681	3.698423044	3.578250978	3.783140861	Elk3
ENSMUSG00000008429	Herpud2	4.972433687	5.044519778	5.072476438	4.971306452	5.088583623	5.078742816	5.018818973	5.142317127	5.021458299	5.049406312	4.980468318	5.037745125	4.945569628	Herpud2
ENSMUSG00000008435	Rdh13	5.531951392	5.58957075	5.503605595	5.490672271	5.578348903	5.521034808	5.569926422	5.638167404	5.536650484	5.596873813	5.536032546	5.529003502	5.658925343	Rdh13
ENSMUSG00000008438	Adam21	-0.594915691	0.082977167	-0.17785106	-0.559296653	-0.165378081	0.055662624	-0.270957446	-0.514818528	0.082248786	-0.66635865	-0.297963679	-0.478780514	-0.545609911	Adam21
ENSMUSG00000008450	Nutf2	4.425295318	4.293526847	4.4112995	4.413295325	4.359131681	4.468891841	4.434231142	4.317172898	4.323944255	4.360025804	4.396916298	4.402081532	4.246850641	Nutf2
ENSMUSG00000008461	Fut1	-2.976527202	-1.756895136	-1.98799741	-3.402868158	-3.45071774	-3.452613851	-2.4030195	-3.043877207	-2.694603279	-2.073018156	-2.80573014	-1.984282508	-1.998854181	Fut1
ENSMUSG00000008475	Arpc5	7.715781579	7.668558428	7.741451477	7.682491162	7.605839715	7.64704783	7.677862944	7.707393828	7.701662193	7.645642649	7.724625402	7.631987491	7.7336812	Arpc5
ENSMUSG00000008482	Rnf151	-2.976527202	-2.472087932	-3.082618522	-2.521244665	-4.592652616	-2.589167806	-2.4030195	-3.619707485	-4.592652616	-4.592652616	-3.606924886	-2.835999204	-4.087027527	Rnf151
ENSMUSG00000008489	Elavl2	7.360721591	7.448945992	7.463237229	7.498597743	7.551489213	7.403087418	7.452424659	7.504859172	7.468375986	7.562726764	7.613633331	7.542166003	7.612852496	Elavl2
ENSMUSG00000008496	Pou2f2	2.060703874	2.285635434	2.265930694	2.427040988	2.502864509	2.524658557	1.937511189	2.512981189	2.298758664	2.28731131	1.771322553	2.423857266	2.027630279	Pou2f2
ENSMUSG00000008540	Mgst1	3.871561635	3.825213808	4.016531083	3.951093433	3.956148697	4.049329695	4.033724472	3.939705152	3.938986434	3.687366807	3.872596059	3.823325659	4.092110453	Mgst1
ENSMUSG00000008575	Nfib	8.198880251	8.203807255	8.343220514	8.417623795	8.485010684	8.403654918	8.115317229	8.34531175	8.111232499	8.018164608	8.152833711	8.156700011	7.927572914	Nfib
ENSMUSG00000008590	Htr3b	-2.976527202	-2.900034614	-2.865730035	-2.759813959	-4.592652616	-4.592652616	-3.920318613	-2.633427588	-4.052114578	-3.555564411	-3.287868267	-4.592652616	-2.777720727	Htr3b
ENSMUSG00000008601	Rab25	-2.095068507	-2.900034614	-2.361117171	-2.137383776	-1.907731707	-2.589167806	-3.920318613	-2.314259241	-4.052114578	-2.958448069	-3.606924886	-2.697734033	-3.170983098	Rab25
ENSMUSG00000008604	Ubqln4	6.73169303	6.657327239	6.586387048	6.498504771	6.599093064	6.597113145	6.778402496	6.726965975	6.852171077	6.819303002	6.709028209	6.732869748	6.722956563	Ubqln4
ENSMUSG00000008658	Rbfox1	7.487943148	7.491847354	7.502921446	7.480695853	7.523526337	7.488138383	7.486076522	7.442845764	7.482425545	7.49668879	7.47883637	7.506064845	7.437474303	Rbfox1
ENSMUSG00000008668	Rps18	8.184412455	8.130918943	8.436839368	8.370256699	8.370637792	8.31794236	8.240189971	8.241756479	8.145707255	8.091722877	8.176933582	8.108327947	8.099382171	Rps18
ENSMUSG00000008682	Rpl10	8.532822311	8.462084149	8.673170972	8.686256236	8.671669023	8.617784688	8.568450654	8.62353252	8.520059995	8.50728197	8.613929577	8.518867409	8.441133994	Rpl10
ENSMUSG00000008683	Rps15a	7.980334395	7.94165068	8.250922802	8.303933602	8.303594483	8.245079032	8.026763415	8.171010867	7.922502138	7.955681737	8.044222689	8.02838878	7.92116753	Rps15a
ENSMUSG00000008690	Ncaph2	6.814123934	6.804900304	6.877739542	6.880704316	6.833521624	6.755064793	6.870163609	6.772174452	6.827497667	6.797130578	6.824720031	6.786872062	6.858679655	Ncaph2
ENSMUSG00000008730	Hipk1	6.641175364	6.683860811	6.777552052	6.934928638	6.906910643	6.865055089	6.735409069	6.882901853	6.650261979	6.705771799	6.72822903	6.791465792	6.741839094	Hipk1
ENSMUSG00000008734	Gprc5b	4.712334242	4.800528799	4.787462879	4.741479535	4.648108469	4.744692671	4.978855165	4.880273019	4.912881555	4.848992606	4.856459143	4.866500387	5.099169582	Gprc5b
ENSMUSG00000008763	Man1a2	7.364848438	7.419619528	7.360232614	7.386092578	7.414825049	7.418527273	7.344085191	7.442845764	7.30182696	7.376340052	7.375846808	7.395024073	7.38783751	Man1a2
ENSMUSG00000008789	Ceacam5	-4.592652616	-4.592652616	-4.592652616	-4.592652616	-4.592652616	-4.592652616	-4.592652616	-4.592652616	-4.592652616	-4.592652616	-4.592652616	-4.592652616	-4.592652616	Ceacam5
ENSMUSG00000008813	Tppp2	-4.592652616	-4.592652616	-4.592652616	-4.592652616	-4.592652616	-4.592652616	-4.592652616	-4.592652616	-4.592652616	-4.592652616	-4.592652616	-4.592652616	-4.592652616	Tppp2
ENSMUSG00000008822	Acyp1	2.850176128	2.974467799	2.860122401	2.860547027	2.957675804	2.717568407	2.787835283	2.816560348	2.746291066	2.863870768	2.740780138	2.919051893	2.842748703	Acyp1
ENSMUSG00000008843	Cldn13	-3.992024519	-4.592652616	-4.592652616	-4.592652616	-4.592652616	-4.592652616	-3.920318613	-3.619707485	-4.592652616	-4.592652616	-4.592652616	-4.170552871	-4.592652616	Cldn13
ENSMUSG00000008845	Cd163	1.335710256	1.830795198	1.634755545	2.441215671	2.033029885	1.851561643	1.483921429	2.101431231	1.689286899	1.577583295	2.147110359	2.015045367	1.689270381	Cd163
ENSMUSG00000008855	Hdac5	6.487932238	6.465238972	6.439427504	6.41253871	6.450668801	6.427683497	6.573775389	6.522669741	6.618806825	6.532109384	6.424433607	6.524166768	6.468184514	Hdac5
ENSMUSG00000008859	Rala	7.814955549	7.818890955	7.818983966	7.813240114	7.825964027	7.875873046	7.795809086	7.911509232	7.79345574	7.861177146	7.911142817	7.854205118	7.885208058	Rala
ENSMUSG00000008874	Clec3a	-3.992024519	-2.900034614	-3.337982525	-3.045805119	-1.907731707	-3.104238294	-3.920318613	-3.303251784	-4.592652616	-3.555564411	-3.026751358	-3.354168423	-3.71335719	Clec3a
ENSMUSG00000008892	Vdac3	7.769266572	7.729420393	7.667689805	7.640685031	7.632265936	7.682870286	7.677516213	7.671697876	7.72188504	7.697931102	7.722129159	7.655562224	7.685362592	Vdac3
ENSMUSG00000008932	Slc1a7	-3.992024519	-3.952858426	-3.337982525	-3.045805119	-3.102004554	-3.912837254	-1.679975907	-4.025670204	-3.65981305	-3.226331731	-3.287868267	-3.578562527	-4.087027527	Slc1a7
ENSMUSG00000008958	Vps72	5.13414667	4.905578879	5.335898826	5.301620172	5.402717202	5.235990864	5.201619879	5.16976592	5.132539186	5.113499441	5.182016586	5.167808745	5.011632716	Vps72
ENSMUSG00000008976	Gabpa	5.666908584	5.689947406	5.637275176	5.656278356	5.621491858	5.634058402	5.651986488	5.727801929	5.675526521	5.705139185	5.711278767	5.708387329	5.834557927	Gabpa
ENSMUSG00000008999	Bmp7	4.101187233	4.141106164	4.421649195	4.485176667	4.593863071	4.654682043	4.69899273	4.53521075	4.237261454	4.216828663	4.429923796	4.464165073	4.391381239	Bmp7
ENSMUSG00000009013	Dynll1	7.984607265	7.997561686	7.73718493	7.62738032	7.544742372	7.684095853	7.956052052	7.946237424	7.996518401	8.017800579	7.944600096	7.916681329	8.016905921	Dynll1
ENSMUSG00000009030	Pdcl	5.64671304	5.613624336	5.804288455	5.804816983	5.704090102	5.737518647	5.718886178	5.745616023	5.642176633	5.594271902	5.769925403	5.67973222	5.705359394	Pdcl
ENSMUSG00000009035	Tmem184b	4.313279192	4.330486943	4.324336792	4.134558483	4.287041153	4.415922383	4.289268102	4.34859678	4.260134622	4.265067084	4.211613792	4.333178511	4.092110453	Tmem184b
ENSMUSG00000009047	Gm5965	-4.592652616	-4.592652616	-4.592652616	-4.592652616	-4.592652616	-4.592652616	-4.592652616	-4.592652616	-4.592652616	-4.592652616	-4.592652616	-4.592652616	-4.592652616	Gm5965
ENSMUSG00000009070	Rsph14	-1.645379999	-1.36435677	-0.699168301	-1.473774723	-1.179309983	-0.956113862	-1.468748366	-1.938299772	-1.544374957	-1.357438096	-1.296517145	-1.568084539	-1.123584473	Rsph14
ENSMUSG00000009073	Nf2	7.454183921	7.495365541	7.480511186	7.532507832	7.538157946	7.499321098	7.405461299	7.4430112	7.445795234	7.433863252	7.456484063	7.440307202	7.422922642	Nf2
ENSMUSG00000009075	Cabp7	2.95343599	3.044899226	2.664846426	2.496561458	2.636510657	2.633064575	2.920337655	2.701790248	3.001745049	2.906443665	2.821770245	3.012674693	3.181107799	Cabp7
ENSMUSG00000009076	Zmat5	3.570021983	3.623388684	3.351879443	3.435700372	3.310244929	3.428782313	3.642818107	3.477041422	3.564827233	3.601871249	3.476798064	3.499581194	3.391838517	Zmat5
ENSMUSG00000009079	Ewsr1	7.976539256	7.98602509	8.231199781	8.28674258	8.348892608	8.213416729	8.04797556	7.981858267	7.929542033	8.016829386	8.045776237	8.106559482	7.99001087	Ewsr1
ENSMUSG00000009090	Ap1b1	7.324773302	7.338438534	7.323448742	7.233849318	7.249455866	7.31903159	7.337077216	7.219821126	7.337382813	7.289538464	7.335769569	7.299827947	7.357704188	Ap1b1
ENSMUSG00000009092	Derl3	-1.090890958	-1.36435677	-2.361117171	-1.275304239	-1.352739084	-1.355840704	-0.974492333	-1.640336882	-1.324250804	-1.440369701	-1.448198984	-1.064561029	-0.968208247	Derl3
ENSMUSG00000009093	Gstt4	-4.592652616	-3.952858426	-4.592652616	-4.592652616	-4.592652616	-4.592652616	-4.592652616	-4.025670204	-4.592652616	-3.982859011	-4.592652616	-4.592652616	-4.592652616	Gstt4
ENSMUSG00000009097	Tbx1	-0.33917905	-0.690321234	-0.997028871	-0.945259891	-0.952923271	-1.355840704	-0.187744765	-1.83199289	-1.194191132	-1.133906228	-1.22626552	-1.509051656	-0.406051199	Tbx1
ENSMUSG00000009108	Gnat2	-2.976527202	-3.511167268	-2.865730035	-2.759813959	-2.821385764	-2.823837816	-2.837937647	-2.465035128	-2.694603279	-3.555564411	-2.61411432	-2.571568753	-3.416830983	Gnat2
ENSMUSG00000009112	Bcl2l13	5.774607686	5.813171291	5.763677042	5.775748397	5.74031045	5.750279041	5.741620107	5.730515214	5.694542987	5.683269635	5.754264562	5.740290996	5.772093498	Bcl2l13
ENSMUSG00000009114	2610028H24Rik	-3.569217552	-3.511167268	-4.592652616	-3.402868158	-3.911532695	-3.452613851	-3.117076209	-3.619707485	-2.882226663	-3.982859011	-3.287868267	-2.697734033	-3.170983098	2610028H24Rik
ENSMUSG00000009115	Spatc1l	-4.592652616	-3.511167268	-4.592652616	-4.592652616	-4.592652616	-3.452613851	-3.920318613	-3.619707485	-4.052114578	-4.592652616	-4.017189257	-4.592652616	-4.592652616	Spatc1l
ENSMUSG00000009145	Dqx1	-1.228811693	-1.202010134	-2.101974865	-1.371129239	-0.88472164	-2.052754888	-1.200557026	-1.393503341	-1.902419171	-2.365439519	-1.617722517	-1.629636396	-2.469017233	Dqx1
ENSMUSG00000009185	Ccl8	-4.592652616	-3.511167268	-4.592652616	-4.592652616	-3.911532695	-4.592652616	-4.592652616	-4.025670204	-3.65981305	-3.982859011	-4.592652616	-4.592652616	-4.592652616	Ccl8
ENSMUSG00000009207	Lnpk	5.898307364	5.97524118	5.79834361	5.7827228	5.838781316	5.77940317	5.929806486	5.873377155	5.906008916	5.936897777	5.934706478	5.994431241	5.887663184	Lnpk
ENSMUSG00000009210	Prr29	-2.557641245	-2.670251378	-2.865730035	-2.137383776	-3.102004554	-2.210388469	-1.927523231	-2.633427588	-2.882226663	-3.226331731	-2.80573014	-2.697734033	-2.102821474	Prr29
ENSMUSG00000009214	Mymk	-3.242647782	-3.952858426	-3.337982525	-3.878434978	-2.821385764	-3.104238294	-3.920318613	-2.053067605	-3.351700535	-4.592652616	-4.592652616	-4.170552871	-2.960993334	Mymk
ENSMUSG00000009216	Fam163b	1.969042616	1.858666731	1.533416762	1.166749424	0.821262683	1.384610743	1.651469268	1.582281397	2.135171654	1.889144668	1.321645794	1.827378034	1.559050101	Fam163b
ENSMUSG00000009246	Trpm5	0.066684024	0.491764849	0.803840215	0.305879766	0.715379516	0.689857159	0.896955616	0.027327568	-0.20042767	-0.130493278	0.701312509	0.57756299	0.163504895	Trpm5
ENSMUSG00000009248	Ascl2	-2.095068507	-1.547316366	-1.783949399	-2.316584869	-2.207584017	-1.662618923	-2.837937647	-2.177760573	-1.804239767	-1.722289771	-2.293628421	-2.571568753	-2.214867059	Ascl2
ENSMUSG00000009281	Rarres2	2.082737293	2.164324197	1.625831499	1.166749424	0.821262683	1.503623769	2.053213289	1.533397381	1.929387003	1.755796776	1.813623391	1.768947682	2.212264778	Rarres2
ENSMUSG00000009291	Pttg1ip	5.574039679	5.517093677	5.70504106	5.710682228	5.723338628	5.711654194	5.616974568	5.684800315	5.544823754	5.621999518	5.657713695	5.603621393	5.61043332	Pttg1ip
ENSMUSG00000009292	Trpm2	3.935514353	3.891922175	3.574594873	3.399860609	3.452153456	3.510007088	3.728326447	3.391851238	3.953092581	3.822448758	3.69390077	3.886523039	3.931971641	Trpm2
ENSMUSG00000009293	Ube2g2	5.075836666	5.147906699	5.176975522	5.136126618	5.235631174	5.065906046	5.074657607	5.148011201	5.070808508	5.010903951	5.134415909	5.085810158	5.14457549	Ube2g2
ENSMUSG00000009350	Mpo	-3.569217552	-3.173480184	-3.337982525	-3.045805119	-4.592652616	-3.104238294	-2.837937647	-4.025670204	-2.528596159	-4.592652616	-3.026751358	-3.354168423	0.715356135	Mpo
ENSMUSG00000009356	Lpo	0.53995941	0.771348739	0.319453083	0.611849066	0.058993675	0.447474458	0.578285802	0.620952474	0.558846194	0.836403232	0.488024286	0.563880563	0.745607991	Lpo
ENSMUSG00000009376	Met	6.441084384	6.493291177	5.686385245	5.500012548	5.507946638	5.699238862	5.985209651	6.309124751	6.365209767	6.222019464	6.178767477	6.111037357	6.214383353	Met
ENSMUSG00000009378	Slc16a12	2.62845192	2.699317541	2.464190888	2.300578117	2.515538859	2.760691635	2.828379535	2.552771606	2.248172072	2.546150312	2.783972632	2.385479559	2.561677719	Slc16a12
ENSMUSG00000009394	Syn2	7.750750025	7.830812552	7.359391654	7.243992111	7.218056037	7.361671586	7.615698609	7.525472651	7.8048034	7.750729033	7.637526583	7.630757567	7.766785402	Syn2
ENSMUSG00000009406	Elk1	4.870573496	4.821923727	4.906462912	4.903817826	5.038966646	5.075544316	4.930786994	4.856622997	4.943232648	4.855526064	4.943800567	5.014670914	4.664073418	Elk1
ENSMUSG00000009418	Nav1	7.589542029	7.619511902	7.372455136	7.282143316	7.272506897	7.482715588	7.301517433	7.424363461	7.657790981	7.38990622	7.100835955	7.335244407	6.883549213	Nav1
ENSMUSG00000009470	Tnpo1	7.702502349	7.714880783	7.761451543	7.805385032	7.86223287	7.79779955	7.831153684	7.928977821	7.631306807	7.676412521	7.756689534	7.738881164	7.71086264	Tnpo1
ENSMUSG00000009471	Myod1	-2.976527202	-2.670251378	-2.865730035	-3.045805119	-3.911532695	-3.452613851	-3.463502695	-3.303251784	-2.694603279	-3.982859011	-3.606924886	-3.844403963	-3.416830983	Myod1
ENSMUSG00000009487	Otog	-2.976527202	-3.173480184	-2.225735309	-2.759813959	-3.45071774	-2.052754888	-2.226528033	-2.314259241	-2.528596159	-2.53737183	-3.026751358	-2.248245962	-3.416830983	Otog
ENSMUSG00000009535	Rnmt	6.966320824	6.959295311	7.153785987	7.133487512	7.243754124	7.143309596	6.940918671	7.09967091	6.904376361	7.005846062	7.096987649	7.061852054	6.982923585	Rnmt
ENSMUSG00000009545	Kcnq1	0.452412381	0.583699392	0.052713579	-0.082945876	-0.248656051	-0.015313251	0.647900016	-0.287014159	0.18144189	-0.096466671	-0.035170504	0.116132847	0.41007866	Kcnq1
ENSMUSG00000009549	Srp14	6.101272812	6.05921161	6.167719132	6.163337119	6.104580666	6.148560265	6.119414387	6.097166439	6.030965597	6.018249897	6.087330389	6.053453165	6.090583888	Srp14
ENSMUSG00000009551	6330409D20Rik	1.430396393	1.147790522	1.128410897	0.905628173	1.164845031	1.398329723	1.075992003	1.236306946	1.117745521	1.165707288	1.051653592	1.144518736	1.029982373	6330409D20Rik
ENSMUSG00000009555	Cdk9	5.643628296	5.543807115	5.785879275	5.845353121	5.845071259	5.718505713	5.805846072	5.771667974	5.695592143	5.744392125	5.727410613	5.676954327	5.767493625	Cdk9
ENSMUSG00000009563	Tor2a	4.375589506	4.371368872	4.601969015	4.481752118	4.568238798	4.497854151	4.425998293	4.558608105	4.441173972	4.347719995	4.293105421	4.409750655	4.388987483	Tor2a
ENSMUSG00000009566	Fpgs	3.638561014	3.601561982	4.001085703	4.081247681	4.033091682	3.74826097	3.780919689	3.668044928	3.71930844	3.647763906	3.605169171	3.868548611	3.497834179	Fpgs
ENSMUSG00000009569	Mrtfb	5.958133859	6.048159469	5.577205302	5.474395251	5.432261639	5.680413206	5.707383446	5.833549736	5.948875005	5.877145993	5.652479243	5.745603479	5.665862861	Mrtfb
ENSMUSG00000009575	Cbx5	9.230735276	9.284428912	9.245873287	9.295999918	9.364320621	9.385007314	9.191014869	9.291017266	9.153258763	9.274598811	9.286397802	9.29184736	9.224711062	Cbx5
ENSMUSG00000009580	Odam	-3.569217552	-3.952858426	-4.592652616	-4.592652616	-4.592652616	-4.592652616	-4.592652616	-4.592652616	-4.592652616	-4.592652616	-4.592652616	-4.170552871	-4.592652616	Odam
ENSMUSG00000009585	Apobec3	1.096783725	1.408836113	1.317633125	1.233428458	0.527927431	1.11234247	1.308727459	0.861738305	1.105167471	0.726641049	0.664805197	0.815546357	0.818573555	Apobec3
ENSMUSG00000009588	St6galnac1	-3.992024519	-4.592652616	-4.592652616	-4.592652616	-4.592652616	-4.592652616	-3.920318613	-4.592652616	-4.592652616	-4.592652616	-4.592652616	-4.170552871	-4.592652616	St6galnac1
ENSMUSG00000009596	Taf7l	-3.569217552	-4.592652616	-4.044667934	-3.878434978	-3.911532695	-3.912837254	-4.592652616	-3.619707485	-3.65981305	-2.958448069	-4.592652616	-4.170552871	-3.170983098	Taf7l
ENSMUSG00000009614	Sardh	3.791323371	3.909794357	3.944789545	3.95356778	3.884673125	3.888522617	4.009685718	3.694966802	3.799567995	3.966224274	3.872596059	3.853162586	4.213418833	Sardh
ENSMUSG00000009621	Vav2	5.747278102	5.764277894	5.697607658	5.6379345	5.734223569	5.778092023	5.820366679	5.77902579	5.72620393	5.690596382	5.722423454	5.824105431	5.705840311	Vav2
ENSMUSG00000009628	Tex15	4.321023673	4.28328029	4.112287714	4.177527076	4.050614758	4.251815457	4.212846619	4.195192208	4.318506274	4.208346199	4.236703678	4.314915563	4.244204422	Tex15
ENSMUSG00000009630	Ppp2cb	6.905552844	6.905752745	6.891068339	6.898792501	6.88204464	6.862582954	6.885856107	6.951488935	6.882200664	6.922993725	6.981136459	6.932401841	6.92565247	Ppp2cb
ENSMUSG00000009633	G0s2	1.067618692	1.177601866	0.787927562	0.864145349	0.601105409	0.81787492	0.578285802	0.711629848	1.190994411	1.299508559	1.120668699	1.10727195	1.288128263	G0s2
ENSMUSG00000009640	Dmap1	5.226929826	5.133718856	5.342722788	5.435095679	5.383831886	5.261548385	5.313852155	5.195917099	5.256442215	5.257768118	5.237449545	5.278758721	5.242626	Dmap1
ENSMUSG00000009646	Pla2g12b	-4.592652616	-4.592652616	-4.592652616	-4.592652616	-4.592652616	-4.592652616	-4.592652616	-4.592652616	-4.592652616	-4.592652616	-4.017189257	-4.592652616	-4.592652616	Pla2g12b
ENSMUSG00000009647	Mcu	5.543251396	5.57284198	5.092857691	4.987092865	5.112766537	5.144323522	5.386080969	5.199054968	5.525483604	5.496637061	5.39897364	5.346254957	5.358491594	Mcu
ENSMUSG00000009654	Oit3	-3.992024519	-2.297885411	-2.510531351	-1.275304239	-3.45071774	-1.662618923	-3.463502695	-2.177760573	-2.379735049	-2.211832587	-2.15664969	-2.248245962	-2.33635287	Oit3
ENSMUSG00000009670	Tex11	-2.557641245	-2.142469411	-3.082618522	-3.878434978	-2.207584017	-2.823837816	-3.117076209	-2.314259241	-1.804239767	-2.211832587	-2.61411432	-2.348179983	-2.960993334	Tex11
ENSMUSG00000009681	Bcr	6.701751611	6.750771513	6.766683127	6.750869476	6.823363228	6.762708385	6.809747999	6.780839192	6.837037443	6.673781015	6.702570725	6.783371018	6.536285595	Bcr
ENSMUSG00000009687	Fxyd5	2.854451587	2.779267977	2.50856008	2.575791913	2.376556482	2.480198237	2.69221696	2.542926414	2.654315322	2.194159375	2.736388906	2.867076211	2.428157112	Fxyd5
ENSMUSG00000009731	Kcnd1	2.201610077	2.111247786	1.746008063	1.500364421	1.932648522	1.831476648	1.955926726	1.960621793	2.242440264	2.01898486	1.838421074	1.994792579	1.964725568	Kcnd1
ENSMUSG00000009733	Tfcp2	4.992940223	4.978310119	4.931122401	4.932949815	5.020189304	4.876735306	5.102820158	4.867510737	4.978141075	5.010903951	5.096371074	5.085810158	4.984935481	Tfcp2
ENSMUSG00000009734	Pou6f2	1.845615537	1.597088662	1.879639627	2.036861006	1.628699396	1.516261188	1.593838854	1.900210358	1.818184526	1.963611779	1.52881539	1.63795428	1.434589253	Pou6f2
ENSMUSG00000009739	Pou6f1	6.416715993	6.41606616	6.679349745	6.811802256	6.77213012	6.702469776	6.44606416	6.52704621	6.451582348	6.439835829	6.483272151	6.529456262	6.342070657	Pou6f1
ENSMUSG00000009741	Ubp1	5.979821987	5.839634958	6.124815347	6.215297496	6.296264819	6.132746459	6.05146565	6.030914511	5.999452528	6.044219966	5.95043192	6.221100455	5.792613342	Ubp1
ENSMUSG00000009772	Nuak2	2.535654243	2.489536411	2.805844995	2.773598632	2.938979144	2.573847229	2.714019861	2.692914205	2.614930864	2.833304143	2.894518399	2.778035646	2.565922411	Nuak2
ENSMUSG00000009828	Cilk1	6.648887959	6.637018002	6.779565175	6.836478404	6.889366963	6.830369954	6.675900125	6.852336584	6.690022861	6.754069578	6.772865715	6.783739949	6.600023416	Cilk1
ENSMUSG00000009863	Sdhb	7.094299484	7.024313927	7.140140917	7.093099291	7.055341939	7.062414002	7.103322728	6.959837516	7.099310978	7.029873732	7.046224254	7.025969326	7.095476944	Sdhb
ENSMUSG00000009876	Cox4i2	0.310245309	0.232483581	-0.30860665	-0.255098581	-0.585044615	-0.015313251	-0.034466681	-0.689495695	0.205209998	-0.06322414	-0.096518604	-0.150873671	-0.309583673	Cox4i2
ENSMUSG00000009894	Snap47	8.296678056	8.279002579	8.297414531	8.1943081	8.152918595	8.244485778	8.288556793	8.141854487	8.294297784	8.256091412	8.322552287	8.198807161	8.256916672	Snap47
ENSMUSG00000009900	Wnt3a	-2.095068507	-3.952858426	-2.101974865	-1.978002514	-1.659604419	-1.662618923	-2.4030195	-2.633427588	-4.052114578	-2.732601845	-2.44499036	-2.697734033	-2.33635287	Wnt3a
ENSMUSG00000009905	Kdsr	4.992940223	4.892156197	5.225779113	5.187482598	5.232755669	5.12382542	5.074657607	5.141501851	4.90292378	4.986307507	4.996164591	4.99249897	5.051531474	Kdsr
ENSMUSG00000009907	Vps4b	5.407993097	5.461378271	5.586434284	5.71943222	5.597103419	5.626064248	5.372435816	5.522067619	5.310173584	5.375336936	5.383611117	5.406428101	5.433581183	Vps4b
ENSMUSG00000009927	Rps25	7.918252933	7.851332822	8.081974239	8.120118659	8.10694176	8.055306282	7.88560329	8.011833146	7.858250614	7.860500612	7.897564169	7.922389015	7.878398053	Rps25
ENSMUSG00000009941	Nxf2	-2.233408994	-2.900034614	-2.865730035	-2.137383776	-2.207584017	-2.210388469	-2.604151332	-1.83199289	-2.379735049	-2.365439519	-2.44499036	-2.571568753	-1.998854181	Nxf2
ENSMUSG00000009995	Taz	4.599694288	4.5628462	4.661037237	4.592267642	4.76151917	4.733912779	4.832056127	4.402674166	4.758792034	4.789957985	4.601503634	4.866500387	4.482891574	Taz
ENSMUSG00000010021	Kif19a	2.228212063	2.208314049	1.981093818	2.064595142	1.685885294	1.769487383	2.29660823	2.018604902	2.147491918	2.228122533	2.072427115	2.135563926	2.464988108	Kif19a
ENSMUSG00000010025	Aldh3a2	5.639298544	5.601304016	5.521759303	5.45269445	5.499198943	5.5869136	5.697157251	5.586985474	5.702914953	5.689987239	5.647225729	5.6601737	5.775304706	Aldh3a2
ENSMUSG00000010044	Zmynd10	2.43075966	2.352503289	2.029265124	2.441215671	1.932648522	2.038384131	2.407808383	2.502859713	2.504325429	2.434214434	2.439573191	2.357994503	2.223056076	Zmynd10
ENSMUSG00000010045	Tmem115	5.157691622	5.103947586	5.32353376	5.275158051	5.201721626	5.081934241	5.195820809	5.144760197	5.215337015	5.08875751	5.21946976	5.129425388	5.225287169	Tmem115
ENSMUSG00000010047	Hyal2	4.647290124	4.612800635	4.944642153	4.934203176	4.86294612	4.823072345	4.827062735	4.868496469	4.789579697	4.720074574	4.85240674	4.797292846	4.737411469	Hyal2
ENSMUSG00000010048	Ifrd2	2.884030196	2.709557025	2.987502466	2.828552307	3.007876276	2.981823132	3.15760098	2.876585077	2.870403618	3.091253633	2.85049868	3.03267972	3.00159861	Ifrd2
ENSMUSG00000010051	Hyal1	1.067618692	1.054472031	1.226122061	1.328002184	1.227815412	1.269892973	1.533810181	1.284370316	0.972960277	0.565954961	1.19935193	1.16278762	1.298368724	Hyal1
ENSMUSG00000010054	Tusc2	5.961110599	5.935989677	6.02143339	5.952527117	5.974641665	5.955020642	6.011858262	5.954991291	5.989648967	5.963856258	6.01530306	5.952057273	6.002899657	Tusc2
ENSMUSG00000010057	Nprl2	4.993909492	4.963412618	4.969544972	5.071528896	5.02462954	4.916605938	5.099717997	4.987601654	5.08288673	4.977349119	4.941894812	5.07198101	4.965788431	Nprl2
ENSMUSG00000010064	Slc38a3	5.837512956	5.953327419	5.661493449	5.598161701	5.594865707	5.826462368	5.865508986	5.591768401	5.84774205	5.855579846	5.82782961	5.775961801	5.903682135	Slc38a3
ENSMUSG00000010066	Cacna2d2	6.435744276	6.470893219	6.448313146	6.369177843	6.384843647	6.365749537	6.429275041	6.284225316	6.569298279	6.478797101	6.397917416	6.502364445	6.204888295	Cacna2d2
ENSMUSG00000010067	Rassf1	4.288213729	4.176601283	4.42936303	4.450559784	4.496530151	4.346852745	4.305515154	4.322937477	4.279855421	4.341527504	4.321233635	4.344226448	4.279525241	Rassf1
ENSMUSG00000010080	Epn3	1.486567205	1.723729728	1.102912882	1.445167157	1.243137732	1.19326733	1.582031275	1.148139231	1.369884988	1.854772905	1.356399999	1.389139569	1.837078627	Epn3
ENSMUSG00000010086	Rnf112	6.449940873	6.397581373	6.082228385	6.024312965	6.219426273	6.175201628	6.516769754	6.176914493	6.709889246	6.595930839	6.380786143	6.644426694	6.354699256	Rnf112
ENSMUSG00000010095	Slc3a2	6.764437679	6.80340723	6.840618192	6.708647168	6.725502654	6.743019014	6.828608323	6.62653866	6.834420287	6.771448512	6.78354638	6.685678298	6.931832472	Slc3a2
ENSMUSG00000010097	Nxf1	6.133734899	6.043613622	6.320023314	6.265949148	6.393881617	6.22657182	6.23796411	6.195101242	6.305301993	6.144997474	6.100631007	6.180489154	5.988346255	Nxf1
ENSMUSG00000010110	Stx5a	5.62184841	5.459104271	5.692274538	5.678884967	5.743007509	5.654209496	5.686168817	5.523945658	5.752151466	5.607879882	5.579583462	5.67615966	5.518158708	Stx5a
ENSMUSG00000010122	Slc47a1	0.912234285	0.711470466	1.050523732	1.617339433	0.502686012	0.393697832	1.235242999	1.787992292	1.283210673	0.938401752	1.548987605	1.833092992	1.298368724	Slc47a1
ENSMUSG00000010136	Pifo	1.311034824	1.177601866	1.178093547	1.312664181	0.957545574	1.425382406	1.337104283	1.419640484	1.166988978	1.260654805	1.412525528	1.333779012	1.480281975	Pifo
ENSMUSG00000010142	Tnfrsf13b	-0.33917905	-0.232728068	-0.17785106	-0.004006412	-0.292169955	-0.588297917	-0.034466681	0.376800424	0.318509299	-0.275242065	0.023674934	-0.173614431	0.140920839	Tnfrsf13b
ENSMUSG00000010154	Spire2	4.893607913	4.754292095	5.098513221	5.026407053	5.180986612	5.100935939	5.052366889	5.156106803	5.033125258	5.008951594	4.946654489	5.108371817	5.019391736	Spire2
ENSMUSG00000010175	Prox1	4.921383835	4.982538445	5.015537006	5.057794955	4.972722645	5.159508207	4.893057602	5.164959808	4.925456488	4.940948712	4.962720931	5.040835147	5.026339354	Prox1
ENSMUSG00000010205	Raver1	-4.592652616	-4.592652616	-4.044667934	-4.592652616	-4.592652616	-4.592652616	-4.592652616	-4.592652616	-4.592652616	-4.592652616	-4.592652616	-4.592652616	-4.592652616	Raver1
ENSMUSG00000010277	2610507B11Rik	8.065436807	8.116802665	7.81935095	7.820374983	7.795758356	7.881836398	7.997755071	7.986973174	8.03722778	8.078286091	8.020377872	8.03646115	8.206490956	2610507B11Rik
ENSMUSG00000010290	AI597479	5.721177719	5.743250514	5.864325414	5.889311903	5.924438794	5.903641417	5.799486892	5.925457357	5.748111998	5.780317937	5.875034786	5.791822067	5.753140094	AI597479
ENSMUSG00000010307	Tmem86a	3.363545736	3.454070026	3.646952286	3.676402896	3.762393201	3.577887722	3.690336064	3.635987646	3.462533084	3.378140171	3.64554085	3.457652271	3.633441511	Tmem86a
ENSMUSG00000010311	Optc	1.486567205	1.021974514	1.328674412	1.233428458	1.180847168	1.239729313	1.141816424	1.068026164	1.348699681	1.698803759	1.309872487	1.404574376	0.967182398	Optc
ENSMUSG00000010342	Tex14	-0.642320008	0.114143638	-0.146933419	0.209794909	-0.33703723	-0.052155058	0.104079179	-0.396424663	-0.297288888	0.001047652	-0.22764327	0.34135581	-0.620801677	Tex14
ENSMUSG00000010358	Ifi35	0.700565862	0.847506349	0.996160235	0.636697577	0.527927431	0.667371268	0.877766603	0.441819964	0.796443922	0.23283414	0.788732762	0.744546212	0.668754628	Ifi35
ENSMUSG00000010362	Rdm1	1.775198964	1.886010001	1.625831499	1.725537224	1.455353871	1.503623769	1.890416895	1.572636207	1.730818086	1.810623613	1.498018148	1.762972352	1.971140908	Rdm1
ENSMUSG00000010376	Nedd8	6.650425543	6.628611236	6.621041815	6.623415572	6.577723065	6.689974809	6.574892838	6.630030406	6.625703482	6.632847657	6.578344903	6.576634643	6.681746864	Nedd8
ENSMUSG00000010392	Gosr1	5.555120413	5.581230612	5.700798093	5.744654035	5.720604512	5.695076561	5.51120971	5.643359913	5.433522303	5.535809505	5.459504521	5.512626378	5.45433657	Gosr1
ENSMUSG00000010406	Mrpl52	4.54651625	4.36003822	4.69769512	4.517310755	4.66953169	4.660386311	4.468305065	4.563485881	4.551908698	4.494476518	4.493756142	4.609436641	4.402104258	Mrpl52
ENSMUSG00000010435	Spaca7	-4.592652616	-4.592652616	-4.592652616	-4.592652616	-4.592652616	-4.592652616	-4.592652616	-4.592652616	-4.592652616	-3.982859011	-4.017189257	-4.592652616	-4.592652616	Spaca7
ENSMUSG00000010453	Kansl3	6.012711561	6.019124187	5.899924289	5.861253952	5.995714444	5.925124153	6.003583326	5.871903301	6.051598278	5.925557806	5.904200706	5.986440118	5.869319341	Kansl3
ENSMUSG00000010461	Eya4	1.720035118	1.947865	1.634755545	1.654314344	1.783433081	1.671203879	1.496556281	1.591862533	1.500489185	1.577583295	1.788392009	1.910812621	1.641804456	Eya4
ENSMUSG00000010476	Ebf3	5.487910419	5.287736432	6.023133597	6.122688433	6.161130773	5.931625023	5.551123285	5.399215169	5.180539484	5.474877611	5.495680008	5.587651718	5.105015246	Ebf3
ENSMUSG00000010492	Uckl1os	-3.242647782	-2.002179501	-2.361117171	-1.58428652	-2.207584017	-3.104238294	-2.837937647	-3.043877207	-2.694603279	-2.211832587	-3.606924886	-2.988933745	-2.469017233	Uckl1os
ENSMUSG00000010505	Myt1	5.336437491	5.44691536	5.683162741	5.819134549	5.938037192	5.77940317	5.420468732	5.57917924	5.278315546	5.360101626	5.46083601	5.502799758	5.304899566	Myt1
ENSMUSG00000010517	Faf1	6.625938015	6.577115173	6.630553207	6.612887924	6.639097527	6.607485198	6.515994254	6.561892801	6.557516889	6.565701782	6.654505435	6.603842413	6.48228892	Faf1
ENSMUSG00000010529	Gm266	1.125370831	1.147790522	0.466656571	0.821434339	0.058993675	0.897315247	0.692510705	1.012034096	0.558846194	0.938401752	0.771667361	1.049534216	1.066390736	Gm266
ENSMUSG00000010538	Tsacc	-0.122022011	-0.232728068	-0.146933419	0.141988287	-0.011989168	0.249773026	-0.187744765	-0.185319378	-0.20042767	-0.130493278	-0.035170504	0.241753966	0.163504895	Tsacc
ENSMUSG00000010554	Mettl16	5.532618554	5.612942627	5.331102774	5.240116642	5.451352242	5.437127041	5.618420382	5.665080107	5.631252039	5.717147198	5.668125967	5.684086702	5.63235546	Mettl16
ENSMUSG00000010592	Dazl	0.095867768	0.341848037	-0.343234955	0.242539405	-0.952923271	-0.535176103	-0.187744765	-0.359024941	0.38244998	0.259354532	0.023674934	0.373084808	0.652880168	Dazl
ENSMUSG00000010601	Apol7a	-3.242647782	-2.900034614	-2.865730035	-3.045805119	-4.592652616	-3.912837254	-3.920318613	-4.025670204	-2.528596159	-3.555564411	-3.606924886	-3.844403963	-2.615127755	Apol7a
ENSMUSG00000010607	Pigyl	3.492587919	3.395023035	3.595314863	3.521587953	3.412044196	3.544346602	3.599549977	3.450955834	3.589870692	3.454724786	3.401139488	3.397211847	3.571458984	Pigyl
ENSMUSG00000010608	Rbm25	7.305189177	7.301261107	7.454285788	7.614538224	7.7004571	7.585043383	7.297461552	7.492763802	7.267314415	7.326064838	7.338126161	7.425133728	7.252346347	Rbm25
ENSMUSG00000010609	Psen2	4.073946457	4.10471567	4.211060246	4.03526595	4.08077715	4.11726761	4.246897024	4.19361992	4.336105284	4.306985363	4.187689016	4.133450263	4.288543061	Psen2
ENSMUSG00000010651	Acaa1b	-0.226518524	0.144651034	-0.415089466	0.305879766	0.502686012	-0.209719401	0.001436954	-0.15295404	0.029971648	0.310976118	0.05222138	-0.021478969	-0.620801677	Acaa1b
ENSMUSG00000010660	Plcd1	3.150589918	3.251731885	3.188758722	3.242833306	3.111694233	3.16952719	3.257485467	3.094447698	3.273124536	3.319486077	3.221136827	3.199029139	3.259200246	Plcd1
ENSMUSG00000010663	Fads1	7.534982873	7.60707082	7.579735745	7.544662447	7.58024065	7.599961527	7.658667873	7.474104697	7.569555797	7.606475947	7.63472739	7.676574259	7.541631999	Fads1
ENSMUSG00000010721	Lmbr1	6.11648306	6.077116269	5.965498971	5.921265724	5.893213754	5.950371771	6.110708571	6.019422666	6.073958526	6.191788362	6.109996314	6.088517671	6.163822251	Lmbr1
ENSMUSG00000010751	Tnfrsf22	0.334934134	0.648998959	0.1800982	0.209794909	0.424198649	0.055662624	0.714309201	0.354459345	-0.080633526	0.587047063	0.401919293	0.357307534	0.483718027	Tnfrsf22
ENSMUSG00000010755	Cars	5.973447996	6.001001537	5.888310809	5.815058294	5.99401726	5.942200027	5.990802184	5.948946296	5.99775234	6.078135142	6.102764831	6.055593462	6.047597552	Cars
ENSMUSG00000010760	Phlda2	-4.592652616	-3.511167268	-3.648480944	-3.045805119	-4.592652616	-2.823837816	-3.117076209	-4.025670204	-3.351700535	-2.732601845	-3.026751358	-3.160023903	-3.416830983	Phlda2
ENSMUSG00000010796	Asz1	-4.592652616	-4.592652616	-4.592652616	-4.592652616	-4.592652616	-4.592652616	-4.592652616	-4.592652616	-4.592652616	-4.592652616	-4.592652616	-4.592652616	-3.416830983	Asz1
ENSMUSG00000010797	Wnt2	0.152521775	0.018548601	-0.89076094	-0.804816286	-1.263420071	-0.588297917	-0.314435708	-0.12129888	0.107693737	0.178284429	-0.065518488	-0.000998088	0.553780464	Wnt2
ENSMUSG00000010803	Gabra1	6.296561178	6.357852793	5.880359903	5.827252669	5.757084935	5.946291685	6.226158742	6.163323209	6.326113571	6.301930117	6.229253478	6.129442152	6.528422565	Gabra1
ENSMUSG00000010825	Grid2ip	1.311034824	1.586015806	0.865791698	0.885035854	0.647906716	1.465033429	1.37864966	1.236306946	1.237839218	0.921894951	0.664805197	1.309386916	1.368086149	Grid2ip
ENSMUSG00000010830	Kdelr3	1.453127823	1.304617372	1.165832362	1.459165717	1.164845031	1.425382406	1.092731803	0.72910093	1.305372298	1.273722667	1.423493296	1.250815119	1.348508278	Kdelr3
ENSMUSG00000010841	Cfap97d1	-3.992024519	-4.592652616	-4.592652616	-4.592652616	-4.592652616	-4.592652616	-4.592652616	-4.592652616	-4.052114578	-4.592652616	-4.017189257	-4.170552871	-3.71335719	Cfap97d1
ENSMUSG00000010911	Apip	3.648443599	3.712635696	3.453728743	3.262923459	3.24704958	3.458552758	3.651318165	3.445681636	3.598870688	3.494338358	3.515754276	3.566291696	3.613075125	Apip
ENSMUSG00000010914	Pdhx	6.067603177	6.072165001	6.045892408	6.007145299	6.032556097	6.026882822	6.075350254	6.063560227	6.033042195	6.024061558	6.092493572	5.991878894	6.12443373	Pdhx
ENSMUSG00000010936	Vac14	5.483776494	5.512714776	5.57894024	5.448314842	5.520576614	5.548209962	5.542771628	5.450803455	5.498685759	5.530375366	5.515036324	5.500108114	5.421920068	Vac14
ENSMUSG00000011008	Mcoln2	-1.968840526	-2.002179501	-1.605217344	-2.137383776	-1.778340238	-1.266543758	-1.79844659	-2.177760573	-2.528596159	-2.211832587	-3.026751358	-2.835999204	-2.102821474	Mcoln2
ENSMUSG00000011034	Slc5a1	-0.378776234	-0.443457802	-0.654997525	-1.020965367	-1.659604419	-1.102995328	-0.453332536	-0.396424663	-1.01875018	-0.769818285	-0.532173557	-0.369727198	-0.341028214	Slc5a1
ENSMUSG00000011096	Akt1s1	5.098543345	5.083425148	5.141412023	5.137215394	5.169002843	5.003321254	5.20835613	5.009214426	5.148717383	5.026428417	4.938075732	5.037745125	5.059832031	Akt1s1
ENSMUSG00000011114	Tbrg1	6.050934802	6.003604466	6.026951752	5.957466672	5.886520957	6.018579236	6.011308074	5.909263598	6.082004361	6.075805509	6.01620898	6.030941639	6.034639294	Tbrg1
ENSMUSG00000011118	Panx3	-3.569217552	-3.173480184	-3.082618522	-3.878434978	-3.45071774	-1.78131574	-3.463502695	-4.025670204	-3.351700535	-3.226331731	-4.017189257	-3.160023903	-4.592652616	Panx3
ENSMUSG00000011148	Adssl1	1.682051415	1.921679764	1.66990975	1.899881082	1.651846468	1.929216998	2.252594382	1.812784716	1.787023619	2.101920771	1.978871755	1.979414198	2.157063247	Adssl1
ENSMUSG00000011154	Cfap161	0.862156874	0.937376177	0.705620041	0.611849066	0.28308051	0.366038649	0.647900016	0.813416962	1.000388727	0.818679699	1.065723264	0.849777702	1.235806401	Cfap161
ENSMUSG00000011158	Brf1	5.146403119	5.147906699	5.255011622	5.447437323	5.372555063	5.257790536	5.102820158	5.232362926	5.141036102	5.148504936	5.131910562	5.167808745	5.145993803	Brf1
ENSMUSG00000011171	Vipr2	1.180899819	1.005447059	0.600221232	1.18371032	0.737186967	0.897315247	1.024574659	0.79694337	1.21460694	1.108507295	0.719225479	1.153682095	1.125101084	Vipr2
ENSMUSG00000011179	Odc1	7.044649008	7.005218065	7.41613588	7.454293378	7.472232435	7.328691285	7.019898799	6.947296458	7.03403787	7.092287834	7.15139547	7.047022032	7.01839562	Odc1
ENSMUSG00000011254	Thg1l	3.345433952	3.623388684	3.595314863	3.561065742	3.566195436	3.756273569	3.461368261	3.540263628	3.472360743	3.519241605	3.482053405	3.583346191	3.495610825	Thg1l
ENSMUSG00000011256	Adam19	5.119122479	5.095187978	4.912896697	4.804516192	4.922451774	4.961192829	5.021007056	4.824474202	5.052908837	4.888818827	4.896369156	4.891363835	4.852209485	Adam19
ENSMUSG00000011257	Pabpc4	6.115147411	6.024773178	6.147985901	6.104990238	6.127467384	6.103732645	6.068490779	5.97892112	6.169934371	6.079996143	6.1579857	6.109272211	6.10085906	Pabpc4
ENSMUSG00000011263	Exoc3l2	0.124472851	0.114143638	-0.343234955	0.033900528	-0.640205878	-0.434463268	0.036468726	0.136103386	0.22859287	0.178284429	0.286516321	0.373084808	0.604181052	Exoc3l2
ENSMUSG00000011267	Zfp296	-2.095068507	-1.756895136	-1.98799741	-2.759813959	-3.911532695	-3.104238294	-1.679975907	-1.553281502	-1.467207708	-1.946395761	-2.80573014	-1.984282508	-1.998854181	Zfp296
ENSMUSG00000011305	Plin5	0.912234285	1.482339063	0.771837436	1.042088472	0.57712282	0.621319963	1.483921429	0.780279498	1.249316553	1.523905809	1.286033659	1.039682547	1.214334522	Plin5
ENSMUSG00000011306	Sugp1	5.06203911	5.003496159	5.238275376	5.30259099	5.306628766	5.234079581	5.189025634	5.023445135	5.039749974	5.124361108	5.112556986	5.204646336	5.080005916	Sugp1
ENSMUSG00000011349	Dmrtc2	-3.242647782	-3.173480184	-3.337982525	-3.402868158	-2.821385764	-3.104238294	-2.837937647	-4.025670204	-2.244807339	-1.8299956	-3.287868267	-2.348179983	-3.170983098	Dmrtc2
ENSMUSG00000011350	Gm5893	-4.592652616	-4.592652616	-4.592652616	-4.592652616	-4.592652616	-4.592652616	-4.592652616	-4.025670204	-4.592652616	-4.592652616	-4.017189257	-4.592652616	-4.592652616	Gm5893
ENSMUSG00000011382	Dhdh	2.858714412	2.694170417	2.990981656	2.896998929	3.082177935	3.128960784	2.833368379	2.766675002	2.614930864	3.094939612	2.956240757	3.064607626	2.867032257	Dhdh
ENSMUSG00000011427	Zfp790	5.148145572	5.218619064	5.281534287	5.27713494	5.326545089	5.257790536	5.335111833	5.478183887	5.163200098	5.198185795	5.319003327	5.407864838	5.343734843	Zfp790
ENSMUSG00000011463	Cpb1	-1.303053872	-1.45293819	-2.101974865	-1.473774723	-2.207584017	-1.78131574	-0.779099173	-1.938299772	-2.121426487	-1.946395761	-1.617722517	-1.831815114	-1.018163838	Cpb1
ENSMUSG00000011486	Slc25a41	-3.992024519	-3.952858426	-4.592652616	-4.592652616	-4.592652616	-3.452613851	-3.920318613	-4.592652616	-4.052114578	-3.982859011	-4.017189257	-3.844403963	-3.71335719	Slc25a41
ENSMUSG00000011589	Fsd1	6.09134474	6.067196682	6.077736122	6.015458647	6.037507847	6.069843395	6.173527722	6.038379218	6.238125615	6.200368449	6.119301218	6.156189093	6.043037328	Fsd1
ENSMUSG00000011632	Pinlyp	-2.976527202	-3.511167268	-3.648480944	-3.878434978	-2.821385764	-3.452613851	-3.463502695	-3.043877207	-2.694603279	-3.555564411	-2.293628421	-2.697734033	-3.416830983	Pinlyp
ENSMUSG00000011658	Fuz	3.11182787	3.142602892	3.324563357	3.168100199	3.152839612	3.087220629	3.354374845	3.028949828	3.115864397	3.303646086	3.143665039	3.330092346	3.219335625	Fuz
ENSMUSG00000011751	Sptbn4	5.628104858	5.656597001	5.45152524	5.526014391	5.625151373	5.580910683	5.705343998	5.716350078	5.921785098	5.922968062	5.671580091	5.885895384	5.842015132	Sptbn4
ENSMUSG00000011752	Pgam1	6.452058364	6.396393412	6.287147241	6.18455703	6.14898023	6.234719517	6.346199396	6.223885484	6.371131628	6.333085078	6.308673153	6.289725241	6.389542198	Pgam1
ENSMUSG00000011831	Evi5	6.490338199	6.476525393	6.460285358	6.515351196	6.495742002	6.532098095	6.369139755	6.524546996	6.37898982	6.374995529	6.332871154	6.324119882	6.516410007	Evi5
ENSMUSG00000011832	Evi5l	7.445353521	7.436477953	7.465583669	7.470149571	7.514675609	7.431512045	7.547892091	7.509921778	7.478468867	7.467307495	7.477521398	7.501810406	7.468697161	Evi5l
ENSMUSG00000011837	Snapc2	4.993909492	4.954830178	5.001806465	5.043929014	5.012385856	4.977278329	5.176320476	4.995744433	5.029801458	5.043696057	5.043143228	4.96673521	5.064339559	Snapc2
ENSMUSG00000011877	Git1	6.657783219	6.61811835	6.708964152	6.762205458	6.785273528	6.701086779	6.705111149	6.671285183	6.763652269	6.69366833	6.579571153	6.658174563	6.543298958	Git1
ENSMUSG00000011884	Gltp	3.378467113	3.598810279	3.042187062	3.176597635	3.043318872	3.239790544	3.464587238	3.238652338	3.508629487	3.393187158	3.291669796	3.257573831	3.608967118	Gltp
ENSMUSG00000011958	Bnip2	5.358429797	5.378773167	5.679933024	5.728851872	5.719235509	5.639844635	5.532838748	5.528941843	5.437917513	5.417895174	5.468799241	5.472454166	5.421920068	Bnip2
ENSMUSG00000011960	Ccnt1	6.371191332	6.405082489	6.474956967	6.501044309	6.511645512	6.425591519	6.443619386	6.576745524	6.41987487	6.408335493	6.514702964	6.497649342	6.471582169	Ccnt1
ENSMUSG00000012017	Scarf2	1.652892614	2.031868011	2.2601752	2.046165084	1.793875534	2.257441657	1.871140129	1.953207264	1.90056099	1.689082122	1.933557295	2.176598683	1.857999499	Scarf2
ENSMUSG00000012042	4930579F01Rik	-4.592652616	-4.592652616	-3.337982525	-3.878434978	-3.911532695	-3.452613851	-4.592652616	-3.303251784	-4.052114578	-3.982859011	-3.287868267	-3.578562527	-4.592652616	4930579F01Rik
ENSMUSG00000012076	Brms1l	5.915801423	5.898440263	5.813651312	5.789663649	5.780246297	5.8806127	5.906917119	6.024737971	5.906915074	5.929175657	5.96739369	5.902297813	6.027346897	Brms1l
ENSMUSG00000012114	Med15	4.796958179	4.778811807	4.911061399	4.863598413	5.011267624	4.831945338	4.838273661	4.747265993	4.883720484	4.800154545	4.76024663	4.826235378	4.593059435	Med15
ENSMUSG00000012117	Dhdds	5.464326659	5.415984786	5.329042433	5.272187628	5.311179406	5.337393244	5.386929521	5.367492321	5.482364822	5.443418636	5.480662275	5.456344489	5.41546605	Dhdds
ENSMUSG00000012123	Crybg2	0.700565862	0.561259131	0.446524952	0.305879766	0.159320322	0.447474458	0.756942303	0.420470725	1.013909848	0.800735721	0.683174327	0.768603264	0.604181052	Crybg2
ENSMUSG00000012126	Ubxn11	2.228212063	2.118950732	2.299989656	2.376303257	2.534344024	2.518390356	2.440871185	2.408421553	2.270874259	2.306513306	2.160283331	2.676793733	2.265431753	Ubxn11
ENSMUSG00000012187	Mogat1	-1.745353344	-2.670251378	-2.225735309	-2.316584869	-2.586563009	-3.912837254	-2.4030195	-1.83199289	-3.097950569	-2.211832587	-2.80573014	-3.578562527	-2.102821474	Mogat1
ENSMUSG00000012211	Tex22	-1.228811693	-2.142469411	-1.172725405	-1.473774723	-2.384664964	-2.589167806	-1.927523231	-1.732984636	-2.007771032	-2.53737183	-2.15664969	-3.160023903	-2.33635287	Tex22
ENSMUSG00000012282	Wnt8a	-3.992024519	-4.592652616	-4.592652616	-4.592652616	-3.45071774	-4.592652616	-4.592652616	-4.592652616	-4.052114578	-4.592652616	-4.592652616	-4.170552871	-3.416830983	Wnt8a
ENSMUSG00000012296	Tjap1	3.428075564	3.251731885	3.120513569	3.043561094	3.224067541	3.128960784	3.521333444	3.114528348	3.541676949	3.454724786	3.414944226	3.590111937	3.522067565	Tjap1
ENSMUSG00000012350	Ehf	-1.303053872	-1.547316366	-1.172725405	-2.137383776	-1.352739084	-1.910660891	-1.121200484	-1.249669418	-1.467207708	-1.62206924	-1.370365544	-1.831815114	-1.069911457	Ehf
ENSMUSG00000012396	Nanog	-2.976527202	-3.511167268	-4.044667934	-4.592652616	-3.911532695	-3.104238294	-3.117076209	-3.303251784	-3.097950569	-3.226331731	-3.606924886	-3.578562527	-3.71335719	Nanog
ENSMUSG00000012405	Rpl15	8.233453175	8.211820811	8.391817696	8.437536302	8.37390411	8.356007871	8.294560864	8.318601984	8.229223533	8.219414902	8.288275871	8.239047663	8.19060075	Rpl15
ENSMUSG00000012422	Tmem167	6.926263809	6.966784579	6.882196171	6.84116296	6.867905452	6.950470335	6.882249882	6.935351179	6.901651381	6.953513702	6.975791021	6.939041846	6.905068575	Tmem167
ENSMUSG00000012428	Steap4	-0.461388189	-0.119641083	-0.209445818	-0.004006412	0.22252709	0.089882687	-0.071286686	-0.785463931	-0.474746915	-0.313818073	0.05222138	-0.478780514	0.094663632	Steap4
ENSMUSG00000012429	Mplkip	4.244902513	4.154285133	4.258021183	4.143255192	4.175663448	4.307406002	4.136192395	4.1537453	4.181438564	4.255218189	4.375896421	4.211212503	4.258698927	Mplkip
ENSMUSG00000012443	Kif11	5.151624175	5.215927956	4.572083356	4.611197586	4.590871967	4.714851948	4.819540091	4.675862256	4.936148446	4.935819675	4.901281164	4.831241159	5.12385171	Kif11
ENSMUSG00000012483	Rpa3	3.244799219	2.982934548	2.886514063	2.886677741	2.97613326	2.89739288	3.169485367	3.053427933	2.921516562	2.806578638	3.015430452	2.864288083	3.056930237	Rpa3
ENSMUSG00000012519	Mlkl	-0.79466278	-0.988327729	-0.997028871	-1.185449521	-1.352739084	-0.887925095	-0.453332536	-0.835953246	-1.01875018	-0.66635865	-1.22626552	-0.981962501	-1.495835761	Mlkl
ENSMUSG00000012520	Phox2b	0.944678887	0.648998959	1.382647808	1.702184775	1.685885294	1.411919473	1.204768133	0.583023147	1.027305423	0.888303716	0.979170366	1.317563523	0.888025799	Phox2b
ENSMUSG00000012535	Tnpo3	7.218908625	7.220550131	7.174205919	7.214637217	7.233721529	7.204130174	7.196292009	7.275876662	7.158147585	7.248344361	7.276324245	7.273799773	7.254484677	Tnpo3
ENSMUSG00000012609	Ttll5	4.805816321	4.819562121	4.616682848	4.64832823	4.619040153	4.75938472	4.73142379	4.675862256	4.754771142	4.761250139	4.671028083	4.76924898	4.744918766	Ttll5
ENSMUSG00000012640	Zfp715	5.800321502	5.771626752	5.835587086	5.802073644	5.825482494	5.87877889	5.822249942	5.98756664	5.872538468	5.866403217	6.022083631	5.918515853	5.891050408	Zfp715
ENSMUSG00000012705	Retn	-1.464087171	-2.002179501	-3.337982525	-2.521244665	-2.586563009	-2.387382622	-2.4030195	-2.824104645	-1.902419171	-2.53737183	-2.293628421	-1.984282508	-2.777720727	Retn
ENSMUSG00000012777	Acp4	-4.592652616	-4.592652616	-3.648480944	-3.402868158	-3.911532695	-3.912837254	-3.920318613	-4.025670204	-4.592652616	-3.982859011	-4.592652616	-3.844403963	-4.087027527	Acp4
ENSMUSG00000012819	Cdh23	3.820026469	3.779773984	4.073432058	4.196453149	4.087159286	4.146013179	4.078533294	3.882301796	3.834277643	3.874844634	3.836123547	3.882394926	3.700612475	Cdh23
ENSMUSG00000012848	Rps5	8.488034598	8.440826014	8.831460026	8.86035367	8.896427321	8.800896735	8.634158737	8.73467424	8.487643901	8.506849699	8.586211516	8.579090289	8.491233635	Rps5
ENSMUSG00000012889	Podnl1	-2.386435703	-2.472087932	-1.691817304	-2.137383776	-2.586563009	-2.210388469	-1.79844659	-2.824104645	-2.244807339	-2.211832587	-2.80573014	-1.24546061	-1.725531962	Podnl1
ENSMUSG00000013033	Adgrl1	9.415289737	9.415453358	9.363151443	9.356207804	9.399362763	9.38252898	9.359456714	9.368792235	9.433758014	9.406422173	9.304958096	9.379918579	9.260792867	Adgrl1
ENSMUSG00000013076	Amotl1	6.2003306	6.239619476	6.161557321	6.199748611	6.322648074	6.297380809	6.256189731	6.236920551	6.166911595	6.191788362	6.148101481	6.247018109	6.294902938	Amotl1
ENSMUSG00000013083	2200002J24Rik	-3.992024519	-4.592652616	-3.648480944	-3.878434978	-4.592652616	-4.592652616	-3.920318613	-4.592652616	-4.592652616	-3.982859011	-4.592652616	-4.592652616	-4.592652616	2200002J24Rik
ENSMUSG00000013089	Etv5	5.65837528	5.647971162	5.625011858	5.653998089	5.588131672	5.476460928	5.572166418	5.666214267	5.596288685	5.552660454	5.592396437	5.597338675	5.577175448	Etv5
ENSMUSG00000013091	Tmem190	-4.592652616	-4.592652616	-4.592652616	-4.592652616	-4.592652616	-4.592652616	-4.592652616	-4.025670204	-4.592652616	-4.592652616	-4.592652616	-4.592652616	-4.592652616	Tmem190
ENSMUSG00000013150	Gfod2	5.839671115	5.781973968	5.876603083	6.006549651	5.997974255	5.923346093	5.91517566	6.05145874	5.877631918	5.876075308	5.945684709	5.963826588	5.850304293	Gfod2
ENSMUSG00000013155	Enkd1	3.015843229	2.913767049	2.934281962	2.722284437	2.779984497	2.750031067	2.901459162	2.800122816	3.221614696	3.116859883	2.838256475	3.069457497	2.930955813	Enkd1
ENSMUSG00000013158	4933405L10Rik	-1.852773719	-3.173480184	-4.044667934	-3.045805119	-2.586563009	-3.104238294	-2.069293201	-2.633427588	-2.379735049	-3.982859011	-4.017189257	-2.571568753	-2.214867059	4933405L10Rik
ENSMUSG00000013160	Atp6v0d1	7.65365887	7.619681585	7.650467739	7.602566496	7.531153291	7.544169277	7.640459785	7.570538536	7.665976925	7.59513382	7.612435706	7.54227503	7.689380605	Atp6v0d1
ENSMUSG00000013236	Ptprs	9.652247149	9.621869755	9.733149434	9.722771648	9.740021068	9.658138465	9.660289529	9.649209429	9.658746148	9.624292325	9.617141119	9.615480237	9.576395357	Ptprs
ENSMUSG00000013275	Slc41a1	5.437503914	5.467424806	5.389607578	5.463151579	5.536210167	5.457747204	5.460519274	5.465861828	5.422792143	5.464942149	5.534768709	5.475654627	5.519253573	Slc41a1
ENSMUSG00000013338	Fer1l4	-2.751934405	-2.900034614	-2.677226732	-3.045805119	-3.45071774	-3.452613851	-3.463502695	-4.025670204	-3.65981305	-4.592652616	-4.017189257	-2.988933745	-3.71335719	Fer1l4
ENSMUSG00000013353	4931406B18Rik	-4.592652616	-3.952858426	-3.648480944	-4.592652616	-3.911532695	-4.592652616	-3.463502695	-4.592652616	-3.65981305	-3.555564411	-4.592652616	-4.592652616	-3.71335719	4931406B18Rik
ENSMUSG00000013367	Iglon5	4.960583455	5.003496159	5.131200514	5.07494205	5.09387537	5.042071147	5.079914541	4.776967901	5.065137211	5.00307862	4.973955179	5.060456093	4.964181313	Iglon5
ENSMUSG00000013415	Igf2bp1	1.904531022	2.048097224	2.647314601	2.756695887	3.090672963	2.717568407	2.401103914	2.547857408	2.065462728	2.241487042	2.607672079	2.567907282	1.712430278	Igf2bp1
ENSMUSG00000013418	B4galnt2	-4.592652616	-3.511167268	-4.592652616	-4.592652616	-4.592652616	-3.912837254	-4.592652616	-2.824104645	-4.592652616	-4.592652616	-4.592652616	-4.592652616	-4.087027527	B4galnt2
ENSMUSG00000013419	Zfp651	6.280366203	6.314485564	6.244787628	6.216328154	6.184633189	6.26732513	6.273729277	6.301845892	6.346295216	6.303523859	6.318254207	6.282172449	6.465062953	Zfp651
ENSMUSG00000013465	Nelfb	5.832645261	5.775896362	5.862902012	5.81301584	5.90409907	5.840348737	5.881854	5.801392981	5.844434957	5.835339999	5.801271784	5.848998849	5.683062094	Nelfb
ENSMUSG00000013483	Card14	-0.419490974	-0.313365072	-0.241748017	0.560830023	-0.206416258	-0.251954259	-0.35926509	0.285282142	0.18144189	0.259354532	0.569278396	0.34135581	0.163504895	Card14
ENSMUSG00000013495	Tmem175	4.06843603	4.012613468	4.058587083	4.053834873	3.990600981	4.119339968	4.031555607	3.832656781	4.079032808	4.131468216	3.978647756	4.019028508	4.065376128	Tmem175
ENSMUSG00000013523	Bcas1	4.727564592	4.715443342	3.726327958	3.655277883	3.435576567	3.800856434	4.300119774	3.85272025	4.428609053	4.346174363	4.120194921	3.904276279	4.846986684	Bcas1
ENSMUSG00000013539	Tango2	4.9536256	4.969816107	4.690223673	4.485176667	4.491727339	4.688574168	4.828312704	4.766430136	5.051270528	4.987299459	4.880537389	4.781123433	5.077034935	Tango2
ENSMUSG00000013562	4833413E03Rik	-4.592652616	-4.592652616	-4.592652616	-3.878434978	-4.592652616	-4.592652616	-4.592652616	-4.592652616	-4.052114578	-4.592652616	-4.592652616	-3.844403963	-4.592652616	4833413E03Rik
ENSMUSG00000013584	Aldh1a2	3.800216071	3.966395667	4.268093254	4.202707065	4.078643482	4.158159511	4.300119774	4.063659877	3.946056748	3.98620926	4.235148279	4.200199024	4.224201535	Aldh1a2
ENSMUSG00000013593	Ndufs2	7.411477623	7.389286485	7.385731823	7.410387594	7.292896533	7.366041631	7.40336609	7.385984772	7.378467246	7.412790671	7.425450058	7.333481482	7.455316876	Ndufs2
ENSMUSG00000013611	Snx31	0.066684024	0.114143638	-0.791786472	-0.676839906	-0.819599142	-0.386626247	-0.662144385	-0.785463931	-0.20042767	0.001047652	-0.490402021	-0.268341053	-0.027916457	Snx31
ENSMUSG00000013622	Atraid	5.638059081	5.58610155	5.77077852	5.794502451	5.78940772	5.712340812	5.744271287	5.662240801	5.712793971	5.693030386	5.715746978	5.638715727	5.718764845	Atraid
ENSMUSG00000013629	Cad	5.91784567	5.89058668	5.940525605	5.689314702	5.70478199	5.754951933	6.022818193	5.828493103	6.161226762	5.913084416	5.976265978	5.983231235	5.916619759	Cad
ENSMUSG00000013643	Lypd8	-3.992024519	-4.592652616	-4.592652616	-3.878434978	-4.592652616	-4.592652616	-4.592652616	-4.592652616	-4.592652616	-3.555564411	-4.592652616	-3.844403963	-4.592652616	Lypd8
ENSMUSG00000013646	Sh3bp5l	5.601643474	5.63190976	5.685311876	5.76381398	5.712370937	5.629703447	5.707383446	5.781644514	5.581041053	5.619442569	5.588747184	5.565078818	5.698126332	Sh3bp5l
ENSMUSG00000013653	1810065E05Rik	-4.592652616	-4.592652616	-4.592652616	-4.592652616	-4.592652616	-4.592652616	-4.592652616	-4.592652616	-4.592652616	-4.592652616	-4.592652616	-4.592652616	-4.592652616	1810065E05Rik
ENSMUSG00000013662	Atad1	7.207046406	7.208867947	7.202991977	7.208175905	7.232762395	7.21628302	7.081211766	7.122780916	7.089965649	7.10992827	7.229831495	7.111045847	7.129392769	Atad1
ENSMUSG00000013663	Pten	8.159252459	8.179841275	8.005987713	7.99733302	8.063637697	8.066492987	8.05132469	8.12473375	8.171198238	8.174288153	8.171352958	8.150777211	8.149915524	Pten
ENSMUSG00000013668	4933402N03Rik	-4.592652616	-4.592652616	-4.592652616	-4.592652616	-4.592652616	-4.592652616	-4.592652616	-4.592652616	-4.592652616	-3.226331731	-4.592652616	-4.592652616	-4.592652616	4933402N03Rik
ENSMUSG00000013698	Pea15a	8.701098199	8.68577657	8.623601164	8.604283859	8.529918377	8.588164577	8.697859082	8.634945859	8.675101004	8.669947839	8.637817964	8.634805071	8.712755156	Pea15a
ENSMUSG00000013701	Timm23	5.325699317	5.366692192	5.363674247	5.379133908	5.271566665	5.265296472	5.300403988	5.276105396	5.302619111	5.343929481	5.433291802	5.255007444	5.336920555	Timm23
ENSMUSG00000013707	Tnfaip8l2	0.561040547	0.491764849	0.274480669	0.366555786	-0.480672663	0.020611115	0.714309201	0.845810346	0.107693737	0.001047652	0.588896481	0.241753966	0.18574086	Tnfaip8l2
ENSMUSG00000013736	Trnt1	5.668730601	5.621779816	5.610948551	5.659313117	5.546281879	5.609941809	5.66603642	5.560392124	5.621900645	5.616881079	5.647225729	5.586383393	5.671290461	Trnt1
ENSMUSG00000013766	Ly6g6e	0.095867768	0.051122514	-0.654997525	-0.804816286	-0.383344773	0.249773026	-0.109071065	0.261465785	0.082248786	0.205817091	0.356859688	0.097259571	-0.219164261	Ly6g6e
ENSMUSG00000013787	Ehmt2	7.820429673	7.764680706	7.983131441	7.994782514	7.993596622	7.896411252	8.020625546	8.020062475	7.973996278	7.946275504	7.9091934	7.981477233	7.926129021	Ehmt2
ENSMUSG00000013822	Elof1	5.651634952	5.654610996	5.716645285	5.61075788	5.590379845	5.598845018	5.653397654	5.638745273	5.636178346	5.619442569	5.671580091	5.584690557	5.648956371	Elof1
ENSMUSG00000013833	Med16	5.02932219	4.893279536	5.065893153	5.081744227	5.041159763	5.033305343	4.896636946	4.922649437	5.039749974	4.950135277	4.942848004	4.93253939	4.868624714	Med16
ENSMUSG00000013846	St3gal1	4.26912464	4.189461385	3.971452097	3.943644827	3.89441029	4.066616451	4.119952162	4.201464279	4.357474974	4.194669658	4.006267382	4.175669293	3.903743889	St3gal1
ENSMUSG00000013858	Tmem259	5.885829638	5.90958602	6.037505023	6.13473121	6.124884831	6.030190921	6.035861143	5.997062322	6.11374636	5.998706849	6.037335956	6.093585577	5.934785893	Tmem259
ENSMUSG00000013878	Rnf170	4.275515775	4.13542097	4.191536962	4.348965689	4.240083897	4.417607457	4.176010733	4.304117759	4.235819768	4.335308318	4.348823904	4.241610329	4.121245543	Rnf170
ENSMUSG00000013921	Clip3	6.309854625	6.157853143	6.200019644	6.075191432	5.916098313	6.01245942	6.079555316	6.001112845	6.304958306	6.003127174	5.945209128	5.930560848	5.717811433	Clip3
ENSMUSG00000013928	Thap8	-2.095068507	-2.002179501	-1.372825115	-1.58428652	-2.207584017	-2.589167806	-2.604151332	-2.633427588	-3.65981305	-2.073018156	-2.80573014	-2.248245962	-2.777720727	Thap8
ENSMUSG00000013936	Myl2	-1.852773719	-2.472087932	-1.605217344	-1.185449521	-1.659604419	-1.355840704	-1.121200484	-1.938299772	-1.712318145	-1.722289771	-1.530472204	-1.509051656	-1.495835761	Myl2
ENSMUSG00000013973	Dedd	4.623688476	4.77394109	4.843385848	4.759974765	4.834145289	4.904639863	4.867750414	4.753682367	4.742640789	4.867427761	4.812287581	4.729967805	4.889942999	Dedd
ENSMUSG00000013974	Mcemp1	-1.968840526	-1.36435677	-2.677226732	-2.316584869	-1.907731707	-2.210388469	-1.927523231	-2.314259241	-2.007771032	-2.53737183	-1.916449336	-2.067017856	-2.102821474	Mcemp1
ENSMUSG00000013997	Nit1	4.969480242	4.882006589	4.927495634	4.845060665	4.926016458	4.921364716	5.050225891	4.890984386	4.849251412	4.964310221	5.044919903	5.05923757	4.892480153	Nit1
ENSMUSG00000014030	Pax5	2.167652608	2.031868011	2.737067548	3.193443817	3.021269493	2.728470657	2.303815072	2.353155464	2.499527638	2.704118074	2.563734705	2.667227648	2.442079155	Pax5
ENSMUSG00000014039	Prdm15	4.607314599	4.6411614	4.724067366	4.699346044	4.746813452	4.787024377	4.743399915	4.859600539	4.684643521	4.729590274	4.603916087	4.755019938	4.731755248	Prdm15
ENSMUSG00000014074	Rnf168	5.90708091	5.850664383	5.93285807	5.99698569	5.946252158	5.929264459	5.947169845	6.020753329	5.914143926	5.930723391	6.001645557	5.953369726	6.06231951	Rnf168
ENSMUSG00000014075	Tctex1d2	3.264210726	3.060983318	3.182686308	3.089283333	3.140618741	3.205086578	3.405517294	3.210941525	3.16819744	3.437408809	3.358914562	3.379746584	3.295438906	Tctex1d2
ENSMUSG00000014077	Chp1	5.979821987	5.932715526	5.838003933	5.804816983	5.719920173	5.811159589	5.823504087	5.908784548	5.944909981	5.864245029	5.888949776	5.87173577	5.832357276	Chp1
ENSMUSG00000014104	Sval2	-4.592652616	-4.592652616	-4.592652616	-4.592652616	-4.592652616	-4.592652616	-3.463502695	-4.592652616	-4.052114578	-4.592652616	-3.606924886	-4.592652616	-4.087027527	Sval2
ENSMUSG00000014158	Trpv4	0.928547789	0.751664163	0.446524952	1.042088472	1.012229125	0.797312027	0.934584521	0.524191254	0.521468656	0.921894951	0.646199162	0.815546357	0.760499316	Trpv4
ENSMUSG00000014164	Klhl3	4.547836872	4.605965096	4.302101797	4.291446655	4.36439599	4.415922383	4.375589493	4.498750995	4.617589717	4.577178898	4.500245774	4.549951131	4.47839503	Klhl3
ENSMUSG00000014177	Tvp23b	4.418092176	4.465003016	4.2609061	4.194362471	4.112409191	4.156142211	4.479486519	4.355644113	4.373297047	4.497264602	4.495056406	4.454001577	4.653142973	Tvp23b
ENSMUSG00000014195	Dnajc7	7.231701601	7.202311559	7.286587428	7.34286121	7.355919532	7.27369797	7.242030012	7.291395468	7.192925687	7.231280455	7.295480231	7.251167121	7.29787541	Dnajc7
ENSMUSG00000014198	Zfp385c	1.067618692	0.711470466	0.251457584	-0.082945876	0.093216977	0.337838804	0.199901339	0.261465785	0.22859287	0.707507134	0.31034724	0.563880563	0.818573555	Zfp385c
ENSMUSG00000014226	Cacybp	7.004814877	7.00729471	7.01436367	6.985073607	7.01741501	6.986110843	6.956435735	7.028033097	6.966540489	7.020698251	7.061883005	7.012023991	7.090145119	Cacybp
ENSMUSG00000014232	Cluap1	4.792508629	4.816012447	4.975704087	4.917823929	5.011267624	4.993186458	4.772263057	4.890013905	4.901105868	4.844620471	4.893413903	4.921852425	4.749591066	Cluap1
ENSMUSG00000014243	Zswim7	1.961134669	2.031868011	1.704227689	1.75987209	1.415334734	1.613562785	1.974110155	1.812784716	1.841121319	1.84605047	1.886773243	1.701817087	2.021461807	Zswim7
ENSMUSG00000014245	Pigl	2.372327964	2.278774976	2.121035407	2.300578117	2.327085541	2.272418281	2.353279428	2.48240121	2.379317043	2.540755057	2.297762914	2.194468299	2.474050792	Pigl
ENSMUSG00000014294	Ndufa2	5.508404206	5.539508668	5.477180343	5.455315847	5.382967561	5.458565911	5.522837006	5.418188668	5.411981578	5.412735845	5.362395049	5.372981991	5.538280437	Ndufa2
ENSMUSG00000014301	Pam16	4.148960814	3.993884791	4.197572315	3.845808169	3.990600981	4.090052513	4.082729102	4.032336459	4.129592334	4.120660126	4.066980788	4.022784087	3.982065626	Pam16
ENSMUSG00000014303	Glis2	3.755194077	3.609785741	3.891801384	3.856424835	3.743662106	3.834043176	3.871010368	3.846730452	3.789776355	3.795519505	3.546179162	3.807446997	3.641508239	Glis2
ENSMUSG00000014313	Cox6c	7.00817672	6.998970133	6.81041462	6.863702623	6.811206487	6.909742388	6.890949545	6.901320279	6.889324871	6.939231752	6.857692737	6.861296409	7.051125161	Cox6c
ENSMUSG00000014329	Bicc1	3.500793829	3.5540539	3.679659736	3.697223039	3.85755202	3.854092719	3.714873005	3.591309654	3.352428457	3.575730065	3.614770529	3.448373768	3.833302783	Bicc1
ENSMUSG00000014349	Ube2z	6.897029056	6.926201984	6.879148386	6.871901525	6.835734271	6.888938976	6.920259275	6.988229481	6.917699825	6.900265012	6.997743098	6.900777805	6.952243353	Ube2z
ENSMUSG00000014351	Gip	-4.592652616	-4.592652616	-4.592652616	-4.592652616	-4.592652616	-4.592652616	-4.592652616	-4.592652616	-4.592652616	-4.592652616	-4.592652616	-4.592652616	-4.592652616	Gip
ENSMUSG00000014353	Tmem87b	5.53528412	5.47569763	5.491374961	5.55563346	5.638249294	5.638400251	5.504188085	5.597724847	5.496279462	5.575266386	5.506035685	5.544761526	5.490513485	Tmem87b
ENSMUSG00000014355	Anapc1	7.84883293	7.821843731	7.861062213	7.810853961	7.810297448	7.886711061	7.805837587	7.828843651	7.836419253	7.786356857	7.861221194	7.84698544	7.734506346	Anapc1
ENSMUSG00000014361	Mertk	2.761893242	3.131221874	2.716198743	3.388932734	3.14877748	3.044236772	2.675645789	2.945466051	2.758390894	3.015484514	3.160151648	3.11238792	3.089728139	Mertk
ENSMUSG00000014402	Tsg101	6.618415695	6.585826512	6.850467348	6.771701394	6.807990245	6.817663552	6.661245146	6.744253421	6.629276756	6.658917	6.738420825	6.697278998	6.587029312	Tsg101
ENSMUSG00000014418	Hps5	4.167979486	4.253846822	4.266658685	4.330046342	4.179650683	4.343310916	4.318026456	4.209266216	4.243013833	4.238652461	4.28861356	4.338210791	4.230900026	Hps5
ENSMUSG00000014426	Map3k4	5.995876766	6.033969536	5.960183807	5.923791715	5.920274581	5.98146478	6.049859195	6.052760194	6.067489394	6.067387545	5.993848526	6.01720141	6.026962063	Map3k4
ENSMUSG00000014444	Piezo1	4.131450816	4.165486357	3.901077238	3.732230223	3.767700576	3.895794754	4.000844083	3.870541863	4.261552225	4.084036932	4.018977791	4.000102554	4.02277897	Piezo1
ENSMUSG00000014453	Blk	-3.569217552	-3.173480184	-4.592652616	-4.592652616	-4.592652616	-4.592652616	-3.920318613	-4.025670204	-2.694603279	-4.592652616	-4.592652616	-3.578562527	-4.087027527	Blk
ENSMUSG00000014470	Rnf166	3.992878722	3.938372574	4.17327792	4.169035128	4.207256977	4.064466901	3.942013628	4.055026926	3.942525922	3.906651322	4.011728418	3.878254967	3.964488762	Rnf166
ENSMUSG00000014496	Ankrd28	6.470280928	6.516440688	6.665264423	6.699462819	6.681893069	6.639966869	6.455802035	6.520162927	6.452203236	6.503621124	6.547971516	6.47475413	6.66453185	Ankrd28
ENSMUSG00000014498	Ankrd52	5.57662987	5.624488097	5.498114637	5.443921899	5.524500913	5.561226885	5.539722634	5.53516284	5.688758948	5.537164848	5.345194651	5.524595553	5.271502095	Ankrd52
ENSMUSG00000014503	Pkd2l2	-0.742074037	-1.202010134	-0.942916674	-1.834490247	-1.778340238	-1.910660891	-0.841335537	-0.888273792	-0.912622407	-0.617284316	-1.530472204	-0.866306976	-1.123584473	Pkd2l2
ENSMUSG00000014504	Srp19	4.806919774	4.878607457	4.674081936	4.870161732	4.916490991	4.755392613	4.786480934	4.752614951	4.82260809	4.829212807	4.859490992	4.785551276	4.902584383	Srp19
ENSMUSG00000014529	Tmbim7	-4.592652616	-3.952858426	-3.082618522	-4.592652616	-4.592652616	-4.592652616	-4.592652616	-4.592652616	-4.052114578	-4.592652616	-4.592652616	-4.592652616	-4.592652616	Tmbim7
ENSMUSG00000014542	Clec4f	-3.992024519	-3.952858426	-3.648480944	-3.402868158	-4.592652616	-3.452613851	-3.463502695	-3.619707485	-3.65981305	-2.958448069	-3.606924886	-4.170552871	-3.71335719	Clec4f
ENSMUSG00000014543	Klra17	-4.592652616	-4.592652616	-3.648480944	-4.592652616	-4.592652616	-4.592652616	-4.592652616	-4.592652616	-4.592652616	-4.592652616	-4.592652616	-4.592652616	-4.087027527	Klra17
ENSMUSG00000014547	Wdfy2	5.203659197	5.292001503	5.167013517	5.285997571	5.286433645	5.226409026	5.262068218	5.33505622	5.230617631	5.318144072	5.327056797	5.377877562	5.323194655	Wdfy2
ENSMUSG00000014550	Rbsn	6.205778792	6.225863748	6.392187196	6.455943814	6.482488331	6.436852331	6.22188505	6.340367306	6.215629538	6.275781969	6.26741877	6.369067737	6.327769138	Rbsn
ENSMUSG00000014551	Mrps25	4.709976775	4.738127857	4.50674696	4.510604908	4.509260027	4.712108298	4.671398575	4.724581254	4.685699898	4.777396854	4.747210534	4.716117399	4.780054461	Mrps25
ENSMUSG00000014554	Dguok	3.992878722	3.866980723	3.852178114	3.829735228	3.778257109	3.795682338	3.955804372	3.89202904	3.853205948	3.725911565	3.731895669	3.705207183	3.681178868	Dguok
ENSMUSG00000014592	Camta1	7.867462454	7.970143202	7.810517467	7.879312317	7.863627654	7.853171602	7.87762608	7.944135064	7.970749937	8.05753917	7.9811318	7.953301939	8.060426605	Camta1
ENSMUSG00000014599	Csf1	3.815647607	3.898650216	4.208073806	4.051526786	3.963105288	4.123475774	4.011887686	4.018193614	3.769991421	3.788707912	3.781757857	3.740605258	3.908765559	Csf1
ENSMUSG00000014601	Strip1	7.235189626	7.165592724	7.386722666	7.38769454	7.449088711	7.343171463	7.363183423	7.341241455	7.258644454	7.253094556	7.312173897	7.310493264	7.221231356	Strip1
ENSMUSG00000014602	Kif1a	10.22721233	10.33710946	9.962194118	10.00377607	9.934322937	10.04365765	10.04844311	10.12954109	10.23880045	10.18633189	10.05376384	10.15326299	10.07133454	Kif1a
ENSMUSG00000014603	Alx3	-0.300639707	-0.232728068	0.363065871	0.366555786	0.126647218	0.81787492	0.28975356	-0.001197984	0.18144189	-0.66635865	0.379565401	-0.106440066	0.391066145	Alx3
ENSMUSG00000014606	Slc25a11	6.432530697	6.479894173	6.438472217	6.353805403	6.400302819	6.41424212	6.444434771	6.290858277	6.366527838	6.432207119	6.469447579	6.402843859	6.473278	Slc25a11
ENSMUSG00000014609	Chrne	-2.557641245	-2.670251378	-2.101974865	-2.759813959	-2.586563009	-3.104238294	-2.069293201	-3.303251784	-2.244807339	-2.958448069	-3.606924886	-2.348179983	-2.615127755	Chrne
ENSMUSG00000014633	Cmc2	2.811115899	2.784120773	2.428712698	2.269138939	2.283288351	2.359152935	2.746118582	2.557669122	2.705209291	2.746916904	2.87467578	2.63159912	2.703278569	Cmc2
ENSMUSG00000014668	Chfr	6.0011889	6.024773178	5.95484899	5.931343261	5.960227033	5.909042165	6.069548208	6.015423296	6.084008829	5.982879536	5.949483727	6.034666373	5.985972348	Chfr
ENSMUSG00000014686	Ceacam16	-4.592652616	-4.592652616	-3.648480944	-3.878434978	-4.592652616	-4.592652616	-4.592652616	-4.025670204	-4.592652616	-4.592652616	-4.592652616	-4.170552871	-4.087027527	Ceacam16
ENSMUSG00000014704	Hoxa2	0.845070535	0.144651034	1.382647808	1.592152309	1.507042354	1.384610743	1.092731803	0.420470725	0.74872096	1.002602739	0.771667361	0.999589025	0.094663632	Hoxa2
ENSMUSG00000014725	Adam28	-3.242647782	-4.592652616	-2.101974865	-4.592652616	-3.102004554	-3.452613851	-4.592652616	-3.619707485	-4.592652616	-3.982859011	-3.026751358	-2.988933745	-3.416830983	Adam28
ENSMUSG00000014747	Ankrd53	-4.592652616	-4.592652616	-4.592652616	-4.592652616	-4.592652616	-4.592652616	-4.592652616	-4.592652616	-4.592652616	-4.592652616	-4.592652616	-4.592652616	-4.592652616	Ankrd53
ENSMUSG00000014748	Tex261	5.14028791	5.244377532	4.924769562	4.860964702	4.807337103	4.933193435	4.926124429	4.78220806	5.054545288	5.000133143	4.960840022	4.962830654	4.952070526	Tex261
ENSMUSG00000014763	Fam120b	6.428593244	6.426966841	6.310656628	6.27981865	6.34012107	6.338878512	6.455802035	6.492616311	6.601279606	6.560379284	6.503117678	6.549554876	6.455943453	Fam120b
ENSMUSG00000014767	Tbp	4.911158704	4.834843907	5.130412011	5.133946597	5.238500958	5.206077605	5.027551462	5.091722409	4.955546909	4.959263714	5.028850513	5.114837511	4.803610928	Tbp
ENSMUSG00000014769	Psmb1	7.192344053	7.14946468	7.23488766	7.205064167	7.164993079	7.20388607	7.166457352	7.15928574	7.101291559	7.111748734	7.137932643	7.058806768	7.142419235	Psmb1
ENSMUSG00000014771	Pdcd2	3.875774277	3.755270759	4.145448613	4.202707065	4.059297124	4.098481201	3.98971529	4.073951687	3.917565182	3.921257826	4.031577197	4.022784087	3.910435572	Pdcd2
ENSMUSG00000014773	Dll1	4.526560477	4.511099821	4.743792729	4.845060665	4.859221936	4.706605294	4.787766547	4.830556924	4.542609956	4.537097784	4.660636811	4.627636619	4.515079016	Dll1
ENSMUSG00000014776	Nol3	1.862695461	1.563611827	1.474985999	1.29716136	0.994230597	1.299438869	1.533810181	1.135092192	1.602456019	1.608856586	1.321645794	1.10727195	1.735224251	Nol3
ENSMUSG00000014778	Fhod1	1.572125499	1.357667619	1.272603047	1.402337572	1.27330265	1.299438869	1.57012626	1.260538776	1.461547722	1.247467493	1.298002311	1.301163704	1.524571843	Fhod1
ENSMUSG00000014782	Plekhg4	1.945187537	1.552278004	1.849292223	1.592152309	1.932648522	2.029595827	2.009803587	2.094707787	2.352960916	2.306513306	2.133815997	2.342050416	1.772431722	Plekhg4
ENSMUSG00000014786	Slc9a5	4.608580747	4.494910956	4.540378737	4.46624025	4.666693574	4.555622041	4.696256945	4.383494159	4.809099612	4.893059241	4.500245774	4.823367114	4.625957269	Slc9a5
ENSMUSG00000014791	Elmo3	0.429669586	-0.014777806	0.384387619	0.453037808	0.624695835	0.447474458	0.714309201	0.109668612	-0.109662488	0.522822492	0.356859688	0.669870216	0.070966691	Elmo3
ENSMUSG00000014813	Stc1	2.593069729	2.739846519	2.716198743	2.530104492	2.758819161	2.733891042	2.647597044	2.413833482	2.832752878	2.572828028	2.846429477	2.900120115	2.660254505	Stc1
ENSMUSG00000014837	4931428F04Rik	5.497510425	5.387568693	5.778851921	5.562133704	5.591128458	5.664890049	5.469359422	5.556727479	5.521939188	5.420835099	5.421714987	5.48974337	4.914283901	4931428F04Rik
ENSMUSG00000014846	Tppp3	5.612412569	5.633255061	5.216892596	5.149138014	5.004539969	5.11554393	5.680643055	5.441559937	5.635085064	5.722518368	5.521431146	5.506380823	5.661406859	Tppp3
ENSMUSG00000014850	Msh3	5.270775808	5.253154188	5.364345061	5.497471191	5.362943802	5.334720202	5.181220325	5.372364939	5.210941232	5.307858285	5.357399414	5.270884996	5.301721658	Msh3
ENSMUSG00000014852	Adamts13	-2.751934405	-3.952858426	-3.337982525	-3.402868158	-3.911532695	-2.387382622	-2.837937647	-3.303251784	-2.882226663	-2.958448069	-3.606924886	-2.988933745	-2.615127755	Adamts13
ENSMUSG00000014856	Tmem208	4.821188388	4.757996724	4.73136602	4.718385785	4.659573762	4.762040001	4.824559543	4.731099086	4.913783409	4.859865322	4.76672077	4.781123433	4.757963262	Tmem208
ENSMUSG00000014859	E2f4	4.055495923	4.102774716	4.051939965	4.108149312	4.067927549	4.007423925	4.21475954	3.993105039	4.090245104	3.939822905	4.130271523	4.085177065	3.970905153	E2f4
ENSMUSG00000014867	Surf4	6.823968105	6.734880897	6.828515308	6.782875492	6.781671011	6.823713049	6.77029596	6.74693597	6.739439485	6.728788923	6.828850842	6.76106069	6.763945757	Surf4
ENSMUSG00000014873	Surf2	4.56359075	4.50963559	4.562761814	4.615891515	4.574309113	4.650388991	4.692143514	4.624273688	4.521466028	4.657890379	4.653667481	4.691947722	4.656132226	Surf2
ENSMUSG00000014905	Dnajb9	4.443856893	4.426724541	4.44212847	4.634515983	4.520307266	4.447607003	4.585300607	4.558608105	4.593026915	4.528946183	4.547382703	4.507695638	4.711781993	Dnajb9
ENSMUSG00000014907	Naf1	3.15406264	3.201830316	3.230564674	3.155259458	3.313877484	3.247390467	3.058827851	3.220237729	3.18920647	3.042458693	3.252227904	3.133383388	3.083820077	Naf1
ENSMUSG00000014932	Yes1	5.454502519	5.540942907	5.426048367	5.439515539	5.429752833	5.460201934	5.464544239	5.541975096	5.433522303	5.512571707	5.472764434	5.438179227	5.478179723	Yes1
ENSMUSG00000014956	Ppp1cb	8.35837749	8.406324763	8.363493901	8.33747624	8.251628788	8.282317496	8.427002389	8.405549868	8.467439573	8.424015688	8.533639707	8.391642928	8.550201579	Ppp1cb
ENSMUSG00000014959	Gorasp2	6.514179668	6.51498187	6.496535384	6.510317891	6.439073034	6.475384844	6.451752572	6.41782605	6.414787339	6.449585267	6.454821188	6.37618013	6.346086828	Gorasp2
ENSMUSG00000014980	Tsen15	3.915192553	3.949215199	3.765452094	3.845808169	3.879779786	3.86154004	3.911673613	3.85272025	3.944292415	3.976251372	3.931406497	3.811794902	3.84906278	Tsen15
ENSMUSG00000015001	Oc90	-3.569217552	-3.952858426	-1.372825115	-1.703971125	-2.586563009	-1.78131574	-2.604151332	-2.633427588	-4.052114578	-3.982859011	-2.61411432	-2.835999204	-2.777720727	Oc90
ENSMUSG00000015002	Efr3a	6.092702598	6.162985149	6.021008026	5.884781353	5.919678711	6.058007646	6.079030353	6.158898472	5.997326979	6.002636695	6.018019114	5.996024167	6.107426092	Efr3a
ENSMUSG00000015013	Trappc2l	5.100344534	5.072557648	5.193679154	5.117490585	5.178996217	5.092521622	5.133480323	5.1439463	5.061886433	5.094292503	5.141905948	5.093568391	5.015517442	Trappc2l
ENSMUSG00000015016	Acsf3	3.631104394	3.652871204	3.850263873	3.918534676	3.879779786	3.688101376	3.92341848	3.65895816	3.6100423	3.784148917	3.643197062	3.706764426	3.649530112	Acsf3
ENSMUSG00000015023	Ddx19a	4.771183808	4.611436116	4.971307404	5.00390263	4.871598677	4.733912779	4.824559543	4.845652465	4.728358584	4.723650321	4.731851368	4.717662916	4.767209072	Ddx19a
ENSMUSG00000015027	Galns	3.436655627	3.478226637	3.73049661	3.608940716	3.640400484	3.465085807	3.659768435	3.530332412	3.508629487	3.718762429	3.640849461	3.571429246	3.530779749	Galns
ENSMUSG00000015053	Gata2	1.56170411	1.45825179	1.85693913	2.187406254	2.327085541	1.790447817	1.811714491	1.69325775	1.629058378	1.765080501	1.477115242	1.508227733	1.559050101	Gata2
ENSMUSG00000015083	C8g	0.207034814	0.174526653	-0.274790066	-0.210096565	-0.048834731	0.020611115	0.168662471	-0.322570303	-0.437466041	-0.130493278	-0.035170504	-0.196719395	-0.406051199	C8g
ENSMUSG00000015085	Entpd2	2.139899154	2.171749618	1.616851909	2.055409543	1.719139488	1.957292926	1.871140129	1.397957996	1.936504403	1.698803759	1.626968943	1.732718739	1.925622646	Entpd2
ENSMUSG00000015087	Rabl6	6.049070816	6.044119424	6.043381308	6.072348191	6.118667776	6.052595493	6.082701089	6.073852746	6.06221178	6.059391891	6.07564522	6.077425594	6.087634633	Rabl6
ENSMUSG00000015090	Ptgds	7.742123106	8.201315121	8.028910685	8.064402511	8.16553885	8.306846969	8.588045744	8.070405263	7.862577521	8.397770537	8.485962345	8.016430371	8.496246531	Ptgds
ENSMUSG00000015092	Edf1	6.202009159	6.20565944	6.22645657	6.095499014	6.060393914	6.153119089	6.223786032	6.118453041	6.231268858	6.127108351	6.161265448	6.140719043	6.290420907	Edf1
ENSMUSG00000015093	Clic3	-2.233408994	-2.142469411	-1.111751304	-1.473774723	-1.778340238	-1.552949769	-1.79844659	-1.393503341	-2.121426487	-1.8299956	-1.710591094	-1.452339653	-1.568412343	Clic3
ENSMUSG00000015094	Npdc1	6.860562541	6.83823815	6.917590638	6.900075877	6.944596114	6.875208106	6.987537521	6.789452202	6.98231678	6.893137842	6.787796604	6.913139809	6.900033997	Npdc1
ENSMUSG00000015095	Fbxw5	6.143813186	6.114682327	6.196256905	6.234755191	6.224259981	6.175699597	6.229473994	6.021639757	6.106270628	6.182290951	6.087330389	6.186640257	6.080976681	Fbxw5
ENSMUSG00000015112	Slc25a13	2.390107297	2.371973874	2.392339999	2.39826685	2.214993952	2.486634215	2.2451264	1.967998411	2.03925503	2.194159375	2.568683239	2.163049702	2.496461522	Slc25a13
ENSMUSG00000015120	Ube2i	6.574384257	6.50399346	6.784585726	6.730093191	6.900583231	6.69623582	6.65703052	6.706164397	6.621293421	6.62935706	6.679024289	6.621493601	6.582846358	Ube2i
ENSMUSG00000015126	Tsr3	4.248155724	4.279848535	4.44593618	4.530629658	4.462569779	4.475378343	4.316245756	4.241581275	4.284046461	4.240317619	4.213194759	4.236228908	4.229562814	Tsr3
ENSMUSG00000015127	Unkl	4.286632583	4.333800469	4.206578265	4.33194948	4.310867981	4.211586945	4.401014047	4.436302524	4.317143569	4.276473123	4.236703678	4.276632982	4.392576629	Unkl
ENSMUSG00000015133	Lrrk1	2.715639652	2.873351745	2.732917867	2.361472871	2.748118902	2.776536224	2.920337655	2.719380169	2.513873408	2.344167174	2.766850495	2.501273195	2.74879533	Lrrk1
ENSMUSG00000015134	Aldh1a3	2.348276133	2.264955408	1.802539542	1.666431686	1.854991082	1.726630199	1.974110155	1.945754432	1.833516167	2.109229235	1.993665709	2.268037651	1.857999499	Aldh1a3
ENSMUSG00000015143	Actn1	5.334908351	5.338928226	5.198953643	5.064678268	4.998909525	5.020055955	5.349112875	5.126747533	5.380360662	5.303882604	5.135250058	5.278758721	5.332567372	Actn1
ENSMUSG00000015149	Sirt2	6.048137919	6.105503285	5.965941018	5.995185367	5.884079494	5.877555055	6.063191977	5.915476811	6.029302165	6.014848918	5.977661892	5.94085295	6.215734703	Sirt2
ENSMUSG00000015165	Hnrnpl	8.198459884	8.127104429	8.430687537	8.324391626	8.334993873	8.3053687	8.305933863	8.147854887	8.273282253	8.199330509	8.281981028	8.199775137	8.204110043	Hnrnpl
ENSMUSG00000015176	Nolc1	6.396334167	6.359885737	6.546157061	6.585629639	6.569389582	6.522342634	6.459033442	6.493255509	6.291490246	6.36510855	6.481633299	6.498998088	6.385645355	Nolc1
ENSMUSG00000015189	Casd1	6.624687016	6.624896683	6.637507088	6.687620885	6.708009645	6.669613593	6.578982761	6.643049701	6.623224482	6.666987346	6.730990677	6.658174563	6.619297731	Casd1
ENSMUSG00000015202	Cnksr3	2.706208284	2.812899676	2.664846426	2.692967634	2.509215602	2.781779318	2.858057065	2.719380169	2.509107317	2.445807018	2.727566139	2.679968385	2.832215023	Cnksr3
ENSMUSG00000015214	Mtmr1	5.321072662	5.259266232	5.555046916	5.563754199	5.750398528	5.514750809	5.376713806	5.583387845	5.208003251	5.294296029	5.28332509	5.435833718	5.36032562	Mtmr1
ENSMUSG00000015217	Hmgb3	6.746433894	6.63835855	7.135039697	7.189666396	7.190163564	7.071272889	6.842284189	6.919744295	6.670679589	6.781204435	6.871024242	6.846362349	6.743011086	Hmgb3
ENSMUSG00000015222	Map2	11.13043276	11.23774764	11.10851563	11.1412173	11.16516811	11.21236095	11.04759341	11.26545881	11.15987089	11.17352159	11.19491944	11.19093039	11.12615433	Map2
ENSMUSG00000015224	Cyp2j9	3.467686371	3.513719678	3.194805683	3.435700372	3.405249552	3.269952937	3.392055594	3.542735786	3.457594036	3.549106457	3.571052108	3.740605258	3.667417887	Cyp2j9
ENSMUSG00000015242	Nipsnap3a	-4.592652616	-4.592652616	-4.592652616	-4.592652616	-4.592652616	-4.592652616	-4.592652616	-4.592652616	-4.052114578	-4.592652616	-4.592652616	-4.592652616	-4.592652616	Nipsnap3a
ENSMUSG00000015243	Abca1	7.085005542	7.179011536	7.113455297	7.292442088	7.241133276	7.308171724	6.889453341	7.181467413	6.975422373	6.724333775	6.991077287	6.718661455	7.155329135	Abca1
ENSMUSG00000015247	Nipsnap3b	5.715900497	5.712396848	5.845230276	5.802759968	5.736255384	5.813081337	5.823504087	5.786346272	5.747606268	5.823724929	5.867524749	5.798044625	5.733462729	Nipsnap3b
ENSMUSG00000015289	Lage3	4.072111985	3.989689637	3.830980455	3.818919583	3.749038709	3.864013962	4.020662103	3.82455261	3.807353739	3.868398274	3.829954133	3.830485861	3.893647804	Lage3
ENSMUSG00000015290	Ubl4a	5.105734648	5.151666677	5.144539539	5.052033667	5.067220374	5.04097833	5.138527595	5.036660131	5.151013816	5.053200631	5.224965627	5.109549555	5.035551103	Ubl4a
ENSMUSG00000015291	Gdi1	9.198463217	9.192912627	9.242319644	9.209685068	9.276295418	9.280659867	9.212354864	9.174996483	9.187920535	9.233074205	9.240185325	9.265244218	9.153340617	Gdi1
ENSMUSG00000015305	Sash1	6.576650388	6.695820599	6.424066481	6.492136297	6.477638466	6.530152273	6.488190403	6.472659377	6.572728368	6.551352801	6.415534477	6.489982542	6.766714234	Sash1
ENSMUSG00000015312	Gadd45b	1.540632738	1.206809649	1.57109596	1.553527439	1.148663408	1.425382406	1.483921429	1.408839974	0.986739685	1.002602739	1.19935193	0.93727885	1.681467051	Gadd45b
ENSMUSG00000015314	Slamf6	-2.751934405	-2.900034614	-3.082618522	-3.045805119	-3.45071774	-3.452613851	-2.069293201	-2.824104645	-3.097950569	-2.958448069	-3.606924886	-3.354168423	-3.416830983	Slamf6
ENSMUSG00000015316	Slamf1	-2.386435703	-1.547316366	-1.882368958	-1.978002514	-1.907731707	-1.552949769	-2.4030195	-2.053067605	-2.379735049	-2.732601845	-2.44499036	-2.835999204	-2.777720727	Slamf1
ENSMUSG00000015335	Zdhhc12	3.171301958	3.198198991	2.973501192	2.996342254	2.774722202	2.877940166	3.153617662	3.032472231	3.171217526	3.007684056	3.169953932	3.133383388	3.224714984	Zdhhc12
ENSMUSG00000015337	Endog	2.806709867	2.749803329	2.757638782	2.886677741	2.831577954	2.877940166	2.877508259	2.512981189	2.874115209	2.751594892	2.825909498	2.757145784	2.733782073	Endog
ENSMUSG00000015340	Cybb	0.285126618	-0.08383305	0.525418863	0.106851186	0.450838373	0.155979989	0.199901339	0.877492332	0.540278469	0.001047652	0.627350032	0.019196105	0.391066145	Cybb
ENSMUSG00000015341	Golga7	6.2831441	6.24270754	6.331046393	6.344879728	6.30632914	6.236629953	6.226632816	6.287545609	6.215263808	6.216531358	6.255576238	6.136392202	6.241172739	Golga7
ENSMUSG00000015342	Xk	4.046181409	4.067383459	3.962619217	4.101470785	4.001904639	4.096378641	3.84654424	3.958343024	3.946056748	4.140413516	4.006267382	4.110104082	3.961269833	Xk
ENSMUSG00000015354	Pcolce2	1.234370489	1.506030769	1.372013459	1.249627573	1.196673758	1.19326733	1.265087422	1.248473736	1.179041623	1.064068042	1.147376104	1.069038003	1.507018717	Pcolce2
ENSMUSG00000015355	Cd48	-0.905965893	-1.280901045	-0.791786472	-0.873329773	-1.778340238	-0.760515638	-0.607040388	0.109668612	-0.912622407	-1.06648143	-0.918672973	-1.24546061	-0.968208247	Cd48
ENSMUSG00000015357	Clpx	5.214510115	5.137515944	5.169318554	5.314190136	5.285508934	5.313155675	5.058770887	5.164157231	5.129436948	5.179212916	5.279557355	5.233561847	5.23664765	Clpx
ENSMUSG00000015363	Trabd	4.748390801	4.612800635	4.760196904	4.714014248	4.781333866	4.834470487	4.767057982	4.844650995	4.739592197	4.795631635	4.709622108	4.872062746	4.772728249	Trabd
ENSMUSG00000015365	Mov10l1	-3.569217552	-2.670251378	-3.648480944	-4.592652616	-3.102004554	-3.912837254	-4.592652616	-3.303251784	-2.244807339	-3.226331731	-2.80573014	-2.697734033	-3.170983098	Mov10l1
ENSMUSG00000015377	Dennd6b	5.861608081	5.642637204	5.971675346	5.94321962	6.203359144	5.917403349	6.239374285	5.83657523	6.18644737	6.134738349	5.853907372	6.239506769	5.694738453	Dennd6b
ENSMUSG00000015396	Cd83	4.531909065	4.320500456	4.438310684	4.533940259	4.359131681	4.447607003	4.422691953	4.380733223	4.475784487	4.542506708	4.416262329	4.454001577	4.502954368	Cd83
ENSMUSG00000015401	Cltrn	-3.242647782	-3.173480184	-2.510531351	-2.759813959	-3.102004554	-3.452613851	-4.592652616	-3.303251784	-3.65981305	-3.982859011	-3.026751358	-3.160023903	-2.777720727	Cltrn
ENSMUSG00000015405	Ace2	-0.642320008	-0.08383305	0.155505222	0.48075026	0.624695835	-0.015313251	0.260420237	-0.185319378	-0.40112433	-0.201053062	0.31034724	0.116132847	0.117977621	Ace2
ENSMUSG00000015437	Gzmb	-4.592652616	-4.592652616	-4.592652616	-4.592652616	-4.592652616	-4.592652616	-4.592652616	-4.592652616	-4.592652616	-4.592652616	-4.592652616	-4.170552871	-4.592652616	Gzmb
ENSMUSG00000015441	Gzmf	-4.592652616	-4.592652616	-4.592652616	-4.592652616	-4.592652616	-4.592652616	-4.592652616	-4.592652616	-4.592652616	-4.592652616	-4.592652616	-4.592652616	-4.592652616	Gzmf
ENSMUSG00000015443	Gzmn	-4.592652616	-4.592652616	-4.592652616	-4.592652616	-4.592652616	-4.592652616	-4.592652616	-4.592652616	-4.592652616	-4.592652616	-4.592652616	-4.592652616	-4.592652616	Gzmn
ENSMUSG00000015451	C4a	0.180035755	-0.014777806	0.446524952	0.242539405	0.647906716	0.337838804	1.092731803	0.398800806	0.764804657	0.871210174	0.356859688	0.947852565	0.229210315	C4a
ENSMUSG00000015452	Ager	-0.088806711	-1.127210461	-0.11666448	0.176289925	0.341194404	0.055662624	-0.071286686	-0.218427494	-0.86234946	-0.717161244	-0.619530005	-0.220200419	-0.741490496	Ager
ENSMUSG00000015461	Atf6b	5.681420694	5.737007211	5.754494902	5.661585005	5.641143864	5.643449282	5.898611031	5.685359807	5.83542016	5.760147318	5.818511983	5.83767227	5.753140094	Atf6b
ENSMUSG00000015467	Egfl8	1.167216655	1.177601866	1.009944361	0.661125341	0.88125256	1.078657237	1.471174944	0.908493498	0.887400055	1.093845781	0.979170366	0.815546357	1.471258471	Egfl8
ENSMUSG00000015468	Notch4	3.38734642	2.982934548	2.97701427	3.197624804	2.98982302	3.070180456	3.16157333	3.004049226	3.227429676	3.134875745	3.140344988	3.223168165	3.010969177	Notch4
ENSMUSG00000015474	Ppt2	2.577636198	2.30602321	2.570331912	2.376303257	2.383487287	2.518390356	2.618992147	2.643095124	2.705209291	2.639966015	2.573614857	2.529705648	2.73000422	Ppt2
ENSMUSG00000015476	Prrt1	2.481398257	2.428856947	2.219230715	1.969996167	2.050553707	2.30191303	2.289365207	2.166996563	2.770390086	2.325463081	2.291790006	2.486844041	2.13437733	Prrt1
ENSMUSG00000015478	Rnf5	4.692171896	4.73687692	4.869137629	4.983465148	4.818887377	4.821800308	4.910866174	4.835606341	4.866123037	4.825889647	4.887485174	4.818333888	5.133178511	Rnf5
ENSMUSG00000015484	Fam163a	3.08296843	3.190908803	2.897678636	2.669077558	2.764139677	2.817956947	2.833368379	2.60101432	2.90346911	2.935514414	2.92184741	2.929759546	3.153168426	Fam163a
ENSMUSG00000015488	Cacfd1	4.791394094	4.90446508	5.061763292	5.148058202	5.17200813	5.024485951	5.02537329	5.019013098	4.939694895	4.95521376	4.980468318	4.90227819	4.929188058	Cacfd1
ENSMUSG00000015501	Hivep2	8.092724119	8.19107496	7.666738398	7.53890692	7.538157946	7.749111138	7.811379001	7.952526185	8.069352197	7.971933864	7.86512325	7.916092489	7.978215401	Hivep2
ENSMUSG00000015519	2310057J18Rik	-4.592652616	-4.592652616	-4.592652616	-4.592652616	-4.592652616	-3.104238294	-4.592652616	-4.025670204	-4.592652616	-4.592652616	-3.606924886	-3.844403963	-4.592652616	2310057J18Rik
ENSMUSG00000015522	Arnt	4.27072508	4.436004426	4.417776755	4.517310755	4.502909129	4.62289892	4.457036273	4.442935146	4.422285317	4.391837849	4.416262329	4.513045755	4.471623828	Arnt
ENSMUSG00000015533	Itga2	2.139899154	2.111247786	1.872112413	1.431031436	1.884604632	2.272418281	2.176115768	1.657205888	1.86369915	1.765080501	1.771322553	1.833092992	2.13437733	Itga2
ENSMUSG00000015536	Mocs2	5.679012123	5.649966323	5.562081137	5.510973657	5.443083002	5.48210856	5.584794453	5.545677358	5.653559114	5.639772387	5.636071754	5.587651718	5.620160947	Mocs2
ENSMUSG00000015542	Nat9	3.174725239	3.146376701	2.952241158	3.146635027	3.034539518	2.949573663	3.283236443	3.173145862	3.162138235	3.173736094	3.242970732	3.142617522	3.325792188	Nat9
ENSMUSG00000015568	Lpl	5.800321502	5.822636307	5.020652454	5.062387478	4.768154353	5.077677437	5.302204336	5.428251322	5.720030203	5.566000919	5.442756386	5.364621204	5.874889793	Lpl
ENSMUSG00000015575	Atp6v0e	3.777880692	3.784625081	3.928552241	3.931144381	3.775625209	3.818821021	3.814105069	3.941579812	3.698525961	3.735388969	3.829954133	3.769205942	3.783140861	Atp6v0e
ENSMUSG00000015579	Nkx2-5	-4.592652616	-4.592652616	-4.044667934	-4.592652616	-4.592652616	-4.592652616	-4.592652616	-4.592652616	-4.592652616	-4.592652616	-4.592652616	-4.592652616	-4.592652616	Nkx2-5
ENSMUSG00000015597	Zfp318	6.539294314	6.505096075	6.639725269	6.645391484	6.596485665	6.686135217	6.497256092	6.556703879	6.528960433	6.475973063	6.494692287	6.526813939	6.371165136	Zfp318
ENSMUSG00000015599	Ttbk1	6.560057918	6.598967817	6.327266701	6.444994549	6.431569093	6.438928055	6.386639161	6.463555277	6.556651047	6.531089427	6.365938525	6.485453553	6.433470137	Ttbk1
ENSMUSG00000015605	Srf	4.674144532	4.646500807	4.82498467	4.748621173	4.746813452	4.781800345	4.84199136	4.783253812	4.860521056	4.868504881	4.764565949	4.824084714	4.798208859	Srf
ENSMUSG00000015619	Gata3	2.372327964	2.312755609	2.620610805	2.756695887	3.034539518	2.781779318	2.453887024	2.692914205	2.513873408	2.624747624	2.508150201	2.676793733	2.326749116	Gata3
ENSMUSG00000015627	Gata5	-4.592652616	-4.592652616	-4.592652616	-4.592652616	-3.45071774	-4.592652616	-4.592652616	-4.592652616	-4.592652616	-4.592652616	-4.592652616	-4.592652616	-4.592652616	Gata5
ENSMUSG00000015647	Lama5	3.775628017	3.72025167	3.631431283	3.816202954	3.620004878	3.742894406	3.611215618	3.738749406	3.539341358	3.510988194	3.633783648	3.522752012	3.669391796	Lama5
ENSMUSG00000015652	Steap1	0.259562826	-0.014777806	-0.654997525	-0.739409519	-0.292169955	-0.434463268	0.136732185	-0.359024941	-0.109662488	0.092386049	-0.193727995	-0.450734685	0.604181052	Steap1
ENSMUSG00000015653	Steap2	4.388914486	4.477040694	3.919451921	3.910915609	3.930350307	4.085819631	4.309100897	4.158588854	4.255873435	4.481863029	4.272022704	4.309801222	4.441909063	Steap2
ENSMUSG00000015656	Hspa8	11.04016869	11.05729385	10.97734458	10.90646739	10.87685729	10.90819025	11.08428417	11.0621555	11.07435931	11.05526016	11.11403169	11.02349044	11.10549266	Hspa8
ENSMUSG00000015659	Serac1	4.006390154	3.916439755	3.711642082	3.723557741	3.860038752	3.834043176	4.144244467	4.060212893	4.02162576	4.078462377	3.935243249	4.065891703	3.966095537	Serac1
ENSMUSG00000015665	Awat1	-4.592652616	-4.592652616	-4.592652616	-4.592652616	-4.592652616	-4.592652616	-4.592652616	-4.592652616	-4.592652616	-4.592652616	-4.592652616	-3.844403963	-4.592652616	Awat1
ENSMUSG00000015668	Pdzd11	4.67535339	4.597719466	4.655566941	4.493702643	4.60428337	4.682980484	4.664416773	4.501295258	4.597524097	4.601999486	4.684767701	4.611100704	4.659115298	Pdzd11
ENSMUSG00000015671	Psma2	7.019405952	7.010145225	7.055028423	7.085222703	7.046362747	7.076082179	6.9922849	7.02715059	6.921291859	6.973924543	7.047332563	6.936555424	6.980341982	Psma2
ENSMUSG00000015672	Mrpl32	4.629936967	4.618245844	4.714628798	4.654424813	4.666693574	4.579903733	4.715299387	4.616080373	4.498806058	4.557277529	4.638450769	4.672953603	4.564706194	Mrpl32
ENSMUSG00000015697	Setdb1	6.454876861	6.369200555	6.480227189	6.405778306	6.472772242	6.502631555	6.490560863	6.42889389	6.483823027	6.414248336	6.444426459	6.496749477	6.18467391	Setdb1
ENSMUSG00000015702	Anxa9	-1.745353344	-0.988327729	-2.361117171	-1.834490247	-1.44795504	-1.451031584	-0.779099173	-1.732984636	-1.257755846	-1.62206924	-1.095260501	-1.022670719	-1.725531962	Anxa9
ENSMUSG00000015709	Arnt2	7.929948185	7.960395489	8.075024515	8.168181075	8.174682421	8.114423685	7.913107576	7.966634001	7.934438489	7.940909423	7.959159099	7.954121654	7.781346757	Arnt2
ENSMUSG00000015711	Prune1	6.607374857	6.582000001	6.594128594	6.548465139	6.526201792	6.601196778	6.559545608	6.518907885	6.554917802	6.580895483	6.583854838	6.6142516	6.425316635	Prune1
ENSMUSG00000015714	Cers2	5.4629273	5.319839101	5.409243827	5.387393314	5.376034253	5.348036159	5.513542678	5.354183085	5.401089394	5.409779351	5.395496495	5.481579569	5.33319006	Cers2
ENSMUSG00000015721	Nlrp5	-3.242647782	-3.173480184	-3.337982525	-2.759813959	-3.911532695	-3.912837254	-3.463502695	-4.592652616	-3.351700535	-3.982859011	-4.592652616	-3.844403963	-4.087027527	Nlrp5
ENSMUSG00000015733	Capza2	7.738946932	7.745526445	7.624802909	7.571087806	7.541841182	7.613624806	7.621838757	7.625507389	7.705703467	7.67840999	7.722406732	7.636079682	7.717555417	Capza2
ENSMUSG00000015745	Plekho1	5.302416226	5.279168275	5.65930851	5.657037645	5.698543021	5.561988941	5.500272364	5.53081096	5.436035491	5.429619099	5.458171802	5.471996377	5.257136292	Plekho1
ENSMUSG00000015747	Vps45	5.623101872	5.56933227	5.535524072	5.531821478	5.453823799	5.463468425	5.554903569	5.532055695	5.536064904	5.516012594	5.539187303	5.559918562	5.566093499	Vps45
ENSMUSG00000015748	Prpf3	4.188445123	4.125895578	4.389056737	4.387906637	4.321733645	4.217403011	4.404370384	4.290943402	4.43364816	4.385832248	4.363135902	4.364099385	4.565766311	Prpf3
ENSMUSG00000015749	Anp32e	6.604522075	6.651364027	6.61203227	6.743738987	6.673788331	6.634905615	6.575265129	6.536999996	6.480783342	6.608234242	6.637532495	6.546731786	6.760940566	Anp32e
ENSMUSG00000015750	Aph1a	4.938601946	4.935330954	5.089615977	5.077213008	5.121083859	5.042071147	5.038393265	4.93305187	4.89655104	4.982332867	4.969284869	4.907704559	4.972199057	Aph1a
ENSMUSG00000015755	Tab2	5.959622997	5.956555177	6.009046602	6.139085597	6.041347492	6.047707135	6.004136467	6.044497754	5.939606275	6.015821444	6.066053494	6.004279152	6.031573303	Tab2
ENSMUSG00000015757	Ppil4	6.102171985	6.108891836	6.119659551	6.257963439	6.259534788	6.207704327	6.114299683	6.270494368	6.014244328	6.125307177	6.182403976	6.183567984	6.153634881	Ppil4
ENSMUSG00000015759	Cnih1	6.13285519	6.015001891	6.103679001	6.101089646	6.029245463	6.032941887	6.011308074	6.025621955	6.104691841	6.094338081	6.035549911	6.016887606	6.108881382	Cnih1
ENSMUSG00000015766	Eps8	5.682623472	5.802448391	5.282244392	5.393784765	5.39759113	5.366474403	5.475754766	5.520187132	5.633443586	5.776880084	5.636071754	5.578749939	5.800289954	Eps8
ENSMUSG00000015776	Med22	5.748427231	5.610212565	6.030337205	6.051709745	6.080258981	5.933392916	5.921631511	5.864511361	5.673930443	5.706344494	5.762386219	5.756170115	5.752209137	Med22
ENSMUSG00000015787	Abo	-4.592652616	-4.592652616	-4.592652616	-4.592652616	-4.592652616	-3.912837254	-4.592652616	-4.592652616	-4.592652616	-4.592652616	-4.592652616	-4.592652616	-4.592652616	Abo
ENSMUSG00000015790	Surf1	5.159420502	5.071565622	5.192168608	5.158820127	5.109635138	5.091466374	5.126384345	5.058419637	5.136407625	5.11712909	5.040474108	5.075601414	5.034785699	Surf1
ENSMUSG00000015804	Med28	5.613043548	5.531594765	5.534332335	5.604473538	5.627342634	5.515537807	5.552636587	5.588182693	5.635085064	5.554000065	5.617685973	5.581298914	5.544746592	Med28
ENSMUSG00000015806	Qdpr	5.49134633	5.449972256	5.462218142	5.420860441	5.312995651	5.33650278	5.409653779	5.410764524	5.510061178	5.431806767	5.504745283	5.425467936	5.679638611	Qdpr
ENSMUSG00000015812	Gnrh1	-1.464087171	-1.756895136	-1.111751304	-1.020965367	-0.952923271	-1.451031584	-1.679975907	-1.249669418	-0.96471064	-1.133906228	-1.370365544	-1.397772921	-2.469017233	Gnrh1
ENSMUSG00000015829	Tnr	6.672689625	6.712781284	6.21905843	6.360813188	6.255290395	6.490274046	6.366130722	6.588458757	6.586367751	6.547659092	6.346261236	6.489982542	6.286568052	Tnr
ENSMUSG00000015837	Sqstm1	8.063245214	8.078798884	8.144720128	8.110449604	8.077059889	8.088080524	8.101684574	8.007700811	8.110839319	8.115620838	8.053518979	8.032275365	8.130254499	Sqstm1
ENSMUSG00000015839	Nfe2l2	3.729819714	3.855499571	3.901077238	3.740850884	3.455446099	3.648469173	3.885493332	3.943452039	3.666779894	3.706767908	3.723045296	3.766221905	3.903743889	Nfe2l2
ENSMUSG00000015843	Rxrg	4.728729524	4.762921477	4.568594832	4.533940259	4.502909129	4.740659645	4.685261625	4.66342103	4.614264768	4.826998217	4.824751186	4.798023531	4.786434519	Rxrg
ENSMUSG00000015846	Rxra	4.445274864	4.418945444	4.490861644	4.680051664	4.525016024	4.541781825	4.538718484	4.511427678	4.369357767	4.506980682	4.547382703	4.50680202	4.475013401	Rxra
ENSMUSG00000015850	Adamtsl4	-0.549019569	-0.443457802	-0.570517116	-0.042936298	-0.480672663	0.155979989	0.168662471	-0.94256342	-0.437466041	-0.43615018	-0.160591731	-0.343704909	-0.341028214	Adamtsl4
ENSMUSG00000015852	Fcrls	4.09397317	4.172905814	3.799580628	3.58040679	3.510301	3.726673891	3.942013628	3.976743184	3.849440103	3.713976581	3.906215765	3.712976641	3.854278084	Fcrls
ENSMUSG00000015854	Cd5l	-2.557641245	-2.900034614	-2.361117171	-1.834490247	-3.911532695	-1.910660891	-3.117076209	-1.471181627	-2.379735049	-3.555564411	-3.606924886	-3.578562527	-2.960993334	Cd5l
ENSMUSG00000015869	Prpsap1	5.443192399	5.42377982	5.501777597	5.448314842	5.478309252	5.582413756	5.510431215	5.551212998	5.569069358	5.457087429	5.467475084	5.494709713	5.335056513	Prpsap1
ENSMUSG00000015879	Fam184b	4.822280151	4.893279536	4.546302772	4.476600005	4.580353992	4.780491375	4.770963548	4.630097697	4.768795505	4.868504881	4.693855287	4.791434006	4.921755226	Fam184b
ENSMUSG00000015880	Ncapg	3.450843303	3.466198891	3.091637163	3.038908151	2.876485355	2.999932817	3.250042826	2.982358351	3.303720711	3.120481099	3.096474301	3.140314523	3.382242624	Ncapg
ENSMUSG00000015882	Lcorl	6.659616789	6.792310194	6.739276378	6.832786981	6.89088778	6.950761308	6.689720193	6.812171964	6.683692001	6.778341888	6.819280331	6.815481117	6.746988754	Lcorl
ENSMUSG00000015889	Lta4h	5.732836223	5.63190976	5.736989779	5.663097612	5.632442671	5.679711219	5.669527628	5.684240605	5.670199379	5.714154552	5.650146709	5.678939082	5.665368429	Lta4h
ENSMUSG00000015890	Amdhd1	-0.742074037	-0.398777369	-1.882368958	-2.521244665	-3.102004554	-1.102995328	-1.284534019	-0.94256342	-1.01875018	-0.23767073	-0.619530005	-1.107704138	-0.582715985	Amdhd1
ENSMUSG00000015932	Dstn	8.248049239	8.170953031	8.170742941	8.087116862	8.103928818	8.149703359	8.122340338	8.149275054	8.168178111	8.146141191	8.21747418	8.162031105	8.105864817	Dstn
ENSMUSG00000015937	Macroh2a1	6.680838016	6.624558522	6.762363422	6.751936016	6.741437989	6.731210617	6.668591244	6.694260853	6.617423529	6.635697332	6.821095844	6.676171137	6.602608251	Macroh2a1
ENSMUSG00000015942	Gtf2ird2	4.259484535	4.211244033	4.554555764	4.643738825	4.580353992	4.427676778	4.427648625	4.361257298	4.3772256	4.441900615	4.409382775	4.448427525	4.341497382	Gtf2ird2
ENSMUSG00000015943	Bola1	3.140121313	3.209065662	3.473760782	3.392584564	3.462008926	3.367332552	3.308535832	3.144134793	3.330983326	3.451853184	3.300620653	3.199029139	3.406113734	Bola1
ENSMUSG00000015944	Castor2	5.892081991	5.850664383	5.794864438	6.038367804	5.841300585	5.86278747	5.79884943	5.953598539	5.888682872	5.861001681	5.784886597	5.874509556	5.873606212	Castor2
ENSMUSG00000015947	Fcgr1	1.551206894	1.383478706	1.295293766	1.004398889	0.624695835	0.447474458	1.364933705	1.601380458	1.283210673	1.33734331	0.979170366	1.207472651	1.318634127	Fcgr1
ENSMUSG00000015950	Ncf1	1.701168269	1.661798333	1.712681121	1.836945079	1.69705541	1.625276715	1.899959542	2.087952863	1.672333781	1.629335069	1.894676702	1.515354199	1.905666423	Ncf1
ENSMUSG00000015957	Wnt11	0.285126618	0.174526653	0.525418863	0.58656506	-0.12547504	0.366038649	0.505141441	0.187562748	-0.024271246	0.23283414	0.187049586	0.507815084	0.41007866	Wnt11
ENSMUSG00000015961	Adss	7.068998139	7.010662896	7.017778757	7.006084562	7.039522928	7.020060411	6.978840112	6.997720815	7.038386022	7.019486594	7.048882767	6.982597881	7.041631692	Adss
ENSMUSG00000015962	1700016C15Rik	-3.242647782	-3.173480184	-3.337982525	-2.521244665	-3.102004554	-3.912837254	-3.920318613	-3.303251784	-2.882226663	-2.211832587	-2.44499036	-3.354168423	-2.960993334	1700016C15Rik
ENSMUSG00000015966	Il17rb	0.429669586	0.232483581	0.228061121	0.209794909	0.126647218	0.366038649	0.601865748	0.136103386	0.796443922	0.871210174	0.549389857	0.57756299	0.69998895	Il17rb
ENSMUSG00000015968	Cacna1d	5.392640751	5.393138054	5.266540768	5.25724308	5.396735011	5.562750595	5.246257035	5.532677659	5.442299373	5.395652671	5.171483199	5.433014065	5.178235981	Cacna1d
ENSMUSG00000015970	Chdh	1.464360623	1.446055644	0.953999592	0.905628173	1.180847168	1.161440003	1.392236443	1.095227826	1.510062502	1.501862843	1.212058485	1.571133037	1.48924939	Chdh
ENSMUSG00000015971	Actr8	5.385272289	5.343866736	5.390266444	5.470081126	5.495205116	5.40350922	5.425433035	5.463254245	5.361975442	5.409779351	5.318268959	5.385676084	5.337541367	Actr8
ENSMUSG00000015980	Lrrc27	1.418894941	1.357667619	1.140992879	1.096838623	1.507042354	1.411919473	1.265087422	1.186586999	1.529020641	1.32484165	1.037445356	1.29289335	1.434589253	Lrrc27
ENSMUSG00000015981	Stk32c	5.31410474	5.389162134	5.255734899	5.217646865	5.072590917	5.180501793	5.369004267	5.309878626	5.473828863	5.40012869	5.387817146	5.39101322	5.454908868	Stk32c
ENSMUSG00000015994	Fnta	5.930050697	5.861036101	6.047564049	5.978273125	5.90710825	5.956760113	6.030440903	5.995709616	5.930723204	5.896811674	5.976731433	5.906030583	5.971246304	Fnta
ENSMUSG00000016018	Mtrex	6.483453352	6.429292024	6.502337117	6.47501497	6.452729702	6.464829466	6.515606348	6.535138885	6.431256639	6.462482869	6.499235149	6.520186882	6.501806263	Mtrex
ENSMUSG00000016024	Lbp	2.298935044	2.397532516	2.164820423	2.891847565	2.298035641	2.139868637	2.407808383	2.638479636	2.225106926	2.228122533	2.243095069	2.490464881	2.85320603	Lbp
ENSMUSG00000016028	Celsr1	4.70288117	4.6411614	5.306182324	5.545007697	5.468564882	5.286661022	4.923787483	4.959197209	4.665495247	4.740220947	4.966475409	4.876220487	4.85134033	Celsr1
ENSMUSG00000016087	Fli1	3.935514353	3.95137398	3.807494886	3.697223039	3.599316797	3.682505855	3.798883535	3.81231035	3.868171796	3.562479675	3.815455399	3.643125138	3.905419722	Fli1
ENSMUSG00000016128	Stard13	3.837410208	3.757739894	3.666665601	3.75510516	3.68315796	3.968868806	3.754862715	3.826582924	3.627738869	3.672642822	3.682532676	3.714525524	3.81023003	Stard13
ENSMUSG00000016150	Tenm1	7.876425011	7.937981183	7.585356831	7.597828941	7.707033178	7.733299077	7.616603213	7.857549142	7.836657043	7.806307352	7.701016595	7.819989984	7.552501698	Tenm1
ENSMUSG00000016179	Camk1g	5.201982557	5.161023972	5.23754329	5.261243454	5.240410981	5.187432312	5.176320476	5.219286426	5.258573542	5.238734937	5.243651226	5.21507904	5.043182883	Camk1g
ENSMUSG00000016181	Utp25	4.173123177	4.14299626	4.370478119	4.461032342	4.393869586	4.417607457	4.314462856	4.394485367	4.151166894	4.15284448	4.205272545	4.298485443	3.986822382	Utp25
ENSMUSG00000016194	Hsd11b1	1.51924904	1.651212943	0.319453083	0.274557171	0.191269827	0.27972958	0.989249299	0.711629848	1.327198636	1.421946956	1.321645794	0.979116537	1.844086014	Hsd11b1
ENSMUSG00000016200	Syt14	5.481705081	5.555207418	5.473454315	5.594202734	5.669774572	5.723282489	5.458906139	5.653117286	5.44104877	5.474877611	5.493079433	5.625192062	5.364595969	Syt14
ENSMUSG00000016206	H2-M3	0.774626695	0.69094574	0.297142107	0.305879766	-0.048834731	0.30907674	0.454233527	0.136103386	0.540278469	0.478360638	0.379565401	0.325225736	0.41007866	H2-M3
ENSMUSG00000016239	Lonrf3	2.508781288	2.251002181	1.85693913	2.236999348	2.253333676	2.393807896	2.152358626	2.39206288	2.270874259	2.274366507	2.476903798	2.305518604	2.409382905	Lonrf3
ENSMUSG00000016252	Atp5e	6.622181758	6.552084231	6.53189685	6.353805403	6.45848461	6.485863555	6.516769754	6.368859296	6.536299121	6.439835829	6.416220978	6.371769671	6.394920509	Atp5e
ENSMUSG00000016253	Nelfcd	5.890000882	5.824404105	5.892967426	5.834654361	5.872425786	5.820105925	5.835364395	5.683680678	5.804146993	5.776880084	5.802847616	5.717299	5.795779248	Nelfcd
ENSMUSG00000016255	Tubb1	-1.464087171	-2.142469411	-2.677226732	-2.521244665	-1.549901974	-2.210388469	-2.837937647	-2.314259241	-2.007771032	-1.440369701	-1.617722517	-3.354168423	-2.102821474	Tubb1
ENSMUSG00000016256	Ctsz	5.103042108	5.19147939	5.298481078	5.251221643	4.949558553	4.984117589	5.027551462	5.231596992	5.043875026	5.033168191	5.170669744	5.000139227	5.192032655	Ctsz
ENSMUSG00000016257	Prelid3b	5.677806329	5.668455963	5.632827839	5.534303092	5.496803974	5.589158271	5.583314526	5.601879774	5.684009244	5.707548797	5.705112292	5.664186827	5.649956374	Prelid3b
ENSMUSG00000016262	Sertad4	4.86316656	4.615525809	4.869137629	5.049722694	5.03236722	4.973846502	4.736758789	4.886125439	4.932593257	4.885630316	4.910080854	4.93652668	4.86173579	Sertad4
ENSMUSG00000016283	H2-M2	-4.592652616	-4.592652616	-4.592652616	-4.592652616	-3.45071774	-4.592652616	-4.592652616	-4.592652616	-4.592652616	-4.592652616	-4.592652616	-4.592652616	-4.592652616	H2-M2
ENSMUSG00000016308	Ube2a	5.074920922	5.063604762	4.985329882	4.754309138	4.746813452	4.810301221	5.059835462	5.03490511	5.133313704	5.0370054	5.043143228	5.045150089	5.04850121	Ube2a
ENSMUSG00000016319	Slc25a5	7.818516091	7.837393339	7.761960738	7.691227967	7.652669446	7.769378098	7.806947574	7.754943533	7.76899474	7.818202298	7.830649188	7.728378334	7.975924441	Slc25a5
ENSMUSG00000016327	Atp1b4	-3.992024519	-4.592652616	-2.677226732	-4.592652616	-3.45071774	-3.104238294	-4.592652616	-4.592652616	-4.592652616	-4.592652616	-4.017189257	-2.988933745	-4.592652616	Atp1b4
ENSMUSG00000016344	Ppdpf	5.705879434	5.661879689	5.94187448	5.906654813	5.851958669	5.817555485	5.810280879	5.689270192	5.738472688	5.689377838	5.71183805	5.776703367	5.605802503	Ppdpf
ENSMUSG00000016346	Kcnq2	7.610548035	7.633864185	7.443851095	7.517953011	7.60676545	7.602186004	7.521668152	7.620103799	7.595220896	7.600005654	7.464305335	7.601757575	7.493977738	Kcnq2
ENSMUSG00000016349	Eef1a2	8.140555337	8.177537899	7.977552171	7.842738726	7.831834998	7.92823287	8.115317229	7.971229644	8.168178111	8.16215118	8.0477712	8.039940051	8.215806685	Eef1a2
ENSMUSG00000016356	Col20a1	-0.849241231	-0.586454653	-1.111751304	-0.873329773	-0.431188125	-0.209719401	-0.607040388	-0.888273792	-1.074892934	-1.279015683	-1.15927652	-0.866306976	-0.700128883	Col20a1
ENSMUSG00000016382	Pls3	6.185135028	6.211525361	5.838486817	5.779239813	5.755082265	5.852857761	6.04610383	6.090423044	6.209032171	6.15032124	6.064302671	6.074413038	6.366914217	Pls3
ENSMUSG00000016386	Mpped2	5.5901526	5.522185654	5.697075232	5.776447357	5.627342634	5.654209496	5.642069483	5.637010971	5.605807024	5.535809505	5.597247793	5.606543991	5.440532876	Mpped2
ENSMUSG00000016409	Nkap	5.351640406	5.474197004	5.669114779	5.802759968	5.82992907	5.715769009	5.538959378	5.58158566	5.427851573	5.567991392	5.632531454	5.646039188	5.45433657	Nkap
ENSMUSG00000016427	Ndufa1	5.417415705	5.362642614	5.257180367	5.180106091	5.150838452	5.304985145	5.284098946	5.303332736	5.188759139	5.219447294	5.301274497	5.151320247	5.341260642	Ndufa1
ENSMUSG00000016458	Wt1	-1.745353344	-1.756895136	-0.997028871	-1.834490247	-3.102004554	-1.78131574	-2.069293201	-3.619707485	-1.902419171	-2.211832587	-2.15664969	-1.24546061	-2.960993334	Wt1
ENSMUSG00000016477	E2f3	4.494045727	4.58247898	4.244967187	4.202707065	4.281486318	4.373142883	4.342728189	4.32437503	4.381143485	4.375261911	4.398306794	4.359156756	4.463683714	E2f3
ENSMUSG00000016481	Cr1l	4.894646244	4.844168255	4.729284456	4.762799257	4.703160595	4.729849462	4.923787483	4.850649414	4.925456488	4.899396585	4.804967108	4.767011598	4.841744906	Cr1l
ENSMUSG00000016487	Ppfibp1	5.649176095	5.688653968	5.260066964	5.266228373	5.267825858	5.369089306	5.435310687	5.480119891	5.562183521	5.475584676	5.584478023	5.549108381	5.574544599	Ppfibp1
ENSMUSG00000016493	Cd46	1.992509657	1.733798003	2.069312097	2.018070885	2.283288351	2.345054457	1.728469697	1.975337504	1.794877171	1.708460324	1.588505096	2.030050534	1.443844305	Cd46
ENSMUSG00000016494	Cd34	5.008370918	5.037424335	4.926587515	4.508923565	4.399008875	4.871826761	4.800560059	4.775917582	4.992725141	4.997181641	4.89439966	4.808939626	4.948010899	Cd34
ENSMUSG00000016495	Plgrkt	4.334859829	4.327165789	4.457299379	4.431160395	4.383535757	4.419290565	4.465094382	4.406751202	4.349498388	4.333749323	4.423109233	4.373934133	4.330312511	Plgrkt
ENSMUSG00000016496	Cd274	0.036897723	0.232483581	0.025829102	-0.210096565	-0.048834731	0.393697832	0.104079179	0.639549632	0.443676651	0.001047652	0.549389857	0.449482405	0.352272526	Cd274
ENSMUSG00000016498	Pdcd1lg2	-2.976527202	-2.297885411	-3.082618522	-2.759813959	-3.102004554	-2.210388469	-2.604151332	-2.824104645	-2.528596159	-2.958448069	-4.017189257	-2.154788095	-2.469017233	Pdcd1lg2
ENSMUSG00000016503	Gtf3a	5.324929238	5.218619064	5.359642802	5.31707541	5.212465044	5.240758024	5.364703321	5.300413891	5.411981578	5.334606205	5.367373444	5.338742057	5.331944415	Gtf3a
ENSMUSG00000016510	Mtif3	4.104780781	4.055390776	4.208073806	4.083508742	4.181640176	4.123475774	4.035890081	4.085866735	4.061235518	4.093280257	4.089535823	3.988626649	4.112566629	Mtif3
ENSMUSG00000016520	Lnx2	3.621101903	3.548360449	3.761383372	4.063030472	3.874869794	3.80858295	3.61990336	3.868572521	3.733680073	3.612196521	3.912068173	3.694259166	3.710231985	Lnx2
ENSMUSG00000016524	Il19	-3.992024519	-2.670251378	-3.648480944	-4.592652616	-4.592652616	-3.452613851	-3.463502695	-4.025670204	-3.65981305	-3.555564411	-4.592652616	-3.578562527	-4.592652616	Il19
ENSMUSG00000016526	Dyrk3	3.806849808	3.777342304	4.340790998	4.305074332	4.279629943	4.236622283	4.011887686	4.232422024	3.917565182	3.998068703	4.061725319	4.10774855	3.967700525	Dyrk3
ENSMUSG00000016528	Mapkapk2	5.429645442	5.380376347	5.638384871	5.675141713	5.608979612	5.63695442	5.471760999	5.39580063	5.325842616	5.303086151	5.416234762	5.352237234	5.379744851	Mapkapk2
ENSMUSG00000016529	Il10	-4.592652616	-3.511167268	-4.592652616	-3.045805119	-3.911532695	-3.912837254	-3.920318613	-4.025670204	-3.351700535	-4.592652616	-4.592652616	-4.170552871	-3.416830983	Il10
ENSMUSG00000016534	Lamp2	6.311799254	6.297191365	6.336526508	6.256461185	6.267986295	6.316925133	6.301896412	6.265638788	6.229821168	6.238359619	6.345900971	6.219465037	6.362345717	Lamp2
ENSMUSG00000016541	Atxn10	8.279391709	8.244317843	8.323348326	8.24240427	8.200053967	8.24484176	8.293995509	8.207109524	8.285092128	8.185027544	8.296968216	8.155275052	8.250255746	Atxn10
ENSMUSG00000016552	Foxred2	4.79473512	4.787296192	5.002668463	5.071528896	5.205637586	5.052954032	4.901395633	4.856622997	4.874485432	4.983327555	4.920763647	4.978385872	4.764441545	Foxred2
ENSMUSG00000016554	Eif3d	7.022734005	7.047455354	7.271288979	7.255067434	7.230121484	7.158000961	7.133972328	7.066338466	7.033000661	7.059179404	7.123922822	7.091956511	7.086825772	Eif3d
ENSMUSG00000016559	H3f3b	8.918895033	8.886958046	9.398662629	9.563935592	9.536945659	9.331376409	8.954072019	8.957220361	8.875006347	8.998687975	9.133758546	9.08830877	8.868960968	H3f3b
ENSMUSG00000016619	Nup50	5.641155743	5.71112339	5.738025392	5.713604793	5.678254149	5.697159212	5.751537009	5.702044482	5.593477181	5.583161126	5.65829413	5.632174629	5.65295223	Nup50
ENSMUSG00000016624	Phf21b	3.47047453	3.423294107	3.992432944	4.149743492	4.205302522	3.917393778	3.642818107	3.586525204	3.281533505	3.258345918	3.378773416	3.625120724	3.340732661	Phf21b
ENSMUSG00000016626	Nlrp14	-4.592652616	-4.592652616	-4.044667934	-4.592652616	-4.592652616	-3.912837254	-4.592652616	-4.592652616	-4.592652616	-3.982859011	-4.592652616	-4.592652616	-4.592652616	Nlrp14
ENSMUSG00000016637	Ift27	4.57270169	4.604594093	4.663219561	4.674062642	4.617571248	4.489867213	4.518727389	4.624273688	4.582856704	4.574541191	4.566062011	4.504117839	4.547637509	Ift27
ENSMUSG00000016664	Pacsin2	4.549156286	4.547230802	4.449733866	4.527311442	4.369641159	4.521553044	4.479486519	4.383494159	4.574896674	4.61489343	4.504125588	4.564624702	4.731755248	Pacsin2
ENSMUSG00000016756	Cmah	-0.905965893	-0.861648514	-1.783949399	-1.473774723	-1.907731707	-1.355840704	-0.906378229	-0.998976161	-0.912622407	-1.06648143	-0.71251884	-1.198065134	-0.659920119	Cmah
ENSMUSG00000016757	Ttll12	5.446736345	5.459862669	5.654928681	5.586252058	5.602311287	5.607729269	5.667433917	5.577371787	5.550053652	5.515325073	5.647810399	5.563360782	5.431256488	Ttll12
ENSMUSG00000016758	Bik	-2.233408994	-2.297885411	-3.082618522	-2.521244665	-2.586563009	-2.387382622	-2.226528033	-2.465035128	-2.244807339	-2.073018156	-3.026751358	-2.248245962	-1.495835761	Bik
ENSMUSG00000016763	Scube1	5.060189426	4.99619554	5.156207712	5.133946597	5.200740973	5.275553781	4.974345627	5.149633959	5.021458299	4.940948712	5.029747968	5.048224308	4.661100591	Scube1
ENSMUSG00000016831	Tox4	6.653495802	6.613013618	6.680427557	6.651881418	6.68470147	6.613011133	6.538316213	6.638722977	6.682104936	6.609523254	6.684163479	6.655556403	6.596656191	Tox4
ENSMUSG00000016833	Mrps18c	4.166260839	4.167344801	4.228850212	4.251785767	4.232426844	4.240435603	4.130123711	4.220118527	4.115550638	4.223578908	4.186079835	4.095912853	4.232236001	Mrps18c
ENSMUSG00000016918	Sulf1	5.291420839	5.326507483	5.418962628	5.371752306	5.524500913	5.448710621	5.287738247	5.393063167	5.222633687	5.280605069	5.46681255	5.322582569	5.394736315	Sulf1
ENSMUSG00000016921	Srsf6	7.401833462	7.359928038	7.509910698	7.501559913	7.617828187	7.508442495	7.397483263	7.298178528	7.541384883	7.471389726	7.458984823	7.510083826	7.328646471	Srsf6
ENSMUSG00000016933	Plcg1	7.141642104	7.140268437	7.299973268	7.395677776	7.476087656	7.365823442	7.221246591	7.26375244	7.219792292	7.160272429	7.170441793	7.314839527	7.033417044	Plcg1
ENSMUSG00000016940	Kctd2	5.111997766	5.031314628	5.326290726	5.54418708	5.451352242	5.346267783	5.267607519	5.33220092	5.084489546	5.153815798	5.092081268	5.132325345	5.251217892	Kctd2
ENSMUSG00000016942	Tmprss6	-2.233408994	-2.670251378	-1.783949399	-2.316584869	-3.911532695	-3.104238294	-2.226528033	-2.633427588	-3.65981305	-2.732601845	-2.293628421	-1.452339653	-1.725531962	Tmprss6
ENSMUSG00000016946	Kctd5	6.347120386	6.388050189	6.466234412	6.451574075	6.452729702	6.415929157	6.334810854	6.306217613	6.247813706	6.286298167	6.415534477	6.311381765	6.357762705	Kctd5
ENSMUSG00000016982	Pom121l2	-3.242647782	-3.952858426	-3.648480944	-3.878434978	-3.911532695	-4.592652616	-3.920318613	-4.025670204	-4.052114578	-3.226331731	-3.287868267	-3.354168423	-4.087027527	Pom121l2
ENSMUSG00000016984	Etaa1	3.983149632	3.974909782	4.21998265	4.333850111	4.298087069	4.232798857	4.150254165	4.241581275	4.08063991	4.243642182	4.173141362	4.056151478	4.327815164	Etaa1
ENSMUSG00000016995	Matn4	2.053283983	2.149357708	2.127372357	1.771137829	1.834905529	2.123442588	2.517260993	1.86112689	2.265232116	1.746452924	1.745333614	2.074151768	2.565922411	Matn4
ENSMUSG00000016998	Svs4	-3.992024519	-4.592652616	-4.592652616	-4.592652616	-4.592652616	-4.592652616	-4.592652616	-4.025670204	-4.592652616	-4.592652616	-4.592652616	-4.592652616	-4.592652616	Svs4
ENSMUSG00000017000	Svs6	-4.592652616	-4.592652616	-4.592652616	-4.592652616	-4.592652616	-4.592652616	-4.592652616	-4.592652616	-4.592652616	-4.592652616	-4.592652616	-4.592652616	-4.592652616	Svs6
ENSMUSG00000017002	Slpi	-1.381324874	-1.648303432	-1.882368958	-1.371129239	-2.821385764	-2.589167806	-2.4030195	-2.314259241	-2.007771032	-1.722289771	-2.293628421	-1.69393182	-1.998854181	Slpi
ENSMUSG00000017003	Svs3a	-4.592652616	-4.592652616	-4.592652616	-4.592652616	-4.592652616	-4.592652616	-4.592652616	-4.592652616	-4.592652616	-4.592652616	-4.592652616	-4.592652616	-4.592652616	Svs3a
ENSMUSG00000017004	Svs5	-4.592652616	-4.592652616	-4.592652616	-4.592652616	-4.592652616	-4.592652616	-4.592652616	-4.592652616	-4.592652616	-4.592652616	-4.592652616	-4.592652616	-4.592652616	Svs5
ENSMUSG00000017007	Rbpjl	-2.751934405	-3.952858426	-2.865730035	-3.045805119	-1.778340238	-3.104238294	-2.226528033	-3.619707485	-2.121426487	-4.592652616	-3.287868267	-2.697734033	-2.214867059	Rbpjl
ENSMUSG00000017009	Sdc4	4.061055901	4.204019631	4.041911509	4.255801281	4.052790253	4.029631243	4.130123711	3.932182059	3.987766079	4.087741372	4.25216613	4.04265038	4.433803249	Sdc4
ENSMUSG00000017049	Ccdc70	-4.592652616	-4.592652616	-4.592652616	-4.592652616	-4.592652616	-4.592652616	-4.592652616	-4.592652616	-4.592652616	-4.592652616	-4.592652616	-4.592652616	-4.592652616	Ccdc70
ENSMUSG00000017057	Il13ra1	3.692096138	3.702418118	3.899226832	3.729345184	3.66336206	3.846606755	3.806514377	3.76227525	3.727538324	3.647763906	3.886534477	3.736037076	3.729280697	Il13ra1
ENSMUSG00000017064	Prl5a1	-4.592652616	-4.592652616	-4.592652616	-4.592652616	-4.592652616	-4.592652616	-4.592652616	-4.592652616	-4.592652616	-4.592652616	-4.592652616	-4.592652616	-4.592652616	Prl5a1
ENSMUSG00000017119	Nbr1	7.663591209	7.631173464	7.710657962	7.743996109	7.759921969	7.660985879	7.728616423	7.786837564	7.697085816	7.681324402	7.775136608	7.713641537	7.702332273	Nbr1
ENSMUSG00000017132	Cyth1	5.686825319	5.724438962	5.797847099	5.807555116	5.856947122	5.793747685	5.815962815	5.82697265	5.778135868	5.739690685	5.780094541	5.790721177	5.605287049	Cyth1
ENSMUSG00000017144	Rnd3	6.461548804	6.537429441	6.808197615	6.841830942	6.938726311	6.832582114	6.605470604	6.753353809	6.582402901	6.610811116	6.728781782	6.742770897	6.609821249	Rnd3
ENSMUSG00000017146	Brca1	3.771112087	3.873825812	3.503296775	3.392584564	3.346165339	3.516311739	3.608308039	3.512786564	3.513397154	3.859758075	3.714140295	3.555961381	3.715973054	Brca1
ENSMUSG00000017165	Gast	-3.569217552	-3.173480184	-3.648480944	-2.521244665	-3.45071774	-3.912837254	-3.117076209	-3.043877207	-2.528596159	-3.555564411	-3.026751358	-2.988933745	-1.998854181	Gast
ENSMUSG00000017167	Cntnap1	4.359134492	4.253846822	3.5792251	3.381601225	3.49117771	3.696454175	4.142235658	3.677074822	4.426082884	4.440452708	3.805009219	4.253379267	4.258698927	Cntnap1
ENSMUSG00000017176	Nt5c3b	5.492718407	5.478694206	5.518749504	5.450068281	5.478309252	5.442102825	5.565435969	5.432923315	5.604690473	5.59947104	5.554234843	5.49561085	5.565563658	Nt5c3b
ENSMUSG00000017188	Coa3	5.767256895	5.654610996	5.636720008	5.535129349	5.5182169	5.548978923	5.66603642	5.663377194	5.760697964	5.708752095	5.711278767	5.652517867	5.75127758	Coa3
ENSMUSG00000017195	Zpbp2	-3.242647782	-4.592652616	-3.337982525	-2.521244665	-3.45071774	-3.452613851	-3.920318613	-3.303251784	-4.052114578	-3.982859011	-3.606924886	-3.354168423	-3.170983098	Zpbp2
ENSMUSG00000017204	Gsdma	-3.569217552	-3.511167268	-3.648480944	-2.759813959	-3.102004554	-3.104238294	-3.920318613	-4.592652616	-3.65981305	-2.53737183	-2.61411432	-3.844403963	-2.960993334	Gsdma
ENSMUSG00000017210	Med24	6.251073416	6.20565944	6.368977125	6.365930682	6.399875627	6.345975213	6.444027136	6.257007908	6.360256246	6.311070181	6.275007845	6.366853294	6.16417226	Med24
ENSMUSG00000017211	Gsdma2	-3.242647782	-4.592652616	-4.592652616	-3.878434978	-3.911532695	-4.592652616	-3.920318613	-4.592652616	-4.592652616	-4.592652616	-4.592652616	-4.592652616	-4.592652616	Gsdma2
ENSMUSG00000017221	Psmd3	6.637768716	6.703205398	6.877974445	6.875168084	6.809277602	6.6983168	6.799268753	6.704785299	6.763151959	6.692148232	6.761565258	6.705091154	6.761403311	Psmd3
ENSMUSG00000017264	Exosc10	6.204941947	6.099189069	6.295260883	6.321602754	6.286129795	6.289580359	6.292870187	6.186827026	6.240643596	6.242104286	6.253657015	6.312149232	6.197383804	Exosc10
ENSMUSG00000017286	Glod4	5.908623659	5.871903732	5.9486	5.936981093	5.810775065	5.987149923	5.844041598	5.923087291	5.873465889	5.986356629	5.981377738	5.928226628	5.904520331	Glod4
ENSMUSG00000017288	Vps53	6.0890788	6.128103772	6.055893325	6.045344209	6.083454724	6.004632829	6.032069114	6.045369716	6.084809836	6.007045013	6.107873167	6.078628857	6.157859073	Vps53
ENSMUSG00000017291	Taok1	8.724425621	8.77402673	8.654095685	8.811744027	8.835341619	8.872063395	8.632996872	8.883436413	8.658652008	8.704889941	8.693529514	8.775795094	8.68552216	Taok1
ENSMUSG00000017299	Dnttip1	4.073946457	4.051370959	4.26378526	4.395206253	4.305404306	4.321875372	4.13820963	4.037604485	4.123368447	4.085890341	4.040509877	4.151858952	4.086212158	Dnttip1
ENSMUSG00000017300	Tnnc2	-3.992024519	-3.511167268	-1.98799741	-2.521244665	-3.102004554	-3.452613851	-3.920318613	-3.303251784	-3.097950569	-4.592652616	-3.606924886	-2.348179983	-4.087027527	Tnnc2
ENSMUSG00000017307	Acot8	2.720332315	2.704446367	2.745331274	2.441215671	2.800843807	2.678748359	2.730158491	2.577094604	2.925099118	2.588601033	2.578529675	2.714436117	2.611807896	Acot8
ENSMUSG00000017309	Cd300lg	-2.233408994	-2.472087932	-2.510531351	-3.402868158	-2.384664964	-4.592652616	-2.604151332	-2.824104645	-4.052114578	-3.555564411	-2.80573014	-2.835999204	-2.960993334	Cd300lg
ENSMUSG00000017310	Spint4	-4.592652616	-4.592652616	-4.592652616	-4.592652616	-4.592652616	-4.592652616	-4.592652616	-4.592652616	-4.592652616	-4.592652616	-3.606924886	-4.592652616	-4.592652616	Spint4
ENSMUSG00000017311	Pyy	-1.968840526	-2.900034614	-2.510531351	-1.58428652	-1.099834603	-1.78131574	-3.117076209	-1.83199289	-1.804239767	-2.53737183	-2.031556281	-1.397772921	-1.901878244	Pyy
ENSMUSG00000017314	Mpp2	5.523250096	5.596484222	5.350869164	5.202123417	5.160958002	5.269967928	5.533605248	5.426913683	5.642176633	5.531735821	5.422398553	5.448454403	5.41546605	Mpp2
ENSMUSG00000017316	Ppy	-4.592652616	-4.592652616	-4.044667934	-4.592652616	-4.592652616	-4.592652616	-4.592652616	-4.592652616	-4.052114578	-4.592652616	-3.287868267	-4.592652616	-4.592652616	Ppy
ENSMUSG00000017344	Vtn	6.272399754	6.308603507	6.237483131	6.103876859	6.008099825	6.192529061	6.300546073	6.057089914	6.190918305	6.12935666	6.198057065	6.063819277	6.385345161	Vtn
ENSMUSG00000017376	Nlk	5.806954756	5.803643768	5.779857927	5.836666432	5.866254235	5.864023892	5.906325411	5.835063276	5.901014844	5.868019742	5.912009523	5.936545843	5.777594057	Nlk
ENSMUSG00000017386	Traf4	6.033128944	6.056707184	6.27613876	6.281296791	6.317228914	6.200381386	6.134145303	6.17611854	6.054054487	6.061748158	6.174310385	6.095370008	6.03616985	Traf4
ENSMUSG00000017390	Aldoc	7.688201805	7.779488994	7.74183872	7.839899452	7.639702378	7.578279559	7.798362619	7.713303943	7.571271555	7.71300028	7.790044134	7.925568797	7.703416383	Aldoc
ENSMUSG00000017400	Stac2	2.535654243	2.576023098	2.602529661	2.354000115	2.298035641	2.579879548	2.653250589	2.364379349	2.667208119	2.619638944	2.367573052	2.638142822	2.244399494	Stac2
ENSMUSG00000017404	Rpl19	8.333132899	8.312977914	8.56302009	8.563457848	8.524735911	8.510352528	8.42256084	8.414267046	8.307053486	8.338176857	8.380423801	8.341526659	8.339969509	Rpl19
ENSMUSG00000017405	Nek8	2.447837446	2.416408671	2.349616354	2.376303257	2.214993952	2.393807896	2.681190689	2.318950185	2.460559859	2.507952819	2.538734179	2.48321409	2.548868194	Nek8
ENSMUSG00000017412	Cacnb4	6.086809295	6.111307366	5.822465685	5.884132968	5.833729543	5.859691771	5.954629551	6.033114025	6.18868457	6.12395482	5.979056456	6.050390079	6.314586246	Cacnb4
ENSMUSG00000017417	Plxdc1	1.497543617	1.45825179	1.350506669	1.540419215	1.428798168	1.451937134	1.546017397	1.462051679	1.722606944	1.639466325	1.321645794	1.457331753	1.85105953	Plxdc1
ENSMUSG00000017418	Arl5b	6.285125042	6.319508309	6.385263298	6.444994549	6.485309909	6.467272186	6.284698016	6.482350435	6.1463405	6.152091472	6.2080025	6.234657317	6.326831487	Arl5b
ENSMUSG00000017421	Zfp207	7.554987476	7.505868915	7.718155803	7.655388881	7.739808923	7.703219272	7.751857593	7.757739306	7.665976925	7.59040869	7.582167335	7.607916951	7.616565872	Zfp207
ENSMUSG00000017428	Psmd11	5.327238244	5.299647001	5.488301033	5.401960956	5.293810075	5.286661022	5.291368391	5.342169844	5.39335098	5.225344791	5.355968907	5.285026907	5.317541657	Psmd11
ENSMUSG00000017446	C1qtnf1	1.582472147	1.629806273	2.069312097	2.136047508	1.979143909	2.294595681	1.983116643	1.762766353	1.81045717	1.588083229	1.52881539	1.442454047	1.657800579	C1qtnf1
ENSMUSG00000017453	Pipox	1.260380561	1.357667619	1.523841168	1.473029753	1.346065854	1.769487383	1.605550579	1.503251625	1.481149839	1.490713761	1.518622516	1.786726601	1.338618803	Pipox
ENSMUSG00000017466	Timp2	7.588900685	7.635878936	7.464801946	7.477475579	7.448056025	7.508047109	7.459903776	7.532330707	7.584783097	7.51227834	7.504080195	7.485006423	7.481252372	Timp2
ENSMUSG00000017478	Zc3h18	5.59718567	5.655935303	5.768753091	5.816418326	5.790711758	5.759609739	5.793099557	5.735386305	5.675526521	5.699097489	5.75480743	5.747496063	5.699092838	Zc3h18
ENSMUSG00000017485	Top2b	9.067973938	9.03641569	9.140997872	9.210590448	9.269471851	9.196115197	9.042285378	9.164400172	9.002931609	9.062553886	9.168450621	9.173305524	9.014365908	Top2b
ENSMUSG00000017491	Rarb	4.583044222	4.512562568	4.658851607	4.40427914	4.56061481	4.675957742	4.67973238	4.625440372	4.650424427	4.62512625	4.716326923	4.695873548	4.582623095	Rarb
ENSMUSG00000017493	Igfbp4	6.023193759	6.068191715	6.227194302	6.049976474	6.014810938	6.070914573	6.121964955	5.936779785	5.99775234	5.979394044	6.112539973	5.956972828	6.149398285	Igfbp4
ENSMUSG00000017499	Cdc6	2.442167283	2.326126882	2.349616354	1.889580566	1.932648522	2.380045643	2.303815072	1.892477909	2.276494423	2.187269734	2.291790006	1.937585268	2.399903381	Cdc6
ENSMUSG00000017548	Suz12	5.903990453	5.886643797	5.924239968	6.033113272	5.996844792	5.946291685	5.93271493	6.014533039	5.922681405	5.898921725	6.032866692	6.040235505	5.973644545	Suz12
ENSMUSG00000017550	Atad5	4.494045727	4.404836485	4.58710357	4.712554121	4.700387933	4.673139045	4.409390295	4.420258705	4.278455697	4.238652461	4.332914965	4.407837193	4.190234458	Atad5
ENSMUSG00000017561	Crlf3	3.514367468	3.623388684	3.493518478	3.480999431	3.445545539	3.360340387	3.617013255	3.537787226	3.576264543	3.384177811	3.654878107	3.483319038	3.698680852	Crlf3
ENSMUSG00000017588	Krt27	-3.569217552	-2.472087932	-3.082618522	-3.402868158	-2.821385764	-2.589167806	-4.592652616	-3.619707485	-2.882226663	-3.555564411	-1.22626552	-2.697734033	-2.33635287	Krt27
ENSMUSG00000017607	Tns4	-2.976527202	-2.472087932	-2.510531351	-1.58428652	-3.45071774	-2.052754888	-1.570499809	-3.043877207	-1.902419171	-2.211832587	-1.809851585	-1.831815114	-2.777720727	Tns4
ENSMUSG00000017615	Tnfaip1	6.601981523	6.603779335	6.499591836	6.554590269	6.529329878	6.556393208	6.587127987	6.625081267	6.601559485	6.587778895	6.575274711	6.56229839	6.611618877	Tnfaip1
ENSMUSG00000017631	Abr	8.491556	8.485270211	8.545381362	8.557268654	8.586199077	8.581133503	8.494104	8.512913234	8.485901488	8.499046596	8.502542389	8.559347881	8.392894992	Abr
ENSMUSG00000017639	Rab11fip4	8.074284597	8.153713809	7.890467187	7.959517301	7.997272403	7.972610596	7.994279093	8.047086862	8.021207149	8.106976403	8.036429759	7.998503501	8.129896163	Rab11fip4
ENSMUSG00000017652	Cd40	1.180899819	0.971813055	0.910569681	1.233428458	0.693237363	0.838148841	1.041918184	0.544069649	0.74872096	0.871210174	1.120668699	0.507815084	1.005189448	Cd40
ENSMUSG00000017664	Slc35c2	4.900860585	4.894402001	4.870082628	4.947918757	4.847991353	4.82688174	4.9389104	4.661147417	4.891981786	4.833631813	4.879542111	4.824084714	4.742108106	Slc35c2
ENSMUSG00000017667	Zfp334	5.750722747	5.798856307	6.169255482	6.180337943	6.233399648	6.088475138	5.916939214	6.020309911	5.742539197	5.744392125	5.869029887	5.898214656	5.745675567	Zfp334
ENSMUSG00000017670	Elmo2	6.544926695	6.531309135	6.533687104	6.41702811	6.379653558	6.423496503	6.613105497	6.556092189	6.59735558	6.549003353	6.596327239	6.575995759	6.512566758	Elmo2
ENSMUSG00000017677	Wsb1	6.662057931	6.392426466	7.001268982	6.864360252	7.0482721	6.814149583	6.885555933	6.582463851	6.885652254	6.733230356	6.795468365	6.982276459	6.492638118	Wsb1
ENSMUSG00000017679	Ttpal	6.101272812	6.130963622	6.131923859	6.157983013	6.225706941	6.196460566	6.096254059	6.034432126	6.015925203	6.055613842	6.189649588	6.168672809	5.98636827	Ttpal
ENSMUSG00000017686	Rhot1	6.638388705	6.597590145	6.594128594	6.48531213	6.581495157	6.479827436	6.60182069	6.59889027	6.669612151	6.67624353	6.676161252	6.59630102	6.633270347	Rhot1
ENSMUSG00000017688	Hnf4g	-2.386435703	-2.297885411	-2.865730035	-3.045805119	-2.049881614	-3.104238294	-2.226528033	-3.043877207	-3.097950569	-2.211832587	-4.592652616	-2.988933745	-2.960993334	Hnf4g
ENSMUSG00000017692	Rhbdl3	3.012020876	3.00388655	2.656107144	2.996342254	2.816292721	2.848260276	3.104939738	3.166749186	2.956947973	2.88956496	2.993517904	3.000029204	3.098545115	Rhbdl3
ENSMUSG00000017697	Ada	2.241331345	2.222684229	1.909361796	1.75987209	1.69705541	1.715713979	1.909439484	1.829079423	1.957648318	2.087191825	2.07937853	2.102821009	2.212264778	Ada
ENSMUSG00000017707	Serinc3	7.509453538	7.505134326	7.426290452	7.457129868	7.432894015	7.401598165	7.400007412	7.512131093	7.467454941	7.451581002	7.473569276	7.418377995	7.492445458	Serinc3
ENSMUSG00000017713	Tha1	0.845070535	1.101885665	0.982243138	1.149586755	1.180847168	1.145259104	1.458314838	1.199178548	1.190994411	1.619132163	1.19935193	1.48663465	0.992631356	Tha1
ENSMUSG00000017715	Pgs1	5.616823642	5.608161624	5.474075988	5.45269445	5.463667904	5.458565911	5.628500718	5.691499949	5.695592143	5.727869615	5.615894205	5.615276429	5.645952198	Pgs1
ENSMUSG00000017716	Birc5	2.949444429	3.142602892	2.579604827	2.575791913	2.327085541	2.567789582	2.887136387	2.547857408	2.851701068	2.684681064	2.668864214	2.479574983	2.973116098	Birc5
ENSMUSG00000017718	Afmid	0.928547789	0.902097153	0.865791698	0.799595108	0.938847215	0.667371268	0.735783228	0.711629848	1.040577762	1.123021307	0.627350032	0.915896051	0.888025799	Afmid
ENSMUSG00000017720	Trp53tg5	-4.592652616	-4.592652616	-4.592652616	-4.592652616	-4.592652616	-4.592652616	-4.592652616	-4.592652616	-4.592652616	-4.592652616	-4.592652616	-4.170552871	-4.592652616	Trp53tg5
ENSMUSG00000017721	Pigt	6.138125416	6.118529783	6.406587546	6.320644649	6.275457406	6.198912327	6.281507406	6.100106792	6.177839156	6.089727209	6.144791635	6.101894103	6.141954172	Pigt
ENSMUSG00000017723	Wfdc2	0.095867768	-0.313365072	0.204278969	0.242539405	0.341194404	-0.089962398	0.479912019	0.136103386	0.18144189	0.178284429	-0.193727995	-0.042254794	-0.027916457	Wfdc2
ENSMUSG00000017724	Etv4	4.243273153	4.238017838	3.992432944	4.149743492	3.981493851	4.261230578	4.303718935	4.147261828	4.285440773	4.149303692	4.018977791	4.196878519	4.228224361	Etv4
ENSMUSG00000017733	Eppin	-4.592652616	-4.592652616	-4.592652616	-4.592652616	-4.592652616	-4.592652616	-4.592652616	-4.025670204	-4.592652616	-4.592652616	-3.606924886	-4.592652616	-4.592652616	Eppin
ENSMUSG00000017734	Dbndd2	4.460781246	4.604594093	3.971452097	4.014086186	3.9491584	4.174197165	4.201315521	4.283571995	4.319867692	4.555940959	4.310934303	4.253379267	4.731755248	Dbndd2
ENSMUSG00000017737	Mmp9	2.577636198	2.483582031	2.973501192	2.376303257	2.851709566	3.258715809	2.772332535	2.248006113	1.957648318	1.659517865	2.533681663	2.393237207	2.311662363	Mmp9
ENSMUSG00000017740	Slc12a5	8.091592677	8.16002769	7.979961561	7.845905434	7.849618766	7.871422725	8.125140036	7.877883747	8.218223517	8.17983055	8.055172745	8.077363393	8.131507974	Slc12a5
ENSMUSG00000017747	Ghdc	2.949444429	3.024538621	2.777920812	2.833934278	2.70450613	2.765992523	2.971014739	2.615178073	3.025302516	2.914809539	2.80509344	2.974400767	2.947317437	Ghdc
ENSMUSG00000017754	Pltp	5.293784058	5.223093118	5.163163586	4.963961742	4.906902213	5.114505393	5.193882594	4.983967836	5.148717383	5.002097463	5.160052878	4.86301299	5.39890616	Pltp
ENSMUSG00000017756	Slc12a7	3.623609035	3.650215733	4.026736896	3.910915609	3.806895487	3.785278142	3.831662896	3.721395481	3.638689997	3.546416873	3.781757857	3.672110694	3.836819913	Slc12a7
ENSMUSG00000017760	Ctsa	6.00888089	6.076621906	6.144084788	6.13473121	6.124367765	6.076791876	6.089493489	6.025180031	6.00918992	5.953742335	6.048448915	5.983552444	6.07540482	Ctsa
ENSMUSG00000017764	Zswim1	4.259484535	4.194937957	4.4112995	4.365783533	4.388711924	4.350385901	4.101460678	4.156976142	4.075813225	4.238652461	4.267464614	4.192439257	4.152628867	Zswim1
ENSMUSG00000017765	Slc12a4	4.713511533	4.790917139	4.569758611	4.505554989	4.381806233	4.530924662	4.713947517	4.559829096	4.708746633	4.778543305	4.784907948	4.652898493	4.973797273	Slc12a4
ENSMUSG00000017767	Spata25	-2.233408994	-2.472087932	-2.677226732	-3.402868158	-1.778340238	-1.78131574	-2.837937647	-3.043877207	-2.694603279	-2.53737183	-2.80573014	-2.988933745	-2.33635287	Spata25
ENSMUSG00000017774	Myo1c	5.256308039	5.323177145	5.053467934	5.107526119	4.950725634	5.152441905	5.280450441	5.292356483	5.361314474	5.414949245	5.261333982	5.337234771	5.420748755	Myo1c
ENSMUSG00000017776	Crk	7.51351464	7.506786626	7.513695051	7.494992626	7.481952148	7.490141665	7.548271413	7.637844919	7.560658394	7.621088648	7.639732643	7.557781683	7.67655698	Crk
ENSMUSG00000017778	Cox7c	6.536968692	6.656335081	6.63500755	6.634638126	6.515199769	6.508177857	6.664048072	6.612486544	6.555206821	6.550346363	6.581714585	6.532093754	6.669717958	Cox7c
ENSMUSG00000017781	Pitpna	8.081255567	8.103032459	7.935400435	7.959055593	7.905006704	7.95763139	7.970134614	7.984815758	8.043627749	8.048776088	8.029492119	7.987495344	8.198482297	Pitpna
ENSMUSG00000017801	Mlx	5.149885922	5.019017038	5.000080923	4.924145665	5.065066547	5.008921084	5.111060123	4.997547715	5.075651937	5.002097463	5.04225407	5.027812342	5.102095375	Mlx
ENSMUSG00000017802	Retreg3	6.156853853	6.15223369	6.290327581	6.285231111	6.224259981	6.233763349	6.189179122	6.225425148	6.192405543	6.178387554	6.199652949	6.20466225	6.239845018	Retreg3
ENSMUSG00000017817	Jph2	1.359970734	1.132650618	1.089992865	1.233428458	1.148663408	1.313987963	1.351086096	1.186586999	1.547732884	1.421946956	1.538936754	1.396877614	1.480281975	Jph2
ENSMUSG00000017830	Dhx58	0.719440539	-0.27248326	-0.11666448	-0.301549669	0.159320322	0.155979989	0.168662471	-0.059999029	0.056346992	0.310976118	-0.096518604	0.373084808	0.094663632	Dhx58
ENSMUSG00000017831	Rab5a	6.461198417	6.533832407	6.511147655	6.557033058	6.537897306	6.4725506	6.48858575	6.490056682	6.424944522	6.520507434	6.574967333	6.480910302	6.569960095	Rab5a
ENSMUSG00000017832	Hspb9	-3.992024519	-4.592652616	-3.082618522	-3.402868158	-3.45071774	-4.592652616	-3.920318613	-4.025670204	-4.592652616	-3.226331731	-4.592652616	-4.170552871	-4.592652616	Hspb9
ENSMUSG00000017837	Nkiras2	5.529948054	5.50023522	5.820511584	5.81301584	5.823572615	5.727364317	5.655511819	5.58158566	5.517199712	5.569979122	5.53666405	5.576622347	5.3761236	Nkiras2
ENSMUSG00000017843	Ppp2r5c	7.671336681	7.696015051	7.574092673	7.559154711	7.546094267	7.577149165	7.603704378	7.599324197	7.647797734	7.603406176	7.584459622	7.586824607	7.707744694	Ppp2r5c
ENSMUSG00000017858	Ift52	4.291370831	4.250344249	4.335327087	4.337643879	4.213104505	4.225121471	4.270998599	4.109405618	4.185925024	4.279715496	4.30353236	4.337205739	4.22016746	Ift52
ENSMUSG00000017861	Mybl2	2.247846518	2.243974632	2.219230715	1.847626926	1.997330453	1.975711189	2.120061358	1.945754432	2.17783999	2.280853427	2.044281589	1.905397952	2.30151616	Mybl2
ENSMUSG00000017868	Sgk2	-2.751934405	-2.900034614	-2.677226732	-2.759813959	-3.102004554	-3.104238294	-1.927523231	-3.043877207	-2.694603279	-2.073018156	-2.44499036	-2.988933745	-2.615127755	Sgk2
ENSMUSG00000017897	Eya2	2.577636198	2.564786738	2.749445453	2.681072046	2.682195162	2.868114557	2.867815443	2.856853025	2.786235324	2.451568564	2.602855709	2.760148633	2.652292206	Eya2
ENSMUSG00000017922	Prl3c1	-4.592652616	-4.592652616	-4.592652616	-4.592652616	-4.592652616	-4.592652616	-4.592652616	-4.592652616	-4.592652616	-4.592652616	-4.592652616	-4.592652616	-4.592652616	Prl3c1
ENSMUSG00000017929	B4galt5	6.541616194	6.575366575	6.617669826	6.635794113	6.614639269	6.594135953	6.671728156	6.691199918	6.492300232	6.586797559	6.605385554	6.556048695	6.535744691	B4galt5
ENSMUSG00000017943	Gdap1l1	6.662667572	6.622866525	6.857631686	6.821317043	6.75986493	6.741338006	6.74503773	6.690085239	6.729997897	6.609845328	6.682452449	6.655959506	6.670703677	Gdap1l1
ENSMUSG00000017950	Hnf4a	-3.992024519	-3.511167268	-3.082618522	-3.402868158	-3.911532695	-4.592652616	-2.226528033	-3.303251784	-3.65981305	-3.982859011	-3.606924886	-4.592652616	-4.087027527	Hnf4a
ENSMUSG00000017969	Ptgis	1.729376818	1.39621312	1.643624729	1.642094364	1.628699396	1.565732136	1.781057811	1.173884585	1.611378086	1.501862843	1.401473742	1.250815119	1.735224251	Ptgis
ENSMUSG00000017978	Cadps2	6.275591614	6.259356944	5.651085393	5.559699543	5.532317633	5.730079134	5.91811372	5.994355641	6.042968465	6.206770193	6.047563021	6.03652514	6.251091883	Cadps2
ENSMUSG00000017999	Ddx27	5.183409762	5.2399691	5.422187734	5.496623076	5.496004766	5.338283158	5.259290571	5.266415725	5.181288663	5.297498637	5.322669569	5.382269416	5.296622399	Ddx27
ENSMUSG00000018001	Cyth3	6.678428472	6.70128257	6.580048262	6.570394961	6.561007683	6.609698113	6.603281763	6.723701389	6.741218801	6.699732757	6.710148305	6.661390406	6.675376671	Cyth3
ENSMUSG00000018008	Cyth4	3.034804547	2.931372286	2.886514063	2.516780718	2.417650499	2.597826626	3.054561848	2.978711285	2.750335628	2.850850005	2.821770245	2.772097915	2.973116098	Cyth4
ENSMUSG00000018012	Rac3	7.615437228	7.619851248	7.531275067	7.396814641	7.434563401	7.474644164	7.608986856	7.475075764	7.64263904	7.540259912	7.568954118	7.517090214	7.527962684	Rac3
ENSMUSG00000018040	Rrp7a	6.623121739	6.617438762	6.620761117	6.553367321	6.575455066	6.530152273	6.684553169	6.573122236	6.635030338	6.600799987	6.5969329	6.553021883	6.605446231	Rrp7a
ENSMUSG00000018042	Cyb5r3	6.425722877	6.469010931	6.57542068	6.63270942	6.620884462	6.581789679	6.418111125	6.51387677	6.34261632	6.454973287	6.462485296	6.431380318	6.493195425	Cyb5r3
ENSMUSG00000018068	Ints2	5.172321478	5.179558434	5.262947797	5.265232766	5.366446219	5.212886631	5.325406686	5.237713105	5.265655311	5.21352559	5.078267538	5.213436778	5.11735919	Ints2
ENSMUSG00000018076	Med13l	6.485522258	6.479894173	6.65707528	6.800850817	6.819535312	6.699702454	6.494896616	6.615425377	6.630374447	6.511916667	6.55484591	6.659381344	6.329018392	Med13l
ENSMUSG00000018102	H2bc4	4.553107302	4.635802159	4.556905117	4.308944427	4.334307682	4.459107076	4.69899273	4.540168141	4.61204387	4.618739248	4.485929851	4.394371423	4.790067639	H2bc4
ENSMUSG00000018126	Baiap2l2	1.582472147	1.903955119	1.504497174	1.312664181	1.593267195	1.871370853	1.781057811	1.938262899	1.978486822	1.84605047	1.691907605	1.732718739	1.735224251	Baiap2l2
ENSMUSG00000018143	Mafk	3.973354487	3.970659005	4.32019375	4.324321816	4.281486318	4.42432814	4.21475954	4.301200503	4.023298062	4.140413516	4.146911018	4.12065664	3.905419722	Mafk
ENSMUSG00000018160	Med1	6.288288904	6.313646737	6.384271451	6.396714872	6.42570559	6.41424212	6.216167029	6.351338216	6.239205288	6.268048287	6.329595229	6.337249286	6.174980628	Med1
ENSMUSG00000018166	Erbb3	1.221187463	1.27734232	2.271663319	1.979740124	2.29068084	2.467239499	2.136300369	1.869028746	1.63781793	1.523905809	1.548987605	1.726591133	2.087906418	Erbb3
ENSMUSG00000018167	Stard3	4.339442549	4.211244033	4.31048013	4.243721053	4.32353666	4.199883997	4.509406462	4.317172898	4.421017237	4.282950599	4.217927289	4.290199678	4.275643139	Stard3
ENSMUSG00000018168	Ikzf3	-2.976527202	-2.297885411	-2.361117171	-2.316584869	-3.102004554	-3.452613851	-3.463502695	-3.043877207	-3.097950569	-2.732601845	-2.80573014	-4.170552871	-3.416830983	Ikzf3
ENSMUSG00000018169	Mfng	2.921189939	2.873351745	3.13001201	2.952482195	3.11586198	3.27367928	3.084162313	2.852874022	2.828933192	2.614512108	2.838256475	2.705117197	2.73755006	Mfng
ENSMUSG00000018171	Vmp1	6.325723733	6.24666822	6.291033372	6.139628973	6.095639912	6.257008938	6.29241739	6.190378931	6.38062157	6.360139535	6.313840087	6.232496762	6.423855791	Vmp1
ENSMUSG00000018189	Uchl5	4.618670124	4.612800635	4.515228691	4.639134774	4.437813415	4.527807549	4.506286056	4.57440095	4.522648855	4.784261934	4.702885987	4.61608141	4.665063001	Uchl5
ENSMUSG00000018196	Glrx2	5.654702642	5.68346859	5.77077852	5.779937084	5.834994145	5.70890445	5.708741479	5.789472286	5.687704809	5.696673709	5.730725834	5.752028162	5.784440394	Glrx2
ENSMUSG00000018199	Ro60	7.430216674	7.532608852	7.467301969	7.477045666	7.443917872	7.487336291	7.479925721	7.624048954	7.46083685	7.398879976	7.506822183	7.507740781	7.495508393	Ro60
ENSMUSG00000018209	Stk4	5.913754275	5.943058283	5.903159381	5.951908482	5.933912101	5.946291685	5.870371289	5.994807108	5.894176767	5.923486383	5.979985417	5.941183734	5.906195262	Stk4
ENSMUSG00000018211	Wfdc15b	-4.592652616	-4.592652616	-4.592652616	-4.592652616	-4.592652616	-4.592652616	-3.920318613	-4.592652616	-4.592652616	-4.592652616	-4.017189257	-4.592652616	-4.087027527	Wfdc15b
ENSMUSG00000018217	Pmp22	4.092164004	3.864691791	4.007970739	4.085766266	3.997393798	3.873867443	3.978499983	3.965731273	3.847553487	4.142195939	4.079169606	4.128811152	4.148389311	Pmp22
ENSMUSG00000018238	Gdf9	0.681440971	0.561259131	0.835148467	0.685146372	0.369396448	0.337838804	0.818618948	0.79694337	0.595279755	0.836403232	0.627350032	0.522037036	0.730561355	Gdf9
ENSMUSG00000018239	Zcchc10	1.652892614	1.552278004	2.015665233	1.75987209	1.904014598	1.748217926	2.044635213	1.638836389	1.755174779	1.468153742	1.508357115	1.577956166	1.892207247	Zcchc10
ENSMUSG00000018259	Prl8a2	-3.992024519	-3.952858426	-4.044667934	-4.592652616	-4.592652616	-3.912837254	-4.592652616	-4.592652616	-3.65981305	-4.592652616	-4.592652616	-4.592652616	-2.960993334	Prl8a2
ENSMUSG00000018263	Tbx5	-3.569217552	-3.952858426	-3.648480944	-3.878434978	-3.911532695	-3.912837254	-3.920318613	-4.592652616	-3.65981305	-4.592652616	-4.592652616	-3.844403963	-3.170983098	Tbx5
ENSMUSG00000018286	Psmb6	7.343334815	7.33306751	7.477413998	7.457347829	7.413767534	7.417475004	7.361889272	7.315630527	7.317927105	7.312475589	7.373727805	7.24139603	7.347569607	Psmb6
ENSMUSG00000018287	Spag7	5.133267212	5.19147939	5.267258289	5.227903804	5.307540043	5.347152242	5.191941772	5.20686991	5.145649777	5.188730544	5.293822698	5.183551836	5.138175772	Spag7
ENSMUSG00000018293	Pfn1	6.927278909	6.871678126	6.945428496	6.76537772	6.777401861	6.842651872	6.934548743	6.849843193	6.880587092	6.880913569	6.871524913	6.84671552	6.794110678	Pfn1
ENSMUSG00000018322	Tomm34	5.1411631	5.128958399	4.898148519	4.826281614	4.829077227	4.876735306	5.000085051	4.964738664	5.094069229	5.041787605	4.982323826	5.037126325	5.078521191	Tomm34
ENSMUSG00000018326	Ywhab	8.789019454	8.787154446	8.778527955	8.734085081	8.644429282	8.628828224	8.760912405	8.706975274	8.858121769	8.816535852	8.817649577	8.70402793	8.932492819	Ywhab
ENSMUSG00000018334	Ksr1	4.873736293	4.875200297	4.669746795	4.660495742	4.764176906	4.764690404	4.89782809	4.81530176	5.025635909	4.939924363	4.837108038	4.819053997	4.758890514	Ksr1
ENSMUSG00000018339	Gpx3	3.317832672	3.388664623	3.399781704	3.25090297	3.038935873	3.181477969	3.315683483	3.060346066	3.143806418	3.241816272	3.205336361	3.144916849	3.178338084	Gpx3
ENSMUSG00000018340	Anxa6	6.510120439	6.567647466	6.27898771	6.002373217	5.950925507	6.195478693	6.412288238	6.083223481	6.35262766	6.298337748	6.291190416	6.252359509	6.544374917	Anxa6
ENSMUSG00000018341	Il12rb2	-3.242647782	-2.472087932	-2.101974865	-3.402868158	-2.586563009	-1.78131574	-2.226528033	-2.177760573	-2.379735049	-2.958448069	-2.61411432	-2.248245962	-1.64483428	Il12rb2
ENSMUSG00000018347	Zkscan6	3.973354487	3.955681874	4.197572315	4.181754379	4.301750326	4.278024488	3.994177114	4.04982225	4.009865053	3.960174393	3.874595525	3.986064003	3.843828553	Zkscan6
ENSMUSG00000018362	Kpna2	5.937122903	5.981064287	5.823929526	5.652475906	5.610457286	5.72260106	5.908690791	5.858074234	5.822511977	5.805843983	5.923161162	5.774106217	6.000549597	Kpna2
ENSMUSG00000018363	Smurf2	6.055119984	6.029889501	6.160399046	6.207544001	6.192054076	6.170212467	6.105562854	6.243394184	6.16615491	6.108538848	6.223773952	6.10897781	6.100493347	Smurf2
ENSMUSG00000018372	Cep95	3.473257312	3.346637494	3.428291098	3.425041618	3.654794238	3.332027838	3.518238756	3.525341049	3.52288548	3.55981493	3.276627176	3.552501439	3.357969883	Cep95
ENSMUSG00000018377	Vezf1	6.070362612	6.10307801	6.313438287	6.392617676	6.480873521	6.341099983	6.245936934	6.398506572	6.121964191	6.196942535	6.284814334	6.306511637	6.146212653	Vezf1
ENSMUSG00000018378	Cuedc1	5.163733658	5.196038272	5.396182735	5.481271129	5.425561769	5.346267783	5.439406499	5.275362343	5.395935066	5.289478748	5.281819176	5.350245897	5.225287169	Cuedc1
ENSMUSG00000018379	Srsf1	8.368782643	8.315179815	8.455925989	8.363178428	8.440426675	8.347745723	8.399094548	8.364566049	8.383912049	8.378524806	8.421520011	8.399788845	8.313391701	Srsf1
ENSMUSG00000018381	Abi3	0.49684987	0.341848037	-0.057967666	0.033900528	-0.480672663	-0.535176103	0.318502335	-0.090323402	0.22859287	0.150216089	-0.128199494	0.206964338	-0.027916457	Abi3
ENSMUSG00000018387	Shroom1	2.18812285	2.236912684	1.625831499	1.702184775	1.593267195	1.503623769	2.199488026	2.053695523	2.171821232	1.939214011	1.925864551	1.98455856	2.212264778	Shroom1
ENSMUSG00000018395	Kif3a	7.646125949	7.655376707	7.571335467	7.622140544	7.638435452	7.620773989	7.599317997	7.662207897	7.620299277	7.682855942	7.67715821	7.691201025	7.67925329	Kif3a
ENSMUSG00000018398	Septin8	5.90708091	6.044625049	5.55445918	5.619354396	5.419673749	5.63260821	5.845276949	5.848114536	5.978916816	5.952219113	5.906156876	5.885895384	6.043037328	Septin8
ENSMUSG00000018401	Mtmr4	7.315111417	7.323307315	7.338718831	7.326727125	7.387936416	7.275557514	7.341461188	7.366056716	7.389855033	7.424922106	7.402941158	7.417783875	7.434140394	Mtmr4
ENSMUSG00000018405	Mrm1	4.055495923	4.079277272	3.876834841	3.813481201	3.710974781	3.907834111	4.156238933	3.978570359	4.149636508	4.15284448	4.179625103	4.104208025	4.1284383	Mrm1
ENSMUSG00000018411	Mapt	10.98180758	11.00439182	10.96488964	10.96134484	10.95855325	10.96127113	10.97233075	10.96275164	11.02609719	11.0253157	11.03469455	11.02369544	10.90951509	Mapt
ENSMUSG00000018412	Kansl1	6.173204594	6.195222483	6.257121021	6.27981865	6.286592026	6.326374659	6.153721628	6.260015813	6.161606449	6.17534426	6.204430036	6.232767008	6.017307715	Kansl1
ENSMUSG00000018415	Gid4	5.727018747	5.733875399	5.508468963	5.591822129	5.579858269	5.609204673	5.698524939	5.770086405	5.746594277	5.760147318	5.674452224	5.781514277	5.704878316	Gid4
ENSMUSG00000018417	Myo1b	6.734885196	6.716276578	6.784084456	6.749090155	6.800889174	6.768001882	6.65703052	6.752019112	6.606030189	6.674704951	6.788061828	6.718468489	6.683945393	Myo1b
ENSMUSG00000018425	Dhx40	5.342537895	5.283458714	5.330416321	5.377292045	5.345303029	5.38640191	5.310278216	5.290886653	5.363956531	5.202463236	5.272750537	5.266668038	5.220583197	Dhx40
ENSMUSG00000018427	Ypel2	3.915192553	3.878371228	3.715853323	3.835112796	3.814608289	3.777425457	3.811579273	3.956490034	3.910353496	3.927472768	3.755957908	3.801629332	4.015038195	Ypel2
ENSMUSG00000018428	Akap1	6.298915999	6.308182441	6.346745954	6.368250828	6.352977987	6.324130379	6.339201708	6.435227977	6.348631457	6.33425502	6.482616834	6.398995991	6.340832659	Akap1
ENSMUSG00000018433	Nol11	5.672367746	5.672387386	5.957963364	5.831967229	5.899875645	5.846616806	5.734970764	5.694282307	5.606922711	5.68388162	5.793895057	5.798044625	5.658925343	Nol11
ENSMUSG00000018442	Derl2	5.18000705	5.196038272	5.222823019	5.151295217	5.176005467	5.0935761	5.189998335	5.168165661	5.352694219	5.277364697	5.274265941	5.236260045	5.215188382	Derl2
ENSMUSG00000018446	C1qbp	5.561018504	5.449972256	5.656572676	5.613107469	5.588881452	5.592891644	5.501839928	5.455403099	5.518386042	5.567991392	5.573441816	5.468787781	5.540978191	C1qbp
ENSMUSG00000018449	Rpain	3.419444167	3.395023035	3.36534595	3.432156196	3.572274336	3.428782313	3.551920607	3.59607829	3.715175826	3.527448068	3.474163197	3.531565704	3.434247278	Rpain
ENSMUSG00000018451	6330403K07Rik	8.152215139	8.06378656	8.322917018	8.310222204	8.317684459	8.28046665	8.220808282	8.224152007	8.142248521	8.182972639	8.237519349	8.192082572	8.069050154	6330403K07Rik
ENSMUSG00000018459	Slc13a3	4.053637825	4.230926599	3.846427754	3.673403909	3.974625577	4.182149628	4.337470449	3.569653561	3.953092581	4.10612222	4.047616412	3.829056661	4.352596206	Slc13a3
ENSMUSG00000018470	Kcnab3	2.551540982	2.609216446	2.711988512	2.434145738	2.59531445	2.309193453	2.630502254	2.386568508	2.762401724	2.567531804	2.502989237	2.889189359	2.652292206	Kcnab3
ENSMUSG00000018474	Chd3	9.451548862	9.48932494	9.353934839	9.45496574	9.449554626	9.408394516	9.417395373	9.4844199	9.463818731	9.492384936	9.438682291	9.492732738	9.446309952	Chd3
ENSMUSG00000018476	Kdm6b	3.533158538	3.457111815	3.757303144	3.732230223	3.762393201	3.795682338	3.839122756	3.799963317	3.685911237	3.562479675	3.384397525	3.667320029	3.211228791	Kdm6b
ENSMUSG00000018479	1700125H20Rik	-1.55188774	-1.648303432	-0.840425118	-0.450612914	-1.352739084	-1.355840704	-1.79844659	-1.393503341	-2.244807339	-1.8299956	-1.448198984	-2.067017856	-1.568412343	1700125H20Rik
ENSMUSG00000018481	Appbp2	7.38586136	7.455615187	7.344339951	7.362778346	7.325427125	7.35860466	7.321405633	7.433550955	7.393253915	7.47014853	7.432423277	7.435149667	7.452310629	Appbp2
ENSMUSG00000018486	Wnt9b	1.298537016	1.27734232	1.393204342	1.540419215	1.21232861	1.313987963	0.971256872	0.746362965	1.142577342	1.349737568	1.390336638	1.349814267	1.815849907	Wnt9b
ENSMUSG00000018500	Adora2b	1.691641506	1.318063934	1.261122439	1.132217454	0.938847215	1.269892973	1.405696464	1.591862533	1.390763696	1.501862843	1.321645794	1.396877614	1.757663684	Adora2b
ENSMUSG00000018501	Ncor1	8.134964524	8.169215163	8.051683377	8.154937959	8.167673357	8.169089533	8.031519325	8.25416046	8.123855439	8.167521535	8.124863836	8.181481622	8.083648425	Ncor1
ENSMUSG00000018507	Trpv2	5.232689304	5.240851864	4.783455848	4.762799257	4.680828647	4.833208465	5.171403929	5.085801317	5.253595539	5.29829818	5.179592622	5.188575848	5.174071119	Trpv2
ENSMUSG00000018509	Cenpv	4.858916888	4.825458903	4.706186804	4.725642372	4.764176906	4.758055245	4.876235565	4.855629116	4.952916973	4.975350789	4.847325177	4.816171405	4.714652301	Cenpv
ENSMUSG00000018537	Pcgf2	3.863099269	3.686954773	4.249331656	4.27966245	4.339663186	4.283579295	4.142235658	4.169827639	4.059606642	3.92953848	3.898375439	4.232990394	3.688983752	Pcgf2
ENSMUSG00000018541	Cwc25	4.504965602	4.28328029	4.650075824	4.769836389	4.712823163	4.638878004	4.493736499	4.452169885	4.344156057	4.223578908	4.454193094	4.478821686	4.528190717	Cwc25
ENSMUSG00000018543	1700001P01Rik	-3.242647782	-2.670251378	-2.225735309	-3.045805119	-2.821385764	-2.052754888	-1.927523231	-2.465035128	-2.007771032	-2.958448069	-3.287868267	-3.578562527	-2.960993334	1700001P01Rik
ENSMUSG00000018547	Pip4k2b	8.259076568	8.275345226	8.251376176	8.269220095	8.253403298	8.243536063	8.232421304	8.281246092	8.266943899	8.282797611	8.298551493	8.276493149	8.25486411	Pip4k2b
ENSMUSG00000018548	Trim37	8.364479699	8.38502127	8.150079088	8.176413263	8.172933345	8.188465426	8.20549809	8.250951339	8.328009144	8.360455101	8.345349547	8.318985513	8.398409608	Trim37
ENSMUSG00000018554	Ybx2	0.992017423	0.731707286	1.272603047	1.265646816	1.481429586	1.254889973	1.684973905	0.997689819	1.471382072	1.220725638	1.00860208	1.571133037	1.054356417	Ybx2
ENSMUSG00000018559	Ctdnep1	4.377076152	4.420504623	4.378469698	4.34331589	4.390433194	4.279878468	4.375589493	4.255212036	4.446169458	4.341527504	4.221073706	4.424021295	4.188858999	Ctdnep1
ENSMUSG00000018565	Elp5	6.065760617	6.09967576	6.045892408	6.097737867	6.07491696	6.050424934	6.072188394	6.057954301	6.018023547	6.085564787	6.028832483	5.992836553	6.097930757	Elp5
ENSMUSG00000018566	Slc2a4	1.371949681	1.608077181	1.754220881	1.473029753	1.932648522	1.758891851	1.50908144	1.284370316	1.359331222	1.534802268	1.682807704	1.618230856	1.609270092	Slc2a4
ENSMUSG00000018567	Gabarap	7.359029928	7.298931888	7.32758246	7.24247523	7.220719107	7.295626791	7.24437293	7.242619416	7.252241319	7.175365805	7.226117006	7.199425513	7.153214878	Gabarap
ENSMUSG00000018569	Cldn7	-3.569217552	-3.511167268	-2.510531351	-4.592652616	-4.592652616	-4.592652616	-3.117076209	-4.025670204	-4.592652616	-3.555564411	-4.017189257	-3.844403963	-4.087027527	Cldn7
ENSMUSG00000018570	2810408A11Rik	1.929062157	1.939189288	2.651717571	2.692967634	2.682195162	2.480198237	2.230073455	2.094707787	1.584444627	1.914396538	2.147110359	2.305518604	1.712430278	2810408A11Rik
ENSMUSG00000018572	Phf23	5.384533368	5.390753817	5.521157845	5.466620513	5.483156867	5.418734254	5.444306173	5.568300398	5.411981578	5.44486357	5.540447277	5.347752853	5.496641048	Phf23
ENSMUSG00000018574	Acadvl	5.339490918	5.302186523	5.407943026	5.406483341	5.291048332	5.412832485	5.441858416	5.457369895	5.374476639	5.38816164	5.392010948	5.315455475	5.501081168	Acadvl
ENSMUSG00000018581	Dnah11	2.139899154	2.530542836	2.001935919	2.34648845	1.988265838	2.44096751	2.168240109	2.33044229	2.091202823	1.955524947	1.986287695	2.203320784	2.469526566	Dnah11
ENSMUSG00000018583	G3bp1	7.464884326	7.461307203	7.531723032	7.529193938	7.552066048	7.467747768	7.503199685	7.505017648	7.451396007	7.481633045	7.558420104	7.489762959	7.463729629	G3bp1
ENSMUSG00000018585	Atox1	5.294570938	5.270548927	5.160076226	5.021698365	5.056418938	5.148388424	5.15356432	5.119313402	5.203585031	5.053200631	5.073923482	5.040217671	5.222601063	Atox1
ENSMUSG00000018589	Glra2	6.971988667	6.922355375	7.008582317	7.050392345	7.065612858	7.05863919	6.945533744	7.004686487	6.970879947	7.079321576	7.095488309	7.056060504	6.97236949	Glra2
ENSMUSG00000018593	Sparc	8.415648584	8.440249697	8.243193572	8.209656672	8.058369007	8.2639355	8.346847861	8.225979838	8.402101903	8.42355773	8.361033565	8.240795412	8.562534727	Sparc
ENSMUSG00000018595	Glra4	-3.242647782	-3.952858426	-3.648480944	-2.521244665	-2.821385764	-3.104238294	-2.4030195	-4.592652616	-2.882226663	-2.732601845	-3.026751358	-2.835999204	-2.214867059	Glra4
ENSMUSG00000018599	Mief2	4.693365749	4.593578911	4.643458777	4.652903081	4.577334718	4.513696589	4.685261625	4.473058492	4.689917691	4.591600711	4.556129819	4.55773808	4.666051905	Mief2
ENSMUSG00000018604	Tbx3	1.139454732	1.235437827	0.925192065	0.925930698	1.099000195	1.704714531	1.173635612	0.997689819	1.179041623	1.002602739	0.887091536	0.631030847	1.147932186	Tbx3
ENSMUSG00000018620	Mmp20	-4.592652616	-4.592652616	-4.592652616	-4.592652616	-3.911532695	-4.592652616	-4.592652616	-4.592652616	-4.592652616	-4.592652616	-4.017189257	-4.592652616	-4.592652616	Mmp20
ENSMUSG00000018623	Mmp7	-4.592652616	-4.592652616	-4.592652616	-4.592652616	-4.592652616	-4.592652616	-3.117076209	-4.592652616	-4.592652616	-4.592652616	-4.592652616	-4.592652616	-4.592652616	Mmp7
ENSMUSG00000018634	Crhr1	4.101187233	4.144883884	3.679659736	3.583605239	3.557028789	3.849106395	4.082729102	3.945321839	4.463518686	4.350806302	4.217927289	4.219963148	4.285972288	Crhr1
ENSMUSG00000018648	Dusp14	2.937403055	3.00388655	2.660483403	2.669077558	2.515538859	2.812843927	2.636223054	2.732433283	2.967409908	2.779348691	3.033440054	2.711336494	3.150344497	Dusp14
ENSMUSG00000018651	Tada2a	4.644823844	4.646500807	4.793452636	4.860964702	4.781333866	4.788327435	4.707169098	4.791592648	4.637380081	4.733142542	4.771020778	4.764023015	4.765364644	Tada2a
ENSMUSG00000018654	Ikzf1	2.104439264	2.164324197	2.546885468	2.607562076	2.630697018	2.518390356	2.260023905	2.235835363	1.943586862	1.810623613	2.471629631	2.194468299	2.321737708	Ikzf1
ENSMUSG00000018656	Tcaf3	-4.592652616	-4.592652616	-4.592652616	-4.592652616	-4.592652616	-4.592652616	-4.592652616	-4.025670204	-4.592652616	-4.592652616	-4.592652616	-4.170552871	-4.592652616	Tcaf3
ENSMUSG00000018659	Pnpo	4.330262505	4.384210152	4.530849392	4.424040892	4.506088073	4.404071432	4.489002127	4.482103007	4.35482101	4.453431847	4.388545062	4.410706435	4.471623828	Pnpo
ENSMUSG00000018661	Cog1	5.674787425	5.651958728	5.668028479	5.606833375	5.669065686	5.642008504	5.774414746	5.659395895	5.785052438	5.688768181	5.653061787	5.7512738	5.719241315	Cog1
ENSMUSG00000018666	Cbx1	6.179182143	6.154109274	6.153817864	6.118835462	6.179664639	6.132746459	6.160684733	6.193135491	6.137488875	6.245424739	6.228862773	6.17824587	6.183638454	Cbx1
ENSMUSG00000018669	Cdk5rap3	5.226929826	5.225770906	5.407292186	5.419071119	5.30297789	5.369089306	5.344752128	5.142317127	5.199892817	5.342379779	5.268955048	5.265083496	5.287012437	Cdk5rap3
ENSMUSG00000018672	Copz2	1.810836829	1.753726179	1.826105261	1.654314344	1.730056038	1.910191501	1.821790309	1.591862533	1.593478431	1.456740045	1.941209237	1.932270338	1.665732618	Copz2
ENSMUSG00000018677	Slc25a39	5.891561995	5.977890961	5.816105156	5.681872593	5.701319227	5.772835487	5.984088539	5.787910125	5.90736794	5.81592927	5.889444266	5.808598024	5.957984234	Slc25a39
ENSMUSG00000018678	Sp2	1.572125499	1.629806273	1.687170759	1.930348588	1.651846468	1.693630576	1.496556281	1.386993314	1.747101485	1.577583295	1.401473742	1.650955003	1.318634127	Sp2
ENSMUSG00000018697	Aatf	4.708796595	4.776378504	4.867245774	4.93920576	4.927202732	4.842019525	4.607311578	4.713652332	4.519097459	4.590295578	4.729643792	4.747474217	4.623922986	Aatf
ENSMUSG00000018698	Lhx1	2.734319411	2.630928514	3.117333474	3.029557003	2.957675804	2.848260276	2.407808383	2.753929407	2.546802325	2.779348691	2.821770245	2.591701083	2.500902193	Lhx1
ENSMUSG00000018707	Dync1h1	10.38587161	10.36336364	10.50647443	10.3948835	10.44592115	10.41263445	10.38421719	10.49594587	10.47531476	10.20595782	10.28070649	10.35039831	10.15672203	Dync1h1
ENSMUSG00000018727	Cpsf4l	-3.569217552	-4.592652616	-3.648480944	-3.878434978	-4.592652616	-4.592652616	-4.592652616	-3.043877207	-3.351700535	-4.592652616	-4.017189257	-3.844403963	-4.087027527	Cpsf4l
ENSMUSG00000018733	Pex12	2.981071905	2.913767049	3.248117195	3.201793711	3.065036326	3.124840694	3.145617879	3.09107358	3.087370491	3.03863598	3.252227904	3.037637932	3.194877166	Pex12
ENSMUSG00000018736	Ndel1	6.309854625	6.324929956	6.224610589	6.178223764	6.214090421	6.252767324	6.317557682	6.303304604	6.372772285	6.415722768	6.378674387	6.295428684	6.375705837	Ndel1
ENSMUSG00000018740	Slc25a35	-1.026579262	-0.745200343	-0.744734276	-1.978002514	-1.179309983	-1.910660891	-0.553963894	-0.94256342	-0.96471064	-1.204637295	-0.761361923	-1.198065134	-0.919924711	Slc25a35
ENSMUSG00000018750	Zbtb4	5.850413749	5.91346678	5.409243827	5.371752306	5.419673749	5.504480569	5.793099557	5.758966607	5.974601501	5.96284805	5.804946051	5.924885463	5.971646287	Zbtb4
ENSMUSG00000018752	Tnfsfm13	-1.645379999	-2.297885411	-1.98799741	-2.137383776	-2.207584017	-1.78131574	-1.200557026	-1.553281502	-2.121426487	-1.8299956	-0.97516749	-2.154788095	-1.426736026	Tnfsfm13
ENSMUSG00000018761	Mpdu1	5.524592177	5.405000492	5.673451816	5.728129463	5.629530572	5.585415211	5.529000125	5.40669883	5.482364822	5.492451088	5.535400766	5.426413363	5.577701042	Mpdu1
ENSMUSG00000018765	Fxr2	6.443569686	6.47727469	6.657349002	6.62496871	6.675554108	6.568578651	6.60619948	6.609836467	6.572728368	6.556708642	6.639885496	6.581735559	6.61750965	Fxr2
ENSMUSG00000018770	Atp5g3	7.560068295	7.422734747	7.495132704	7.363941424	7.365139945	7.441278047	7.540284612	7.390452346	7.498294942	7.466596361	7.48310177	7.396110308	7.579388573	Atp5g3
ENSMUSG00000018774	Cd68	2.139899154	2.332766331	2.607071236	2.626293688	2.341394041	2.330816843	2.360209328	2.6794969	1.950634722	1.863442922	1.956392431	1.916207045	2.081990875	Cd68
ENSMUSG00000018776	Slc35g3	-2.751934405	-1.45293819	-2.865730035	-3.878434978	-3.102004554	-3.912837254	-3.463502695	-4.025670204	-2.694603279	-2.073018156	-2.61411432	-2.067017856	-1.811012342	Slc35g3
ENSMUSG00000018796	Acsl1	5.826129347	5.823225814	5.827339389	5.753200996	5.77893276	5.86278747	5.675096046	5.702597328	5.64380821	5.782605296	5.715189208	5.750141517	5.722572206	Acsl1
ENSMUSG00000018800	Abca5	6.244165572	6.214224686	6.248789392	6.267938688	6.258121377	6.304228709	6.286063263	6.297094863	6.213067479	6.243350352	6.260171983	6.240582215	6.319308262	Abca5
ENSMUSG00000018809	Smyd4	4.464981493	4.425172074	4.357059654	4.367640137	4.226657267	4.454189694	4.524908052	4.409462839	4.506000362	4.384326933	4.406621741	4.355190424	4.436123847	Smyd4
[truncated: 53,489 more rows]
