# Supplementary material for: Identifying putative substrates of Calpain-15 in neurodevelopment
Source: PLoS One. 2025 Apr 16;20(4):e0319489. doi: 10.1371/journal.pone.0319489 (PMC12002525; doi:10.1371/journal.pone.0319489)
Supplement: S1 Extended DataTable — Transcription factors that are predicted to regulate differentially expressed genes based on consensus sequence of the binding motif. (XLSX) [file pone.0319489.s003.xlsx]

## Sheet: Extended Table S1A
Extended Table S1 LISA analyses of differentially expressed genes.
Transcription factors that are predicted to regulate differentially expressed genes based on consensus sequence of the binding motif.
Exported data
Transcription Factor	rank	1st Sample p-value	2nd Sample p-value	3rd Sample p-value	4th Sample p-value	5th Sample p-value
SP2	1	2.68E-05
PAX5	2	4.96E-05	6.52E-04	4.12E-03
GLI2	3	6.56E-05
SP4	4	8.05E-05
Atoh1	5	1.08E-04	1.91E-01
NFIX	6	1.26E-04	7.50E-03
PAX2	7	1.27E-04	3.41E-03	1.47E-02
E2F1	8	1.57E-04	3.88E-04
Pax5	9	1.76E-04
Klf12	10	1.90E-04
ETV1	11	2.43E-04
GMEB2	12	2.55E-04	8.16E-04	4.08E-01
NFIA	13	3.00E-04
ATF2	14	3.35E-04
E2f4	15	3.42E-04
PLAGL1	16	3.56E-04
MAX	17	3.67E-04
BRCA1	18	4.18E-04
SREBF2	19	4.51E-04	1.19E-02
E2F3	20	4.56E-04	2.02E-02
Gmeb1	21	4.89E-04
ZBTB33	22	4.89E-04	4.03E-02
USF1	23	5.26E-04
Zfp161	24	5.30E-04
XBP1	25	5.43E-04	1.38E-02
SMAD3	26	5.59E-04	1.21E-01	6.60E-01
VDR	27	5.66E-04	1.80E-03	7.59E-02
GLIS1	28	5.78E-04
HEY1	29	6.71E-04
ESR2	30	7.01E-04
ZNF219	31	7.33E-04
Gm5454	32	7.34E-04
ZBTB7B	33	7.47E-04	7.55E-02
NR0B1	34	8.28E-04
HES7	35	8.35E-04
TP53	36	8.74E-04
E2F4	37	8.76E-04
Zscan10	38	8.82E-04
NR1H3	39	8.93E-04
EGR4	40	9.04E-04
PAX3	41	9.36E-04	5.19E-01
Esr1	42	1.03E-03
TEAD2	43	1.06E-03
EGR3	44	1.07E-03
Tcfap2a	45	1.08E-03	4.40E-03	4.61E-03
Klf7	46	1.13E-03
DEAF1	47	1.13E-03
MGA	48	1.25E-03	5.69E-03
E2F2	49	1.40E-03	2.19E-03
AHR	50	1.41E-03
SIX6	51	1.44E-03
HINFP	52	1.48E-03
Rara	53	1.54E-03	2.67E-01
E2F1::TFDP1	54	1.57E-03
KLF14	55	1.61E-03
Tbx3	56	1.64E-03
FLI1	57	1.76E-03	8.66E-02
MAZ	58	1.77E-03
PAX4	59	1.77E-03	4.36E-02	8.60E-02
Tcfap2c	60	1.84E-03
Creb1	61	1.86E-03
Etv6	62	1.95E-03
TFAP2A	63	2.07E-03	2.74E-02
Etv5	64	2.09E-03
ETV7	65	2.10E-03
CENPB	66	2.12E-03
ESR1	67	2.15E-03
PAX9	68	2.17E-03
MYC	69	2.22E-03
GLIS3	70	2.27E-03
HES1	71	2.35E-03
HINFP1	72	2.43E-03	2.89E-03
ZFP42	73	2.45E-03
GABPB1	74	2.56E-03
Creb3l2	75	2.64E-03
HES5	76	2.73E-03
Max	77	2.83E-03
ATF4	78	2.92E-03	1.18E-02
Ets1	79	2.93E-03
FOXN1	80	3.25E-03
Zfx	81	3.28E-03
Tcfcp2l1	82	3.32E-03
Ctcf	83	3.49E-03
E2F1::TFDP2	84	3.50E-03
Mycn	85	3.66E-03
ZNF711	86	3.74E-03
ZIC1	87	3.77E-03	3.94E-03	5.60E-03
PPARG::RXRA	88	3.86E-03	1.45E-01
Zic3	89	4.02E-03	6.17E-03
ZIC2	90	4.09E-03	3.23E-02
Tcfap2e	91	4.10E-03
BATF	92	4.13E-03
TFAP2B	93	4.16E-03	5.67E-03	2.68E-02
ELF2	94	4.26E-03
NFYA	95	4.33E-03
CREB3L1	96	4.48E-03
HEY2	97	4.53E-03
NR3C2	98	4.58E-03
E4F1	99	4.65E-03
EHF	100	4.66E-03
Ikzf3	101	4.79E-03
Rarg	102	4.85E-03	6.81E-02	1.76E-01
ZIC3	103	4.98E-03
GLIS2	104	4.98E-03
IRF5	105	4.99E-03
TBX5	106	5.02E-03	5.31E-02
Trp53	107	5.05E-03
RUNX2	108	5.22E-03	2.18E-02	8.94E-02
ATF1	109	5.33E-03
Egr3	110	5.41E-03
HOXC9	111	5.43E-03
Hic1	112	5.45E-03
BHLHE22	113	5.54E-03
FOXD3	114	5.54E-03	3.10E-01	3.33E-01
TFEC	115	5.58E-03
MNT	116	6.13E-03
TBX2	117	6.15E-03	2.09E-02
Fli1	118	6.41E-03
E2F6	119	6.51E-03	3.69E-02
CREB3	120	6.62E-03
NFIC	121	6.65E-03
EGR1	122	7.02E-03
ATF3	123	7.05E-03
MTF1	124	7.27E-03	1.32E-02
THRB	125	7.47E-03	2.03E-02	3.22E-01
ETV3	126	7.52E-03
Nkx6-3	127	7.67E-03
TP63	128	7.76E-03
Irf4	129	7.86E-03	5.91E-02
Zbtb3	130	7.92E-03
Bhlhb2	131	8.04E-03
GABPA	132	8.09E-03
Hoxb3	133	8.32E-03
ETV6	134	8.34E-03
IRF3	135	8.35E-03
Usf2	136	8.42E-03
ARNT	137	8.63E-03
ELK4	138	8.71E-03
PAX8	139	8.99E-03
PATZ1	140	9.05E-03
HMGN1	141	9.08E-03
WT1	142	9.30E-03
Myc	143	9.36E-03
EGR2	144	9.54E-03
MYBL1	145	9.55E-03	1.83E-02
E2F7	146	9.57E-03
Runx1	147	9.67E-03
E2f3	148	9.75E-03
PRDM4	149	9.83E-03
NOTO	150	9.83E-03
HIF1A	151	1.01E-02
TFE3	152	1.01E-02
TCF4	153	1.01E-02	7.46E-01
MYBL2	154	1.02E-02	6.86E-02	2.62E-01
Zfp128	155	1.05E-02
SP8	156	1.12E-02
STAT4	157	1.14E-02
ZBTB7C	158	1.16E-02
Spdef	159	1.17E-02
ELF3	160	1.18E-02
NR2C2	161	1.19E-02	2.70E-01
BHLHE23	162	1.21E-02
ZBTB7A	163	1.22E-02	1.76E-02	1.89E-02
MAF	164	1.22E-02	4.67E-02
MZF1	165	1.27E-02
LHX2	166	1.29E-02	4.09E-01
FEV	167	1.30E-02
ERG	168	1.31E-02	1.65E-02
PROX1	169	1.32E-02
Glis2	170	1.33E-02
SMAD4	171	1.33E-02	3.18E-02
Elf4	172	1.33E-02
SPIB	173	1.35E-02	6.08E-02
NEUROG2	174	1.35E-02
YY2	175	1.36E-02
Mxi1	176	1.37E-02
Irf5	177	1.38E-02
MEIS1	178	1.38E-02	9.02E-01
ZIC4	179	1.40E-02
BHLHA15	180	1.42E-02
Foxk1	181	1.44E-02	3.14E-01
KLF16	182	1.44E-02
SP3	183	1.44E-02	5.41E-02
ATF6	184	1.45E-02
TFCP2	185	1.52E-02	4.32E-01
Yy1	186	1.55E-02
GLI3	187	1.56E-02
Gfi1b	188	1.59E-02
Tcfap2b	189	1.59E-02
MEIS3	190	1.66E-02	2.09E-01
Klf4	191	1.66E-02
Hoxb4	192	1.73E-02	2.71E-01
INSM1	193	1.74E-02
ERF	194	1.75E-02
REST	195	1.75E-02
Jun	196	1.78E-02
ELF1	197	1.78E-02
TFEB	198	1.80E-02
Hmx3	199	1.80E-02
KLF13	200	1.83E-02
GSX2	201	1.83E-02	4.65E-01
BCL6B	202	1.85E-02
TBP	203	1.92E-02	4.78E-01
IRF8	204	1.95E-02
ZNF263	205	1.96E-02
Snai1	206	1.96E-02
Egr2	207	2.04E-02
OLIG1	208	2.05E-02
ZNF423	209	2.06E-02
NR2F6	210	2.08E-02	8.94E-02
CEBPD	211	2.08E-02	3.90E-01
ETS2	212	2.09E-02
Ovol2	213	2.12E-02
ETV5	214	2.14E-02
Dmrtc2	215	2.18E-02
ZNF354C	216	2.24E-02
KLF15	217	2.29E-02
BHLHB3	218	2.30E-02
Srebf1	219	2.31E-02
GCM2	220	2.34E-02
MESP1	221	2.40E-02
MLX	222	2.46E-02
POU5F1	223	2.48E-02
Klf1	224	2.50E-02
ETV4	225	2.52E-02
ZNF524	226	2.53E-02
HOXA2	227	2.55E-02
SF1	228	2.58E-02
CTCF	229	2.65E-02
Zfp740	230	2.65E-02
KLF12	231	2.71E-02
TFAP2C	232	2.78E-02
Jdp2	233	2.78E-02	4.06E-02
IRX2	234	2.85E-02	9.75E-01
ETS1	235	2.85E-02	4.10E-01
TBX4	236	2.85E-02
NFAT5	237	2.89E-02
POU3F1	238	2.93E-02	5.08E-01	9.26E-01
EPAS1	239	2.97E-02
ZBTB49	240	2.97E-02
NFIB	241	2.98E-02
TBX22	242	2.99E-02
BATF3	243	3.00E-02
ZNF784	244	3.02E-02
RFX1	245	3.03E-02
ELF4	246	3.07E-02
BHLHB2	247	3.10E-02
TFCP2L1	248	3.10E-02
RARG	249	3.19E-02	5.63E-02	1.08E-01
Batf	250	3.20E-02
Meis2	251	3.21E-02	9.90E-01
TAL1	252	3.25E-02	3.10E-01
RFX5	253	3.31E-02
RUNX1	254	3.32E-02	1.39E-01
IRF4	255	3.33E-02	4.96E-02
Sfpi1	256	3.36E-02	5.68E-02	5.68E-02
SMAD1	257	3.38E-02	1.08E-01
Elk3	258	3.42E-02
PAX6	259	3.43E-02	7.16E-02	5.67E-01
STAT1	260	3.44E-02
NHLH1	261	3.48E-02
Lhx8	262	3.51E-02	1.18E-01	2.59E-01	3.79E-01
HSF2	263	3.52E-02
SP1	264	3.70E-02	5.92E-02
FOXO4	265	3.72E-02	5.97E-01
Trp63	266	3.78E-02
Mlx	267	3.86E-02
TCF3	268	3.86E-02	9.14E-01
PLAG1	269	3.89E-02
JDP2	270	3.89E-02	4.85E-02
NFATC2	271	3.93E-02
ELK1	272	3.97E-02
RORA	273	4.01E-02	9.54E-01
JUND	274	4.03E-02
LHX4	275	4.06E-02
Ebf1	276	4.08E-02
CLOCK	277	4.09E-02
Tead4	278	4.12E-02
Esrrb	279	4.13E-02
GZF1	280	4.15E-02
RFX2	281	4.18E-02	1.27E-01
POU4F3	282	4.19E-02
Tfcp2	283	4.25E-02
EMX1	284	4.26E-02	8.26E-01
SRF	285	4.31E-02
NANOG	286	4.36E-02	4.31E-01	6.96E-01
ELK3	287	4.43E-02
TEF	288	4.45E-02	5.37E-01	9.68E-01
DPRX	289	4.49E-02
PPARA	290	4.54E-02
HSF1	291	4.61E-02	6.44E-01
VSX2	292	4.67E-02
Nr2e1	293	4.67E-02
CEBPA	294	4.69E-02	6.14E-02
HSFY2	295	4.73E-02	6.39E-01
NKX2-3	296	4.74E-02	2.73E-01
UBP1	297	4.76E-02
ESRRG	298	4.78E-02
RXRG	299	4.79E-02
Rfx1	300	4.92E-02
Gbx2	301	4.98E-02
OLIG3	302	4.99E-02
TBX21	303	5.00E-02	6.21E-01
Stat3	304	5.03E-02
NR2E1	305	5.05E-02	2.18E-01
BACH2	306	5.06E-02
Zfp423	307	5.07E-02
GLI1	308	5.16E-02
PAX1	309	5.18E-02	5.64E-02	2.52E-01
Alx1	310	5.19E-02	3.26E-01
FOXO3	311	5.25E-02	4.80E-01
HOXB13	312	5.28E-02	5.62E-01
Nfic	313	5.30E-02
Hsf1	314	5.30E-02
NFE2L2	315	5.31E-02
GCM1	316	5.38E-02	2.45E-01
Arntl	317	5.42E-02
HOXA4	318	5.47E-02	2.44E-01
PPARG	319	5.49E-02	8.71E-02
SOX2	320	5.56E-02	9.24E-01
NKX2-8	321	5.62E-02
ZNF143	322	5.64E-02
Bcl6	323	5.67E-02
Spi1	324	5.68E-02
ZNF282	325	5.72E-02
ZBED1	326	5.87E-02
Zfp652	327	5.88E-02
HSF4	328	5.88E-02
TCF12	329	5.89E-02
AR	330	5.90E-02
SPIC	331	5.98E-02
GTF2I	332	6.02E-02
HOXC13	333	6.03E-02	7.09E-01
MAFB	334	6.05E-02
HNF4A	335	6.09E-02	8.26E-02
GBX2	336	6.10E-02	7.18E-01
POU4F1	337	6.11E-02
IRF6	338	6.15E-02
RUNX3	339	6.17E-02
Tcf21	340	6.19E-02
OLIG2	341	6.21E-02
Nr1d2	342	6.24E-02
ELF5	343	6.29E-02
Spic	344	6.35E-02
MEF2A	345	6.44E-02	6.10E-01
LBX2	346	6.61E-02	2.30E-01
MLXIPL	347	6.66E-02
Pparg	348	6.70E-02
EOMES	349	6.76E-02
Sox15	350	6.89E-02
ETV2	351	6.92E-02
MYOG	352	6.98E-02
ATF2::JUN	353	6.99E-02
ZBTB12	354	7.00E-02
SOX9	355	7.02E-02	1.56E-01	3.06E-01
Foxg1	356	7.09E-02	5.08E-01
HOXD13	357	7.16E-02	5.94E-01
BARHL2	358	7.19E-02	1.61E-01	5.84E-01
NFE2	359	7.26E-02
TBX15	360	7.30E-02
SIX3	361	7.43E-02
RXRA	362	7.44E-02
SIX2	363	7.54E-02
Nfya	364	7.59E-02
T	365	7.63E-02
PBX3	366	7.76E-02
Gbx1	367	7.76E-02
HOXB3	368	7.79E-02
MYB	369	7.81E-02
DMBX1	370	7.90E-02
Nr5a2	371	7.90E-02
Mafb	372	7.91E-02	1.41E-01
STAT6	373	8.01E-02
NFKB1	374	8.02E-02
TBX20	375	8.14E-02
Esrra	376	8.28E-02
SFPI1	377	8.32E-02
Arx	378	8.35E-02	5.85E-01
HNF1B	379	8.48E-02	2.06E-01	6.64E-01
HOXD12	380	8.50E-02	4.80E-01
SOX13	381	8.56E-02
NEUROD2	382	8.69E-02
TBX1	383	8.78E-02
POLR2B	384	8.80E-02
BHLHE41	385	8.83E-02
EVX1	386	8.86E-02
POU6F1	387	8.86E-02	8.38E-01
SHOX	388	9.03E-02
SREBF1	389	9.06E-02	3.53E-01
Rfx2	390	9.29E-02	2.56E-01
ZBTB6	391	9.33E-02
Atf4	392	9.35E-02
NR3C1	393	9.50E-02
HMX3	394	9.51E-02
NR2F2	395	9.64E-02
Nkx3-1	396	9.74E-02	6.11E-01
Nobox	397	9.80E-02
YY1	398	9.83E-02
NR2F1	399	9.89E-02	1.35E-01
GTF2IRD1	400	9.94E-02	4.83E-01
TP73	401	9.95E-02
RREB1	402	9.95E-02
PBX1	403	9.99E-02
EN1	404	1.00E-01	6.91E-01
Hoxa11	405	1.01E-01	5.67E-01
RFX3	406	1.01E-01
PROP1	407	1.01E-01
HIC1	408	1.02E-01
Rbfox2	409	1.03E-01
FOXH1	410	1.04E-01	6.40E-01
E2F8	411	1.05E-01
LHX9	412	1.05E-01	5.67E-01
POU2F1	413	1.06E-01	1.79E-01	9.28E-01	9.61E-01
Tbx21	414	1.06E-01
Pax7	415	1.07E-01	6.06E-01
TBR1	416	1.08E-01
HOXA3	417	1.08E-01
DMRT1	418	1.08E-01
ALX4	419	1.08E-01	6.60E-01
GBX1	420	1.09E-01
GFI1	421	1.09E-01
HOXB2	422	1.09E-01
Stat1	423	1.09E-01
CUX1	424	1.09E-01	2.77E-01	4.45E-01
Hoxd13	425	1.11E-01	3.93E-01
Bcl6b	426	1.12E-01
Tp53	427	1.12E-01	4.78E-01
NR4A1	428	1.13E-01
IRX5	429	1.19E-01	9.86E-01
Mybl1	430	1.20E-01
ISX	431	1.20E-01
CEBPB	432	1.20E-01
PRRX1	433	1.21E-01	6.24E-01
SMAD2/3	434	1.21E-01
Zfp281	435	1.22E-01
ZSCAN4	436	1.22E-01
BARX1	437	1.23E-01	2.02E-01	2.92E-01
RELA	438	1.23E-01
NR1H4	439	1.23E-01
En2	440	1.25E-01
Hoxd3	441	1.27E-01
VENTX	442	1.27E-01
BSX	443	1.28E-01
IRF9	444	1.29E-01
Rxra	445	1.31E-01
FOXP3	446	1.31E-01	2.28E-01
Hoxd12	447	1.31E-01
Hoxd11	448	1.31E-01
HESX1	449	1.31E-01
TBX18	450	1.31E-01
FOXK1	451	1.31E-01
Crx	452	1.32E-01
Hoxd9	453	1.32E-01	4.78E-01
TBX19	454	1.33E-01
TEAD1	455	1.33E-01	2.26E-01
Nr2f6	456	1.34E-01
Sox8	457	1.37E-01
Rest	458	1.39E-01
MEF2D	459	1.39E-01
Ppara	460	1.39E-01
EVX2	461	1.44E-01
Foxa1	462	1.44E-01
Jund	463	1.46E-01
Hmx2	464	1.47E-01
ZNF713	465	1.47E-01
HOXB9	466	1.48E-01
Nkx2-5	467	1.48E-01
HMGA1	468	1.49E-01	9.23E-01
ZNF589	469	1.49E-01
HMX1	470	1.49E-01
SOX5	471	1.50E-01
RFX4	472	1.50E-01
RARA	473	1.50E-01
DRGX	474	1.51E-01
NFKB2	475	1.52E-01
Homez	476	1.52E-01
Hoxa2	477	1.52E-01
HMX2	478	1.53E-01
POU4F2	479	1.53E-01
BCL6	480	1.53E-01	2.05E-01
Isx	481	1.54E-01
Dmrta2	482	1.56E-01
SOX21	483	1.56E-01	3.77E-01	4.19E-01
Hoxb8	484	1.58E-01
SIX1	485	1.59E-01
CEBPE	486	1.59E-01
FOXD2	487	1.61E-01	2.77E-01
Nkx1-1	488	1.63E-01
Dbx1	489	1.65E-01
MEF2C	490	1.67E-01
DUXA	491	1.69E-01
ZNF435	492	1.70E-01
Nr1d1	493	1.70E-01
ARID3A	494	1.72E-01
Rarb	495	1.73E-01
Myb	496	1.74E-01
PRRX2	497	1.75E-01
Osr2	498	1.75E-01
FOXI1	499	1.75E-01	5.00E-01
SOX15	500	1.76E-01
Shox2	501	1.80E-01
Zfp410	502	1.80E-01
HOXA13	503	1.81E-01	4.12E-01
MEIS1::HOXA9	504	1.81E-01
CNTN2::CREB1	505	1.82E-01
Hoxc10	506	1.84E-01	2.14E-01
MEF2B	507	1.87E-01
GATA5	508	1.87E-01
RAX	509	1.89E-01
NFATC4	510	1.90E-01
HOMEZ	511	1.90E-01
NEUROD1	512	1.90E-01
Rxrb	513	1.91E-01
PDX1	514	1.91E-01	6.19E-01
Cebpb	515	1.92E-01
Dlx2	516	1.92E-01
HOXC5	517	1.93E-01
ZNF238	518	1.95E-01
Obox2	519	1.95E-01
BPTF	520	1.97E-01
ZNF740	521	1.97E-01
Pknox2	522	2.01E-01
MAFA	523	2.01E-01
MEOX1	524	2.04E-01
Otx1	525	2.07E-01
Sox18	526	2.07E-01
HOXC11	527	2.08E-01	4.33E-01
IKZF1	528	2.09E-01	3.79E-01
HOXD8	529	2.10E-01
TEAD4	530	2.10E-01
Creb5	531	2.11E-01
MSX1	532	2.13E-01	6.38E-01
Elf5	533	2.15E-01
GSX1	534	2.15E-01
Nr1h2	535	2.19E-01
Alx4	536	2.20E-01
Prrx2	537	2.23E-01
Dbx2	538	2.23E-01
Sox12	539	2.23E-01
VAX1	540	2.24E-01
SOX8	541	2.25E-01	3.81E-01
Hoxd1	542	2.26E-01
OTX1	543	2.27E-01
SNAI2	544	2.27E-01
NRL	545	2.28E-01
ZNF232	546	2.29E-01
ALX1	547	2.30E-01	5.57E-01
PRDM1	548	2.31E-01
Nkx2-9	549	2.31E-01
ZNF350	550	2.32E-01
CDX1	551	2.33E-01
ID4	552	2.34E-01
TEAD3	553	2.35E-01	3.96E-01
REL	554	2.36E-01
IRF2	555	2.37E-01
Cebpa	556	2.38E-01
SHOX2	557	2.40E-01
BACH1	558	2.40E-01
Zfp105	559	2.42E-01
ALX3	560	2.44E-01	8.88E-01
PGR	561	2.45E-01
Rela	562	2.46E-01
ATF7	563	2.47E-01
RAXL1	564	2.47E-01
PKNOX1	565	2.47E-01
VSX1	566	2.48E-01
Gsc	567	2.50E-01
AIRE	568	2.52E-01
JUN	569	2.52E-01
SCRT1	570	2.54E-01
ARX	571	2.57E-01
RHOXF1	572	2.61E-01
SCRT2	573	2.62E-01
FOXF2	574	2.66E-01
Otp	575	2.69E-01
HIC2	576	2.69E-01
GATA6	577	2.71E-01
Barhl1	578	2.74E-01	5.25E-01
Hoxc9	579	2.74E-01
Meis1	580	2.74E-01
Nr3c1	581	2.74E-01
Meis3	582	2.75E-01	9.60E-01
HOXA10	583	2.78E-01	3.63E-01
Sox2	584	2.80E-01
Hmbox1	585	2.84E-01
SPDEF	586	2.86E-01
POU3F4	587	2.87E-01	9.39E-01	9.45E-01
THRA	588	2.88E-01
HOXC4	589	2.93E-01
PKNOX2	590	2.93E-01
IRF1	591	2.94E-01
FOXB1	592	2.95E-01	9.67E-01
Npas4	593	2.96E-01
STAT5A	594	2.96E-01
ZNF306	595	3.00E-01
CEBPG	596	3.01E-01	6.74E-01
NR1I2	597	3.04E-01
HOXC10	598	3.04E-01	3.43E-01	4.49E-01
IRF7	599	3.04E-01
ESRRA	600	3.04E-01
FOXC1	601	3.05E-01	8.63E-01	9.58E-01
Hdx	602	3.06E-01
Rxrg	603	3.07E-01
ESX1	604	3.07E-01
JUNB	605	3.08E-01
CDC5L	606	3.09E-01
DLX5	607	3.09E-01
FOXO6	608	3.09E-01	4.93E-01
POU3F2	609	3.09E-01	3.21E-01	8.92E-01
Tcf3	610	3.09E-01
MAFK	611	3.11E-01	5.13E-01
NR6A1	612	3.13E-01
ONECUT3	613	3.14E-01
HOXB5	614	3.15E-01	4.76E-01
DBP	615	3.16E-01	8.23E-01
ISL2	616	3.24E-01
HOXA7	617	3.25E-01	5.06E-01
RBPJ	618	3.26E-01
Sox6	619	3.29E-01
Sox10	620	3.30E-01
LHX6	621	3.30E-01	9.83E-01
HMBOX1	622	3.31E-01
Lhx9	623	3.33E-01
SRY	624	3.33E-01	3.98E-01	5.13E-01
TGIF2LX	625	3.34E-01
Vsx1	626	3.41E-01
GRHL1	627	3.42E-01
NKX6-1	628	3.43E-01
Pdx1	629	3.46E-01
FOXL1	630	3.47E-01	9.72E-01
PHOX2B	631	3.48E-01
Osr1	632	3.49E-01
NKX2-1	633	3.50E-01
SATB1	634	3.57E-01
TGIF1	635	3.59E-01
Ascl2	636	3.64E-01
NKX3-1	637	3.65E-01	3.75E-01
Pou3f3	638	3.67E-01
Sox7	639	3.67E-01
HOXA1	640	3.68E-01
Lbx2	641	3.68E-01
FOXD1	642	3.70E-01
PHOX2A	643	3.73E-01	4.70E-01
STAT5B	644	3.74E-01
Vax1	645	3.77E-01
FOXO1	646	3.80E-01	5.24E-01
Nr2f2	647	3.80E-01
DLX1	648	3.80E-01
SOX10	649	3.85E-01	5.53E-01	9.45E-01
EMX2	650	3.86E-01	9.03E-01
FOS	651	3.88E-01
FOSL1	652	3.94E-01
DLX6	653	3.96E-01
HOXC12	654	4.00E-01	7.28E-01
LMO2	655	4.02E-01
Nkx6-1	656	4.03E-01
CART1	657	4.04E-01
NKX6-2	658	4.05E-01
Evx2	659	4.06E-01
PITX2	660	4.11E-01
Dlx1	661	4.11E-01
Uncx	662	4.13E-01	4.75E-01
ONECUT1	663	4.19E-01
Foxq1	664	4.24E-01
FOXJ3	665	4.27E-01	7.75E-01	8.80E-01
FOXA1	666	4.29E-01
ISL1	667	4.29E-01
EN2	668	4.34E-01
GSC2	669	4.35E-01
MAFG	670	4.37E-01
FOXP1	671	4.40E-01	9.55E-01
RXRB	672	4.47E-01
ZNF628	673	4.51E-01
HOXD11	674	4.51E-01	5.15E-01
Obox6	675	4.52E-01
Sox17	676	4.52E-01	5.03E-01
SPI1	677	4.56E-01
Nkx2-6	678	4.56E-01
NFATC1	679	4.56E-01
BARHL1	680	4.59E-01
Mafk	681	4.61E-01
NR2E3	682	4.64E-01	5.23E-01
Isl2	683	4.73E-01
LHX5	684	4.76E-01
Myod1	685	4.80E-01
CUX2	686	4.80E-01
HOXA5	687	4.83E-01
HOXB6	688	4.83E-01
NKX3-2	689	4.85E-01
Zfp691	690	4.90E-01
Foxa2	691	4.97E-01
ZEB1	692	4.99E-01
Sox1	693	5.10E-01	7.32E-01	9.69E-01
POU1F1	694	5.15E-01	8.62E-01	9.95E-01
Hnf4a	695	5.15E-01
Myf5	696	5.18E-01
NFIL3	697	5.20E-01
Pax3	698	5.22E-01
MAFF	699	5.22E-01
DLX4	700	5.28E-01
Gata2	701	5.31E-01
PAX7	702	5.31E-01
GATA2	703	5.39E-01
Sox30	704	5.40E-01
HBP1	705	5.45E-01
LMX1B	706	5.46E-01
VAX2	707	5.50E-01
Nanog	708	5.50E-01
Lhx4	709	5.53E-01
Lhx1	710	5.53E-01
HOXA9	711	5.56E-01
MEOX2	712	5.57E-01	7.20E-01	8.92E-01
SIX4	713	5.57E-01
MNX1	714	5.58E-01
MYF6	715	5.59E-01
FOXA2	716	5.61E-01
FOXG1	717	5.64E-01	9.30E-01
DLX3	718	5.64E-01
MSC	719	5.79E-01
Neurod1	720	5.80E-01
SOX4	721	5.83E-01	9.41E-01
Msx3	722	5.87E-01
Cbfa2t2	723	5.90E-01
Stat5a	724	5.93E-01
POU3F3	725	5.94E-01	7.55E-01	8.05E-01
LMX1A	726	5.97E-01
ONECUT2	727	5.99E-01
DMRT2	728	5.99E-01
Hoxc6	729	6.09E-01
NKX2-2	730	6.09E-01
Hoxb7	731	6.13E-01
HNF1A	732	6.18E-01
FOXC2	733	6.20E-01	8.95E-01
FIGLA	734	6.26E-01
Olig2	735	6.26E-01
NKX2-5	736	6.27E-01	6.98E-01
Sox21	737	6.30E-01
PITX3	738	6.32E-01
MEIS2	739	6.33E-01
Meox2	740	6.34E-01
UNCX	741	6.41E-01	7.77E-01
ZNF333	742	6.43E-01
Stat5b	743	6.62E-01
Sox3	744	6.64E-01	7.83E-01
SIX5	745	6.67E-01
OTX2	746	6.68E-01
Sox11	747	6.76E-01	9.47E-01
Gata4	748	6.79E-01
GATA1	749	6.80E-01
Foxj3	750	6.82E-01	9.55E-01
ZNF410	751	6.84E-01
LHX3	752	6.93E-01
ZBTB16	753	7.03E-01
ATF5	754	7.06E-01
CDX2	755	7.07E-01
Foxf1a	756	7.10E-01
DLX2	757	7.11E-01	9.01E-01
Tal1	758	7.13E-01
PITX1	759	7.20E-01
Hlf	760	7.21E-01
TFAP4	761	7.22E-01
SOX7	762	7.25E-01	8.55E-01
HOXD3	763	7.27E-01
Smad2/3	764	7.32E-01
SOX18	765	7.35E-01
Bsx	766	7.40E-01
Dbp	767	7.41E-01
Gata1	768	7.50E-01
GSC	769	7.50E-01
Nkx2-4	770	7.52E-01
IKZF2	771	7.58E-01
Gata3	772	7.65E-01
HLF	773	7.71E-01
Hoxd10	774	7.72E-01
Yy2	775	7.74E-01
Irx3	776	7.76E-01	8.31E-01
ZNF75A	777	7.77E-01
Obox3	778	7.78E-01
Scx	779	7.82E-01
BARX2	780	7.93E-01
Dmrta1	781	7.96E-01
Sox14	782	7.96E-01
NR4A2	783	8.10E-01
CPEB1	784	8.14E-01
RARB	785	8.16E-01
MIXL1	786	8.21E-01
Gata5	787	8.23E-01
Tcf7	788	8.24E-01
Obox5	789	8.28E-01
GATA3	790	8.34E-01
ARID5B	791	8.35E-01
SOX14	792	8.36E-01
TGIF2	793	8.39E-01
Rhox11	794	8.39E-01	8.73E-01
TLX2	795	8.40E-01
GATA4	796	8.55E-01
POU2F2	797	8.62E-01	8.96E-01
HOXC8	798	8.63E-01
Srf	799	8.64E-01
MSX2	800	8.68E-01
BCL11A	801	8.73E-01
Zfp187	802	8.80E-01
Obox1	803	8.81E-01
Pou5f1	804	8.88E-01
Cdx2	805	8.98E-01
Nkx1-2	806	8.98E-01
Hlx	807	8.98E-01
Hoxd8	808	8.99E-01
HOXA6	809	9.16E-01
RORB	810	9.26E-01
Pou3f1	811	9.31E-01
ZNF217	812	9.48E-01
FOXJ2	813	9.50E-01
LEF1	814	9.55E-01
Rhox6	815	9.57E-01
POU5F1P1	816	9.57E-01	9.88E-01
TCF7L2	817	9.58E-01
HMGA2	818	9.60E-01
TCF7L1	819	9.67E-01
POU6F2	820	9.75E-01
Foxj1	821	9.77E-01
IRX4	822	9.78E-01
POU2F3	823	9.78E-01	9.84E-01
Foxc1	824	9.80E-01
IRX6	825	9.85E-01
Bbx	826	9.89E-01
DMRT3	827	9.96E-01
