# Supplementary material for: Identifying putative substrates of Calpain-15 in neurodevelopment
Source: PLoS One. 2025 Apr 16;20(4):e0319489. doi: 10.1371/journal.pone.0319489 (PMC12002525; doi:10.1371/journal.pone.0319489)
Supplement: S2 Extended Data Table — Transcription factors that are predicted to regulate differentially expressed genes based on ChIP-seq data. (XLSX) [file pone.0319489.s004.xlsx]

## Sheet: Extended Table S1B
Extended Table S2 LISA analyses of differentially expressed genes.
Transcription factors that are predicted to regulate differentially expressed genes based on ChIP-seq data.
Exported data
Transcription Factor	rank	1st Sample p-value	2nd Sample p-value	3rd Sample p-value	4th Sample p-value	5th Sample p-value
RNF2	1	6.51E-12	4.06E-06	1.38E-04	1.28E-03	1.40E-03
SUZ12	2	8.25E-08	9.94E-06	1.23E-05	3.32E-05	4.70E-05
MTF2	3	5.40E-07	1.66E-02
SIRT6	4	5.96E-07	8.40E-04	2.40E-03	9.82E-01	1.00E+00
NLRC5	5	6.18E-07	1.38E-01	1.78E-01	2.10E-01	2.80E-01
EZH2	6	1.06E-06	1.11E-06	3.03E-05	3.64E-05	1.13E-04
PHF19	7	1.35E-06	5.86E-02	3.28E-01	3.53E-01	3.78E-01
JARID2	8	3.62E-06	1.28E-05	8.17E-05	6.11E-03	1.99E-02
NR3C1	9	1.80E-05	4.78E-05	1.72E-04	5.78E-04	8.42E-03
RUNX2	10	3.75E-05	1.60E-04	9.59E-04	1.40E-03	2.11E-03
TET1	11	4.31E-05	8.73E-02	9.49E-02	1.24E-01	1.54E-01
PR	12	1.12E-04	4.50E-04	3.98E-02	1.78E-01	4.18E-01
TCF12	13	1.31E-04	1.97E-03	1.10E-02	2.29E-02	3.32E-01
CREB1	14	1.75E-04	8.64E-02	3.02E-01	3.41E-01	3.79E-01
RXRA	15	1.96E-04	2.65E-04	7.11E-03	7.82E-03	8.29E-03
CBX7	16	2.30E-04	1.65E-01	2.25E-01	5.21E-01	8.61E-01
TAF3	17	2.75E-04	3.39E-04	9.94E-01
POLR2B	18	3.15E-04	4.72E-04	4.72E-04	1.03E-03	1.09E-03
FOXA2	19	3.26E-04	5.31E-04	5.10E-02	8.89E-02	1.21E-01
TCF4	20	3.31E-04	2.10E-02	2.21E-01	2.35E-01	4.21E-01
ESR1	21	3.49E-04	1.49E-03	4.38E-02	5.68E-02	7.45E-02
SRF	22	3.77E-04	7.97E-03	4.76E-02	5.01E-02	7.05E-02
KMT2B	23	4.53E-04	5.49E-04	3.90E-03	3.93E-03	2.74E-02
SMAD3	24	5.47E-04	1.45E-01	1.59E-01	1.60E-01	5.67E-01
CEBPB	25	6.97E-04	7.91E-04	1.04E-03	4.56E-03	6.24E-03
SMAD2/3	26	8.77E-04	9.45E-02	2.91E-01
MEIS1	27	1.02E-03	2.62E-02	3.43E-02	4.65E-02	6.03E-02
MYC	28	1.06E-03	9.46E-03	9.91E-03	1.68E-02	2.40E-02
SOX2	29	1.30E-03	1.49E-02	4.10E-02	1.14E-01	1.28E-01
BRD4	30	1.32E-03	9.59E-02	1.09E-01	1.84E-01	2.17E-01
NR6A1	31	1.40E-03	1.82E-02
REST	32	1.43E-03	3.46E-03	2.23E-02	2.79E-02	3.58E-02
SMARCA4	33	1.78E-03	4.14E-03	8.24E-03	1.20E-02	1.78E-02
TBP	34	1.83E-03	8.75E-02	9.03E-02	1.55E-01	2.80E-01
SIX4	35	2.04E-03	3.22E-01
SPI1	36	2.12E-03	1.51E-02	1.56E-02	3.28E-02	3.95E-02
CEBPA	37	2.13E-03	2.56E-03	4.40E-03	4.70E-03	7.80E-03
NR4A1	38	2.18E-03	2.67E-01	5.57E-01
H2AZ	39	2.61E-03	1.27E-02	1.86E-02	5.47E-02	5.81E-02
NFIB	40	3.07E-03	1.67E-01
MSX1	41	3.16E-03
DICER1	42	3.19E-03	3.07E-01	3.10E-01	9.98E-01
NELFB	43	3.33E-03
PPARG	44	3.38E-03	5.34E-02	1.07E-01	1.37E-01	1.41E-01
NKX2-5	45	3.52E-03	9.48E-01
FOXA1	46	3.79E-03	1.43E-01	2.32E-01	3.12E-01	3.12E-01
THRB	47	4.11E-03	6.36E-03	2.78E-01	3.45E-01
SRC	48	4.22E-03	1.38E-01	4.54E-01	9.75E-01
FLI1	49	4.43E-03	5.63E-03	8.94E-03	3.91E-01	4.07E-01
GATA2	50	4.65E-03	1.26E-01	1.26E-01	2.30E-01	2.88E-01
NELFE	51	5.18E-03	9.82E-01
PHC1	52	5.78E-03	4.24E-02
SIX2	53	6.14E-03	3.54E-02
ERG	54	6.34E-03	1.67E-02	3.30E-02	5.16E-02	2.28E-01
GATA4	55	6.75E-03	8.25E-03	4.90E-02	6.78E-02	2.39E-01
STAT3	56	6.83E-03	1.21E-02	1.24E-02	9.71E-02	9.85E-02
CTCF	57	6.93E-03	1.54E-02	2.06E-02	3.62E-02	4.57E-02
ATF4	58	7.03E-03	1.18E-01	2.70E-01	3.38E-01	3.41E-01
KDM6B	59	7.17E-03	3.75E-02	7.03E-02	1.27E-01	3.11E-01
GTF2B	60	7.20E-03	2.11E-02	2.81E-02	3.54E-01	4.45E-01
GTF2E2	61	7.51E-03	1.41E-01	1.51E-01
NEUROD2	62	7.65E-03	1.24E-02	4.98E-02	1.10E-01	1.21E-01
MYOD1	63	7.73E-03	1.22E-02	1.31E-02	1.87E-02	2.90E-02
RFX3	64	8.26E-03
MXI1	65	9.05E-03	1.47E-01	4.96E-01	9.85E-01
STAT5B	66	9.08E-03	1.22E-02	4.46E-02	4.87E-02	6.93E-02
SETDB1	67	9.14E-03	1.69E-01	2.69E-01	2.78E-01	3.42E-01
TDG	68	9.37E-03
NANOG	69	9.55E-03	1.43E-02	2.98E-02	3.73E-02	4.80E-02
CTNNB1	70	9.73E-03	5.99E-02	1.67E-01	2.38E-01	2.47E-01
UTF1	71	9.80E-03	6.64E-02	3.19E-01
ATRX	72	9.94E-03	1.38E-02	7.46E-02	2.03E-01	2.06E-01
