# Supplementary material for: Identifying putative substrates of Calpain-15 in neurodevelopment
Source: PLoS One. 2025 Apr 16;20(4):e0319489. doi: 10.1371/journal.pone.0319489 (PMC12002525; doi:10.1371/journal.pone.0319489)
Supplement: S3 Extended Data Table — Data are selected within two standard deviation of log2 of normalized ratio H/L to exclude extreme values (entries highlighted in green). Rbfox2 and Dhx9 are highlighted in yellow. Entries with 0 total intensity are filtered. (XLSX) [file pone.0319489.s005.xlsx]

## Sheet: Extended Table S2
Extended Table S3 Pre-enrichment TAILS protein from CAPN15 Het and KO mice.
Data are selected within two standard deviation of log2 of normalized ratio H/L to exclude extreme values (entries highlighted in green). Rbfox2 and Dhx9 are highlighted in yellow. Entries with 0 total intensity are filtered.
Protein IDs	Majority protein IDs	Peptide counts (all)	Peptide counts (razor+unique)	Peptide counts (unique)	Protein names	Gene names	Fasta headers	Number of proteins	Peptides	Razor + unique peptides	Unique peptides	Peptides 1	Peptides 2	Peptides 3	Razor + unique peptides 1	Razor + unique peptides 2	Razor + unique peptides 3	Unique peptides 1	Unique peptides 2	Unique peptides 3	Sequence coverage [%]	Unique + razor sequence coverage [%]	Unique sequence coverage [%]	Mol. weight [kDa]	Sequence length	Sequence lengths	Fraction average	Fraction 1	Q-value	Score	Identification type 1	Identification type 2	Identification type 3	Ratio H/L	Ratio H/L normalized	Ratio H/L variability [%]	Ratio H/L count	Ratio H/L iso-count	Ratio H/L type	Ratio H/L 1	Ratio H/L 2	Ratio H/L 3	Ratio H/L normalized 1	Ratio H/L normalized 2	Ratio H/L normalized 3	Ratio H/L variability [%] 1	Ratio H/L variability [%] 2	Ratio H/L variability [%] 3	Ratio H/L count 1
B7ZCJ0;A0A0A0MQE8;B7ZCJ1;Q6DFV3;G3UWM5	B7ZCJ0;A0A0A0MQE8;B7ZCJ1;Q6DFV3;G3UWM5	2;2;2;2;1	2;2;2;2;1	2;2;2;2;1	Rho GTPase-activating protein 21	Arhgap21	;;;;	5	2	2	2	2	1	0	2	1	0	2	1	0	1.5	1.5	1.5	215.86	1945	1945;1949;1955;1944;1263	1	3	0.023453	1.4625	By MS/MS	By MS/MS		NaN	NaN	NaN	0	0	Median	NaN	NaN	NaN	NaN	NaN	NaN	NaN	NaN	NaN	0
A0A0A6YWY7	A0A0A6YWY7	1	1	1		Trdmt1		1	1	1	1	1	0	1	1	0	1	1	0	1	26.2	26.2	26.2	9.3947	84	84	1	2	0.042491	1.2512	By MS/MS		By MS/MS	NaN	NaN	NaN	0	0	Median	NaN	NaN	NaN	NaN	NaN	NaN	NaN	NaN	NaN	0
Z4YJR7;A0A0R4J1T1;B7ZWM6;B9EKP8;Q3UTJ2;Q3UTJ2-2	Z4YJR7;A0A0R4J1T1;B7ZWM6;B9EKP8;Q3UTJ2;Q3UTJ2-2	1;1;1;1;1;1	1;1;1;1;1;1	1;1;1;1;1;1	Sorbin and SH3 domain-containing protein 2	Sorbs2	;;;;;	6	1	1	1	1	1	1	1	1	1	1	1	1	1.3	1.3	1.3	121.43	1079	1079;1134;1196;1214;1180;1295	1	3	0.049451	1.1353	By MS/MS	By MS/MS	By MS/MS	NaN	NaN	NaN	0	0	Median	NaN	NaN	NaN	NaN	NaN	NaN	NaN	NaN	NaN	0
E9Q5W5;A0A140LJ04;Q5SSH7-2;Q5SSH7	E9Q5W5;A0A140LJ04;Q5SSH7-2;Q5SSH7	2;2;2;2	2;2;2;2	2;2;2;2	Zinc finger ZZ-type and EF-hand domain-containing protein 1	Zzef1	;;;	4	2	2	2	1	0	1	1	0	1	1	0	1	0.7	0.7	0.7	328.27	2924	2924;2953;2891;2924	1	2	0.0087655	1.7497	By MS/MS		By MS/MS	NaN	NaN	NaN	0	0	Median	NaN	NaN	NaN	NaN	NaN	NaN	NaN	NaN	NaN	0
A0A1L1SR69;A0A1L1ST61;A0A1L1SV00;Q8R472;Q9JLR9	A0A1L1SR69;A0A1L1ST61;A0A1L1SV00;Q8R472;Q9JLR9	1;1;1;1;1	1;1;1;1;1	1;1;1;1;1	HIG1 domain family member 1A, mitochondrial	Higd1a	;;;;	5	1	1	1	0	1	1	0	1	1	0	1	1	33.3	33.3	33.3	6.91	63	63;76;84;99;95	1	3	0	2.8599		By MS/MS	By MS/MS	NaN	NaN	NaN	0	0	Median	NaN	NaN	NaN	NaN	NaN	NaN	NaN	NaN	NaN	0
E9QNA7;A0A286YCI8;A0A286YCQ0;A0A286YDN0;E9Q6A3;E9PYX6;D3Z5J3;A0A668KL65;Q62417-2;Q62417;A0A5F8MPJ2;Q62417-5;Q62417-6;Q62417-4;Q62417-3;Q62417-7	E9QNA7;A0A286YCI8;A0A286YCQ0;A0A286YDN0;E9Q6A3;E9PYX6;D3Z5J3;A0A668KL65;Q62417-2;Q62417;A0A5F8MPJ2;Q62417-5;Q62417-6;Q62417-4;Q62417-3;Q62417-7	4;4;3;3;3;3;3;3;3;3;2;2;2;2;2;2	4;4;3;3;3;3;3;3;3;3;2;2;2;2;2;2	4;4;3;3;3;3;3;3;3;3;2;2;2;2;2;2	Sorbin and SH3 domain-containing protein 1	Sorbs1	;;;;;;;;;;;;;;;	16	4	4	4	2	4	3	2	4	3	2	4	3	8.1	8.1	8.1	82.874	740	740;1290;684;695;714;724;938;1005;740;1290;1189;684;695;714;724;836	1	9	0	4.4697	By MS/MS	By MS/MS	By MS/MS	NaN	NaN	NaN	0	0	Median	NaN	NaN	NaN	NaN	NaN	NaN	NaN	NaN	NaN	0
A0A2I3BPS1;Q9CQI3;A0A2I3BR94	A0A2I3BPS1;Q9CQI3;A0A2I3BR94	3;3;2	3;3;2	3;3;2	Glia maturation factor beta	Gmfb	;;	3	3	3	3	2	2	2	2	2	2	2	2	2	33.5	33.5	33.5	18.258	155	155;142;137	1	6	0	10.155	By MS/MS	By MS/MS	By MS/MS	NaN	NaN	NaN	0	0	Median	NaN	NaN	NaN	NaN	NaN	NaN	NaN	NaN	NaN	0
F6ZGR6;D3YZ21;A0A2R8VHF1;A0A2R8VKG2	F6ZGR6;D3YZ21;A0A2R8VHF1;A0A2R8VKG2	3;3;3;2	3;3;3;2	3;3;3;2		D430041D05Rik	;;;	4	3	3	3	3	0	0	3	0	0	3	0	0	4.6	4.6	4.6	141.05	1300	1300;1414;1415;2099	1	3	0	5.6107	By MS/MS			NaN	NaN	NaN	0	0	Median	NaN	NaN	NaN	NaN	NaN	NaN	NaN	NaN	NaN	0
A0A2R8W6R3;P62878	A0A2R8W6R3;P62878	1;1	1;1	1;1	E3 ubiquitin-protein ligase RBX1;E3 ubiquitin-protein ligase RBX1, N-terminally processed	Rbx1	;	2	1	1	1	1	0	0	1	0	0	1	0	0	24.1	24.1	24.1	9.1173	83	83;108	1	2	0.034419	1.3684	By MS/MS			NaN	NaN	NaN	0	0	Median	NaN	NaN	NaN	NaN	NaN	NaN	NaN	NaN	NaN	0
A0A3B2W433;A0A5H1ZRL0;A0A5H1ZRK7;Q8C0X0;Q8C0X0-3;Q8C0X0-2	A0A3B2W433;A0A5H1ZRL0;A0A5H1ZRK7;Q8C0X0;Q8C0X0-3;Q8C0X0-2	2;2;2;2;2;2	2;2;2;2;2;2	2;2;2;2;2;2	Lebercilin-like protein	Lca5l	;;;;;	6	2	2	2	1	1	1	1	1	1	1	1	1	3.8	3.8	3.8	81.232	729	729;730;735;730;734;735	1	3	0.0024651	2.0623	By MS/MS	By MS/MS	By MS/MS	NaN	NaN	NaN	0	0	Median	NaN	NaN	NaN	NaN	NaN	NaN	NaN	NaN	NaN	0
A0A668KLV9;A0A668KLD3;Q9WTQ5-2;Q9WTQ5	A0A668KLV9;A0A668KLD3;Q9WTQ5-2;Q9WTQ5	7;7;7;7	7;7;7;7	7;7;7;7	A-kinase anchor protein 12	Akap12	;;;	4	7	7	7	6	2	3	6	2	3	6	2	3	7.1	7.1	7.1	172.56	1604	1604;1604;1579;1684	1	11	0	16.074	By MS/MS	By MS/MS	By MS/MS	NaN	NaN	NaN	0	0	Median	NaN	NaN	NaN	NaN	NaN	NaN	NaN	NaN	NaN	0
E9PXS9;A2A4K0;A2A4J8;Q9CQ80-2;Q9CQ80;A8XY17	E9PXS9;A2A4K0;A2A4J8;Q9CQ80-2;Q9CQ80	3;3;3;3;3;1	3;3;3;3;3;1	3;3;3;3;3;1	Vacuolar protein-sorting-associated protein 25	Vps25	;;;;	6	3	3	3	2	1	2	2	1	2	2	1	2	31.9	31.9	31.9	10.905	91	91;172;184;148;176;128	1	5	0	3.3926	By MS/MS	By MS/MS	By MS/MS	NaN	NaN	NaN	0	0	Median	NaN	NaN	NaN	NaN	NaN	NaN	NaN	NaN	NaN	0
A2AEW9;A2AEW8;Q8VD04;A2AEW6;A2AEW5	A2AEW9;A2AEW8;Q8VD04;A2AEW6;A2AEW5	5;5;5;3;3	5;5;5;3;3	5;5;5;3;3	GRIP1-associated protein 1	Gripap1	;;;;	5	5	5	5	3	2	3	3	2	3	3	2	3	7.8	7.8	7.8	90.764	792	792;837;806;469;485	1	8	0	4.1873	By MS/MS	By MS/MS	By MS/MS	NaN	NaN	NaN	0	0	Median	NaN	NaN	NaN	NaN	NaN	NaN	NaN	NaN	NaN	0
A2AGH8;A2AGH9;A2AGH6-3;A2AGH6-2;A2AGH6	A2AGH8;A2AGH9;A2AGH6-3;A2AGH6-2;A2AGH6	2;2;2;2;2	2;2;2;2;2	2;2;2;2;2	Mediator of RNA polymerase II transcription subunit 12	Med12	;;;;	5	2	2	2	0	0	2	0	0	2	0	0	2	1.4	1.4	1.4	240.87	2157	2157;2182;866;2169;2190	1	2	0.048549	1.1571			By MS/MS	NaN	NaN	NaN	0	0	Median	NaN	NaN	NaN	NaN	NaN	NaN	NaN	NaN	NaN	0
A2ASQ1-3;A2ASQ1-2;Z4YJS5;Z4YK85;M0QWP1;A2ASQ1	A2ASQ1-3;A2ASQ1-2;Z4YJS5;Z4YK85;M0QWP1;A2ASQ1	3;3;2;2;2;2	3;3;2;2;2;2	3;3;2;2;2;2	Agrin;Agrin N-terminal 110 kDa subunit;Agrin C-terminal 110 kDa subunit;Agrin C-terminal 90 kDa fragment;Agrin C-terminal 22 kDa fragment	Agrn	;;;;;	6	3	3	3	3	0	1	3	0	1	3	0	1	2.2	2.2	2.2	198.33	1867	1867;1928;1151;1927;2034;1950	1	4	0.0024116	2.0238	By MS/MS		By MS/MS	NaN	NaN	NaN	0	0	Median	NaN	NaN	NaN	NaN	NaN	NaN	NaN	NaN	NaN	0
A2ATI9;Q99JX3-2;Q99JX3;A2ATI8;A2ATI6	A2ATI9;Q99JX3-2;Q99JX3;A2ATI8;A2ATI6	2;2;2;1;1	2;2;2;1;1	2;2;2;1;1	Golgi reassembly-stacking protein 2	Gorasp2	;;;;	5	2	2	2	1	1	0	1	1	0	1	1	0	9.7	9.7	9.7	45.026	431	431;383;451;317;351	1	2	0	3.7815	By MS/MS	By MS/MS		NaN	NaN	NaN	0	0	Median	NaN	NaN	NaN	NaN	NaN	NaN	NaN	NaN	NaN	0
A9YVJ5	A9YVJ5	1	1	1		Gbp11		1	1	1	1	1	1	0	1	1	0	1	1	0	5.4	5.4	5.4	50.357	442	442	1	2	0.002443	2.0456	By MS/MS	By MS/MS		NaN	NaN	NaN	0	0	Median	NaN	NaN	NaN	NaN	NaN	NaN	NaN	NaN	NaN	0
B2RXS4	B2RXS4	3	3	3	Plexin-B2	Plxnb2		1	3	3	3	1	2	3	1	2	3	1	2	3	2.6	2.6	2.6	206.23	1842	1842	1	6	0	5.454	By MS/MS	By MS/MS	By MS/MS	NaN	NaN	NaN	0	0	Median	NaN	NaN	NaN	NaN	NaN	NaN	NaN	NaN	NaN	0
B2RXT3;E9Q7L0	B2RXT3;E9Q7L0	3;3	3;3	3;3		Ogdhl	;	2	3	3	3	1	1	2	1	1	2	1	1	2	4.4	4.4	4.4	114.56	1010	1010;1029	1	4	0.00181	2.363	By MS/MS	By MS/MS	By MS/MS	NaN	NaN	NaN	0	0	Median	NaN	NaN	NaN	NaN	NaN	NaN	NaN	NaN	NaN	0
E9QMK6;B9EKX1	E9QMK6;B9EKX1	1;1	1;1	1;1	Patched domain-containing protein 4	Ptchd4	;	2	1	1	1	1	0	0	1	0	0	1	0	0	1.7	1.7	1.7	102.75	901	901;904	1	1	0.045711	1.1731	By MS/MS			NaN	NaN	NaN	0	0	Median	NaN	NaN	NaN	NaN	NaN	NaN	NaN	NaN	NaN	0
H3BJC7;H3BLA3;H3BLC0;H3BJ73;D3YVZ5;E9Q425;Q8CHB8	H3BJC7;H3BLA3;H3BLC0;H3BJ73;D3YVZ5;E9Q425;Q8CHB8	1;1;1;1;1;1;1	1;1;1;1;1;1;1	1;1;1;1;1;1;1	Tubulin polyglutamylase TTLL5	Ttll5	;;;;;;	7	1	1	1	0	1	1	0	1	1	0	1	1	6.4	6.4	6.4	31.639	297	297;395;408;795;1281;1295;1328	1	2	0.0031496	1.9591		By MS/MS	By MS/MS	NaN	NaN	NaN	0	0	Median	NaN	NaN	NaN	NaN	NaN	NaN	NaN	NaN	NaN	0
D3Z7A7;Q6ZPF4-2;Q6ZPF4	D3Z7A7;Q6ZPF4-2;Q6ZPF4	1;1;1	1;1;1	1;1;1	Formin-like protein 3	Fmnl3	;;	3	1	1	1	0	1	0	0	1	0	0	1	0	1.7	1.7	1.7	116.92	1027	1027;976;1028	1	1	0.040493	1.2669		By MS/MS		NaN	NaN	NaN	0	0	Median	NaN	NaN	NaN	NaN	NaN	NaN	NaN	NaN	NaN	0
E9PWM3	E9PWM3	1	1	1		Armcx4		1	1	1	1	1	0	0	1	0	0	1	0	0	0.7	0.7	0.7	242.95	2356	2356	1	1	0.048835	1.1515	By MS/MS			NaN	NaN	NaN	0	0	Median	NaN	NaN	NaN	NaN	NaN	NaN	NaN	NaN	NaN	0
F6YFR7;O89079;D3Z315	F6YFR7;O89079;D3Z315	2;2;1	2;2;1	2;2;1	Coatomer subunit epsilon	Cope	;;	3	2	2	2	2	1	1	2	1	1	2	1	1	14.5	14.5	14.5	26.257	234	234;308;227	1	4	0.0099715	1.6883	By MS/MS	By MS/MS	By MS/MS	NaN	NaN	NaN	0	0	Median	NaN	NaN	NaN	NaN	NaN	NaN	NaN	NaN	NaN	0
G5E8P4;G3UWY3;Q5NBX1-2;Q5NBX1-3;Q5NBX1	G5E8P4;G3UWY3;Q5NBX1-2;Q5NBX1-3;Q5NBX1	1;1;1;1;1	1;1;1;1;1	1;1;1;1;1	Protein cordon-bleu	Cobl	;;;;	5	1	1	1	0	1	0	0	1	0	0	1	0	1.4	1.4	1.4	141.47	1312	1312;1330;1255;1321;1337	1	1	0.04504	1.1944		By MS/MS		NaN	NaN	NaN	0	0	Median	NaN	NaN	NaN	NaN	NaN	NaN	NaN	NaN	NaN	0
G5E846;P15331-3;P15331;A0A2R8W6R6;G3X981;P15331-2	G5E846;P15331-3;P15331;A0A2R8W6R6;G3X981;P15331-2	4;4;4;3;3;3	3;3;3;2;2;2	3;3;3;2;2;2	Peripherin	Prph	;;;;;	6	4	3	3	1	0	3	1	0	2	1	0	2	13.9	12	12	54.297	475	475;461;475;506;507;507	1	3	0.0017969	2.3545	By MS/MS		By MS/MS	NaN	NaN	NaN	0	0	Median	NaN	NaN	NaN	NaN	NaN	NaN	NaN	NaN	NaN	0
J3QMC6;Q8K0C9	J3QMC6;Q8K0C9	1;1	1;1	1;1	GDP-mannose 4,6 dehydratase	Gmds	;	2	1	1	1	1	0	0	1	0	0	1	0	0	44	44	44	5.2049	50	50;372	1	1	0.034356	1.3667	By MS/MS			NaN	NaN	NaN	0	0	Median	NaN	NaN	NaN	NaN	NaN	NaN	NaN	NaN	NaN	0
O35551-3;O35551;O35551-6;Q3U983;O35551-4;O35551-5;O35551-2;J3QJV7	O35551-3;O35551;O35551-6;Q3U983;O35551-4;O35551-5;O35551-2	4;4;4;3;3;3;2;1	4;4;4;3;3;3;2;1	4;4;4;3;3;3;2;1	Rab GTPase-binding effector protein 1	Rabep1	;;;;;;	8	4	4	4	0	2	3	0	2	3	0	2	3	6.7	6.7	6.7	95.025	822	822;862;864;243;367;827;819;778	1	5	0	3.2708		By MS/MS	By MS/MS	NaN	NaN	NaN	0	0	Median	NaN	NaN	NaN	NaN	NaN	NaN	NaN	NaN	NaN	0
O54879	O54879	1	1	1	High mobility group protein B3	Hmgb3		1	1	1	1	1	0	0	1	0	0	1	0	0	11.5	11.5	11.5	23.01	200	200	1	1	0.0009311	2.5132	By MS/MS			NaN	NaN	NaN	0	0	Median	NaN	NaN	NaN	NaN	NaN	NaN	NaN	NaN	NaN	0
O88544;D3Z1R9;D3YV99;F6QTS1	O88544	5;2;2;2	5;2;2;2	5;2;2;2	COP9 signalosome complex subunit 4	Cops4		4	5	5	5	3	3	1	3	3	1	3	3	1	18.5	18.5	18.5	46.284	406	406;206;244;253	1	7	0	9.165	By MS/MS	By MS/MS	By MS/MS	NaN	NaN	NaN	0	0	Median	NaN	NaN	NaN	NaN	NaN	NaN	NaN	NaN	NaN	0
P27661	P27661	4	1	1	Histone H2AX	H2afx		1	4	1	1	2	3	1	1	0	0	1	0	0	29.4	10.5	10.5	15.142	143	143	1	1	0.038915	1.2734	By MS/MS	By matching	By matching	NaN	NaN	NaN	0	0	Median	NaN	NaN	NaN	NaN	NaN	NaN	NaN	NaN	NaN	0
P32037	P32037	2	2	2	Solute carrier family 2, facilitated glucose transporter member 3	Slc2a3		1	2	2	2	1	1	1	1	1	1	1	1	1	6.3	6.3	6.3	53.478	493	493	1	3	0.010669	1.6864	By MS/MS	By MS/MS	By MS/MS	NaN	NaN	NaN	0	0	Median	NaN	NaN	NaN	NaN	NaN	NaN	NaN	NaN	NaN	0
P70399-5;P70399;A0A5H1ZRL7;P70399-6;F6ZRL3;A2AU90;F7CE65	P70399-5;P70399;A0A5H1ZRL7;P70399-6	9;9;8;8;2;2;1	9;9;8;8;2;2;1	9;9;8;8;2;2;1	Tumor suppressor p53-binding protein 1	Tp53bp1	;;;	7	9	9	9	7	6	4	7	6	4	7	6	4	7.2	7.2	7.2	212.03	1963	1963;1969;1919;1014;166;1018;48	1	19	0	25.043	By MS/MS	By MS/MS	By MS/MS	NaN	NaN	NaN	0	0	Median	NaN	NaN	NaN	NaN	NaN	NaN	NaN	NaN	NaN	0
Q00PI9	Q00PI9	5	5	5	Heterogeneous nuclear ribonucleoprotein U-like protein 2	Hnrnpul2		1	5	5	5	4	3	2	4	3	2	4	3	2	10.5	10.5	10.5	84.939	745	745	1	10	0	8.3517	By MS/MS	By MS/MS	By MS/MS	NaN	NaN	NaN	0	0	Median	NaN	NaN	NaN	NaN	NaN	NaN	NaN	NaN	NaN	0
Q11011;E9Q039;E9Q6F4;F6QYF8;F6V7K3	Q11011;E9Q039;E9Q6F4;F6QYF8	7;6;5;5;2	7;6;5;5;2	7;6;5;5;2	Puromycin-sensitive aminopeptidase	Npepps	;;;	5	7	7	7	6	5	5	6	5	5	6	5	5	9.8	9.8	9.8	103.32	920	920;889;674;876;247	1	17	0	7.9759	By MS/MS	By MS/MS	By MS/MS	NaN	NaN	NaN	0	0	Median	NaN	NaN	NaN	NaN	NaN	NaN	NaN	NaN	NaN	0
Q3USJ8-3;Q3USJ8;Q3USJ8-2	Q3USJ8-3;Q3USJ8;Q3USJ8-2	2;2;2	2;2;2	2;2;2	F-BAR and double SH3 domains protein 2	Fchsd2	;;	3	2	2	2	1	2	0	1	2	0	1	2	0	4.7	4.7	4.7	82.405	726	726;740;764	1	3	0.0087719	1.754	By MS/MS	By MS/MS		NaN	NaN	NaN	0	0	Median	NaN	NaN	NaN	NaN	NaN	NaN	NaN	NaN	NaN	0
Q3UZJ4;Q61151;A0A1W2P838;A0A1W2P7D8	Q3UZJ4;Q61151;A0A1W2P838	3;3;2;1	3;3;2;1	3;3;2;1	Serine/threonine-protein phosphatase 2A 56 kDa regulatory subunit epsilon isoform	Ppp2r5e	;;	4	3	3	3	2	0	1	2	0	1	2	0	1	10.4	10.4	10.4	50.83	433	433;467;50;63	1	3	0	3.3842	By MS/MS		By MS/MS	NaN	NaN	NaN	0	0	Median	NaN	NaN	NaN	NaN	NaN	NaN	NaN	NaN	NaN	0
Q60692	Q60692	3	3	3	Proteasome subunit beta type-6	Psmb6		1	3	3	3	2	2	3	2	2	3	2	2	3	16.8	16.8	16.8	25.378	238	238	1	7	0	4.2469	By MS/MS	By MS/MS	By MS/MS	NaN	NaN	NaN	0	0	Median	NaN	NaN	NaN	NaN	NaN	NaN	NaN	NaN	NaN	0
Q6PAM1;A8Y5J8;A2ADZ3;A2ADZ4;A2ADZ2;Q6PAM1-2	Q6PAM1;A8Y5J8;A2ADZ3;A2ADZ4;A2ADZ2;Q6PAM1-2	2;1;1;1;1;1	2;1;1;1;1;1	2;1;1;1;1;1	Alpha-taxilin	Txlna	;;;;;	6	2	2	2	2	1	2	2	1	2	2	1	2	7	7	7	62.368	554	554;90;248;254;296;409	1	5	0	2.7211	By MS/MS	By MS/MS	By MS/MS	NaN	NaN	NaN	0	0	Median	NaN	NaN	NaN	NaN	NaN	NaN	NaN	NaN	NaN	0
Q6ZPJ3	Q6ZPJ3	5	5	5	E2/E3 hybrid ubiquitin-protein ligase UBE2O	Ube2o		1	5	5	5	3	1	2	3	1	2	3	1	2	5	5	5	140.83	1288	1288	1	6	0	4.9259	By MS/MS	By MS/MS	By MS/MS	NaN	NaN	NaN	0	0	Median	NaN	NaN	NaN	NaN	NaN	NaN	NaN	NaN	NaN	0
Q6ZWZ7;Q9CPR4	Q6ZWZ7;Q9CPR4	1;1	1;1	1;1	60S ribosomal protein L17	Rpl17	;	2	1	1	1	1	0	0	1	0	0	1	0	0	7.1	7.1	7.1	21.397	184	184;184	1	1	0.028822	1.3927	By MS/MS			NaN	NaN	NaN	0	0	Median	NaN	NaN	NaN	NaN	NaN	NaN	NaN	NaN	NaN	0
Q7TQH0-2;A0A0U1RPL0;Q7TQH0-3;Q3TGG2;Q7TQH0;E9Q5Q0	Q7TQH0-2;A0A0U1RPL0;Q7TQH0-3;Q3TGG2;Q7TQH0;E9Q5Q0	6;5;5;4;4;3	6;5;5;4;4;3	6;5;5;4;4;3	Ataxin-2-like protein	Atxn2l	;;;;;	6	6	6	6	3	2	4	3	2	4	3	2	4	9.5	9.5	9.5	113.04	1074	1074;1096;1043;994;1049;863	1	9	0	6.2726	By MS/MS	By MS/MS	By MS/MS	NaN	NaN	NaN	0	0	Median	NaN	NaN	NaN	NaN	NaN	NaN	NaN	NaN	NaN	0
Q80TF6	Q80TF6	2	2	2	StAR-related lipid transfer protein 9	Stard9		1	2	2	2	2	0	0	2	0	0	2	0	0	1	1	1	500.24	4561	4561	1	2	0.018157	1.5236	By MS/MS			NaN	NaN	NaN	0	0	Median	NaN	NaN	NaN	NaN	NaN	NaN	NaN	NaN	NaN	0
Q810A7-2;Q810A7	Q810A7-2;Q810A7	2;1	2;1	2;1	ATP-dependent RNA helicase DDX42	Ddx42	;	2	2	2	2	1	1	2	1	1	2	1	1	2	3.2	3.2	3.2	89.141	810	810;929	1	4	0.034884	1.3601	By MS/MS	By MS/MS	By MS/MS	NaN	NaN	NaN	0	0	Median	NaN	NaN	NaN	NaN	NaN	NaN	NaN	NaN	NaN	0
Q811D2	Q811D2	2	2	2	Ankyrin repeat domain-containing protein 26	Ankrd26		1	2	2	2	0	1	1	0	1	1	0	1	1	1	1	1	180.64	1581	1581	1	2	0.020598	1.4907		By MS/MS	By MS/MS	NaN	NaN	NaN	0	0	Median	NaN	NaN	NaN	NaN	NaN	NaN	NaN	NaN	NaN	0
Q8BFS6-2;D3Z7F7;Q8BFS6-3;Q8BFS6-4;Q8BFS6	Q8BFS6-2;D3Z7F7;Q8BFS6-3;Q8BFS6-4;Q8BFS6	2;1;1;1;1	2;1;1;1;1	2;1;1;1;1	Serine/threonine-protein phosphatase CPPED1	Cpped1	;;;;	5	2	2	2	0	1	1	0	1	1	0	1	1	10.7	10.7	10.7	33.422	298	298;240;153;266;312	1	2	0	2.5969		By MS/MS	By MS/MS	NaN	NaN	NaN	0	0	Median	NaN	NaN	NaN	NaN	NaN	NaN	NaN	NaN	NaN	0
Q8C0D5	Q8C0D5	2	2	2	Elongation factor Tu GTP-binding domain-containing protein 1	Eftud1		1	2	2	2	1	1	2	1	1	2	1	1	2	2.2	2.2	2.2	125.78	1127	1127	1	4	0.0017889	2.3359	By MS/MS	By MS/MS	By MS/MS	NaN	NaN	NaN	0	0	Median	NaN	NaN	NaN	NaN	NaN	NaN	NaN	NaN	NaN	0
Q8K0E8	Q8K0E8	3	3	3	Fibrinogen beta chain;Fibrinopeptide B;Fibrinogen beta chain	Fgb		1	3	3	3	2	0	2	2	0	2	2	0	2	11.4	11.4	11.4	54.752	481	481	1	4	0	6.875	By MS/MS		By MS/MS	NaN	NaN	NaN	0	0	Median	NaN	NaN	NaN	NaN	NaN	NaN	NaN	NaN	NaN	0
Q91YU3	Q91YU3	1	1	1	Myb/SANT-like DNA-binding domain-containing protein 4	Msantd4		1	1	1	1	0	1	0	0	1	0	0	1	0	5.2	5.2	5.2	41.246	345	345	1	1	0.0024096	2.0232		By MS/MS		NaN	NaN	NaN	0	0	Median	NaN	NaN	NaN	NaN	NaN	NaN	NaN	NaN	NaN	0
Q99KV1	Q99KV1	1	1	1	DnaJ homolog subfamily B member 11	Dnajb11		1	1	1	1	1	0	0	1	0	0	1	0	0	6.1	6.1	6.1	40.555	358	358	1	1	0.043303	1.2245	By MS/MS			NaN	NaN	NaN	0	0	Median	NaN	NaN	NaN	NaN	NaN	NaN	NaN	NaN	NaN	0
Q9CPQ8	Q9CPQ8	1	1	1	ATP synthase subunit g, mitochondrial	Atp5l		1	1	1	1	1	0	0	1	0	0	1	0	0	19.4	19.4	19.4	11.424	103	103	1	1	0.0025424	2.1728	By MS/MS			NaN	NaN	NaN	0	0	Median	NaN	NaN	NaN	NaN	NaN	NaN	NaN	NaN	NaN	0
Q9D824-3;Q9D824-2;Q9D824;D3Z3F1;Q9D824-4	Q9D824-3;Q9D824-2;Q9D824;D3Z3F1;Q9D824-4	3;3;3;2;2	3;3;3;2;2	3;3;3;2;2	Pre-mRNA 3-end-processing factor FIP1	Fip1l1	;;;;	5	3	3	3	2	1	1	2	1	1	2	1	1	9	9	9	60.187	536	536;545;581;434;508	1	4	0	4.3066	By MS/MS	By MS/MS	By MS/MS	NaN	NaN	NaN	0	0	Median	NaN	NaN	NaN	NaN	NaN	NaN	NaN	NaN	NaN	0
Q9JI70	Q9JI70	1	1	1	McKusick-Kaufman/Bardet-Biedl syndromes putative chaperonin	Mkks		1	1	1	1	0	1	0	0	1	0	0	1	0	2.8	2.8	2.8	61.923	570	570	1	1	0.0053232	1.8755		By MS/MS		NaN	NaN	NaN	0	0	Median	NaN	NaN	NaN	NaN	NaN	NaN	NaN	NaN	NaN	0
Q9JLN9	Q9JLN9	2	2	2	Serine/threonine-protein kinase mTOR	Mtor		1	2	2	2	0	1	1	0	1	1	0	1	1	1.5	1.5	1.5	288.79	2549	2549	1	2	0.0026478	2.2877		By MS/MS	By MS/MS	NaN	NaN	NaN	0	0	Median	NaN	NaN	NaN	NaN	NaN	NaN	NaN	NaN	NaN	0
F7BQE4;Q8C033-2;Q8C033	F7BQE4;Q8C033-2;Q8C033	1;1;1	1;1;1	1;1;1	Rho guanine nucleotide exchange factor 10	Arhgef10	;;	3	1	1	1	1	1	0	1	1	0	1	1	0	1.1	1.1	1.1	109.41	988	988;1306;1345	1	2	0.029925	1.386	By MS/MS	By MS/MS		NaN	NaN	NaN	1	1	Median	NaN	NaN	NaN	NaN	NaN	NaN	NaN	NaN	NaN	0
A0A494BB41	A0A494BB41	1	1	1				1	1	1	1	0	1	1	0	1	1	0	1	1	14.2	14.2	14.2	14.997	134	134	1	2	0.0087591	1.7486		By MS/MS	By MS/MS	NaN	NaN	NaN	1	1	Median	NaN	NaN	NaN	NaN	NaN	NaN	NaN	NaN	NaN	0
B1AZS9;O08807	B1AZS9;O08807	2;2	2;2	2;2	Peroxiredoxin-4	Prdx4	;	2	2	2	2	2	2	1	2	2	1	2	2	1	10	10	10	26.391	229	229;274	1	6	0.0025126	2.1343	By MS/MS	By MS/MS	By MS/MS	NaN	NaN	NaN	1	1	Median	NaN	NaN	NaN	NaN	NaN	NaN	NaN	NaN	NaN	0
Q9D8E6	Q9D8E6	4	4	4	60S ribosomal protein L4	Rpl4		1	4	4	4	3	3	3	3	3	3	3	3	3	12.2	12.2	12.2	47.153	419	419	1	11	0	198.12	By MS/MS	By MS/MS	By MS/MS	NaN	NaN	NaN	1	1	Median	NaN	NaN	NaN	NaN	NaN	NaN	NaN	NaN	NaN	1
Q3T9T1;A0A5F8MQA9;Q3TZY4;Q80W04	Q3T9T1;A0A5F8MQA9;Q3TZY4;Q80W04	2;2;2;2	2;2;2;2	2;2;2;2	Transmembrane and coiled-coil domains protein 2	Tmcc2	;;;	4	2	2	2	0	2	0	0	2	0	0	2	0	8.3	8.3	8.3	51.891	471	471;524;628;706	1	2	0.0074074	1.7924		By MS/MS		NaN	NaN	NaN	1	1	Median	NaN	NaN	NaN	NaN	NaN	NaN	NaN	NaN	NaN	0
Q3URE1;A0A1D5RMC8;Q3URE1-2	Q3URE1;A0A1D5RMC8	3;2;1	3;2;1	3;2;1	Acyl-CoA synthetase family member 3, mitochondrial	Acsf3	;	3	3	3	3	0	2	1	0	2	1	0	2	1	7.7	7.7	7.7	65.076	583	583;536;367	1	3	0	2.6512		By MS/MS	By MS/MS	NaN	NaN	NaN	1	1	Median	NaN	NaN	NaN	NaN	NaN	NaN	NaN	NaN	NaN	0
Q3V3R1	Q3V3R1	2	2	2	Monofunctional C1-tetrahydrofolate synthase, mitochondrial	Mthfd1l		1	2	2	2	1	0	1	1	0	1	1	0	1	2.9	2.9	2.9	105.73	977	977	1	2	0.028913	1.3963	By MS/MS		By MS/MS	NaN	NaN	NaN	1	1	Median	NaN	NaN	NaN	NaN	NaN	NaN	NaN	NaN	NaN	1
A2ALV1;Q8BXU5;A2ALV3;Q62420;A0A3B2W7K0;Q62419	A2ALV1;Q8BXU5;A2ALV3;Q62420;A0A3B2W7K0;Q62419	2;2;2;2;1;1	2;2;2;2;1;1	2;2;2;2;1;1	Endophilin-A1;Endophilin-A2	Sh3gl2;Sh3gl1	;;;;;	6	2	2	2	2	1	2	2	1	2	2	1	2	11	11	11	20.175	182	182;245;431;352;247;368	1	5	0	2.7573	By MS/MS	By MS/MS	By MS/MS	NaN	NaN	NaN	1	1	Median	NaN	NaN	NaN	NaN	NaN	NaN	NaN	NaN	NaN	0
A0A0N4SVS6;P53996-2;P53996-3;P53996	A0A0N4SVS6;P53996-2;P53996-3;P53996	4;4;4;4	4;4;4;4	4;4;4;4	Cellular nucleic acid-binding protein	Cnbp	;;;	4	4	4	4	4	0	1	4	0	1	4	0	1	35.7	35.7	35.7	18.799	171	171;170;177;178	1	5	0	5.2677	By MS/MS		By MS/MS	NaN	NaN	NaN	1	1	Median	NaN	NaN	NaN	NaN	NaN	NaN	NaN	NaN	NaN	1
D3Z1T4;D3Z1M1;E9QKR0;P62880;P29387;A0A0A6YVN9;V9GWY1;E9PWM7;D3YZX3	D3Z1T4;D3Z1M1;E9QKR0;P62880;P29387	3;3;3;3;2;1;1;1;1	3;3;3;3;2;1;1;1;1	3;3;3;3;2;1;1;1;1	Guanine nucleotide-binding protein G(I)/G(S)/G(T) subunit beta-2;Guanine nucleotide-binding protein subunit beta-4	Gnb2;Gnb4	;;;;	9	3	3	3	3	1	1	3	1	1	3	1	1	25	25	25	20.785	188	188;227;382;340;340;73;83;240;296	1	8	0	145.45	By MS/MS	By MS/MS	By MS/MS	NaN	NaN	NaN	1	1	Median	NaN	NaN	NaN	NaN	NaN	NaN	NaN	NaN	NaN	1
S4R2J2;S4R2L5;A3KGT0;A0A0R4J2B0;V9GX43;S4R2U7;S4R1S7;E9QA47;Q9Z0H4-11;Q9Z0H4-7;Q9Z0H4-5;Q9Z0H4-4;Q9Z0H4;Q9Z0H4-8;Q9Z0H4-2;Q9Z0H4-6;Q9Z0H4-9;A0A0R4J0T5;P28659-2;P28659-3;P28659;P28659-4	S4R2J2;S4R2L5;A3KGT0;A0A0R4J2B0;V9GX43;S4R2U7;S4R1S7;E9QA47;Q9Z0H4-11;Q9Z0H4-7;Q9Z0H4-5;Q9Z0H4-4;Q9Z0H4;Q9Z0H4-8;Q9Z0H4-2;Q9Z0H4-6;Q9Z0H4-9	3;3;3;3;3;3;3;3;3;3;3;3;3;3;3;3;3;1;1;1;1;1	3;3;3;3;3;3;3;3;3;3;3;3;3;3;3;3;3;1;1;1;1;1	3;3;3;3;3;3;3;3;3;3;3;3;3;3;3;3;3;1;1;1;1;1	CUGBP Elav-like family member 2	Celf2	;;;;;;;;;;;;;;;;	22	3	3	3	2	1	1	2	1	1	2	1	1	45.7	45.7	45.7	10.438	92	92;134;159;440;443;460;472;478;464;484;488;490;508;512;520;524;526;487;482;483;486;513	1	5	0	5.1271	By MS/MS	By MS/MS	By MS/MS	NaN	NaN	NaN	1	1	Median	NaN	NaN	NaN	NaN	NaN	NaN	NaN	NaN	NaN	1
P50580-2;P50580	P50580-2;P50580	3;3	3;3	3;3	Proliferation-associated protein 2G4	Pa2g4	;	2	3	3	3	1	0	2	1	0	2	1	0	2	10.3	10.3	10.3	37.971	340	340;394	1	3	0	2.8126	By MS/MS		By MS/MS	NaN	NaN	NaN	1	0	Median	NaN	NaN	NaN	NaN	NaN	NaN	NaN	NaN	NaN	1
A0A087WP83;Q8VDJ3;A0A087WPH2;A0A087WQY9;A0A087WPC5;A0A087WS92	A0A087WP83;Q8VDJ3	4;4;1;1;1;1	4;4;1;1;1;1	4;4;1;1;1;1	Vigilin	Hdlbp	;	6	4	4	4	3	1	3	3	1	3	3	1	3	4.7	4.7	4.7	134.21	1199	1199;1268;22;129;141;178	1	7	0	2.6078	By MS/MS	By MS/MS	By MS/MS	NaN	NaN	NaN	1	1	Median	NaN	NaN	NaN	NaN	NaN	NaN	NaN	NaN	NaN	1
P97792;P97792-2	P97792	3;1	3;1	3;1	Coxsackievirus and adenovirus receptor homolog	Cxadr		2	3	3	3	3	1	2	3	1	2	3	1	2	10.7	10.7	10.7	39.947	365	365;352	1	7	0	2.7857	By MS/MS	By MS/MS	By MS/MS	NaN	NaN	NaN	1	0	Median	NaN	NaN	NaN	NaN	NaN	NaN	NaN	NaN	NaN	0
A0A140LI60;K3W4R2;Q6URW6-2;Q6URW6;Q6URW6-3	A0A140LI60;K3W4R2;Q6URW6-2;Q6URW6;Q6URW6-3	3;3;3;3;3	2;2;2;2;2	2;2;2;2;2	Myosin-14	Myh14	;;;;	5	3	2	2	1	1	3	1	1	2	1	1	2	3.5	2.2	2.2	143.24	1245	1245;2000;1992;2000;2033	1	4	0.014104	1.6597	By MS/MS	By MS/MS	By MS/MS	NaN	NaN	NaN	1	1	Median	NaN	NaN	NaN	NaN	NaN	NaN	NaN	NaN	NaN	1
A0A571BEV2	A0A571BEV2	2	2	2				1	2	2	2	2	1	0	2	1	0	2	1	0	0.3	0.3	0.3	747.31	6590	6590	1	3	0.035323	1.3416	By MS/MS	By MS/MS		NaN	NaN	NaN	1	1	Median	NaN	NaN	NaN	NaN	NaN	NaN	NaN	NaN	NaN	0
P41251	P41251	1	1	1	Natural resistance-associated macrophage protein 1	Slc11a1		1	1	1	1	0	0	1	0	0	1	0	0	1	3.1	3.1	3.1	59.74	548	548	1	1	0.040469	1.2666			By MS/MS	NaN	NaN	NaN	1	1	Median	NaN	NaN	NaN	NaN	NaN	NaN	NaN	NaN	NaN	0
D3YZP9;F7B4D5;F6SXB0	D3YZP9;F7B4D5;F6SXB0	3;2;2	3;2;2	3;2;2	Coiled-coil domain-containing protein 6	Ccdc6	;;	3	3	3	3	0	1	3	0	1	3	0	1	3	10.7	10.7	10.7	52.938	469	469;136;137	1	4	0	2.8106		By MS/MS	By MS/MS	NaN	NaN	NaN	1	1	Median	NaN	NaN	NaN	NaN	NaN	NaN	NaN	NaN	NaN	0
P16054	P16054	4	4	4	Protein kinase C epsilon type	Prkce		1	4	4	4	3	2	1	3	2	1	3	2	1	9.2	9.2	9.2	83.56	737	737	1	7	0	5.3193	By MS/MS	By MS/MS	By MS/MS	NaN	NaN	NaN	1	1	Median	NaN	NaN	NaN	NaN	NaN	NaN	NaN	NaN	NaN	1
E9Q043;A0A6I8MWX0	E9Q043;A0A6I8MWX0	1;1	1;1	1;1		Fndc1	;	2	1	1	1	1	0	0	1	0	0	1	0	0	0.6	0.6	0.6	189.09	1732	1732;1833	1	1	0.049478	1.1356	By MS/MS			NaN	NaN	NaN	1	1	Median	NaN	NaN	NaN	NaN	NaN	NaN	NaN	NaN	NaN	1
Q9CQ69	Q9CQ69	1	1	1	Cytochrome b-c1 complex subunit 8	Uqcrq		1	1	1	1	1	1	1	1	1	1	1	1	1	15.9	15.9	15.9	9.7681	82	82	1	3	0.020571	1.4903	By MS/MS	By MS/MS	By MS/MS	NaN	NaN	NaN	1	0	Median	NaN	NaN	NaN	NaN	NaN	NaN	NaN	NaN	NaN	0
P05214	P05214	24	1	1	Tubulin alpha-3 chain	Tuba3a		1	24	1	1	20	22	19	1	0	0	1	0	0	44.4	3.6	3.6	49.959	450	450	1	2	0	93.75	By MS/MS	By matching	By matching	NaN	NaN	NaN	1	1	Median	NaN	NaN	NaN	NaN	NaN	NaN	NaN	NaN	NaN	1
E9QQ10;Q70FJ1-3;Q70FJ1-2;Q70FJ1;A0A0G2JFW0	E9QQ10;Q70FJ1-3;Q70FJ1-2;Q70FJ1	3;2;2;2;1	3;2;2;2;1	3;2;2;2;1	A-kinase anchor protein 9	Akap9	;;;	5	3	3	3	2	0	2	2	0	2	2	0	2	1.2	1.2	1.2	434.13	3779	3779;3778;3779;3797;113	1	4	0	3.1813	By MS/MS		By MS/MS	NaN	NaN	NaN	1	1	Median	NaN	NaN	NaN	NaN	NaN	NaN	NaN	NaN	NaN	0
D3YVC6;A0A1B0GQX9;D3YZ18;A0A0J9YUD8;A0A0J9YUZ4;P30681;P63158	D3YVC6;A0A1B0GQX9;D3YZ18;A0A0J9YUD8;A0A0J9YUZ4;P30681;P63158	1;1;1;1;1;1;1	1;1;1;1;1;1;1	1;1;1;1;1;1;1	High mobility group protein B2;High mobility group protein B1	Hmgb1;Hmgb2	;;;;;;	7	1	1	1	1	0	0	1	0	0	1	0	0	15.2	15.2	15.2	10.785	92	92;99;124;171;211;210;215	1	2	0.0074571	1.8069	By MS/MS			NaN	NaN	NaN	1	0	Median	NaN	NaN	NaN	NaN	NaN	NaN	NaN	NaN	NaN	1
Q8BIL5-2;Q8BIL5	Q8BIL5-2;Q8BIL5	2;2	2;2	2;2	Protein Hook homolog 1	Hook1	;	2	2	2	2	2	0	0	2	0	0	2	0	0	4.9	4.9	4.9	64.01	549	549;728	1	2	0.028409	1.4016	By MS/MS			NaN	NaN	NaN	1	1	Median	NaN	NaN	NaN	NaN	NaN	NaN	NaN	NaN	NaN	1
F7ALS6;P05201	F7ALS6;P05201	5;5	5;5	5;5	Aspartate aminotransferase, cytoplasmic	Got1	;	2	5	5	5	3	4	3	3	4	3	3	4	3	36.8	36.8	36.8	20.267	182	182;413	1	11	0	5.9622	By MS/MS	By MS/MS	By MS/MS	NaN	NaN	NaN	1	0	Median	NaN	NaN	NaN	NaN	NaN	NaN	NaN	NaN	NaN	0
Q6PB66	Q6PB66	4	4	4	Leucine-rich PPR motif-containing protein, mitochondrial	Lrpprc		1	4	4	4	2	1	2	2	1	2	2	1	2	4.2	4.2	4.2	156.61	1392	1392	1	5	0	2.7781	By MS/MS	By MS/MS	By MS/MS	NaN	NaN	NaN	1	0	Median	NaN	NaN	NaN	NaN	NaN	NaN	NaN	NaN	NaN	0
P48320	P48320	1	1	1	Glutamate decarboxylase 2	Gad2		1	1	1	1	0	1	0	0	1	0	0	1	0	3.8	3.8	3.8	65.223	585	585	1	1	0	7.4978		By MS/MS		NaN	NaN	NaN	1	0	Median	NaN	NaN	NaN	NaN	NaN	NaN	NaN	NaN	NaN	0
A0A3Q4L326;A0A3Q4EBU5;Q68FL0;G5E8Y0;G3X9J1;P70414	A0A3Q4L326;A0A3Q4EBU5;Q68FL0;G5E8Y0;G3X9J1;P70414	1;1;1;1;1;1	1;1;1;1;1;1	1;1;1;1;1;1	Sodium/calcium exchanger 1	Slc8a1	;;;;;	6	1	1	1	1	0	1	1	0	1	1	0	1	3.8	3.8	3.8	66.818	599	599;940;958;970;970;970	1	2	0	44.892	By MS/MS		By MS/MS	NaN	NaN	NaN	1	0	Median	NaN	NaN	NaN	NaN	NaN	NaN	NaN	NaN	NaN	1
E9Q2C6;E9Q492	E9Q2C6;E9Q492	1;1	1;1	1;1		Pgbd1	;	2	1	1	1	0	0	1	0	0	1	0	0	1	2.6	2.6	2.6	43.29	378	378;415	1	1	0	3.9828			By MS/MS	NaN	NaN	NaN	1	0	Median	NaN	NaN	NaN	NaN	NaN	NaN	NaN	NaN	NaN	0
P40124;B1ARS0	P40124;B1ARS0	3;2	3;2	3;2	Adenylyl cyclase-associated protein 1;Adenylyl cyclase-associated protein	Cap1	;	2	3	3	3	2	0	2	2	0	2	2	0	2	8.4	8.4	8.4	51.564	474	474;164	1	4	0	3.3184	By MS/MS		By MS/MS	NaN	NaN	NaN	1	0	Median	NaN	NaN	NaN	NaN	NaN	NaN	NaN	NaN	NaN	0
Q3TFP0;Q9R0U0-3;Q9R0U0-2;Q9R0U0	Q3TFP0;Q9R0U0-3;Q9R0U0-2;Q9R0U0	5;5;5;5	5;5;5;5	3;3;3;3	Serine/arginine-rich splicing factor 10	Srsf10	;;;	4	5	5	3	5	3	2	5	3	2	3	1	0	33.5	33.5	21.4	22.135	182	182;183;261;262	1	11	0	11.525	By MS/MS	By MS/MS	By MS/MS	NaN	NaN	NaN	1	0	Median	NaN	NaN	NaN	NaN	NaN	NaN	NaN	NaN	NaN	1
Q19AB2;A0A2I3BR72;Q7TPD3;A0A338P6W2;A0A338P6D2;A0A2I3BQB9;E9Q6A0;Q7TPD3-2	Q19AB2;A0A2I3BR72;Q7TPD3;A0A338P6W2;A0A338P6D2;A0A2I3BQB9;E9Q6A0;Q7TPD3-2	2;2;2;1;1;1;1;1	2;2;2;1;1;1;1;1	2;2;2;1;1;1;1;1	Roundabout homolog 2	Robo2	;;;;;;;	8	2	2	2	2	1	1	2	1	1	2	1	1	2	2	2	165.37	1508	1508;1512;1470;219;793;1065;1377;820	1	4	0.0018198	2.3946	By MS/MS	By MS/MS	By MS/MS	NaN	NaN	NaN	1	1	Median	NaN	NaN	NaN	NaN	NaN	NaN	NaN	NaN	NaN	1
A0A571BG20;B1AQX6;B1AQX7;A0A571BDG6;B1AQX9;A0A571BDG0;A0A571BG39;Q9QWI6-3;Q9QWI6-2;Q9QWI6;B1AQX8	A0A571BG20;B1AQX6;B1AQX7;A0A571BDG6;B1AQX9;A0A571BDG0;A0A571BG39;Q9QWI6-3;Q9QWI6-2;Q9QWI6	5;5;5;5;5;5;5;4;4;4;1	5;5;5;5;5;5;5;4;4;4;1	5;5;5;5;5;5;5;4;4;4;1	SRC kinase signaling inhibitor 1	Srcin1	;;;;;;;;;	11	5	5	5	1	3	4	1	3	4	1	3	4	9.3	9.3	9.3	112.81	1055	1055;1174;1198;1205;1217;1225;1357;1206;1216;1250;473	1	8	0	5.0791	By MS/MS	By MS/MS	By MS/MS	NaN	NaN	NaN	1	0	Median	NaN	NaN	NaN	NaN	NaN	NaN	NaN	NaN	NaN	0
Q6ZWZ4	Q6ZWZ4	1	1	1	60S ribosomal protein L36	Rpl36		1	1	1	1	1	1	1	1	1	1	1	1	1	10.5	10.5	10.5	12.254	105	105	1	3	0.0087912	1.7619	By MS/MS	By MS/MS	By MS/MS	NaN	NaN	NaN	1	0	Median	NaN	NaN	NaN	NaN	NaN	NaN	NaN	NaN	NaN	1
A2AWA9	A2AWA9	1	1	1	Rab GTPase-activating protein 1	Rabgap1		1	1	1	1	1	1	1	1	1	1	1	1	1	1.1	1.1	1.1	120.8	1064	1064	1	3	0.0074516	1.8066	By MS/MS	By MS/MS	By MS/MS	NaN	NaN	NaN	1	0	Median	NaN	NaN	NaN	NaN	NaN	NaN	NaN	NaN	NaN	0
A0A494BA22;E9QQ68;Q6A039	A0A494BA22;E9QQ68;Q6A039	2;2;2	2;2;2	2;2;2	TBC1 domain family member 12	Tbc1d12	;;	3	2	2	2	2	1	0	2	1	0	2	1	0	4.3	4.3	4.3	68.073	623	623;698;696	1	3	0.032635	1.372	By MS/MS	By MS/MS		NaN	NaN	NaN	1	1	Median	NaN	NaN	NaN	NaN	NaN	NaN	NaN	NaN	NaN	1
Q61330;A0A087WQQ9	Q61330;A0A087WQQ9	2;1	2;1	2;1	Contactin-2	Cntn2	;	2	2	2	2	2	1	1	2	1	1	2	1	1	3.3	3.3	3.3	113.22	1040	1040;544	1	4	0	3.0461	By MS/MS	By MS/MS	By MS/MS	NaN	NaN	NaN	1	1	Median	NaN	NaN	NaN	NaN	NaN	NaN	NaN	NaN	NaN	1
P26039	P26039	4	3	3	Talin-1	Tln1		1	4	3	3	0	2	3	0	2	2	0	2	2	2.2	1.7	1.7	269.82	2541	2541	1	4	0.0017762	2.3194		By MS/MS	By MS/MS	NaN	NaN	NaN	1	0	Median	NaN	NaN	NaN	NaN	NaN	NaN	NaN	NaN	NaN	0
B1AU76;B1AU75;Q99MD9-2;Q99MD9	B1AU76;B1AU75;Q99MD9-2;Q99MD9	2;2;2;2	2;2;2;2	2;2;2;2	Nuclear autoantigenic sperm protein	Nasp	;;;	4	2	2	2	2	0	0	2	0	0	2	0	0	6.9	6.9	6.9	48.765	448	448;773;421;773	1	2	0.0081061	1.7749	By MS/MS			NaN	NaN	NaN	1	1	Median	NaN	NaN	NaN	NaN	NaN	NaN	NaN	NaN	NaN	1
A0A1Y7VN70;Q80Y14	A0A1Y7VN70;Q80Y14	1;1	1;1	1;1	Glutaredoxin-related protein 5, mitochondrial	Glrx5	;	2	1	1	1	1	1	1	1	1	1	1	1	1	11.9	11.9	11.9	12.168	118	118;152	1	3	0.017735	1.5602	By MS/MS	By MS/MS	By MS/MS	NaN	NaN	NaN	1	0	Median	NaN	NaN	NaN	NaN	NaN	NaN	NaN	NaN	NaN	0
Q5F258;Q68FF6	Q5F258;Q68FF6	7;7	7;7	7;7	ARF GTPase-activating protein GIT1	Git1	;	2	7	7	7	7	1	1	7	1	1	7	1	1	17	17	17	84.194	761	761;770	1	9	0	8.3318	By MS/MS	By MS/MS	By MS/MS	NaN	NaN	NaN	1	1	Median	NaN	NaN	NaN	NaN	NaN	NaN	NaN	NaN	NaN	1
A0A0U1RNT6;A0A0U1RNK6;Q3THS6	A0A0U1RNT6;A0A0U1RNK6;Q3THS6	1;1;1	1;1;1	1;1;1	S-adenosylmethionine synthase isoform type-2	Mat2a	;;	3	1	1	1	1	1	1	1	1	1	1	1	1	4.1	4.1	4.1	39.738	362	362;365;395	1	3	0.029963	1.3875	By MS/MS	By MS/MS	By MS/MS	NaN	NaN	NaN	1	0	Median	NaN	NaN	NaN	NaN	NaN	NaN	NaN	NaN	NaN	0
A2AFG7;A2AFG8;Q6PGJ3;P11627;B7ZCD3;F7A5H7	A2AFG7;A2AFG8;Q6PGJ3;P11627	6;6;6;5;1;1	6;6;6;5;1;1	6;6;6;5;1;1	Neural cell adhesion molecule L1	L1cam	;;;	6	6	6	6	5	4	5	5	4	5	5	4	5	8.7	8.7	8.7	139.82	1250	1250;1255;1259;1260;83;190	1	19	0	185.58	By MS/MS	By MS/MS	By MS/MS	NaN	NaN	NaN	1	1	Median	NaN	NaN	NaN	NaN	NaN	NaN	NaN	NaN	NaN	1
A0A494BA39;A0A494B9F0;A0A494B953;A0A494BAG2;A0A494BAX0;Q8CFI0-3;Q8CFI0;A0A494BAE4;A0A494B9L5;E9PXB7;G3X9H8;Q8CFI0-2;A0A286YCR1;A0A494BAD8	A0A494BA39;A0A494B9F0;A0A494B953;A0A494BAG2;A0A494BAX0;Q8CFI0-3;Q8CFI0;A0A494BAE4;A0A494B9L5;E9PXB7;G3X9H8;Q8CFI0-2	4;4;4;4;3;3;3;2;2;2;2;2;1;1	4;4;4;4;3;3;3;2;2;2;2;2;1;1	4;4;4;4;3;3;3;2;2;2;2;2;1;1	E3 ubiquitin-protein ligase NEDD4-like	Nedd4l	;;;;;;;;;;;	14	4	4	4	1	3	3	1	3	3	1	3	3	7.3	7.3	7.3	100.9	872	872;912;956;976;1004;984;1004;527;751;835;855;855;224;256	1	7	0	4.3651	By MS/MS	By MS/MS	By MS/MS	NaN	NaN	NaN	1	1	Median	NaN	NaN	NaN	NaN	NaN	NaN	NaN	NaN	NaN	0
Q922F4	Q922F4	25	4	4	Tubulin beta-6 chain	Tubb6		1	25	4	4	20	19	15	2	1	1	2	1	1	45.6	17	17	50.09	447	447	1	5	0	318.91	By MS/MS	By MS/MS	By MS/MS	NaN	NaN	NaN	1	0	Median	NaN	NaN	NaN	NaN	NaN	NaN	NaN	NaN	NaN	1
Q8C266;P35278	Q8C266;P35278	4;4	4;4	3;3	Ras-related protein Rab-5C	Rab5c	;	2	4	4	3	1	4	3	1	4	3	1	3	3	22.6	22.6	18.4	25.352	234	234;216	1	8	0	7.7148	By MS/MS	By MS/MS	By MS/MS	NaN	NaN	NaN	1	0	Median	NaN	NaN	NaN	NaN	NaN	NaN	NaN	NaN	NaN	0
O70194	O70194	1	1	1	Eukaryotic translation initiation factor 3 subunit D	Eif3d		1	1	1	1	1	0	0	1	0	0	1	0	0	4.6	4.6	4.6	63.988	548	548	1	2	0.032656	1.373	By MS/MS			NaN	NaN	NaN	1	1	Median	NaN	NaN	NaN	NaN	NaN	NaN	NaN	NaN	NaN	1
E9Q264	E9Q264	2	2	2		Myh15		1	2	2	2	2	1	0	2	1	0	2	1	0	1.4	1.4	1.4	221.84	1925	1925	1	3	0.0074184	1.7942	By MS/MS	By MS/MS		NaN	NaN	NaN	1	0	Median	NaN	NaN	NaN	NaN	NaN	NaN	NaN	NaN	NaN	1
E9Q0N0;Q9Z0R4;E9Q3I8;E9Q3I9;E9Q3I4;E9Q3I5;Q9Z0R4-2;CON__ENSEMBL:ENSBTAP00000001528;F6ZX53;F6TCC6;Q6NZJ5;E9QNG1;B2RR82;Q9Z0R6	E9Q0N0;Q9Z0R4;E9Q3I8;E9Q3I9;E9Q3I4;E9Q3I5;Q9Z0R4-2;CON__ENSEMBL:ENSBTAP00000001528	4;4;3;3;3;3;3;2;1;1;1;1;1;1	4;4;3;3;3;3;3;2;1;1;1;1;1;1	4;4;3;3;3;3;3;2;1;1;1;1;1;1	Intersectin-1	Itsn1	;;;;;;;	14	4	4	4	3	1	2	3	1	2	3	1	2	3.5	3.5	3.5	194.89	1719	1719;1714;1142;1147;1176;1218;1213;1222;66;173;621;1658;1685;1659	1	7	0	4.0494	By MS/MS	By MS/MS	By MS/MS	NaN	NaN	NaN	1	1	Median	NaN	NaN	NaN	NaN	NaN	NaN	NaN	NaN	NaN	1
O55137;A0A1Y7VMZ4;Q9QYR7-2;Q9QYR7;Q91YQ6;Q32Q92-2;Q32Q92;Q8BWN8;Q6Q2Z6	O55137;A0A1Y7VMZ4;Q9QYR7-2;Q9QYR7	3;2;2;2;1;1;1;1;1	3;2;2;2;1;1;1;1;1	3;2;2;2;1;1;1;1;1	Acyl-coenzyme A thioesterase 1;Acyl-coenzyme A thioesterase 3	Acot1;Acot3	;;;	9	3	3	3	2	0	2	2	0	2	2	0	2	11	11	11	46.135	419	419;282;421;432;331;176;419;421;421	1	5	0	4.6326	By MS/MS		By MS/MS	NaN	NaN	NaN	1	0	Median	NaN	NaN	NaN	NaN	NaN	NaN	NaN	NaN	NaN	1
Q61036-2;Q61036;A3KGC2;A3KGC3;A3KGC4;A3KGC5	Q61036-2;Q61036	3;3;1;1;1;1	2;2;1;1;1;1	2;2;1;1;1;1	Serine/threonine-protein kinase PAK 3	Pak3	;	6	3	2	2	2	2	3	2	1	2	2	1	2	9.4	6.2	6.2	60.78	544	544;559;23;155;195;366	1	7	0	8.5593	By MS/MS	By MS/MS	By MS/MS	NaN	NaN	NaN	1	1	Median	NaN	NaN	NaN	NaN	NaN	NaN	NaN	NaN	NaN	1
O70166	O70166	2	2	2	Stathmin-3	Stmn3		1	2	2	2	2	1	1	2	1	1	2	1	1	11.7	11.7	11.7	20.954	180	180	1	4	0.002451	2.0513	By MS/MS	By MS/MS	By MS/MS	NaN	NaN	NaN	1	1	Median	NaN	NaN	NaN	NaN	NaN	NaN	NaN	NaN	NaN	1
A0A1W2P733;Q922D8	A0A1W2P733;Q922D8	2;2	2;2	2;2	C-1-tetrahydrofolate synthase, cytoplasmic;Methylenetetrahydrofolate dehydrogenase;Methenyltetrahydrofolate cyclohydrolase;Formyltetrahydrofolate synthetase;C-1-tetrahydrofolate synthase, cytoplasmic, N-terminally processed	Mthfd1	;	2	2	2	2	1	0	1	1	0	1	1	0	1	4	4	4	82.041	755	755;935	1	2	0.047006	1.163	By MS/MS		By MS/MS	NaN	NaN	NaN	1	1	Median	NaN	NaN	NaN	NaN	NaN	NaN	NaN	NaN	NaN	1
Q8R317;Q8R317-2	Q8R317;Q8R317-2	5;4	1;0	1;0	Ubiquilin-1	Ubqln1	;	2	5	1	1	5	4	3	1	1	1	1	1	1	14.3	4	4	61.976	582	582;554	1	3	0	27.326	By MS/MS	By MS/MS	By MS/MS	NaN	NaN	NaN	1	0	Median	NaN	NaN	NaN	NaN	NaN	NaN	NaN	NaN	NaN	0
Q9DBE8;F6RBY3	Q9DBE8	3;1	3;1	3;1	Alpha-1,3/1,6-mannosyltransferase ALG2	Alg2		2	3	3	3	3	2	0	3	2	0	3	2	0	14	14	14	47.404	415	415;177	1	5	0	3.9163	By MS/MS	By MS/MS		NaN	NaN	NaN	1	1	Median	NaN	NaN	NaN	NaN	NaN	NaN	NaN	NaN	NaN	1
Q80VD1	Q80VD1	2	2	2	Protein FAM98B	Fam98b		1	2	2	2	2	0	0	2	0	0	2	0	0	7	7	7	45.349	429	429	1	2	0.032178	1.379	By MS/MS			NaN	NaN	NaN	1	0	Median	NaN	NaN	NaN	NaN	NaN	NaN	NaN	NaN	NaN	1
B1AQD9;Q9Z2R6	B1AQD9;Q9Z2R6	2;2	2;2	2;2	Protein unc-119 homolog A	Unc119	;	2	2	2	2	2	1	1	2	1	1	2	1	1	14.5	14.5	14.5	29.217	262	262;240	1	4	0.00092764	2.5043	By MS/MS	By MS/MS	By MS/MS	NaN	NaN	NaN	1	1	Median	NaN	NaN	NaN	NaN	NaN	NaN	NaN	NaN	NaN	1
Q8CH25-2;Q8CH25;A0A1L1SRL0;A0A1L1STF9	Q8CH25-2;Q8CH25;A0A1L1SRL0;A0A1L1STF9	2;2;1;1	2;2;1;1	2;2;1;1	SAFB-like transcription modulator	Sltm	;;;	4	2	2	2	2	0	0	2	0	0	2	0	0	3.8	3.8	3.8	115.18	1013	1013;1031;62;664	1	2	0	2.6059	By MS/MS			NaN	NaN	NaN	1	1	Median	NaN	NaN	NaN	NaN	NaN	NaN	NaN	NaN	NaN	1
Q64511;F6U5K2;F6XX57;Q01320	Q64511	7;1;1;1	7;1;1;1	7;1;1;1	DNA topoisomerase 2-beta	Top2b		4	7	7	7	4	4	2	4	4	2	4	4	2	5.7	5.7	5.7	181.91	1612	1612;230;348;1528	1	10	0	6.392	By MS/MS	By MS/MS	By MS/MS	NaN	NaN	NaN	1	1	Median	NaN	NaN	NaN	NaN	NaN	NaN	NaN	NaN	NaN	1
E9QB02;Q68FL6;F6W0G8	E9QB02;Q68FL6;F6W0G8	4;4;2	4;4;2	4;4;2	Methionine--tRNA ligase, cytoplasmic	Mars	;;	3	4	4	4	3	1	0	3	1	0	3	1	0	7.6	7.6	7.6	102.37	910	910;902;184	1	4	0	2.8574	By MS/MS	By MS/MS		NaN	NaN	NaN	1	1	Median	NaN	NaN	NaN	NaN	NaN	NaN	NaN	NaN	NaN	1
P46061;A0A2R8W753;A0A2R8VHK9	P46061	4;1;1	4;1;1	4;1;1	Ran GTPase-activating protein 1	Rangap1		3	4	4	4	3	2	2	3	2	2	3	2	2	8.5	8.5	8.5	63.53	589	589;144;257	1	7	0	2.9203	By MS/MS	By MS/MS	By MS/MS	NaN	NaN	NaN	1	0	Median	NaN	NaN	NaN	NaN	NaN	NaN	NaN	NaN	NaN	0
F2Z4A3;A0A087WRT4;A0A1L1SQU7	F2Z4A3;A0A087WRT4;A0A1L1SQU7	1;1;1	1;1;1	1;1;1		Fat1	;;	3	1	1	1	1	0	0	1	0	0	1	0	0	0.4	0.4	0.4	506.26	4590	4590;4602;4645	1	1	0.028391	1.4003	By MS/MS			NaN	NaN	NaN	1	0	Median	NaN	NaN	NaN	NaN	NaN	NaN	NaN	NaN	NaN	1
E9Q9C3;Q9QZQ1;E9PYX7;Q9QZQ1-2;E9Q852;F7C3I9;A0A668KLE6;D3Z7L2;D3YUD2	E9Q9C3;Q9QZQ1;E9PYX7;Q9QZQ1-2;E9Q852	9;9;8;8;7;2;1;1;1	9;9;8;8;7;2;1;1;1	9;9;8;8;7;2;1;1;1	Afadin	Mllt4	;;;;	9	9	9	9	3	5	5	3	5	5	3	5	5	7.6	7.6	7.6	207.31	1827	1827;1820;1663;1805;1805;380;87;221;229	1	13	0	8.6323	By MS/MS	By MS/MS	By MS/MS	NaN	NaN	NaN	1	1	Median	NaN	NaN	NaN	NaN	NaN	NaN	NaN	NaN	NaN	1
A0A0N4SVT3;A0A0N4SW28;Q9DAS9	A0A0N4SVT3;A0A0N4SW28;Q9DAS9	2;2;2	2;2;2	2;2;2	Guanine nucleotide-binding protein G(I)/G(S)/G(O) subunit gamma-12	Gng12	;;	3	2	2	2	1	1	1	1	1	1	1	1	1	21.5	21.5	21.5	7.1971	65	65;83;72	1	3	0.00091575	2.4583	By MS/MS	By MS/MS	By MS/MS	NaN	NaN	NaN	1	1	Median	NaN	NaN	NaN	NaN	NaN	NaN	NaN	NaN	NaN	1
Q5SXA5;Q5SRX1-3;Q5SRX1-4;Q5SRX1-2;Q5SRX1;F6RBX1;F6ZDJ1;Q5SXA4;Q5SRX1-5	Q5SXA5;Q5SRX1-3;Q5SRX1-4;Q5SRX1-2;Q5SRX1;F6RBX1;F6ZDJ1;Q5SXA4;Q5SRX1-5	2;2;2;2;2;1;1;1;1	2;2;2;2;2;1;1;1;1	2;2;2;2;2;1;1;1;1	TOM1-like protein 2	Tom1l2	;;;;;;;;	9	2	2	2	1	1	0	1	1	0	1	1	0	9	9	9	50.069	457	457;440;450;487;507;179;199;462;286	1	2	0.0088365	1.7732	By MS/MS	By MS/MS		NaN	NaN	NaN	1	1	Median	NaN	NaN	NaN	NaN	NaN	NaN	NaN	NaN	NaN	1
A0A0R3P9D0;Q7TPB0	A0A0R3P9D0;Q7TPB0	6;6	6;6	6;6	Lipid phosphate phosphatase-related protein type 3	Lppr3	;	2	6	6	6	5	2	4	5	2	4	5	2	4	12	12	12	76.724	716	716;716	1	11	0	19.973	By MS/MS	By MS/MS	By MS/MS	NaN	NaN	NaN	1	1	Median	NaN	NaN	NaN	NaN	NaN	NaN	NaN	NaN	NaN	1
Q8BV13	Q8BV13	2	2	2	COP9 signalosome complex subunit 7b	Cops7b		1	2	2	2	2	1	1	2	1	1	2	1	1	14.8	14.8	14.8	29.689	264	264	1	4	0	2.9468	By MS/MS	By MS/MS	By MS/MS	NaN	NaN	NaN	1	1	Median	NaN	NaN	NaN	NaN	NaN	NaN	NaN	NaN	NaN	1
Q9WUA2;A0A087WQ15;A0A087WS80	Q9WUA2;A0A087WQ15;A0A087WS80	2;1;1	2;1;1	2;1;1	Phenylalanine--tRNA ligase beta subunit	Farsb	;;	3	2	2	2	1	1	0	1	1	0	1	1	0	4.1	4.1	4.1	65.696	589	589;63;206	1	2	0.01776	1.5695	By MS/MS	By MS/MS		NaN	NaN	NaN	1	1	Median	NaN	NaN	NaN	NaN	NaN	NaN	NaN	NaN	NaN	1
P28740-2;F8VQ42;E0CZ72;P28740;P28740-1	P28740-2;F8VQ42;E0CZ72;P28740;P28740-1	8;7;7;7;7	8;7;7;7;7	8;7;7;7;7	Kinesin-like protein KIF2A;Kinesin-like protein	Kif2a	;;;;	5	8	8	8	6	1	6	6	1	6	6	1	6	15.3	15.3	15.3	74.844	659	659;671;743;705;716	1	14	0	9.9006	By MS/MS	By MS/MS	By MS/MS	NaN	NaN	NaN	1	0	Median	NaN	NaN	NaN	NaN	NaN	NaN	NaN	NaN	NaN	0
A0A1Y7VKP8;A0A1Y7VM38;P52503	A0A1Y7VKP8;A0A1Y7VM38;P52503	1;1;1	1;1;1	1;1;1	NADH dehydrogenase [ubiquinone] iron-sulfur protein 6, mitochondrial	Ndufs6	;;	3	1	1	1	0	0	1	0	0	1	0	0	1	24.5	24.5	24.5	10.908	98	98;124;116	1	1	0.029981	1.3878			By MS/MS	NaN	NaN	NaN	1	0	Median	NaN	NaN	NaN	NaN	NaN	NaN	NaN	NaN	NaN	0
O08795;O08795-2	O08795;O08795-2	4;4	4;4	4;4	Glucosidase 2 subunit beta	Prkcsh	;	2	4	4	4	3	1	2	3	1	2	3	1	2	8.8	8.8	8.8	58.792	521	521;528	1	6	0	4.7815	By MS/MS	By MS/MS	By MS/MS	NaN	NaN	NaN	1	1	Median	NaN	NaN	NaN	NaN	NaN	NaN	NaN	NaN	NaN	1
P55302;F6WMD1	P55302;F6WMD1	2;1	2;1	2;1	Alpha-2-macroglobulin receptor-associated protein	Lrpap1	;	2	2	2	2	1	1	2	1	1	2	1	1	2	9.2	9.2	9.2	42.215	360	360;153	1	4	0	3.2729	By MS/MS	By MS/MS	By MS/MS	NaN	NaN	NaN	1	1	Median	NaN	NaN	NaN	NaN	NaN	NaN	NaN	NaN	NaN	1
A0A0R4IZY0;Q8C1A5	A0A0R4IZY0;Q8C1A5	5;5	5;5	5;5	Thimet oligopeptidase	Thop1	;	2	5	5	5	3	2	1	3	2	1	3	2	1	9.9	9.9	9.9	78.026	687	687;687	1	6	0	4.8105	By MS/MS	By MS/MS	By MS/MS	NaN	NaN	NaN	1	1	Median	NaN	NaN	NaN	NaN	NaN	NaN	NaN	NaN	NaN	1
A2AGS6;Q4QQM4	A2AGS6;Q4QQM4	1;1	1;1	1;1	Tumor protein p53-inducible protein 11	Trp53i11	;	2	1	1	1	1	0	0	1	0	0	1	0	0	18.4	18.4	18.4	9.5972	87	87;189	1	1	0.0017921	2.3499	By MS/MS			NaN	NaN	NaN	1	1	Median	NaN	NaN	NaN	NaN	NaN	NaN	NaN	NaN	NaN	1
A0A494B987;Q3U1J4	A0A494B987;Q3U1J4	1;1	1;1	1;1	DNA damage-binding protein 1	Ddb1	;	2	1	1	1	1	0	0	1	0	0	1	0	0	3.5	3.5	3.5	50.58	451	451;1140	1	2	0.0088106	1.7639	By MS/MS			NaN	NaN	NaN	1	1	Median	NaN	NaN	NaN	NaN	NaN	NaN	NaN	NaN	NaN	1
E9Q8N5;Q08EB6;Q8BRT1;Q08EB5;F7DCH5;A0A1L1ST22;Q8BRT1-5;A0A1L1SRY3;Q8BSE7;Q8BRT1-6	E9Q8N5;Q08EB6;Q8BRT1;Q08EB5;F7DCH5	9;9;9;8;8;2;2;1;1;1	9;9;9;8;8;2;2;1;1;1	8;8;8;8;7;2;2;1;1;1	CLIP-associating protein 2	Clasp2	;;;;	10	9	9	8	6	5	4	6	5	4	6	5	4	10.6	10.6	9.7	140.72	1286	1286;1287;1286;1304;1307;600;600;103;400;167	1	16	0	35.198	By MS/MS	By MS/MS	By MS/MS	NaN	NaN	NaN	1	1	Median	NaN	NaN	NaN	NaN	NaN	NaN	NaN	NaN	NaN	1
Q91V89;Q7TNL5	Q91V89;Q7TNL5	2;2	2;2	2;2		Ppp2r5d	;	2	2	2	2	1	2	0	1	2	0	1	2	0	4.9	4.9	4.9	68.994	594	594;595	1	3	0.00093633	2.5338	By MS/MS	By MS/MS		NaN	NaN	NaN	1	0	Median	NaN	NaN	NaN	NaN	NaN	NaN	NaN	NaN	NaN	0
Q8VD75	Q8VD75	2	2	1	Huntingtin-interacting protein 1	Hip1		1	2	2	1	0	2	2	0	2	2	0	1	1	3.1	3.1	1.6	115.2	1029	1029	1	4	0	3.3311		By MS/MS	By MS/MS	NaN	NaN	NaN	1	0	Median	NaN	NaN	NaN	NaN	NaN	NaN	NaN	NaN	NaN	0
A0A0R4J0H0;A0A0R4J1G7;A0A3Q4EHV9;A7ISP9;F8WJ93;Q3UMY5-4;Q3UMY5-2;Q3UMY5-3;Q3UMY5	A0A0R4J0H0;A0A0R4J1G7;A0A3Q4EHV9;A7ISP9;F8WJ93;Q3UMY5-4;Q3UMY5-2;Q3UMY5-3;Q3UMY5	3;3;3;3;3;3;3;3;3	3;3;3;3;3;3;3;3;3	3;3;3;3;3;3;3;3;3	Echinoderm microtubule-associated protein-like 4	Eml4	;;;;;;;;	9	3	3	3	2	1	1	2	1	1	2	1	1	5.8	5.8	5.8	97.507	876	876;919;941;977;988;876;919;934;988	1	4	0	2.912	By MS/MS	By MS/MS	By MS/MS	NaN	NaN	NaN	1	1	Median	NaN	NaN	NaN	NaN	NaN	NaN	NaN	NaN	NaN	1
E9PVA8	E9PVA8	3	3	3		Gcn1l1		1	3	3	3	1	1	2	1	1	2	1	1	2	1.6	1.6	1.6	293.02	2671	2671	1	4	0.0026247	2.2639	By MS/MS	By MS/MS	By MS/MS	NaN	NaN	NaN	1	0	Median	NaN	NaN	NaN	NaN	NaN	NaN	NaN	NaN	NaN	0
A0A1D5RM85;P62717;A0A1D5RMC7;A0A1D5RM79;A0A1D5RME4;A0A1D5RLW5	A0A1D5RM85;P62717;A0A1D5RMC7;A0A1D5RM79;A0A1D5RME4;A0A1D5RLW5	2;2;1;1;1;1	2;2;1;1;1;1	2;2;1;1;1;1	60S ribosomal protein L18a	Rpl18a	;;;;;	6	2	2	2	2	1	0	2	1	0	2	1	0	12.3	12.3	12.3	24.638	219	219;176;70;109;123;147	1	3	0.0053763	1.8977	By MS/MS	By MS/MS		NaN	NaN	NaN	1	1	Median	NaN	NaN	NaN	NaN	NaN	NaN	NaN	NaN	NaN	1
Q8VDP4	Q8VDP4	5	5	5	Cell cycle and apoptosis regulator protein 2	Ccar2		1	5	5	5	4	2	1	4	2	1	4	2	1	8.6	8.6	8.6	103	922	922	1	7	0	6.9349	By MS/MS	By MS/MS	By MS/MS	NaN	NaN	NaN	1	1	Median	NaN	NaN	NaN	NaN	NaN	NaN	NaN	NaN	NaN	1
Q9CQR2	Q9CQR2	5	5	5	40S ribosomal protein S21	Rps21		1	5	5	5	4	3	3	4	3	3	4	3	3	66.3	66.3	66.3	9.1413	83	83	1	13	0	7.6754	By MS/MS	By MS/MS	By MS/MS	NaN	NaN	NaN	1	1	Median	NaN	NaN	NaN	NaN	NaN	NaN	NaN	NaN	NaN	1
Q9R0H0-2;Q9R0H0	Q9R0H0-2;Q9R0H0	2;2	2;2	2;2	Peroxisomal acyl-coenzyme A oxidase 1	Acox1	;	2	2	2	2	1	0	2	1	0	2	1	0	2	6.7	6.7	6.7	74.717	661	661;661	1	3	0	3.5653	By MS/MS		By MS/MS	NaN	NaN	NaN	1	0	Median	NaN	NaN	NaN	NaN	NaN	NaN	NaN	NaN	NaN	0
P10518	P10518	3	3	3	Delta-aminolevulinic acid dehydratase	Alad		1	3	3	3	1	1	3	1	1	3	1	1	3	11.8	11.8	11.8	36.023	330	330	1	5	0	4.3448	By MS/MS	By MS/MS	By MS/MS	NaN	NaN	NaN	1	1	Median	NaN	NaN	NaN	NaN	NaN	NaN	NaN	NaN	NaN	0
D3YWC9;Q6P9S0;F7D291	D3YWC9;Q6P9S0	3;3;1	3;3;1	3;3;1	MTSS1-like protein	Mtss1l	;	3	3	3	3	2	2	2	2	2	2	2	2	2	6.9	6.9	6.9	70.083	653	653;715;364	1	6	0	4.2559	By MS/MS	By MS/MS	By MS/MS	NaN	NaN	NaN	1	0	Median	NaN	NaN	NaN	NaN	NaN	NaN	NaN	NaN	NaN	0
Q61074;A0A0J9YVG0;A0A0J9YV96;A0A0J9YUB0	Q61074;A0A0J9YVG0	4;3;1;1	4;3;1;1	4;3;1;1	Protein phosphatase 1G	Ppm1g	;	4	4	4	4	3	2	4	3	2	4	3	2	4	12.5	12.5	12.5	58.727	542	542;435;194;230	1	15	0	11.008	By MS/MS	By MS/MS	By MS/MS	NaN	NaN	NaN	1	1	Median	NaN	NaN	NaN	NaN	NaN	NaN	NaN	NaN	NaN	1
D3Z2J6;Q9D710	D3Z2J6;Q9D710	3;3	3;3	3;3	Thioredoxin-related transmembrane protein 2	Tmx2	;	2	3	3	3	1	1	1	1	1	1	1	1	1	15.2	15.2	15.2	29.591	257	257;295	1	3	0.0017809	2.3296	By MS/MS	By MS/MS	By MS/MS	NaN	NaN	NaN	1	1	Median	NaN	NaN	NaN	NaN	NaN	NaN	NaN	NaN	NaN	1
Q91YQ5;A0A0N4SUJ8	Q91YQ5	6;2	6;2	6;2	Dolichyl-diphosphooligosaccharide--protein glycosyltransferase subunit 1	Rpn1		2	6	6	6	5	5	6	5	5	6	5	5	6	12.5	12.5	12.5	68.527	608	608;90	1	16	0	15.285	By MS/MS	By MS/MS	By MS/MS	NaN	NaN	NaN	1	0	Median	NaN	NaN	NaN	NaN	NaN	NaN	NaN	NaN	NaN	1
Q8VEH5	Q8VEH5	9	9	9	EPM2A-interacting protein 1	Epm2aip1		1	9	9	9	6	3	5	6	3	5	6	3	5	22.4	22.4	22.4	70.095	606	606	1	16	0	17.363	By MS/MS	By MS/MS	By MS/MS	NaN	NaN	NaN	1	0	Median	NaN	NaN	NaN	NaN	NaN	NaN	NaN	NaN	NaN	0
Q3UJB0;A0A494B9S9	Q3UJB0;A0A494B9S9	8;5	8;5	8;5		Sf3b2	;	2	8	8	8	6	5	2	6	5	2	6	5	2	13	13	13	98.197	878	878;308	1	14	0	122.41	By MS/MS	By MS/MS	By MS/MS	NaN	NaN	NaN	1	0	Median	NaN	NaN	NaN	NaN	NaN	NaN	NaN	NaN	NaN	1
O55234;Q8BTY5	O55234;Q8BTY5	3;2	3;2	3;2	Proteasome subunit beta type-5	Psmb5	;	2	3	3	3	2	1	3	2	1	3	2	1	3	17.4	17.4	17.4	28.532	264	264;177	1	6	0	2.9705	By MS/MS	By MS/MS	By MS/MS	NaN	NaN	NaN	1	1	Median	NaN	NaN	NaN	NaN	NaN	NaN	NaN	NaN	NaN	0
Q8CH09;F6X398	Q8CH09	6;1	6;1	6;1	SURP and G-patch domain-containing protein 2	Sugp2		2	6	6	6	5	2	3	5	2	3	5	2	3	9	9	9	118.1	1067	1067;244	1	10	0	9.5217	By MS/MS	By MS/MS	By MS/MS	NaN	NaN	NaN	1	1	Median	NaN	NaN	NaN	NaN	NaN	NaN	NaN	NaN	NaN	1
Q69ZW3-2;Q69ZW3	Q69ZW3-2;Q69ZW3	1;1	1;1	1;1	EH domain-binding protein 1	Ehbp1	;	2	1	1	1	1	1	0	1	1	0	1	1	0	1.2	1.2	1.2	136.23	1206	1206;1231	1	2	0	5.1061	By MS/MS	By MS/MS		NaN	NaN	NaN	1	0	Median	NaN	NaN	NaN	NaN	NaN	NaN	NaN	NaN	NaN	1
Q9JHU9;A0A1B0GS86	Q9JHU9	3;1	3;1	3;1	Inositol-3-phosphate synthase 1	Isyna1		2	3	3	3	2	1	2	2	1	2	2	1	2	11.7	11.7	11.7	60.931	557	557;146	1	7	0	7.0354	By MS/MS	By MS/MS	By MS/MS	NaN	NaN	NaN	1	0	Median	NaN	NaN	NaN	NaN	NaN	NaN	NaN	NaN	NaN	1
Q02248;E9Q6A9;D3YUH4;F7CRC6;D3Z7S6;D3Z5Q1;E9PW26;F6QZ47	Q02248;E9Q6A9	5;3;2;2;1;1;1;1	5;3;2;2;1;1;1;1	5;3;2;2;1;1;1;1	Catenin beta-1	Ctnnb1	;	8	5	5	5	4	3	5	4	3	5	4	3	5	9.7	9.7	9.7	85.47	781	781;607;174;174;42;83;90;145	1	20	0	20.298	By MS/MS	By MS/MS	By MS/MS	NaN	NaN	NaN	1	0	Median	NaN	NaN	NaN	NaN	NaN	NaN	NaN	NaN	NaN	0
P12382;A0A1W2P6Q4;Q8C605;Q9WUA3-2;Q9WUA3	P12382	6;1;1;1;1	6;1;1;1;1	5;1;0;0;0	ATP-dependent 6-phosphofructokinase, liver type	Pfkl		5	6	6	5	3	2	4	3	2	4	2	2	4	10.8	10.8	9.6	85.359	780	780;64;784;496;784	1	9	0	6.7628	By MS/MS	By MS/MS	By MS/MS	NaN	NaN	NaN	1	0	Median	NaN	NaN	NaN	NaN	NaN	NaN	NaN	NaN	NaN	0
A0A1W2P7I5;A0A1W2P6P1;Q8BJU0-2;Q8BJU0	A0A1W2P7I5;A0A1W2P6P1;Q8BJU0-2;Q8BJU0	4;4;4;4	4;4;4;4	4;4;4;4	Small glutamine-rich tetratricopeptide repeat-containing protein alpha	Sgta	;;;	4	4	4	4	4	1	2	4	1	2	4	1	2	36.7	36.7	36.7	18.27	166	166;211;314;315	1	9	0	4.6812	By MS/MS	By MS/MS	By MS/MS	NaN	NaN	NaN	1	1	Median	NaN	NaN	NaN	NaN	NaN	NaN	NaN	NaN	NaN	1
Q9ESW4	Q9ESW4	1	1	1	Acylglycerol kinase, mitochondrial	Agk		1	1	1	1	1	1	1	1	1	1	1	1	1	3.3	3.3	3.3	46.975	421	421	1	3	0	17.884	By MS/MS	By MS/MS	By MS/MS	NaN	NaN	NaN	0	0	Median	NaN	NaN	NaN	NaN	NaN	NaN	NaN	NaN	NaN	0
Q9D1A2;A0A494B9U6;A0A494B9S3	Q9D1A2;A0A494B9U6;A0A494B9S3	4;2;2	4;2;2	4;2;2	Cytosolic non-specific dipeptidase	Cndp2	;;	3	4	4	4	2	1	3	2	1	3	2	1	3	7.8	7.8	7.8	52.767	475	475;20;122	1	6	0	2.8946	By MS/MS	By MS/MS	By MS/MS	NaN	NaN	NaN	1	1	Median	NaN	NaN	NaN	NaN	NaN	NaN	NaN	NaN	NaN	0
O55022	O55022	3	3	3	Membrane-associated progesterone receptor component 1	Pgrmc1		1	3	3	3	2	2	3	2	2	3	2	2	3	17.9	17.9	17.9	21.694	195	195	1	8	0	4.5361	By MS/MS	By MS/MS	By MS/MS	NaN	NaN	NaN	1	0	Median	NaN	NaN	NaN	NaN	NaN	NaN	NaN	NaN	NaN	0
Q9D2R0	Q9D2R0	2	2	2	Acetoacetyl-CoA synthetase	Aacs		1	2	2	2	1	2	1	1	2	1	1	2	1	3.6	3.6	3.6	75.199	672	672	1	4	0.015331	1.6277	By MS/MS	By MS/MS	By MS/MS	NaN	NaN	NaN	1	0	Median	NaN	NaN	NaN	NaN	NaN	NaN	NaN	NaN	NaN	0
P49615;A0A0G2JDL3	P49615;A0A0G2JDL3	2;1	2;1	2;1	Cyclin-dependent-like kinase 5	Cdk5	;	2	2	2	2	1	1	2	1	1	2	1	1	2	8.6	8.6	8.6	33.288	292	292;260	1	4	0.00093545	2.5294	By MS/MS	By MS/MS	By MS/MS	NaN	NaN	NaN	1	1	Median	NaN	NaN	NaN	NaN	NaN	NaN	NaN	NaN	NaN	0
Q9QXB9	Q9QXB9	2	2	2	Developmentally-regulated GTP-binding protein 2	Drg2		1	2	2	2	1	0	1	1	0	1	1	0	1	7.1	7.1	7.1	40.718	364	364	1	2	0.048998	1.1534	By MS/MS		By MS/MS	NaN	NaN	NaN	1	0	Median	NaN	NaN	NaN	NaN	NaN	NaN	NaN	NaN	NaN	1
Q8K596-2;Q8K596	Q8K596-2;Q8K596	3;3	3;3	3;3		Slc8a2	;	2	3	3	3	2	2	2	2	2	2	2	2	2	5	5	5	100.06	915	915;921	1	6	0	4.8104	By MS/MS	By MS/MS	By MS/MS	NaN	NaN	NaN	1	0	Median	NaN	NaN	NaN	NaN	NaN	NaN	NaN	NaN	NaN	0
Q9CQN1	Q9CQN1	2	2	2	Heat shock protein 75 kDa, mitochondrial	Trap1		1	2	2	2	1	2	2	1	2	2	1	2	2	4.7	4.7	4.7	80.208	706	706	1	5	0	10.859	By MS/MS	By MS/MS	By MS/MS	NaN	NaN	NaN	1	0	Median	NaN	NaN	NaN	NaN	NaN	NaN	NaN	NaN	NaN	0
P63085	P63085	2	2	2	Mitogen-activated protein kinase 1	Mapk1		1	2	2	2	2	1	0	2	1	0	2	1	0	12	12	12	41.275	358	358	1	4	0	3.0405	By MS/MS	By MS/MS		NaN	NaN	NaN	1	1	Median	NaN	NaN	NaN	NaN	NaN	NaN	NaN	NaN	NaN	1
Q8BFR5-2;Q8BFR5;A0A0U1RNQ6	Q8BFR5-2;Q8BFR5;A0A0U1RNQ6	5;5;4	5;5;4	5;5;4	Elongation factor Tu, mitochondrial	Tufm	;;	3	5	5	5	3	2	2	3	2	2	3	2	2	16.1	16.1	16.1	47.222	435	435;452;118	1	9	0	5.5351	By MS/MS	By MS/MS	By MS/MS	NaN	NaN	NaN	1	0	Median	NaN	NaN	NaN	NaN	NaN	NaN	NaN	NaN	NaN	0
E9QAT4;E9QAT4-2;F7BPW6	E9QAT4;E9QAT4-2	4;4;1	4;4;1	4;4;1		Sec16a	;	3	4	4	4	3	3	3	3	3	3	3	3	3	3.1	3.1	3.1	254.2	2357	2357;2377;907	1	9	0	5.19	By MS/MS	By MS/MS	By MS/MS	NaN	NaN	NaN	1	0	Median	NaN	NaN	NaN	NaN	NaN	NaN	NaN	NaN	NaN	0
Q3UKJ7;Q3UKJ7-2	Q3UKJ7;Q3UKJ7-2	3;2	3;2	3;2	WD40 repeat-containing protein SMU1;WD40 repeat-containing protein SMU1, N-terminally processed	Smu1	;	2	3	3	3	1	3	1	1	3	1	1	3	1	8.2	8.2	8.2	57.543	513	513;332	1	5	0	2.6225	By MS/MS	By MS/MS	By MS/MS	NaN	NaN	NaN	1	0	Median	NaN	NaN	NaN	NaN	NaN	NaN	NaN	NaN	NaN	0
Q6ZQ11	Q6ZQ11	1	1	1	Chondroitin sulfate synthase 1	Chsy1		1	1	1	1	0	1	0	0	1	0	0	1	0	2	2	2	91.382	800	800	1	1	0.048889	1.1517		By MS/MS		NaN	NaN	NaN	1	1	Median	NaN	NaN	NaN	NaN	NaN	NaN	NaN	NaN	NaN	0
A0A2R8VI25;Q3TT81;A0A2R8VHP9;B2M1R7;Q61990-2;Q61990-3;Q61990;A0A2R8W6U6;A0A2R8VHN3;A0A2R8VI92;A0A2R8W6H3;A0A2R8VHG2;A0A2R8VKF0;A0A2R8VJY1;A0A2R8W6L5;E9Q7D8;A0A2R8VHZ0;A0A2R8VI71;A0A2R8VHY9;A0A2R8VKN0;A0A2R8VI73;A0A2R8VI12;P57722-2;P57722;A0A2R8VHI3;A0A2R8VI15;A0A2R8VHL8	A0A2R8VI25;Q3TT81;A0A2R8VHP9;B2M1R7;Q61990-2;Q61990-3;Q61990;A0A2R8W6U6;A0A2R8VHN3;A0A2R8VI92;A0A2R8W6H3;A0A2R8VHG2;A0A2R8VKF0;A0A2R8VJY1;A0A2R8W6L5;E9Q7D8;A0A2R8VHZ0;A0A2R8VI71;A0A2R8VHY9;A0A2R8VKN0;A0A2R8VI73;A0A2R8VI12;P57722-2;P57722	4;4;4;4;4;4;4;3;2;2;2;2;2;2;2;2;2;2;2;2;2;2;2;2;1;1;1	1;1;1;1;1;1;1;1;0;1;1;0;0;0;0;0;0;0;0;0;0;0;0;0;0;0;0	1;1;1;1;1;1;1;1;0;1;1;0;0;0;0;0;0;0;0;0;0;0;0;0;0;0;0	Poly(rC)-binding protein 2;Poly(rC)-binding protein 3	Pcbp2;Pcbp3	;;;;;;;;;;;;;;;;;;;;;;;	27	4	1	1	3	2	4	0	0	1	0	0	1	20.6	6	6	33.299	316	316;322;335;361;331;349;362;265;168;181;184;186;190;205;224;226;231;241;249;253;264;280;370;371;96;192;225	1	1	1	-2	By matching	By matching	By MS/MS	NaN	NaN	NaN	1	0	Median	NaN	NaN	NaN	NaN	NaN	NaN	NaN	NaN	NaN	0
Q9WVA2;Q4FZG7	Q9WVA2;Q4FZG7	1;1	1;1	1;1	Mitochondrial import inner membrane translocase subunit Tim8 A;Putative mitochondrial import inner membrane translocase subunit Tim8 A-B	Timm8a1;Timm8a2	;	2	1	1	1	1	1	1	1	1	1	1	1	1	11.3	11.3	11.3	11.042	97	97;97	1	3	0.013437	1.6656	By MS/MS	By MS/MS	By MS/MS	NaN	NaN	NaN	1	0	Median	NaN	NaN	NaN	NaN	NaN	NaN	NaN	NaN	NaN	0
Q9WVA4;A0A0A6YXG6	Q9WVA4	4;1	4;1	3;1	Transgelin-2	Tagln2		2	4	4	3	2	3	4	2	3	4	1	2	3	29.1	29.1	22.1	22.395	199	199;90	1	9	0	5.3115	By MS/MS	By MS/MS	By MS/MS	NaN	NaN	NaN	1	1	Median	NaN	NaN	NaN	NaN	NaN	NaN	NaN	NaN	NaN	0
Q60865	Q60865	1	1	1	Caprin-1	Caprin1		1	1	1	1	1	0	0	1	0	0	1	0	0	2.8	2.8	2.8	78.168	707	707	1	1	0.0024855	2.0888	By MS/MS			NaN	NaN	NaN	1	1	Median	NaN	NaN	NaN	NaN	NaN	NaN	NaN	NaN	NaN	1
Q9CR62;Q5SX46	Q9CR62;Q5SX46	2;1	2;1	2;1	Mitochondrial 2-oxoglutarate/malate carrier protein	Slc25a11	;	2	2	2	2	1	0	1	1	0	1	1	0	1	6.7	6.7	6.7	34.155	314	314;193	1	2	0.045377	1.1832	By MS/MS		By MS/MS	NaN	NaN	NaN	1	1	Median	NaN	NaN	NaN	NaN	NaN	NaN	NaN	NaN	NaN	0
A0A087WNW2;A0A087WR56;A0A087WPX3;Q810U3;E9Q171;E9PW06	A0A087WNW2;A0A087WR56;A0A087WPX3;Q810U3;E9Q171;E9PW06	4;4;4;4;3;3	4;4;4;4;3;3	4;4;4;4;3;3	Neurofascin	Nfasc	;;;;;	6	4	4	4	4	3	0	4	3	0	4	3	0	8.1	8.1	8.1	101.17	899	899;1159;1347;1240;1157;1174	1	8	0	11.993	By MS/MS	By MS/MS		NaN	NaN	NaN	1	0	Median	NaN	NaN	NaN	NaN	NaN	NaN	NaN	NaN	NaN	1
Q8R5H6	Q8R5H6	2	2	2	Wiskott-Aldrich syndrome protein family member 1	Wasf1		1	2	2	2	1	2	1	1	2	1	1	2	1	4.3	4.3	4.3	61.508	559	559	1	4	0.0067416	1.8153	By MS/MS	By MS/MS	By MS/MS	NaN	NaN	NaN	0	0	Median	NaN	NaN	NaN	NaN	NaN	NaN	NaN	NaN	NaN	0
Q8CGC7;A0A0A6YWH3;A0A0A6YWA4	Q8CGC7	4;1;1	4;1;1	4;1;1	Bifunctional glutamate/proline--tRNA ligase;Glutamate--tRNA ligase;Proline--tRNA ligase	Eprs		3	4	4	4	3	2	0	3	2	0	3	2	0	3.4	3.4	3.4	170.08	1512	1512;96;131	1	5	0	3.6577	By MS/MS	By MS/MS		NaN	NaN	NaN	1	1	Median	NaN	NaN	NaN	NaN	NaN	NaN	NaN	NaN	NaN	1
K3W4L0;B2RRE2;E9QAX2;Q9JMH9-4;Q9JMH9-1;Q9JMH9;Q9JMH9-6;E9Q405;A0A1C7ZN10;Q9JMH9-5;Q9JMH9-7;Q9JMH9-2;E9QA74	K3W4L0;B2RRE2;E9QAX2;Q9JMH9-4;Q9JMH9-1;Q9JMH9;Q9JMH9-6;E9Q405;A0A1C7ZN10;Q9JMH9-5;Q9JMH9-7;Q9JMH9-2;E9QA74	8;8;8;8;8;8;8;7;7;7;7;7;6	8;8;8;8;8;8;8;7;7;7;7;7;6	8;8;8;8;8;8;8;7;7;7;7;7;6	Unconventional myosin-XVIIIa	Myo18a	;;;;;;;;;;;;	13	8	8	8	4	4	5	4	4	5	4	4	5	5.5	5.5	5.5	230.99	2036	2036;2047;2083;1998;2035;2050;2062;1700;1722;1704;1716;1719;1642	1	13	0	323.31	By MS/MS	By MS/MS	By MS/MS	NaN	NaN	NaN	1	0	Median	NaN	NaN	NaN	NaN	NaN	NaN	NaN	NaN	NaN	1
P62751	P62751	1	1	1	60S ribosomal protein L23a	Rpl23a		1	1	1	1	1	0	0	1	0	0	1	0	0	10.9	10.9	10.9	17.695	156	156	1	1	0.048726	1.1457	By MS/MS			NaN	NaN	NaN	1	0	Median	NaN	NaN	NaN	NaN	NaN	NaN	NaN	NaN	NaN	1
Q6IR34;F6SX81;Q6IR34-2;Q6IR34-3;Q6IR34-5;A2AIV3;A2AIV4;Q6IR34-4	Q6IR34;F6SX81;Q6IR34-2;Q6IR34-3;Q6IR34-5;A2AIV3	8;7;7;7;7;4;1;1	8;7;7;7;7;4;1;1	8;7;7;7;7;4;1;1	G-protein-signaling modulator 1	Gpsm1	;;;;;	8	8	8	8	5	4	6	5	4	6	5	4	6	17.8	17.8	17.8	74.361	673	673;497;613;650;705;236;88;303	1	15	0	7.4446	By MS/MS	By MS/MS	By MS/MS	NaN	NaN	NaN	1	1	Median	NaN	NaN	NaN	NaN	NaN	NaN	NaN	NaN	NaN	1
Q99K28;Q99K28-2	Q99K28;Q99K28-2	2;2	2;2	2;2	ADP-ribosylation factor GTPase-activating protein 2	Arfgap2	;	2	2	2	2	1	0	1	1	0	1	1	0	1	4.4	4.4	4.4	56.598	520	520;534	1	2	0.023995	1.4571	By MS/MS		By MS/MS	NaN	NaN	NaN	1	1	Median	NaN	NaN	NaN	NaN	NaN	NaN	NaN	NaN	NaN	1
Q9DCT2	Q9DCT2	4	4	4	NADH dehydrogenase [ubiquinone] iron-sulfur protein 3, mitochondrial	Ndufs3		1	4	4	4	2	3	4	2	3	4	2	3	4	20.5	20.5	20.5	30.149	263	263	1	11	0	4.2121	By MS/MS	By MS/MS	By MS/MS	NaN	NaN	NaN	1	0	Median	NaN	NaN	NaN	NaN	NaN	NaN	NaN	NaN	NaN	0
E0CXZ1;J3QM95;F8WGT4;Q8BYN5-2;Q8BYN5	E0CXZ1;J3QM95;F8WGT4;Q8BYN5-2;Q8BYN5	2;2;2;2;2	2;2;2;2;2	2;2;2;2;2	FSD1-like protein	Fsd1l	;;;;	5	2	2	2	2	1	1	2	1	1	2	1	1	3.9	3.9	3.9	55.339	493	493;497;504;497;507	1	4	0.005364	1.896	By MS/MS	By MS/MS	By MS/MS	NaN	NaN	NaN	1	1	Median	NaN	NaN	NaN	NaN	NaN	NaN	NaN	NaN	NaN	1
A2AMY5;Q91VX2;A2AMY7	A2AMY5;Q91VX2;A2AMY7	3;3;2	3;3;2	3;3;2	Ubiquitin-associated protein 2	Ubap2	;;	3	3	3	3	3	2	1	3	2	1	3	2	1	3.8	3.8	3.8	117.83	1131	1131;1132;227	1	6	0	3.151	By MS/MS	By MS/MS	By MS/MS	NaN	NaN	NaN	1	1	Median	NaN	NaN	NaN	NaN	NaN	NaN	NaN	NaN	NaN	1
A0A0R4J275;Q7TMF3;F6RBR6	A0A0R4J275;Q7TMF3;F6RBR6	3;3;2	3;3;2	3;3;2	NADH dehydrogenase [ubiquinone] 1 alpha subcomplex subunit 12	Ndufa12	;;	3	3	3	3	3	1	2	3	1	2	3	1	2	25.5	25.5	25.5	17.633	149	149;145;85	1	6	0	3.6553	By MS/MS	By MS/MS	By MS/MS	NaN	NaN	NaN	1	0	Median	NaN	NaN	NaN	NaN	NaN	NaN	NaN	NaN	NaN	1
Q3TWW8	Q3TWW8	3	3	2	Serine/arginine-rich splicing factor 6	Srsf6		1	3	3	2	3	0	0	3	0	0	2	0	0	9.1	9.1	6.5	39.025	339	339	1	3	0.028858	1.3945	By MS/MS			NaN	NaN	NaN	1	1	Median	NaN	NaN	NaN	NaN	NaN	NaN	NaN	NaN	NaN	1
Q8C483;P26638;A2AFS1;A2AFS0	Q8C483;P26638;A2AFS1;A2AFS0	3;3;2;2	3;3;2;2	3;3;2;2	Serine--tRNA ligase, cytoplasmic	Sars	;;;	4	3	3	3	3	0	1	3	0	1	3	0	1	7.5	7.5	7.5	61.166	536	536;512;186;352	1	4	0	2.646	By MS/MS		By MS/MS	NaN	NaN	NaN	1	0	Median	NaN	NaN	NaN	NaN	NaN	NaN	NaN	NaN	NaN	1
A0A1W2P782;A0A1W2P7S7;A0A1Y7VK90;A0A1W2P7E9;A0A1W2P7K9;A0A1W2P6X8;Q91YE9-2;Q91YE9;A0A1W2P7Q8;D3Z145;A0A1W2P7P9;A0A1W2P6J4;A0A1W2P6R5;A0A1W2P710;A0A1W2P893;A0A1W2P7D6;A0A1W2P7V4;A0A1Y7VJB2;D6REF4	A0A1W2P782;A0A1W2P7S7;A0A1Y7VK90;A0A1W2P7E9;A0A1W2P7K9;A0A1W2P6X8;Q91YE9-2;Q91YE9;A0A1W2P7Q8;D3Z145;A0A1W2P7P9;A0A1W2P6J4;A0A1W2P6R5;A0A1W2P710;A0A1W2P893;A0A1W2P7D6;A0A1W2P7V4;A0A1Y7VJB2;D6REF4	2;2;2;2;2;2;2;2;1;1;1;1;1;1;1;1;1;1;1	2;2;2;2;2;2;2;2;1;1;1;1;1;1;1;1;1;1;1	2;2;2;2;2;2;2;2;1;1;1;1;1;1;1;1;1;1;1	Cytosolic 5-nucleotidase 1B	Nt5c1b	;;;;;;;;;;;;;;;;;;	19	2	2	2	2	0	0	2	0	0	2	0	0	5.1	5.1	5.1	49.375	430	430;495;557;571;615;631;555;573;269;271;280;302;320;362;378;382;391;452;474	1	2	0.030511	1.3848	By MS/MS			NaN	NaN	NaN	1	0	Median	NaN	NaN	NaN	NaN	NaN	NaN	NaN	NaN	NaN	1
A0A286YD12;Q91YP2	A0A286YD12;Q91YP2	2;2	2;2	2;2	Neurolysin, mitochondrial	Nln	;	2	2	2	2	1	0	1	1	0	1	1	0	1	4	4	4	77.893	683	683;704	1	2	0.017112	1.5725	By MS/MS		By MS/MS	NaN	NaN	NaN	1	1	Median	NaN	NaN	NaN	NaN	NaN	NaN	NaN	NaN	NaN	0
A0A0R4J078;Q8VCH8	A0A0R4J078;Q8VCH8	1;1	1;1	1;1	UBX domain-containing protein 4	Ubxn4	;	2	1	1	1	1	1	1	1	1	1	1	1	1	4.2	4.2	4.2	56.459	506	506;506	1	5	0	6.2922	By MS/MS	By MS/MS	By MS/MS	NaN	NaN	NaN	1	0	Median	NaN	NaN	NaN	NaN	NaN	NaN	NaN	NaN	NaN	0
P14231;I7HIF3	P14231;I7HIF3	2;1	2;1	2;1	Sodium/potassium-transporting ATPase subunit beta-2	Atp1b2	;	2	2	2	2	2	1	1	2	1	1	2	1	1	9.3	9.3	9.3	33.344	290	290;136	1	4	0.0025952	2.2386	By MS/MS	By MS/MS	By MS/MS	NaN	NaN	NaN	1	1	Median	NaN	NaN	NaN	NaN	NaN	NaN	NaN	NaN	NaN	1
P70699;F6R5R5;F6VEG4;A2AFL5	P70699;F6R5R5	4;2;1;1	4;2;1;1	4;2;1;1	Lysosomal alpha-glucosidase	Gaa	;	4	4	4	4	3	2	2	3	2	2	3	2	2	6.2	6.2	6.2	106.25	953	953;207;106;272	1	7	0	4.6496	By MS/MS	By MS/MS	By MS/MS	NaN	NaN	NaN	1	0	Median	NaN	NaN	NaN	NaN	NaN	NaN	NaN	NaN	NaN	0
Q8CAQ8-2;Q8CAQ8;Q8CAQ8-5;E9Q800;Q8CAQ8-3;E9QAY6;A0A0U1RQ14;A0A0U1RP81	Q8CAQ8-2;Q8CAQ8;Q8CAQ8-5;E9Q800;Q8CAQ8-3;E9QAY6	8;8;8;6;6;4;3;3	8;8;8;6;6;4;3;3	8;8;8;6;6;4;3;3	MICOS complex subunit Mic60	Immt	;;;;;	8	8	8	8	4	4	5	4	4	5	4	4	5	14.1	14.1	14.1	82.928	746	746;757;790;679;709;470;289;488	1	13	0	12.648	By MS/MS	By MS/MS	By MS/MS	NaN	NaN	NaN	1	0	Median	NaN	NaN	NaN	NaN	NaN	NaN	NaN	NaN	NaN	0
P0C028;P0C027	P0C028;P0C027	3;3	3;3	3;3	Diphosphoinositol polyphosphate phosphohydrolase 3-beta;Diphosphoinositol polyphosphate phosphohydrolase 3-alpha	Nudt11;Nudt10	;	2	3	3	3	2	1	3	2	1	3	2	1	3	27.4	27.4	27.4	18.593	164	164;164	1	7	0	3.8381	By MS/MS	By MS/MS	By MS/MS	NaN	NaN	NaN	1	0	Median	NaN	NaN	NaN	NaN	NaN	NaN	NaN	NaN	NaN	0
Q8K183	Q8K183	1	1	1	Pyridoxal kinase	Pdxk		1	1	1	1	0	0	1	0	0	1	0	0	1	7.4	7.4	7.4	35.015	312	312	1	1	0	20.763			By MS/MS	NaN	NaN	NaN	1	0	Median	NaN	NaN	NaN	NaN	NaN	NaN	NaN	NaN	NaN	0
O35405	O35405	3	3	3	Phospholipase D3	Pld3		1	3	3	3	2	1	0	2	1	0	2	1	0	7.4	7.4	7.4	54.388	488	488	1	3	0.0025929	2.2266	By MS/MS	By MS/MS		NaN	NaN	NaN	1	0	Median	NaN	NaN	NaN	NaN	NaN	NaN	NaN	NaN	NaN	1
E0CXB9;Q61301-2;Q61301-3;Q61301;Q8BS72;P26231	E0CXB9;Q61301-2;Q61301-3;Q61301	4;4;4;4;1;1	4;4;4;4;1;1	4;4;4;4;1;1	Catenin alpha-2	Ctnna2	;;;	6	4	4	4	3	2	2	3	2	2	3	2	2	5.5	5.5	5.5	106.73	966	966;905;918;953;356;906	1	7	0	69.575	By MS/MS	By MS/MS	By MS/MS	NaN	NaN	NaN	1	1	Median	NaN	NaN	NaN	NaN	NaN	NaN	NaN	NaN	NaN	0
Q6ZWQ9;Q3THE2	Q6ZWQ9;Q3THE2	3;3	3;3	3;3	Myosin regulatory light chain 12B	Myl12a;Myl12b	;	2	3	3	3	3	1	2	3	1	2	3	1	2	17.4	17.4	17.4	19.895	172	172;172	1	6	0	57.404	By MS/MS	By MS/MS	By MS/MS	NaN	NaN	NaN	1	0	Median	NaN	NaN	NaN	NaN	NaN	NaN	NaN	NaN	NaN	0
Q91YM2	Q91YM2	2	2	2	Rho GTPase-activating protein 35	Arhgap35		1	2	2	2	2	0	1	2	0	1	2	0	1	2.6	2.6	2.6	170.39	1499	1499	1	3	0	3.6512	By MS/MS		By MS/MS	NaN	NaN	NaN	1	1	Median	NaN	NaN	NaN	NaN	NaN	NaN	NaN	NaN	NaN	1
P32883-2;P32883	P32883-2;P32883	2;1	2;1	2;1	GTPase KRas;GTPase KRas, N-terminally processed	Kras	;	2	2	2	2	2	1	0	2	1	0	2	1	0	12.8	12.8	12.8	21.482	188	188;189	1	4	0.023438	1.4623	By MS/MS	By MS/MS		NaN	NaN	NaN	1	1	Median	NaN	NaN	NaN	NaN	NaN	NaN	NaN	NaN	NaN	1
E9Q855;Q3UXS0;O35609	E9Q855;Q3UXS0;O35609	2;2;2	2;2;2	2;2;2	Secretory carrier-associated membrane protein 3	Scamp3	;;	3	2	2	2	1	2	1	1	2	1	1	2	1	10.2	10.2	10.2	34.515	315	315;350;349	1	4	0	3.107	By MS/MS	By MS/MS	By MS/MS	NaN	NaN	NaN	1	0	Median	NaN	NaN	NaN	NaN	NaN	NaN	NaN	NaN	NaN	1
Q60817;P70670	Q60817;P70670	3;3	3;3	3;3	Nascent polypeptide-associated complex subunit alpha;Nascent polypeptide-associated complex subunit alpha, muscle-specific form	Naca	;	2	3	3	3	2	1	1	2	1	1	2	1	1	14.4	14.4	14.4	23.384	215	215;2187	1	4	0	28.938	By MS/MS	By MS/MS	By MS/MS	NaN	NaN	NaN	1	0	Median	NaN	NaN	NaN	NaN	NaN	NaN	NaN	NaN	NaN	1
E9Q9Q7;E9Q9D1;E9Q9D2;E9Q030;E9Q9C7;E9Q9C4;E9Q9C0;E9Q9C1;E9Q9C2;E9QK41;Q8K4G5-3;Q8K4G5-4;Q8K4G5-2;Q8K4G5	E9Q9Q7;E9Q9D1;E9Q9D2;E9Q030;E9Q9C7;E9Q9C4;E9Q9C0;E9Q9C1;E9Q9C2;E9QK41;Q8K4G5-3;Q8K4G5-4;Q8K4G5-2;Q8K4G5	3;3;3;3;3;3;3;3;3;3;3;3;3;3	3;3;3;3;3;3;3;3;3;3;3;3;3;3	3;3;3;3;3;3;3;3;3;3;3;3;3;3	Actin-binding LIM protein 1	Ablim1	;;;;;;;;;;;;;	14	3	3	3	2	2	2	2	2	2	2	2	2	9.8	9.8	9.8	45.883	400	400;426;454;545;668;682;714;744;777;861;545;654;701;861	1	6	0	3.2149	By MS/MS	By MS/MS	By MS/MS	NaN	NaN	NaN	1	0	Median	NaN	NaN	NaN	NaN	NaN	NaN	NaN	NaN	NaN	0
Q9D952	Q9D952	1	1	1	Envoplakin	Evpl		1	1	1	1	1	0	0	1	0	0	1	0	0	0.6	0.6	0.6	232.01	2035	2035	1	1	0.022368	1.4742	By MS/MS			NaN	NaN	NaN	1	0	Median	NaN	NaN	NaN	NaN	NaN	NaN	NaN	NaN	NaN	1
Q8BHE3	Q8BHE3	2	2	2	Caytaxin	Atcay		1	2	2	2	2	1	1	2	1	1	2	1	1	9.4	9.4	9.4	42.178	372	372	1	4	0	3.2147	By MS/MS	By MS/MS	By MS/MS	NaN	NaN	NaN	1	1	Median	NaN	NaN	NaN	NaN	NaN	NaN	NaN	NaN	NaN	1
Q6P4T2	Q6P4T2	7	7	7	U5 small nuclear ribonucleoprotein 200 kDa helicase	Snrnp200		1	7	7	7	3	1	6	3	1	6	3	1	6	5.3	5.3	5.3	244.54	2136	2136	1	12	0	79.799	By MS/MS	By MS/MS	By MS/MS	NaN	NaN	NaN	1	0	Median	NaN	NaN	NaN	NaN	NaN	NaN	NaN	NaN	NaN	1
Q80YE7-2;Q80YE7	Q80YE7-2;Q80YE7	2;2	2;2	2;2	Death-associated protein kinase 1	Dapk1	;	2	2	2	2	0	2	0	0	2	0	0	2	0	2.2	2.2	2.2	159.98	1430	1430;1442	1	2	0.024026	1.4583		By MS/MS		NaN	NaN	NaN	1	0	Median	NaN	NaN	NaN	NaN	NaN	NaN	NaN	NaN	NaN	0
E9PUK3;A0A5F8MPQ8;E9PUI5;Q8K012-2;Q8K012;A0A0G2JFM9	E9PUK3;A0A5F8MPQ8;E9PUI5;Q8K012-2;Q8K012;A0A0G2JFM9	3;3;3;3;3;2	3;3;3;3;3;2	3;3;3;3;3;2	Formin-binding protein 1-like	Fnbp1l	;;;;;	6	3	3	3	2	2	2	2	2	2	2	2	2	6.9	6.9	6.9	63.974	551	551;604;609;550;605;451	1	6	0	4.1751	By MS/MS	By MS/MS	By MS/MS	NaN	NaN	NaN	1	0	Median	NaN	NaN	NaN	NaN	NaN	NaN	NaN	NaN	NaN	1
F6WZH1;D3YTR5;D3YTR4;Q9Z2D8-2;Q9Z2D8	F6WZH1;D3YTR5;D3YTR4;Q9Z2D8-2;Q9Z2D8	2;2;2;2;2	2;2;2;2;2	2;2;2;2;2	Methyl-CpG-binding domain protein 3	Mbd3	;;;;	5	2	2	2	1	1	0	1	1	0	1	1	0	15.1	15.1	15.1	20.445	185	185;261;281;253;285	1	2	0.043804	1.2172	By MS/MS	By MS/MS		NaN	NaN	NaN	1	0	Median	NaN	NaN	NaN	NaN	NaN	NaN	NaN	NaN	NaN	1
A0A1L1SUX8;P01831	A0A1L1SUX8;P01831	2;2	2;2	2;2	Thy-1 membrane glycoprotein	Thy1	;	2	2	2	2	0	1	1	0	1	1	0	1	1	22.4	22.4	22.4	14.038	125	125;162	1	2	0.038005	1.289		By MS/MS	By MS/MS	NaN	NaN	NaN	1	1	Median	NaN	NaN	NaN	NaN	NaN	NaN	NaN	NaN	NaN	0
D3Z0M9	D3Z0M9	2	2	2		Ddx23		1	2	2	2	2	0	1	2	0	1	2	0	1	4	4	4	95.493	819	819	1	3	0.0025707	2.2062	By MS/MS		By MS/MS	NaN	NaN	NaN	1	1	Median	NaN	NaN	NaN	NaN	NaN	NaN	NaN	NaN	NaN	1
B1AVN9;Q3UQ19;F7D4H5;B1AVP0	B1AVN9;Q3UQ19;F7D4H5;B1AVP0	1;1;1;1	1;1;1;1	1;1;1;1	Phosphatase and actin regulator	Phactr2	;;;	4	1	1	1	1	0	0	1	0	0	1	0	0	3.4	3.4	3.4	61.33	556	556;563;626;632	1	1	0	23.99	By MS/MS			NaN	NaN	NaN	1	0	Median	NaN	NaN	NaN	NaN	NaN	NaN	NaN	NaN	NaN	1
P62918	P62918	2	2	2	60S ribosomal protein L8	Rpl8		1	2	2	2	1	1	2	1	1	2	1	1	2	7.4	7.4	7.4	28.024	257	257	1	4	0.023499	1.4636	By MS/MS	By MS/MS	By MS/MS	NaN	NaN	NaN	1	0	Median	NaN	NaN	NaN	NaN	NaN	NaN	NaN	NaN	NaN	0
Q9WUK2-2;Q9WUK2	Q9WUK2-2;Q9WUK2	5;5	5;5	5;5	Eukaryotic translation initiation factor 4H	Eif4h	;	2	5	5	5	4	2	3	4	2	3	4	2	3	25.9	25.9	25.9	25.186	228	228;248	1	13	0	33.384	By MS/MS	By MS/MS	By MS/MS	NaN	NaN	NaN	1	0	Median	NaN	NaN	NaN	NaN	NaN	NaN	NaN	NaN	NaN	0
Q8JZU2	Q8JZU2	2	2	2	Tricarboxylate transport protein, mitochondrial	Slc25a1		1	2	2	2	2	0	0	2	0	0	2	0	0	9	9	9	33.931	311	311	1	2	0.0031299	1.9454	By MS/MS			NaN	NaN	NaN	1	0	Median	NaN	NaN	NaN	NaN	NaN	NaN	NaN	NaN	NaN	1
Z4YL78;A0A0R4J0K2;K3W4R5;A2AGT5-2;A2AGT5-3;A2AGT5	Z4YL78;A0A0R4J0K2;K3W4R5;A2AGT5-2;A2AGT5-3;A2AGT5	4;4;4;4;4;4	4;4;4;4;4;4	4;4;4;4;4;4	Cytoskeleton-associated protein 5	Ckap5	;;;;;	6	4	4	4	0	3	1	0	3	1	0	3	1	2.2	2.2	2.2	218.71	1972	1972;2011;2032;1972;2011;2032	1	4	0	3.645		By MS/MS	By MS/MS	NaN	NaN	NaN	1	0	Median	NaN	NaN	NaN	NaN	NaN	NaN	NaN	NaN	NaN	0
Q9CQ92	Q9CQ92	1	1	1	Mitochondrial fission 1 protein	Fis1		1	1	1	1	0	0	1	0	0	1	0	0	1	12.5	12.5	12.5	17.008	152	152	1	1	0.017182	1.5899			By MS/MS	NaN	NaN	NaN	1	0	Median	NaN	NaN	NaN	NaN	NaN	NaN	NaN	NaN	NaN	0
G5E884;O88643	G5E884;O88643	4;4	4;4	2;2	Non-specific serine/threonine protein kinase;Serine/threonine-protein kinase PAK 1	Pak1	;	2	4	4	2	2	2	3	2	2	3	2	1	1	12.7	12.7	6.2	60.607	544	544;545	1	7	0	6.7025	By MS/MS	By MS/MS	By MS/MS	NaN	NaN	NaN	1	1	Median	NaN	NaN	NaN	NaN	NaN	NaN	NaN	NaN	NaN	0
Q9D164-2;Q9D164	Q9D164-2;Q9D164	2;2	2;2	2;2	FXYD domain-containing ion transport regulator 6	Fxyd6	;	2	2	2	2	1	2	0	1	2	0	1	2	0	26.9	26.9	26.9	10.303	93	93;94	1	3	0	61.464	By MS/MS	By MS/MS		NaN	NaN	NaN	1	0	Median	NaN	NaN	NaN	NaN	NaN	NaN	NaN	NaN	NaN	0
Q9Z2Y3-3;Q9Z2Y3;Q9Z2Y3-2;E9Q0I8;D3Z6A8;E9Q0I7;Q3UVL6;D3Z6A7;D3Z6A9;Q9Z2Y3-5;Q9Z2Y3-4	Q9Z2Y3-3;Q9Z2Y3;Q9Z2Y3-2;E9Q0I8;D3Z6A8;E9Q0I7;Q3UVL6;D3Z6A7;D3Z6A9;Q9Z2Y3-5;Q9Z2Y3-4	2;2;2;1;1;1;1;1;1;1;1	2;2;2;1;1;1;1;1;1;1;1	2;2;2;1;1;1;1;1;1;1;1	Homer protein homolog 1	Homer1	;;;;;;;;;;	11	2	2	2	2	1	1	2	1	1	2	1	1	6.5	6.5	6.5	40.217	354	354;366;370;180;191;192;193;224;233;186;203	1	4	0.0023923	1.9941	By MS/MS	By MS/MS	By MS/MS	NaN	NaN	NaN	1	1	Median	NaN	NaN	NaN	NaN	NaN	NaN	NaN	NaN	NaN	1
Q9DCX2;B1ASE2	Q9DCX2;B1ASE2	2;1	2;1	2;1	ATP synthase subunit d, mitochondrial	Atp5h	;	2	2	2	2	2	0	0	2	0	0	2	0	0	18	18	18	18.749	161	161;138	1	2	0.0026019	2.2438	By MS/MS			NaN	NaN	NaN	1	0	Median	NaN	NaN	NaN	NaN	NaN	NaN	NaN	NaN	NaN	1
A0A1L1SUR7;A0A140LHQ8;Q7M6Y3-2;Q7M6Y3-3;Q7M6Y3-4;Q7M6Y3-6;Q7M6Y3-5;Q7M6Y3	A0A1L1SUR7;A0A140LHQ8;Q7M6Y3-2;Q7M6Y3-3;Q7M6Y3-4;Q7M6Y3-6;Q7M6Y3-5;Q7M6Y3	2;2;2;2;2;2;2;2	2;2;2;2;2;2;2;2	2;2;2;2;2;2;2;2	Phosphatidylinositol-binding clathrin assembly protein	Picalm	;;;;;;;	8	2	2	2	0	0	2	0	0	2	0	0	2	3	3	3	42.244	404	404;531;597;605;610;652;655;660	1	2	0.018194	1.5272			By MS/MS	NaN	NaN	NaN	1	1	Median	NaN	NaN	NaN	NaN	NaN	NaN	NaN	NaN	NaN	0
Q9CPQ3;A0A2R8VHM4	Q9CPQ3;A0A2R8VHM4	3;2	3;2	3;2	Mitochondrial import receptor subunit TOM22 homolog	Tomm22	;	2	3	3	3	2	1	2	2	1	2	2	1	2	33.8	33.8	33.8	15.537	142	142;89	1	5	0	3.9463	By MS/MS	By MS/MS	By MS/MS	NaN	NaN	NaN	1	1	Median	NaN	NaN	NaN	NaN	NaN	NaN	NaN	NaN	NaN	0
Q52KG5	Q52KG5	2	2	2	Kinesin-like protein KIF26A	Kif26a		1	2	2	2	1	1	0	1	1	0	1	1	0	1.8	1.8	1.8	196.31	1881	1881	1	2	0.020722	1.4998	By MS/MS	By MS/MS		NaN	NaN	NaN	1	0	Median	NaN	NaN	NaN	NaN	NaN	NaN	NaN	NaN	NaN	0
P17426-2;P17426	P17426-2;P17426	4;4	3;3	3;3	AP-2 complex subunit alpha-1	Ap2a1	;	2	4	3	3	2	2	2	1	1	1	1	1	1	4.7	3.8	3.8	105.48	955	955;977	1	3	0.017711	1.5579	By MS/MS	By MS/MS	By MS/MS	NaN	NaN	NaN	1	1	Median	NaN	NaN	NaN	NaN	NaN	NaN	NaN	NaN	NaN	0
A0A1W2P7Y9;Q810U4-2;Q810U4;Q810U4-3	A0A1W2P7Y9;Q810U4-2;Q810U4;Q810U4-3	2;2;2;2	2;2;2;2	2;2;2;2	Neuronal cell adhesion molecule	Nrcam	;;;	4	2	2	2	2	1	1	2	1	1	2	1	1	2.7	2.7	2.7	125.51	1134	1134;1186;1256;1260	1	5	0.00093284	2.5193	By MS/MS	By MS/MS	By MS/MS	NaN	NaN	NaN	1	0	Median	NaN	NaN	NaN	NaN	NaN	NaN	NaN	NaN	NaN	1
A2AFI9;A2AFJ1;Q60973	A2AFI9;A2AFJ1;Q60973	1;1;1	1;1;1	1;1;1	Histone-binding protein RBBP7	Rbbp7	;;	3	1	1	1	1	0	0	1	0	0	1	0	0	3.4	3.4	3.4	43.595	386	386;416;425	1	1	0.046093	1.1671	By MS/MS			NaN	NaN	NaN	1	1	Median	NaN	NaN	NaN	NaN	NaN	NaN	NaN	NaN	NaN	1
Q5SQX6;F6QD74;Q7TMB8-2;Q7TMB8;A0A0U1RQ05	Q5SQX6;F6QD74;Q7TMB8-2;Q7TMB8	5;4;3;3;1	5;4;3;3;1	3;2;1;1;1	Cytoplasmic FMR1-interacting protein 2;Cytoplasmic FMR1-interacting protein 1	Cyfip2;Cyfip1	;;;	5	5	5	3	5	2	1	5	2	1	3	0	0	4.2	4.2	3.4	145.66	1253	1253;948;1251;1253;969	1	8	0	4.5741	By MS/MS	By MS/MS	By MS/MS	NaN	NaN	NaN	1	1	Median	NaN	NaN	NaN	NaN	NaN	NaN	NaN	NaN	NaN	1
B7ZNL2;Q78ZA7;A0A140LJ37;A0A140LJB5	B7ZNL2;Q78ZA7;A0A140LJ37	4;4;2;1	3;3;2;0	3;3;2;0	Nucleosome assembly protein 1-like 4	Nap1l4	;;	4	4	3	3	3	2	3	2	1	2	2	1	2	11.9	9.3	9.3	43.934	386	386;375;75;219	1	7	0	34.337	By MS/MS	By MS/MS	By MS/MS	NaN	NaN	NaN	1	1	Median	NaN	NaN	NaN	NaN	NaN	NaN	NaN	NaN	NaN	0
G5E8R0;E9Q453;G5E8R2;G5E8R1;E9Q456;E9Q455;S4R261	G5E8R0;E9Q453;G5E8R2;G5E8R1;E9Q456;E9Q455	7;7;7;7;7;7;1	3;3;3;3;3;3;1	2;2;2;2;2;2;1		Tpm1	;;;;;	7	7	3	2	7	5	4	3	2	2	2	2	2	26.9	14.3	9.8	28.343	245	245;245;248;248;248;251;49	1	7	0	13.702	By MS/MS	By MS/MS	By MS/MS	NaN	NaN	NaN	1	0	Median	NaN	NaN	NaN	NaN	NaN	NaN	NaN	NaN	NaN	1
H3BKH3;Q8VI24-2;Q8VI24;E9PVB7;Q60611	H3BKH3;Q8VI24-2;Q8VI24	4;4;4;1;1	4;4;4;1;1	4;4;4;1;1	DNA-binding protein SATB;DNA-binding protein SATB2	Satb2	;;	5	4	4	4	4	2	0	4	2	0	4	2	0	10.7	10.7	10.7	69.14	615	615;674;733;795;764	1	6	0	19.185	By MS/MS	By MS/MS		NaN	NaN	NaN	1	0	Median	NaN	NaN	NaN	NaN	NaN	NaN	NaN	NaN	NaN	1
P54728	P54728	4	4	4	UV excision repair protein RAD23 homolog B	Rad23b		1	4	4	4	3	3	3	3	3	3	3	3	3	9.9	9.9	9.9	43.512	416	416	1	13	0	9.3431	By MS/MS	By MS/MS	By MS/MS	NaN	NaN	NaN	1	0	Median	NaN	NaN	NaN	NaN	NaN	NaN	NaN	NaN	NaN	0
Q5DTT2;Q5DTT2-3	Q5DTT2;Q5DTT2-3	3;3	3;3	3;3	PH and SEC7 domain-containing protein 1	Psd	;	2	3	3	3	2	2	3	2	2	3	2	2	3	4.6	4.6	4.6	109.69	1024	1024;1025	1	7	0	9.2242	By MS/MS	By MS/MS	By MS/MS	NaN	NaN	NaN	1	0	Median	NaN	NaN	NaN	NaN	NaN	NaN	NaN	NaN	NaN	0
P62192	P62192	4	4	4	26S protease regulatory subunit 4	Psmc1		1	4	4	4	3	1	2	3	1	2	3	1	2	13.2	13.2	13.2	49.184	440	440	1	6	0	79.474	By MS/MS	By MS/MS	By MS/MS	NaN	NaN	NaN	1	0	Median	NaN	NaN	NaN	NaN	NaN	NaN	NaN	NaN	NaN	0
Q9WTP6-2;Q9WTP6	Q9WTP6-2;Q9WTP6	1;1	1;1	1;1	Adenylate kinase 2, mitochondrial;Adenylate kinase 2, mitochondrial, N-terminally processed	Ak2	;	2	1	1	1	1	1	1	1	1	1	1	1	1	6.9	6.9	6.9	25.605	232	232;239	1	3	0.049369	1.1342	By MS/MS	By MS/MS	By MS/MS	NaN	NaN	NaN	1	0	Median	NaN	NaN	NaN	NaN	NaN	NaN	NaN	NaN	NaN	1
Q3U3J1;P50136	Q3U3J1;P50136	1;1	1;1	1;1	2-oxoisovalerate dehydrogenase subunit alpha, mitochondrial	Bckdha	;	2	1	1	1	0	1	0	0	1	0	0	1	0	3.6	3.6	3.6	50.773	446	446;442	1	1	0.0060241	1.8381		By MS/MS		NaN	NaN	NaN	1	0	Median	NaN	NaN	NaN	NaN	NaN	NaN	NaN	NaN	NaN	0
Q8K341-5;Q8K341-4;Q8K341-3;Q8K341-2;Q8K341;F6RPX5	Q8K341-5;Q8K341-4;Q8K341-3;Q8K341-2;Q8K341;F6RPX5	4;4;4;4;4;3	4;4;4;4;4;3	4;4;4;4;4;3	Alpha-tubulin N-acetyltransferase 1	Atat1	;;;;;	6	4	4	4	4	3	4	4	3	4	4	3	4	17.1	17.1	17.1	35.144	310	310;333;353;398;421;128	1	13	0	5.3574	By MS/MS	By MS/MS	By MS/MS	NaN	NaN	NaN	1	0	Median	NaN	NaN	NaN	NaN	NaN	NaN	NaN	NaN	NaN	0
Q64332-2;Q64332	Q64332-2;Q64332	3;3	3;3	3;3	Synapsin-2	Syn2	;	2	3	3	3	2	2	3	2	2	3	2	2	3	9.6	9.6	9.6	52.451	479	479;586	1	7	0	5.7976	By MS/MS	By MS/MS	By MS/MS	NaN	NaN	NaN	1	0	Median	NaN	NaN	NaN	NaN	NaN	NaN	NaN	NaN	NaN	0
G3X9V0;P97372;E0CZ90	G3X9V0;P97372;E0CZ90	2;2;1	2;2;1	2;2;1	Proteasome activator complex subunit 2	Psme2	;;	3	2	2	2	1	0	1	1	0	1	1	0	1	14.3	14.3	14.3	26.159	231	231;239;165	1	2	0	13.36	By MS/MS		By MS/MS	NaN	NaN	NaN	1	0	Median	NaN	NaN	NaN	NaN	NaN	NaN	NaN	NaN	NaN	1
P63037;B1AXY0;B1AXY1;B1AXX9	P63037;B1AXY0;B1AXY1;B1AXX9	4;3;3;2	4;3;3;2	4;3;3;2	DnaJ homolog subfamily A member 1	Dnaja1	;;;	4	4	4	4	4	1	0	4	1	0	4	1	0	15.4	15.4	15.4	44.868	397	397;208;278;128	1	9	0	7.3986	By MS/MS	By MS/MS		NaN	NaN	NaN	1	0	Median	NaN	NaN	NaN	NaN	NaN	NaN	NaN	NaN	NaN	1
Q61411;A0A0G2JGP4;Q9D091;Q61411-2;P08556	Q61411;A0A0G2JGP4;Q9D091;Q61411-2;P08556	2;1;1;1;1	2;1;1;1;1	2;1;1;1;1	GTPase HRas;GTPase HRas, N-terminally processed;GTPase NRas	Hras;Nras	;;;;	5	2	2	2	2	0	1	2	0	1	2	0	1	13.8	13.8	13.8	21.298	189	189;183;189;188;189	1	3	0.023964	1.4549	By MS/MS		By MS/MS	NaN	NaN	NaN	1	0	Median	NaN	NaN	NaN	NaN	NaN	NaN	NaN	NaN	NaN	1
A0A1I7Q4A1;Q8BI72	A0A1I7Q4A1;Q8BI72	2;2	2;2	2;2	CDKN2A-interacting protein	Cdkn2aip	;	2	2	2	2	2	1	2	2	1	2	2	1	2	27.7	27.7	27.7	13.512	119	119;563	1	5	0	2.669	By MS/MS	By MS/MS	By MS/MS	NaN	NaN	NaN	1	0	Median	NaN	NaN	NaN	NaN	NaN	NaN	NaN	NaN	NaN	1
Q3TWV4;P84091	Q3TWV4;P84091	2;2	2;2	2;2	AP-2 complex subunit mu	Ap2m1	;	2	2	2	2	1	0	2	1	0	2	1	0	2	8.5	8.5	8.5	49.389	433	433;435	1	3	0	2.7261	By MS/MS		By MS/MS	NaN	NaN	NaN	1	0	Median	NaN	NaN	NaN	NaN	NaN	NaN	NaN	NaN	NaN	0
Q61187;A0A1B0GRX2;A0A1B0GS10;A0A1B0GS09	Q61187;A0A1B0GRX2;A0A1B0GS10;A0A1B0GS09	2;1;1;1	2;1;1;1	2;1;1;1	Tumor susceptibility gene 101 protein	Tsg101	;;;	4	2	2	2	2	1	1	2	1	1	2	1	1	6.1	6.1	6.1	44.123	391	391;66;148;253	1	4	0.0025338	2.1622	By MS/MS	By MS/MS	By MS/MS	NaN	NaN	NaN	1	0	Median	NaN	NaN	NaN	NaN	NaN	NaN	NaN	NaN	NaN	1
D3Z4R0;D3YWZ1;F6R8S6;E9QKI5;E9QKI4;Q9D1F4;A0A140LJJ3;D3Z4W3	D3Z4R0;D3YWZ1;F6R8S6;E9QKI5;E9QKI4;Q9D1F4;A0A140LJJ3;D3Z4W3	2;2;2;2;2;2;1;1	2;2;2;2;2;2;1;1	2;2;2;2;2;2;1;1	Proline-rich AKT1 substrate 1	Akt1s1	;;;;;;;	8	2	2	2	0	0	2	0	0	2	0	0	2	30.1	30.1	30.1	12.831	123	123;193;247;283;328;257;57;95	1	2	0	10.089			By MS/MS	NaN	NaN	NaN	1	0	Median	NaN	NaN	NaN	NaN	NaN	NaN	NaN	NaN	NaN	0
Q9D6E4	Q9D6E4	3	3	3	Tetratricopeptide repeat protein 9B	Ttc9b		1	3	3	3	3	2	2	3	2	2	3	2	2	20.9	20.9	20.9	25.909	239	239	1	7	0	4.375	By MS/MS	By MS/MS	By MS/MS	NaN	NaN	NaN	1	0	Median	NaN	NaN	NaN	NaN	NaN	NaN	NaN	NaN	NaN	1
F8WJB9;E9PVP4;A0A1Y7VJA2;P70429-2;P70429	F8WJB9;E9PVP4;A0A1Y7VJA2;P70429-2;P70429	2;2;2;2;2	2;2;2;2;2	2;2;2;2;2	Ena/VASP-like protein	Evl	;;;;	5	2	2	2	2	1	1	2	1	1	2	1	1	8.5	8.5	8.5	42.893	399	399;401;426;393;414	1	6	0	30.689	By MS/MS	By MS/MS	By MS/MS	NaN	NaN	NaN	1	0	Median	NaN	NaN	NaN	NaN	NaN	NaN	NaN	NaN	NaN	1
Q9WU62-2;Q9WU62	Q9WU62-2;Q9WU62	1;1	1;1	1;1	Inner centromere protein	Incenp	;	2	1	1	1	0	1	0	0	1	0	0	1	0	2.1	2.1	2.1	100.77	876	876;880	1	1	0.0060698	1.868		By MS/MS		NaN	NaN	NaN	1	0	Median	NaN	NaN	NaN	NaN	NaN	NaN	NaN	NaN	NaN	0
D3YUP4;Q3TDN2-2;Q3TDN2	D3YUP4;Q3TDN2-2;Q3TDN2	1;1;1	1;1;1	1;1;1	FAS-associated factor 2	Faf2	;;	3	1	1	1	1	0	0	1	0	0	1	0	0	15.9	15.9	15.9	15.56	132	132;426;445	1	1	0.0017794	2.329	By MS/MS			NaN	NaN	NaN	1	0	Median	NaN	NaN	NaN	NaN	NaN	NaN	NaN	NaN	NaN	1
Q9CQC7	Q9CQC7	1	1	1	NADH dehydrogenase [ubiquinone] 1 beta subcomplex subunit 4	Ndufb4		1	1	1	1	0	0	1	0	0	1	0	0	1	19.4	19.4	19.4	15.081	129	129	1	1	0.00093985	2.5481			By MS/MS	NaN	NaN	NaN	1	0	Median	NaN	NaN	NaN	NaN	NaN	NaN	NaN	NaN	NaN	0
Q9R190;H3BLE1	Q9R190	6;1	6;1	5;0	Metastasis-associated protein MTA2	Mta2		2	6	6	5	3	3	4	3	3	4	2	3	4	15.6	15.6	14.1	75.029	668	668;271	1	12	0	6.0682	By MS/MS	By MS/MS	By MS/MS	NaN	NaN	NaN	1	1	Median	NaN	NaN	NaN	NaN	NaN	NaN	NaN	NaN	NaN	0
A0A0R4J098;O88291	A0A0R4J098;O88291	3;3	3;3	3;3	DBIRD complex subunit ZNF326	Znf326	;	2	3	3	3	2	2	2	2	2	2	2	2	2	8.3	8.3	8.3	65.166	580	580;580	1	6	0	5.1133	By MS/MS	By MS/MS	By MS/MS	NaN	NaN	NaN	1	0	Median	NaN	NaN	NaN	NaN	NaN	NaN	NaN	NaN	NaN	0
Q9QXP7	Q9QXP7	1	1	1	Complement C1q tumor necrosis factor-related protein 1	C1qtnf1		1	1	1	1	0	1	0	0	1	0	0	1	0	4.3	4.3	4.3	32.009	281	281	1	1	0.037657	1.2996		By MS/MS		NaN	NaN	NaN	1	0	Median	NaN	NaN	NaN	NaN	NaN	NaN	NaN	NaN	NaN	0
A0A0R4J0W7;A0A1B0GSR5;Q5XJV6	A0A0R4J0W7;A0A1B0GSR5;Q5XJV6	4;4;4	4;4;4	4;4;4	Serine/threonine-protein kinase LMTK3	Lmtk3	;;	3	4	4	4	3	3	4	3	3	4	3	3	4	4.8	4.8	4.8	150.89	1424	1424;1450;1424	1	11	0	5.9452	By MS/MS	By MS/MS	By MS/MS	NaN	NaN	NaN	1	0	Median	NaN	NaN	NaN	NaN	NaN	NaN	NaN	NaN	NaN	0
A0A0R4J1C3;Q6A000	A0A0R4J1C3;Q6A000	1;1	1;1	1;1	Uncharacterized protein KIAA0753	Kiaa0753	;	2	1	1	1	1	0	0	1	0	0	1	0	0	1.5	1.5	1.5	108.78	959	959;959	1	1	0.048808	1.1496	By MS/MS			NaN	NaN	NaN	1	0	Median	NaN	NaN	NaN	NaN	NaN	NaN	NaN	NaN	NaN	1
A0A1D5RMM7;A0A0J9YV08	A0A1D5RMM7;A0A0J9YV08	2;1	1;0	1;0			;	2	2	1	1	1	1	1	1	0	0	1	0	0	7.5	3.5	3.5	46.41	402	402;109	1	1	0.046067	1.1669	By MS/MS	By matching	By matching	NaN	NaN	NaN	1	0	Median	NaN	NaN	NaN	NaN	NaN	NaN	NaN	NaN	NaN	1
Q9D428	Q9D428	2	2	2	Golgin subfamily A member 7B	GOLGA7B		1	2	2	2	1	0	1	1	0	1	1	0	1	14.4	14.4	14.4	18.334	167	167	1	2	0.027813	1.4106	By MS/MS		By MS/MS	NaN	NaN	NaN	1	0	Median	NaN	NaN	NaN	NaN	NaN	NaN	NaN	NaN	NaN	0
O08848	O08848	2	2	2	60 kDa SS-A/Ro ribonucleoprotein	Trove2		1	2	2	2	1	1	0	1	1	0	1	1	0	5.8	5.8	5.8	60.123	538	538	1	2	0.038938	1.2751	By MS/MS	By MS/MS		NaN	NaN	NaN	1	1	Median	NaN	NaN	NaN	NaN	NaN	NaN	NaN	NaN	NaN	1
Q6R891;Q6R891-2	Q6R891;Q6R891-2	3;2	3;2	3;2	Neurabin-2	Ppp1r9b	;	2	3	3	3	2	2	2	2	2	2	2	2	2	6.6	6.6	6.6	89.519	817	817;393	1	8	0	4.8475	By MS/MS	By MS/MS	By MS/MS	NaN	NaN	NaN	1	0	Median	NaN	NaN	NaN	NaN	NaN	NaN	NaN	NaN	NaN	0
Q8K0T0	Q8K0T0	7	7	5	Reticulon-1	Rtn1		1	7	7	5	5	5	5	5	5	5	4	4	3	16.3	16.3	13.6	83.571	780	780	1	25	0	39.935	By MS/MS	By MS/MS	By MS/MS	NaN	NaN	NaN	1	0	Median	NaN	NaN	NaN	NaN	NaN	NaN	NaN	NaN	NaN	0
P35235;P35235-1	P35235;P35235-1	3;3	3;3	3;3	Tyrosine-protein phosphatase non-receptor type 11	Ptpn11	;	2	3	3	3	3	1	0	3	1	0	3	1	0	6.4	6.4	6.4	68.034	593	593;597	1	4	0	3.0143	By MS/MS	By MS/MS		NaN	NaN	NaN	1	0	Median	NaN	NaN	NaN	NaN	NaN	NaN	NaN	NaN	NaN	1
H3BL92;H3BKQ3;H3BJ67	H3BL92;H3BKQ3;H3BJ67	5;5;4	5;5;4	5;5;4		Evi5l	;;	3	5	5	5	3	1	2	3	1	2	3	1	2	8.5	8.5	8.5	91.805	797	797;808;750	1	6	0	73.243	By MS/MS	By MS/MS	By MS/MS	NaN	NaN	NaN	0	0	Median	NaN	NaN	NaN	NaN	NaN	NaN	NaN	NaN	NaN	0
E9QAQ7;A2BH40-4;A2BH40-2;A2BH40;A2BH40-3;REV__D3Z453;REV__E9Q6D9;REV__E9Q9Z7;REV__E9Q084;F6TBX6;REV__F8WJ67;REV__Q91YM5;REV__Q9JJD0;REV__P29037;A0A0G2JDL2;A0A0G2JGE2;REV__P48997;REV__G3X9D9;REV__E9Q6E8;REV__G3UZX7;REV__A2AGH6-3;REV__Q9D4H4-2;A0A2I3BRG1;REV__Q9D4H4;REV__A0A1Y7VM69;REV__Q99MR1;REV__D4QGC2;REV__F6U238;REV__A2A482;REV__F6U6U5;REV__A2A484;D3YWE6;REV__Q6P4S6;REV__F6S7W6;REV__E9PU87;Q3U…	E9QAQ7;A2BH40-4;A2BH40-2;A2BH40;A2BH40-3	8;7;7;6;4;1;1;1;1;1;1;1;1;1;1;1;1;1;1;1;1;1;1;1;1;1;1;1;1;1;1;1;1;1;1;1;1;1;1;1;1;1;1;1;1;1;1;1;1;1;1;1;1;1;1;1;1;1;1;1;1;1;1;1;1;1;1;1;1;1	8;7;7;6;4;1;1;1;1;1;1;1;1;1;1;1;1;1;1;1;1;1;1;1;1;1;1;1;1;1;1;1;1;1;1;1;1;1;1;1;1;1;1;1;1;1;1;1;1;1;1;1;1;1;1;1;1;1;1;1;1;1;1;1;1;1;1;1;1;1	7;6;6;6;4;0;0;0;0;0;0;0;0;0;0;0;0;0;0;0;0;0;0;0;0;0;0;0;0;0;0;0;0;0;0;0;0;0;0;0;0;0;0;0;0;0;0;0;0;0;0;0;0;0;0;0;0;0;0;0;0;0;0;0;0;0;0;0;0;0	AT-rich interactive domain-containing protein 1A	Arid1a	;;;;	70	8	8	7	6	2	2	6	2	2	5	2	2	5.2	5.2	5.2	242.67	2287	2287;1902;1903;2283;2066;76;128;148;180;207;250;260;305;316;389;416;467;468;489;787;866;882;958;968;1005;1044;1135;1170;1206;1214;1235;1297;1311;1319;1369;1401;1472;1486;2157;2169;2182;2185;2190;2230;2909;2999;3035;3065;3072;3723;378;445;465;467;494;594;609;855;856;904;935;983;1359;1365;1400;1475;1810;2157;2192;3726	1	11	0	156.98	By MS/MS	By MS/MS	By MS/MS	NaN	NaN	NaN	1	1	Median	NaN	NaN	NaN	NaN	NaN	NaN	NaN	NaN	NaN	1
F7C106;A0A0A6YVR0;Q9D881;P19536	F7C106;A0A0A6YVR0;Q9D881;P19536	2;2;2;2	2;2;2;2	2;2;2;2	Cytochrome c oxidase subunit 5B, mitochondrial	Cox5b	;;;	4	2	2	2	2	2	2	2	2	2	2	2	2	21.2	21.2	21.2	9.0144	85	85;98;129;128	1	6	0.00092251	2.4805	By MS/MS	By MS/MS	By MS/MS	NaN	NaN	NaN	1	0	Median	NaN	NaN	NaN	NaN	NaN	NaN	NaN	NaN	NaN	1
Q8VDD5;A0A2R8W6V7;A0A2R8VKI5	Q8VDD5	11;1;1	8;1;1	8;1;1	Myosin-9	Myh9		3	11	8	8	8	6	6	6	5	4	6	5	4	8.5	6.3	6.3	226.37	1960	1960;110;211	1	18	0	169.17	By MS/MS	By MS/MS	By MS/MS	NaN	NaN	NaN	1	0	Median	NaN	NaN	NaN	NaN	NaN	NaN	NaN	NaN	NaN	0
P48678;P48678-2;D3YUF7;P48678-3	P48678;P48678-2;D3YUF7	5;4;3;1	5;4;3;1	5;4;3;1	Prelamin-A/C;Lamin-A/C	Lmna	;;	4	5	5	5	4	4	3	4	4	3	4	4	3	10.1	10.1	10.1	74.237	665	665;574;117;462	1	11	0	5.3874	By MS/MS	By MS/MS	By MS/MS	NaN	NaN	NaN	1	0	Median	NaN	NaN	NaN	NaN	NaN	NaN	NaN	NaN	NaN	0
P54071	P54071	2	2	2	Isocitrate dehydrogenase [NADP], mitochondrial	Idh2		1	2	2	2	1	0	1	1	0	1	1	0	1	8.4	8.4	8.4	50.906	452	452	1	2	0.0025445	2.1826	By MS/MS		By MS/MS	NaN	NaN	NaN	1	0	Median	NaN	NaN	NaN	NaN	NaN	NaN	NaN	NaN	NaN	0
S4R1M2;D3YXK2	S4R1M2;D3YXK2	2;2	2;2	2;2	Scaffold attachment factor B1	Safb	;	2	2	2	2	2	1	1	2	1	1	2	1	1	2.4	2.4	2.4	105.32	939	939;937	1	4	0.035758	1.3277	By MS/MS	By MS/MS	By MS/MS	NaN	NaN	NaN	1	1	Median	NaN	NaN	NaN	NaN	NaN	NaN	NaN	NaN	NaN	1
G5E829;A0A1W2P867;A0A1W2P7R3;A0A1W2P772;A0A1W2P7C7;A0A1W2P6X7;A0A1W2P882	G5E829	7;2;2;2;2;1;1	7;2;2;2;2;1;1	6;1;2;2;2;1;1	Plasma membrane calcium-transporting ATPase 1	Atp2b1		7	7	7	6	5	4	2	5	4	2	4	3	1	9.1	9.1	8.2	134.75	1220	1220;175;212;317;430;245;279	1	13	0	8.7653	By MS/MS	By MS/MS	By MS/MS	NaN	NaN	NaN	1	1	Median	NaN	NaN	NaN	NaN	NaN	NaN	NaN	NaN	NaN	1
F8WHM5;Q61543;F6RSH1	F8WHM5;Q61543	3;3;1	3;3;1	3;3;1	Golgi apparatus protein 1	Glg1	;	3	3	3	3	3	3	3	3	3	3	3	3	3	2.8	2.8	2.8	132.35	1163	1163;1175;591	1	9	0	3.2487	By MS/MS	By MS/MS	By MS/MS	NaN	NaN	NaN	1	0	Median	NaN	NaN	NaN	NaN	NaN	NaN	NaN	NaN	NaN	1
A0A087WR97;Q921F2;Q8R0B4;Q8BLD4;Q6VYI5;Q6VYI4;A0A087WP57;A0A087WRP4;H3BJV1;A0A087WSE4;A0A087WSH7;A0A087WQA5	A0A087WR97;Q921F2;Q8R0B4;Q8BLD4;Q6VYI5;Q6VYI4	3;3;2;2;2;2;1;1;1;1;1;1	3;3;2;2;2;2;1;1;1;1;1;1	1;1;0;0;0;0;0;0;0;0;0;0	TAR DNA-binding protein 43	Tardbp	;;;;;	12	3	3	1	2	2	1	2	2	1	1	1	1	17.3	17.3	7.4	26.715	243	243;414;295;298;302;304;84;138;140;149;175;200	1	11	0	206	By MS/MS	By MS/MS	By MS/MS	NaN	NaN	NaN	1	0	Median	NaN	NaN	NaN	NaN	NaN	NaN	NaN	NaN	NaN	0
A0A0G2JEC4;Q9JK48-3;Q9JK48;Q9JK48-2	A0A0G2JEC4;Q9JK48-3;Q9JK48;Q9JK48-2	3;3;3;3	3;3;3;3	3;3;3;3	Endophilin-B1	Sh3glb1	;;;	4	3	3	3	1	1	3	1	1	3	1	1	3	9.9	9.9	9.9	44.303	394	394;355;365;386	1	5	0	77.842	By MS/MS	By MS/MS	By MS/MS	NaN	NaN	NaN	1	0	Median	NaN	NaN	NaN	NaN	NaN	NaN	NaN	NaN	NaN	1
P62077	P62077	1	1	1	Mitochondrial import inner membrane translocase subunit Tim8 B	Timm8b		1	1	1	1	1	1	1	1	1	1	1	1	1	15.7	15.7	15.7	9.2864	83	83	1	3	0.042442	1.2458	By MS/MS	By MS/MS	By MS/MS	NaN	NaN	NaN	1	0	Median	NaN	NaN	NaN	NaN	NaN	NaN	NaN	NaN	NaN	1
Q9D8L3;Q62186	Q9D8L3;Q62186	1;1	1;1	1;1	Translocon-associated protein subunit delta	Ssr4	;	2	1	1	1	1	1	0	1	1	0	1	1	0	11	11	11	19.007	173	173;172	1	2	0.0024058	2.0182	By MS/MS	By MS/MS		NaN	NaN	NaN	1	0	Median	NaN	NaN	NaN	NaN	NaN	NaN	NaN	NaN	NaN	0
A0A2I3BQ39;Q9JKB1;P58321	A0A2I3BQ39;Q9JKB1	3;3;1	3;3;1	3;3;1	Ubiquitin carboxyl-terminal hydrolase isozyme L3	Uchl3	;	3	3	3	3	1	1	3	1	1	3	1	1	3	9.1	9.1	9.1	29.59	265	265;230;233	1	5	0.017772	1.5699	By MS/MS	By MS/MS	By MS/MS	NaN	NaN	NaN	1	1	Median	NaN	NaN	NaN	NaN	NaN	NaN	NaN	NaN	NaN	0
Q8BZN7;Q569Z6;F6YSQ2	Q8BZN7;Q569Z6;F6YSQ2	2;2;1	2;2;1	2;2;1	Thyroid hormone receptor-associated protein 3	Thrap3	;;	3	2	2	2	1	0	1	1	0	1	1	0	1	4.7	4.7	4.7	80.11	709	709;951;135	1	2	0.015225	1.6064	By MS/MS		By MS/MS	NaN	NaN	NaN	1	0	Median	NaN	NaN	NaN	NaN	NaN	NaN	NaN	NaN	NaN	0
A0A1B0GRJ5;D6RG99;Q9WV96	A0A1B0GRJ5;D6RG99;Q9WV96	1;1;1	1;1;1	1;1;1	Mitochondrial import inner membrane translocase subunit Tim10 B	Timm10b	;;	3	1	1	1	1	1	1	1	1	1	1	1	1	31.1	31.1	31.1	6.4463	61	61;68;100	1	3	0	11.905	By MS/MS	By MS/MS	By MS/MS	NaN	NaN	NaN	1	0	Median	NaN	NaN	NaN	NaN	NaN	NaN	NaN	NaN	NaN	1
E9Q4V9	E9Q4V9	1	1	1		Nup107		1	1	1	1	0	0	1	0	0	1	0	0	1	2.2	2.2	2.2	106.5	924	924	1	1	0.025592	1.4318			By MS/MS	NaN	NaN	NaN	1	0	Median	NaN	NaN	NaN	NaN	NaN	NaN	NaN	NaN	NaN	0
Q9EST5;Q9EST5-2	Q9EST5;Q9EST5-2	1;1	1;1	1;1	Acidic leucine-rich nuclear phosphoprotein 32 family member B	Anp32b	;	2	1	1	1	1	0	0	1	0	0	1	0	0	6.2	6.2	6.2	31.078	272	272;329	1	1	0.032676	1.3733	By MS/MS			NaN	NaN	NaN	1	0	Median	NaN	NaN	NaN	NaN	NaN	NaN	NaN	NaN	NaN	1
Q8K4Z5	Q8K4Z5	2	2	2	Splicing factor 3A subunit 1	Sf3a1		1	2	2	2	0	1	1	0	1	1	0	1	1	2.9	2.9	2.9	88.544	791	791	1	2	0.0024773	2.0787		By MS/MS	By MS/MS	NaN	NaN	NaN	1	0	Median	NaN	NaN	NaN	NaN	NaN	NaN	NaN	NaN	NaN	0
Q0VDN7	Q0VDN7	1	1	1	RUN domain-containing protein 1	Rundc1		1	1	1	1	0	1	0	0	1	0	0	1	0	1.8	1.8	1.8	67.864	615	615	1	1	0.022457	1.4791		By MS/MS		NaN	NaN	NaN	1	1	Median	NaN	NaN	NaN	NaN	NaN	NaN	NaN	NaN	NaN	0
Q9JMB8-2;Q9JMB8;E0CXE3	Q9JMB8-2;Q9JMB8;E0CXE3	2;2;1	2;2;1	2;2;1	Contactin-6	Cntn6	;;	3	2	2	2	1	1	1	1	1	1	1	1	1	3.6	3.6	3.6	111.65	1011	1011;1028;956	1	3	0.02884	1.3938	By MS/MS	By MS/MS	By MS/MS	NaN	NaN	NaN	0	0	Median	NaN	NaN	NaN	NaN	NaN	NaN	NaN	NaN	NaN	0
A2A4P3;A2A4P4;Q3THG9	A2A4P3;A2A4P4;Q3THG9	3;3;3	3;3;3	3;3;3	Alanyl-tRNA editing protein Aarsd1	Gm27029;Aarsd1	;;	3	3	3	3	2	3	3	2	3	3	2	3	3	10.1	10.1	10.1	58.167	525	525;543;412	1	8	0	21.294	By MS/MS	By MS/MS	By MS/MS	NaN	NaN	NaN	1	0	Median	NaN	NaN	NaN	NaN	NaN	NaN	NaN	NaN	NaN	0
B2RUJ5-3;B2RUJ5;B2RUJ5-2;A0A0U1RPM0;P98084	B2RUJ5-3;B2RUJ5;B2RUJ5-2	3;3;2;1;1	3;3;2;1;1	3;3;2;1;1	Amyloid beta A4 precursor protein-binding family A member 1	Apba1	;;	5	3	3	3	2	1	2	2	1	2	2	1	2	3.2	3.2	3.2	91.667	831	831;842;452;738;750	1	5	0	2.7124	By MS/MS	By MS/MS	By MS/MS	NaN	NaN	NaN	1	0	Median	NaN	NaN	NaN	NaN	NaN	NaN	NaN	NaN	NaN	0
Q0VBL3-2;Q0VBL3	Q0VBL3-2;Q0VBL3	4;4	4;4	4;4		Rbm15	;	2	4	4	4	2	2	2	2	2	2	2	2	2	6.6	6.6	6.6	105.27	958	958;962	1	6	0	3.4244	By MS/MS	By MS/MS	By MS/MS	NaN	NaN	NaN	1	0	Median	NaN	NaN	NaN	NaN	NaN	NaN	NaN	NaN	NaN	0
H3BK43;H3BKH6;Q9R0P3;H3BJP2;H3BLJ9;H3BJL6;H3BL99;H3BJC6	H3BK43;H3BKH6;Q9R0P3;H3BJP2;H3BLJ9;H3BJL6	3;3;3;2;2;2;1;1	3;3;3;2;2;2;1;1	3;3;3;2;2;2;1;1	S-formylglutathione hydrolase	Esd	;;;;;	8	3	3	3	2	3	2	2	3	2	2	3	2	26.5	26.5	26.5	27.763	249	249;295;282;247;259;265;105;135	1	8	0	96.101	By MS/MS	By MS/MS	By MS/MS	NaN	NaN	NaN	1	0	Median	NaN	NaN	NaN	NaN	NaN	NaN	NaN	NaN	NaN	1
Q61550	Q61550	3	3	3	Double-strand-break repair protein rad21 homolog	Rad21		1	3	3	3	2	2	2	2	2	2	2	2	2	5.8	5.8	5.8	72.082	635	635	1	6	0	3.6158	By MS/MS	By MS/MS	By MS/MS	NaN	NaN	NaN	1	0	Median	NaN	NaN	NaN	NaN	NaN	NaN	NaN	NaN	NaN	0
A0A0N4SV12;A0A0N4SV15;Q80UY2-2;Q80UY2	A0A0N4SV12;A0A0N4SV15;Q80UY2-2;Q80UY2	1;1;1;1	1;1;1;1	1;1;1;1	E3 ubiquitin-protein ligase KCMF1	Kcmf1	;;;	4	1	1	1	0	1	1	0	1	1	0	1	1	53.2	53.2	53.2	4.9414	47	47;330;296;381	1	2	0	2.7725		By MS/MS	By MS/MS	NaN	NaN	NaN	1	0	Median	NaN	NaN	NaN	NaN	NaN	NaN	NaN	NaN	NaN	0
P62965	P62965	2	2	2	Cellular retinoic acid-binding protein 1	Crabp1		1	2	2	2	0	1	1	0	1	1	0	1	1	13.9	13.9	13.9	15.591	137	137	1	2	0	6.3256		By MS/MS	By MS/MS	NaN	NaN	NaN	1	0	Median	NaN	NaN	NaN	NaN	NaN	NaN	NaN	NaN	NaN	0
Q8C5W4-2;Q8C5W4	Q8C5W4-2;Q8C5W4	1;1	1;1	1;1	MORC family CW-type zinc finger protein 2B	Morc2b	;	2	1	1	1	0	1	0	0	1	0	0	1	0	1.2	1.2	1.2	114.19	998	998;1022	1	1	0.044227	1.2106		By MS/MS		NaN	NaN	NaN	1	0	Median	NaN	NaN	NaN	NaN	NaN	NaN	NaN	NaN	NaN	0
Q8BUK6;F6W1A2	Q8BUK6	4;1	4;1	4;1	Protein Hook homolog 3	Hook3		2	4	4	4	3	1	2	3	1	2	3	1	2	7.7	7.7	7.7	83.217	718	718;233	1	6	0	6.5992	By MS/MS	By MS/MS	By MS/MS	NaN	NaN	NaN	1	0	Median	NaN	NaN	NaN	NaN	NaN	NaN	NaN	NaN	NaN	0
A0A0R4J0M9;Q8CDG3;Q8CDG3-2	A0A0R4J0M9;Q8CDG3;Q8CDG3-2	2;2;1	2;2;1	2;2;1	Deubiquitinating protein VCIP135	Vcpip1	;;	3	2	2	2	2	1	1	2	1	1	2	1	1	3.1	3.1	3.1	134.44	1220	1220;1220;906	1	4	0.0025818	2.2134	By MS/MS	By MS/MS	By MS/MS	NaN	NaN	NaN	1	0	Median	NaN	NaN	NaN	NaN	NaN	NaN	NaN	NaN	NaN	1
Q80XN0	Q80XN0	2	2	2	D-beta-hydroxybutyrate dehydrogenase, mitochondrial	Bdh1		1	2	2	2	2	1	1	2	1	1	2	1	1	10.8	10.8	10.8	38.299	343	343	1	7	0	13.243	By MS/MS	By MS/MS	By MS/MS	NaN	NaN	NaN	1	0	Median	NaN	NaN	NaN	NaN	NaN	NaN	NaN	NaN	NaN	0
D3YUW8;D3YUX1;Q0VGT3;Q8BZH4	D3YUW8;D3YUX1;Q0VGT3;Q8BZH4	2;2;2;2	2;2;2;2	2;2;2;2	Pogo transposable element with ZNF domain	Pogz	;;;	4	2	2	2	0	2	0	0	2	0	0	2	0	2.7	2.7	2.7	144.86	1314	1314;1356;1400;1409	1	2	0.020667	1.4968		By MS/MS		NaN	NaN	NaN	1	0	Median	NaN	NaN	NaN	NaN	NaN	NaN	NaN	NaN	NaN	0
A0A0B4J1E2;Q9CSN1	A0A0B4J1E2;Q9CSN1	5;5	5;5	5;5	SNW domain-containing protein 1	Snw1	;	2	5	5	5	3	4	3	3	4	3	3	4	3	14.2	14.2	14.2	61.461	536	536;536	1	12	0	16.223	By MS/MS	By MS/MS	By MS/MS	NaN	NaN	NaN	1	0	Median	NaN	NaN	NaN	NaN	NaN	NaN	NaN	NaN	NaN	0
Q99LJ0	Q99LJ0	2	2	2	CTTNBP2 N-terminal-like protein	Cttnbp2nl		1	2	2	2	2	1	1	2	1	1	2	1	1	5.8	5.8	5.8	69.84	638	638	1	4	0	12.07	By MS/MS	By MS/MS	By MS/MS	NaN	NaN	NaN	1	1	Median	NaN	NaN	NaN	NaN	NaN	NaN	NaN	NaN	NaN	1
P17427	P17427	5	5	4	AP-2 complex subunit alpha-2	Ap2a2		1	5	5	4	4	3	3	4	3	3	3	2	2	5.5	5.5	5.5	104.02	938	938	1	12	0	20.958	By MS/MS	By MS/MS	By MS/MS	NaN	NaN	NaN	1	0	Median	NaN	NaN	NaN	NaN	NaN	NaN	NaN	NaN	NaN	0
A0A1L1SVK0;Q61206;A0A1L1SQ76;A0A1L1SRD0;A0A1L1SQV7;A0A1L1SSQ5	A0A1L1SVK0;Q61206;A0A1L1SQ76;A0A1L1SRD0;A0A1L1SQV7;A0A1L1SSQ5	4;4;3;3;3;2	4;4;3;3;3;2	4;4;3;3;3;2	Platelet-activating factor acetylhydrolase IB subunit beta	Pafah1b2	;;;;;	6	4	4	4	3	1	4	3	1	4	3	1	4	25.4	25.4	25.4	22.056	197	197;229;88;97;107;78	1	11	0	155.34	By MS/MS	By MS/MS	By MS/MS	NaN	NaN	NaN	1	0	Median	NaN	NaN	NaN	NaN	NaN	NaN	NaN	NaN	NaN	0
Q3UHJ0-2;Q3UHJ0	Q3UHJ0-2;Q3UHJ0	4;4	4;4	4;4	AP2-associated protein kinase 1	Aak1	;	2	4	4	4	3	3	4	3	3	4	3	3	4	7.1	7.1	7.1	94.66	878	878;959	1	10	0	5.4504	By MS/MS	By MS/MS	By MS/MS	NaN	NaN	NaN	1	0	Median	NaN	NaN	NaN	NaN	NaN	NaN	NaN	NaN	NaN	0
P15105	P15105	2	2	2	Glutamine synthetase	Glul		1	2	2	2	2	1	1	2	1	1	2	1	1	9.7	9.7	9.7	42.119	373	373	1	5	0	131.82	By MS/MS	By MS/MS	By MS/MS	NaN	NaN	NaN	1	1	Median	NaN	NaN	NaN	NaN	NaN	NaN	NaN	NaN	NaN	1
F8VQE9;Q8VHH5;A0A1D5RMG4;Q8VHH5-2;A0A0G2JER6;A0A0G2JDW1	F8VQE9;Q8VHH5;A0A1D5RMG4;Q8VHH5-2	5;5;3;3;2;2	5;5;3;3;2;2	4;4;2;2;2;1	Arf-GAP with GTPase, ANK repeat and PH domain-containing protein 3	Agap3	;;;	6	5	5	4	2	5	2	2	5	2	2	4	1	7.4	7.4	5.6	97.694	910	910;910;396;369;445;578	1	9	0	9.8477	By MS/MS	By MS/MS	By MS/MS	NaN	NaN	NaN	1	0	Median	NaN	NaN	NaN	NaN	NaN	NaN	NaN	NaN	NaN	1
P70188-2;P70188	P70188-2;P70188	4;4	4;4	4;4	Kinesin-associated protein 3	Kifap3	;	2	4	4	4	1	3	2	1	3	2	1	3	2	7.3	7.3	7.3	89.015	772	772;793	1	6	0	3.9538	By MS/MS	By MS/MS	By MS/MS	NaN	NaN	NaN	1	0	Median	NaN	NaN	NaN	NaN	NaN	NaN	NaN	NaN	NaN	1
E9Q3M3;O08788;D3YX34;E9Q586;O08788-2	E9Q3M3;O08788;D3YX34;E9Q586;O08788-2	11;11;10;10;10	11;11;10;10;10	11;11;10;10;10	Dynactin subunit 1	Dctn1	;;;;	5	11	11	11	10	10	5	10	10	5	10	10	5	12.6	12.6	12.6	139.76	1264	1264;1281;1142;1239;1243	1	29	0	66.763	By MS/MS	By MS/MS	By MS/MS	NaN	NaN	NaN	1	0	Median	NaN	NaN	NaN	NaN	NaN	NaN	NaN	NaN	NaN	1
F6RJ39;Q9JIX8-4;Q9JIX8;B8JJ90;B8JJ89;Q52KR6;B8JJ92;B8JJ91;Q9JIX8-3;Q9JIX8-2	F6RJ39;Q9JIX8-4;Q9JIX8	5;5;5;1;1;1;1;1;1;1	5;5;5;1;1;1;1;1;1;1	5;5;5;1;1;1;1;1;1;1	Apoptotic chromatin condensation inducer in the nucleus	Acin1	;;	10	5	5	5	3	2	4	3	2	4	3	2	4	6.4	6.4	6.4	143.54	1272	1272;1298;1338;221;256;552;580;634;565;581	1	9	0	16.269	By MS/MS	By MS/MS	By MS/MS	NaN	NaN	NaN	1	1	Median	NaN	NaN	NaN	NaN	NaN	NaN	NaN	NaN	NaN	0
Q9D051	Q9D051	2	2	2	Pyruvate dehydrogenase E1 component subunit beta, mitochondrial	Pdhb		1	2	2	2	2	2	2	2	2	2	2	2	2	8.1	8.1	8.1	38.937	359	359	1	9	0	3.7787	By MS/MS	By MS/MS	By MS/MS	NaN	NaN	NaN	1	0	Median	NaN	NaN	NaN	NaN	NaN	NaN	NaN	NaN	NaN	0
Q3ULW6-5;Q3ULW6-4;D3YU68;Q3ULW6-3;A0A0R4J0H2	Q3ULW6-5;Q3ULW6-4;D3YU68;Q3ULW6-3;A0A0R4J0H2	1;1;1;1;1	1;1;1;1;1	1;1;1;1;1		Ccdc33	;;;;	5	1	1	1	1	1	0	1	1	0	1	1	0	6.6	6.6	6.6	16.279	152	152;730;730;731;731	1	2	0.032716	1.3744	By MS/MS	By MS/MS		NaN	NaN	NaN	1	0	Median	NaN	NaN	NaN	NaN	NaN	NaN	NaN	NaN	NaN	0
A0A3B2W883;O70551;A0A3B2W7I6;F8WGJ7;A0A3B2W430;A0A3B2W4B9	A0A3B2W883;O70551;A0A3B2W7I6;F8WGJ7;A0A3B2W430;A0A3B2W4B9	2;2;1;1;1;1	2;2;1;1;1;1	2;2;1;1;1;1	SRSF protein kinase 1	Srpk1	;;;;;	6	2	2	2	0	1	1	0	1	1	0	1	1	5.5	5.5	5.5	38.894	345	345;648;146;223;280;307	1	2	0.044963	1.192		By MS/MS	By MS/MS	NaN	NaN	NaN	1	1	Median	NaN	NaN	NaN	NaN	NaN	NaN	NaN	NaN	NaN	0
O35874	O35874	2	2	2	Neutral amino acid transporter A	Slc1a4		1	2	2	2	2	1	1	2	1	1	2	1	1	4.3	4.3	4.3	56.061	532	532	1	6	0	63.105	By MS/MS	By MS/MS	By MS/MS	NaN	NaN	NaN	1	1	Median	NaN	NaN	NaN	NaN	NaN	NaN	NaN	NaN	NaN	1
B7ZNU9	B7ZNU9	1	1	1		Sntb2		1	1	1	1	1	0	0	1	0	0	1	0	0	4.3	4.3	4.3	57.427	531	531	1	1	0.035194	1.3298	By MS/MS			NaN	NaN	NaN	1	1	Median	NaN	NaN	NaN	NaN	NaN	NaN	NaN	NaN	NaN	1
B1PSD9;B2KF57;B2KF84;F6QFD1;E9PVU7;Q01063-2;Q01063;A6XDB1;A6XDB0;Q01063-3	B1PSD9;B2KF57;B2KF84;F6QFD1;E9PVU7;Q01063-2;Q01063;A6XDB1;A6XDB0;Q01063-3	2;2;2;2;2;2;2;1;1;1	2;2;2;2;2;2;2;1;1;1	2;2;2;2;2;2;2;1;1;1	cAMP-specific 3,5-cyclic phosphodiesterase 4D	Pde4d	;;;;;;;;;	10	2	2	2	1	1	0	1	1	0	1	1	0	3.7	3.7	3.7	79.113	698	698;700;703;754;803;678;747;504;517;584	1	2	0.045763	1.1768	By MS/MS	By MS/MS		NaN	NaN	NaN	1	1	Median	NaN	NaN	NaN	NaN	NaN	NaN	NaN	NaN	NaN	1
E9QM38;P55012	E9QM38;P55012	2;2	2;2	2;2	Solute carrier family 12 member 2	Slc12a2	;	2	2	2	2	0	2	1	0	2	1	0	2	1	1.9	1.9	1.9	130.67	1206	1206;1205	1	3	0.0060469	1.8598		By MS/MS	By MS/MS	NaN	NaN	NaN	1	1	Median	NaN	NaN	NaN	NaN	NaN	NaN	NaN	NaN	NaN	0
Q8R010;Q8R3V2	Q8R010;Q8R3V2	2;1	2;1	2;1	Aminoacyl tRNA synthase complex-interacting multifunctional protein 2	Aimp2	;	2	2	2	2	2	1	0	2	1	0	2	1	0	11.2	11.2	11.2	35.377	320	320;280	1	3	0	2.9397	By MS/MS	By MS/MS		NaN	NaN	NaN	1	1	Median	NaN	NaN	NaN	NaN	NaN	NaN	NaN	NaN	NaN	1
Q3UM45	Q3UM45	4	4	4	Protein phosphatase 1 regulatory subunit 7	Ppp1r7		1	4	4	4	2	4	3	2	4	3	2	4	3	15	15	15	41.291	361	361	1	12	0	6.949	By MS/MS	By MS/MS	By MS/MS	NaN	NaN	NaN	1	0	Median	NaN	NaN	NaN	NaN	NaN	NaN	NaN	NaN	NaN	1
A0A0A6YW80;G3X8Y3;Q80UM3;A0A0A6YX86	A0A0A6YW80;G3X8Y3;Q80UM3;A0A0A6YX86	2;2;2;1	2;2;2;1	2;2;2;1	N-alpha-acetyltransferase 15, NatA auxiliary subunit	Naa15	;;;	4	2	2	2	2	0	0	2	0	0	2	0	0	3.3	3.3	3.3	95.295	815	815;865;865;237	1	2	0.036615	1.3091	By MS/MS			NaN	NaN	NaN	1	0	Median	NaN	NaN	NaN	NaN	NaN	NaN	NaN	NaN	NaN	1
Q7TQG5;E9QK04;P97798-5;P97798-2;P97798-3;P97798-4;P97798;A0A1L1SRD6	Q7TQG5;E9QK04;P97798-5;P97798-2;P97798-3;P97798-4;P97798	5;5;5;5;5;5;5;1	5;5;5;5;5;5;5;1	5;5;5;5;5;5;5;1	Neogenin	Neo1	;;;;;;	8	5	5	5	4	4	4	4	4	4	4	4	4	6	6	6	159.97	1465	1465;1492;1440;1473;1477;1482;1493;405	1	13	0	7.6296	By MS/MS	By MS/MS	By MS/MS	NaN	NaN	NaN	1	0	Median	NaN	NaN	NaN	NaN	NaN	NaN	NaN	NaN	NaN	0
P28271	P28271	3	3	3	Cytoplasmic aconitate hydratase	Aco1		1	3	3	3	2	2	1	2	2	1	2	2	1	6.9	6.9	6.9	98.124	889	889	1	7	0	3.807	By MS/MS	By MS/MS	By MS/MS	NaN	NaN	NaN	1	1	Median	NaN	NaN	NaN	NaN	NaN	NaN	NaN	NaN	NaN	1
E9PZC3;Q923D2;E9PZC4;A0A0U1RPU7	E9PZC3;Q923D2;E9PZC4;A0A0U1RPU7	2;2;1;1	2;2;1;1	2;2;1;1	Flavin reductase (NADPH)	Blvrb	;;;	4	2	2	2	0	0	2	0	0	2	0	0	2	8.9	8.9	8.9	26.647	247	247;206;120;126	1	2	0.017135	1.5785			By MS/MS	NaN	NaN	NaN	1	0	Median	NaN	NaN	NaN	NaN	NaN	NaN	NaN	NaN	NaN	0
Q9QY23;Q9QY23-2;E0CYP0;E0CY75	Q9QY23;Q9QY23-2;E0CYP0;E0CY75	2;2;1;1	2;2;1;1	2;2;1;1	Plakophilin-3	Pkp3	;;;	4	2	2	2	1	0	1	1	0	1	1	0	1	3	3	3	87.331	797	797;822;87;215	1	2	0.007446	1.8056	By MS/MS		By MS/MS	NaN	NaN	NaN	1	0	Median	NaN	NaN	NaN	NaN	NaN	NaN	NaN	NaN	NaN	0
B7ZNR9;B2RUE8;A0A0A6YWR8;A0A0A6YWM8;E9PVG7;A0A0A6YW53;P97820;F8VPL5;A0A0A6YVR7;A0A0A6YWJ2;A0A0A6YXE5;A0A0A6YVZ8	B7ZNR9;B2RUE8;A0A0A6YWR8;A0A0A6YWM8;E9PVG7;A0A0A6YW53;P97820;F8VPL5	3;3;3;3;3;3;3;2;1;1;1;1	3;3;3;3;3;3;3;2;1;1;1;1	3;3;3;3;3;3;3;2;1;1;1;1	Mitogen-activated protein kinase kinase kinase kinase 4	Map4k4	;;;;;;;	12	3	3	3	2	1	2	2	1	2	2	1	2	4	4	4	137.9	1208	1208;1221;1234;1272;1288;1288;1233;1238;209;236;237;404	1	5	0	14.706	By MS/MS	By MS/MS	By MS/MS	NaN	NaN	NaN	1	0	Median	NaN	NaN	NaN	NaN	NaN	NaN	NaN	NaN	NaN	0
E9Q3V6;P42208;D3YV76;F6UKN5;D3YZU7;D3Z1S1;F6WYM0;D3YYB1;D3Z3C0	E9Q3V6;P42208	3;3;1;1;1;1;1;1;1	3;3;1;1;1;1;1;1;1	3;3;1;1;1;1;1;1;1	Septin-2	2023-09-02	;	9	3	3	3	2	2	1	2	2	1	2	2	1	16.2	16.2	16.2	36.978	321	321;361;77;107;120;177;212;213;221	1	5	0.00092937	2.5099	By MS/MS	By MS/MS	By MS/MS	NaN	NaN	NaN	1	1	Median	NaN	NaN	NaN	NaN	NaN	NaN	NaN	NaN	NaN	1
D3Z158;Q8BML9	D3Z158;Q8BML9	1;1	1;1	1;1		Qars	;	2	1	1	1	0	1	1	0	1	1	0	1	1	2.5	2.5	2.5	85.054	751	751;775	1	2	0.032158	1.3777		By MS/MS	By MS/MS	NaN	NaN	NaN	1	0	Median	NaN	NaN	NaN	NaN	NaN	NaN	NaN	NaN	NaN	0
A0A589P973;Q8CH77-3;Q8CH77-2;Q8CH77;A0A571BDN3;A0A668KM70;E9QMF5;V9GXT3;V9GX91;E9Q842;Q8CH77-4;Q80TN7	A0A589P973;Q8CH77-3;Q8CH77-2;Q8CH77;A0A571BDN3;A0A668KM70;E9QMF5;V9GXT3;V9GX91;E9Q842;Q8CH77-4;Q80TN7	2;2;2;2;1;1;1;1;1;1;1;1	2;2;2;2;1;1;1;1;1;1;1;1	2;2;2;2;1;1;1;1;1;1;1;1	Neuron navigator 1;Neuron navigator 3	Nav1;Nav3;Nav2	;;;;;;;;;;;	12	2	2	2	0	2	0	0	2	0	0	2	0	1	1	1	225.91	2098	2098;1222;1815;1875;1844;2309;2366;2371;2432;2432;827;2359	1	2	0.0087848	1.7571		By MS/MS		NaN	NaN	NaN	1	0	Median	NaN	NaN	NaN	NaN	NaN	NaN	NaN	NaN	NaN	0
A0A668KL51;Q91VA7;V9GXV0	A0A668KL51;Q91VA7;V9GXV0	2;2;1	2;2;1	2;2;1	Isocitrate dehydrogenase [NAD] subunit, mitochondrial	Idh3b	;;	3	2	2	2	2	1	1	2	1	1	2	1	1	7.1	7.1	7.1	41.7	380	380;384;80	1	4	0	9.3736	By MS/MS	By MS/MS	By MS/MS	NaN	NaN	NaN	1	0	Median	NaN	NaN	NaN	NaN	NaN	NaN	NaN	NaN	NaN	0
A0A1B0GS13;A0A1B0GT81;A0A1B0GTA4;Q07813;A0A1B0GT35;A0A1B0GSH8	A0A1B0GS13;A0A1B0GT81;A0A1B0GTA4;Q07813	3;3;3;3;1;1	3;3;3;3;1;1	3;3;3;3;1;1	Apoptosis regulator BAX	Bax	;;;	6	3	3	3	2	2	3	2	2	3	2	2	3	32.5	32.5	32.5	12.513	114	114;171;172;192;74;263	1	11	0	5.7481	By MS/MS	By MS/MS	By MS/MS	NaN	NaN	NaN	1	0	Median	NaN	NaN	NaN	NaN	NaN	NaN	NaN	NaN	NaN	0
Q91VF6-2;Q91VF6	Q91VF6-2;Q91VF6	2;2	2;2	2;2	Collagen alpha-1(XXVI) chain	Col26a1	;	2	2	2	2	1	0	1	1	0	1	1	0	1	5	5	5	45.559	438	438;440	1	2	0.044674	1.2034	By MS/MS		By MS/MS	NaN	NaN	NaN	1	0	Median	NaN	NaN	NaN	NaN	NaN	NaN	NaN	NaN	NaN	0
D3Z789;D3Z6Z0;Q78ZM0;O70492	D3Z789;D3Z6Z0;Q78ZM0;O70492	2;2;2;2	2;2;2;2	2;2;2;2	Sorting nexin-3	Snx3	;;;	4	2	2	2	1	2	1	1	2	1	1	2	1	16.9	16.9	16.9	14.766	130	130;140;162;162	1	4	0	7.3318	By MS/MS	By MS/MS	By MS/MS	NaN	NaN	NaN	1	0	Median	NaN	NaN	NaN	NaN	NaN	NaN	NaN	NaN	NaN	0
Q9QZM0	Q9QZM0	8	8	4	Ubiquilin-2	Ubqln2		1	8	8	4	6	7	4	6	7	4	2	4	2	17.1	17.1	10.2	67.35	638	638	1	30	0	224.09	By MS/MS	By MS/MS	By MS/MS	NaN	NaN	NaN	1	0	Median	NaN	NaN	NaN	NaN	NaN	NaN	NaN	NaN	NaN	1
B1B1A8;Q6PDN3-3;Q6PDN3	B1B1A8;Q6PDN3-3;Q6PDN3	1;1;1	1;1;1	1;1;1	Myosin light chain kinase, smooth muscle;Myosin light chain kinase, smooth muscle, deglutamylated form	Mylk	;;	3	1	1	1	1	0	0	1	0	0	1	0	0	0.9	0.9	0.9	213.61	1950	1950;1031;1941	1	1	0.022951	1.4692	By MS/MS			NaN	NaN	NaN	1	1	Median	NaN	NaN	NaN	NaN	NaN	NaN	NaN	NaN	NaN	1
E9PZ19;A0A1L1SR84	E9PZ19;A0A1L1SR84	1;1	1;1	1;1		Igsf9b	;	2	1	1	1	0	0	1	0	0	1	0	0	1	0.9	0.9	0.9	144.95	1328	1328;1441	1	1	0.031114	1.3848			By MS/MS	NaN	NaN	NaN	1	1	Median	NaN	NaN	NaN	NaN	NaN	NaN	NaN	NaN	NaN	0
P61358	P61358	3	3	3	60S ribosomal protein L27	Rpl27		1	3	3	3	1	2	0	1	2	0	1	2	0	29.4	29.4	29.4	15.798	136	136	1	3	0.00091743	2.4655	By MS/MS	By MS/MS		NaN	NaN	NaN	0	0	Median	NaN	NaN	NaN	NaN	NaN	NaN	NaN	NaN	NaN	0
E9Q9N7;Q5RKR3	E9Q9N7;Q5RKR3	4;4	4;4	4;4	Immunoglobulin superfamily containing leucine-rich repeat protein 2	Islr2	;	2	4	4	4	3	1	3	3	1	3	3	1	3	7	7	7	84.338	789	789;745	1	7	0	3.4049	By MS/MS	By MS/MS	By MS/MS	NaN	NaN	NaN	1	0	Median	NaN	NaN	NaN	NaN	NaN	NaN	NaN	NaN	NaN	0
Q91YR7	Q91YR7	2	2	2	Pre-mRNA-processing factor 6	Prpf6		1	2	2	2	0	2	1	0	2	1	0	2	1	2.4	2.4	2.4	106.72	941	941	1	3	0.044521	1.1961		By MS/MS	By MS/MS	NaN	NaN	NaN	1	1	Median	NaN	NaN	NaN	NaN	NaN	NaN	NaN	NaN	NaN	0
E9Q7E9;A0A1Y7VLZ7;Q3V3Q7	E9Q7E9;A0A1Y7VLZ7;Q3V3Q7	2;2;2	2;2;2	2;2;2	Phosphofurin acidic cluster sorting protein 2	Pacs2	;;	3	2	2	2	2	0	0	2	0	0	2	0	0	2.6	2.6	2.6	98.192	892	892;894;862	1	2	0.041593	1.2644	By MS/MS			NaN	NaN	NaN	0	0	Median	NaN	NaN	NaN	NaN	NaN	NaN	NaN	NaN	NaN	0
A0A286YDF6	A0A286YDF6	3	1	1				1	3	1	1	2	2	2	0	1	1	0	1	1	10.3	4	4	48.64	448	448	1	2	0.041569	1.2639	By matching	By MS/MS	By MS/MS	NaN	NaN	NaN	1	1	Median	NaN	NaN	NaN	NaN	NaN	NaN	NaN	NaN	NaN	0
A0A087WS56;Q3UHL6;A0A087WR50;P11276;B7ZNJ1;B9EHT6;A0A087WSN6;A0A087WS99	A0A087WS56;Q3UHL6;A0A087WR50;P11276;B7ZNJ1;B9EHT6;A0A087WSN6	3;3;3;3;2;2;2;1	3;3;3;3;2;2;2;1	3;3;3;3;2;2;2;1	Fibronectin;Anastellin	Fn1	;;;;;;	8	3	3	3	2	0	3	2	0	3	2	0	3	2.9	2.9	2.9	249.55	2266	2266;2361;2386;2477;2176;2271;2296;200	1	5	0	3.9226	By MS/MS		By MS/MS	NaN	NaN	NaN	0	0	Median	NaN	NaN	NaN	NaN	NaN	NaN	NaN	NaN	NaN	0
A2A870;A2A870-2	A2A870;A2A870-2	2;1	2;1	2;1	Fas-binding factor 1	Fbf1	;	2	2	2	2	1	1	0	1	1	0	1	1	0	2.2	2.2	2.2	130.14	1173	1173;389	1	2	0.010014	1.6997	By MS/MS	By MS/MS		NaN	NaN	NaN	0	0	Median	NaN	NaN	NaN	NaN	NaN	NaN	NaN	NaN	NaN	0
A2AWI9;A2AWI7;Q8R3V5-3;Q8R3V5-1;Q8R3V5	A2AWI9;A2AWI7;Q8R3V5-3;Q8R3V5-1;Q8R3V5	3;3;3;3;3	3;3;3;3;3	3;3;3;3;3	Endophilin-B2	Sh3glb2	;;;;	5	3	3	3	2	1	2	2	1	2	2	1	2	10.7	10.7	10.7	41.81	374	374;404;379;395;400	1	6	0	3.2931	By MS/MS	By MS/MS	By MS/MS	NaN	NaN	NaN	0	0	Median	NaN	NaN	NaN	NaN	NaN	NaN	NaN	NaN	NaN	0
B2RXC6;Q7TSI4	B2RXC6;Q7TSI4	2;1	2;1	2;1	DNA-directed RNA polymerase	Polr3a	;	2	2	2	2	1	1	0	1	1	0	1	1	0	2.6	2.6	2.6	155.74	1390	1390;649	1	2	0.035173	1.3294	By MS/MS	By MS/MS		NaN	NaN	NaN	0	0	Median	NaN	NaN	NaN	NaN	NaN	NaN	NaN	NaN	NaN	0
E9Q824;D3YZ98;E9QLS6;Q6PF93-2;Q6PF93	E9Q824;D3YZ98;E9QLS6;Q6PF93-2;Q6PF93	1;1;1;1;1	1;1;1;1;1	1;1;1;1;1	Phosphatidylinositol 3-kinase;Phosphatidylinositol 3-kinase catalytic subunit type 3	Pik3c3	;;;;	5	1	1	1	0	1	1	0	1	1	0	1	1	2.9	2.9	2.9	58.335	513	513;756;848;848;887	1	2	0.037937	1.2868		By MS/MS	By MS/MS	NaN	NaN	NaN	0	0	Median	NaN	NaN	NaN	NaN	NaN	NaN	NaN	NaN	NaN	0
D3Z289;Q8BXT1	D3Z289;Q8BXT1	1;1	1;1	1;1	Regulator of G-protein signaling 8	Rgs8	;	2	1	1	1	1	0	0	1	0	0	1	0	0	8.4	8.4	8.4	20.81	178	178;180	1	1	0.042824	1.2324	By MS/MS			NaN	NaN	NaN	0	0	Median	NaN	NaN	NaN	NaN	NaN	NaN	NaN	NaN	NaN	0
F8WHY8;E9PX23;Q8K4B0;Q3U3A7;E9Q794;Q3UII8;Q924K8-2;Q924K8	F8WHY8;E9PX23;Q8K4B0;Q3U3A7;E9Q794;Q3UII8;Q924K8-2;Q924K8	4;4;4;2;2;2;2;2	3;3;3;1;1;1;1;1	3;3;3;1;1;1;1;1	Metastasis-associated protein MTA1;Metastasis-associated protein MTA3	Mta1;Mta3	;;;;;;;	8	4	3	3	1	2	2	0	2	2	0	2	2	8.6	7.2	7.2	79.189	698	698;703;715;513;514;586;512;591	1	5	0	3.258	By matching	By MS/MS	By MS/MS	NaN	NaN	NaN	0	0	Median	NaN	NaN	NaN	NaN	NaN	NaN	NaN	NaN	NaN	0
F6UIK0;Q6PCP3	F6UIK0;Q6PCP3	1;1	1;1	1;1		Dusp16	;	2	1	1	1	1	1	0	1	1	0	1	1	0	4.4	4.4	4.4	37.875	338	338;660	1	2	0.044546	1.1962	By MS/MS	By MS/MS		NaN	NaN	NaN	0	0	Median	NaN	NaN	NaN	NaN	NaN	NaN	NaN	NaN	NaN	0
O54774	O54774	3	3	3	AP-3 complex subunit delta-1	Ap3d1		1	3	3	3	3	0	1	3	0	1	3	0	1	2.4	2.4	2.4	135.08	1199	1199	1	5	0.0025554	2.191	By MS/MS		By MS/MS	NaN	NaN	NaN	0	0	Median	NaN	NaN	NaN	NaN	NaN	NaN	NaN	NaN	NaN	0
P42703	P42703	1	1	1	Leukemia inhibitory factor receptor	Lifr		1	1	1	1	1	1	1	1	1	1	1	1	1	1.6	1.6	1.6	122.57	1092	1092	1	5	0.040047	1.2702	By MS/MS	By MS/MS	By MS/MS	NaN	NaN	NaN	0	0	Median	NaN	NaN	NaN	NaN	NaN	NaN	NaN	NaN	NaN	0
Q3UGL1	Q3UGL1	1	1	1		Eps8		1	1	1	1	0	0	1	0	0	1	0	0	1	3.6	3.6	3.6	66.229	587	587	1	1	0.04599	1.1658			By MS/MS	NaN	NaN	NaN	0	0	Median	NaN	NaN	NaN	NaN	NaN	NaN	NaN	NaN	NaN	0
Q62231	Q62231	1	1	1	Homeobox protein SIX1	Six1		1	1	1	1	1	0	1	1	0	1	1	0	1	7.7	7.7	7.7	32.21	284	284	1	2	0.048971	1.1529	By MS/MS		By MS/MS	NaN	NaN	NaN	0	0	Median	NaN	NaN	NaN	NaN	NaN	NaN	NaN	NaN	NaN	0
Q7M6Z4-2;Q7M6Z4	Q7M6Z4-2;Q7M6Z4	1;1	1;1	1;1	Kinesin-like protein KIF27	Kif27	;	2	1	1	1	1	0	0	1	0	0	1	0	0	1.8	1.8	1.8	104.72	910	910;1394	1	1	0.048592	1.1432	By MS/MS			NaN	NaN	NaN	0	0	Median	NaN	NaN	NaN	NaN	NaN	NaN	NaN	NaN	NaN	0
Q8BHZ0	Q8BHZ0	3	2	2	Protein FAM49A	Fam49a		1	3	2	2	2	1	1	2	1	0	2	1	0	8.4	5.6	5.6	37.342	323	323	1	3	0.02551	1.4272	By MS/MS	By MS/MS	By matching	NaN	NaN	NaN	0	0	Median	NaN	NaN	NaN	NaN	NaN	NaN	NaN	NaN	NaN	0
Q8K2T8	Q8K2T8	1	1	1	RNA polymerase II-associated factor 1 homolog	Paf1		1	1	1	1	1	0	0	1	0	0	1	0	0	2.4	2.4	2.4	60.518	535	535	1	1	0.024516	1.4453	By MS/MS			NaN	NaN	NaN	0	0	Median	NaN	NaN	NaN	NaN	NaN	NaN	NaN	NaN	NaN	0
Q8R2G6	Q8R2G6	1	1	1	Coiled-coil domain-containing protein 80	Ccdc80		1	1	1	1	0	1	0	0	1	0	0	1	0	1.7	1.7	1.7	107.61	949	949	1	1	0.044648	1.2028		By MS/MS		NaN	NaN	NaN	0	0	Median	NaN	NaN	NaN	NaN	NaN	NaN	NaN	NaN	NaN	0
P16330-2;P16330	P16330-2;P16330	2;2	2;2	2;2	2,3-cyclic-nucleotide 3-phosphodiesterase	Cnp	;	2	2	2	2	1	2	1	1	2	1	1	2	1	6.2	6.2	6.2	44.654	400	400;420	1	4	0.0074683	1.807	By MS/MS	By MS/MS	By MS/MS	52.437	107.44	274.23	4	3	Median	NaN	6.4018	NaN	NaN	10.064	NaN	NaN	342.56	NaN	1
D3Z6W1;Q7TSJ2-2;Q7TSJ2;A0A140LIT9;Q7TSJ2-3	D3Z6W1;Q7TSJ2-2;Q7TSJ2	8;8;8;3;3	8;8;8;3;3	8;8;8;3;3	Microtubule-associated protein 6	Map6	;;	5	8	8	8	6	6	7	6	6	7	6	6	7	23	23	23	54.711	509	509;568;906;703;306	1	21	0	34.924	By MS/MS	By MS/MS	By MS/MS	0.47014	60.533	252.95	4	0	Linear	4.046	NaN	NaN	10.764	NaN	NaN	335.25	NaN	NaN	2
D3Z6P1;D6RCU8;Q9DCL9	D3Z6P1;D6RCU8;Q9DCL9	2;2;2	2;2;2	2;2;2	Multifunctional protein ADE2;Phosphoribosylaminoimidazole-succinocarboxamide synthase;Phosphoribosylaminoimidazole carboxylase	Paics	;;	3	2	2	2	1	1	2	1	1	2	1	1	2	32.5	32.5	32.5	8.9944	83	83;103;425	1	4	0.008702	1.733	By MS/MS	By MS/MS	By MS/MS	32.512	45.961	167.18	4	1	Linear	NaN	NaN	2.1477	NaN	NaN	3.7443	NaN	NaN	204.56	1
P58929	P58929	1	1	1	Glucocorticoid modulatory element-binding protein 2	Gmeb2		1	1	1	1	1	0	1	1	0	1	1	0	1	3	3	3	56.631	530	530	1	3	0	2.7307	By MS/MS		By MS/MS	13.926	31.7	192.85	2	2	Median	NaN	NaN	NaN	NaN	NaN	NaN	NaN	NaN	NaN	1
P10630-2;P10630;E9Q561;Q8BTU6;A0A338P6X5;D6RJ11	P10630-2;P10630;E9Q561;Q8BTU6;A0A338P6X5	8;7;6;6;5;2	4;3;3;2;3;1	4;3;3;2;3;1	Eukaryotic initiation factor 4A-II;Eukaryotic initiation factor 4A-II, N-terminally processed	Eif4a2	;;;;	6	8	4	4	8	4	6	4	1	3	4	1	3	29.4	15.2	15.2	46.489	408	408;407;312;362;322;97	1	10	0	5.3892	By MS/MS	By MS/MS	By MS/MS	7.1534	20.627	198.58	3	1	Median	NaN	NaN	NaN	NaN	NaN	NaN	NaN	NaN	NaN	1
Q64104	Q64104	1	1	1	Nuclear receptor subfamily 2 group E member 1	Nr2e1		1	1	1	1	0	1	1	0	1	1	0	1	1	3.6	3.6	3.6	42.619	385	385	1	2	0.025048	1.4392		By MS/MS	By MS/MS	8.7339	16.539	49.518	2	2	Median	NaN	NaN	NaN	NaN	NaN	NaN	NaN	NaN	NaN	0
E9PX92	E9PX92	1	1	1		Tmem139		1	1	1	1	1	1	0	1	1	0	1	1	0	5.6	5.6	5.6	23.205	214	214	1	2	0.035474	1.3574	By matching	By MS/MS		4.2526	11.632	12.173	2	0	Median	NaN	NaN	NaN	NaN	NaN	NaN	NaN	NaN	NaN	1
P19157;A0A494B908;A0A494BAW2;A0A494BAS3;A0A494BAU3;A0A494BAM8;P46425	P19157;A0A494B908;A0A494BAW2	3;2;2;1;1;1;1	3;2;2;1;1;1;1	3;2;2;1;1;1;1	Glutathione S-transferase P 1	Gstp1	;;	7	3	3	3	2	3	2	2	3	2	2	3	2	20.5	20.5	20.5	23.609	210	210;160;193;84;95;132;210	1	15	0	55.259	By MS/MS	By MS/MS	By MS/MS	7.6019	11.571	45.315	2	0	Median	NaN	NaN	NaN	NaN	NaN	NaN	NaN	NaN	NaN	1
O88935-1;O88935;O88935-3	O88935-1;O88935;O88935-3	4;4;3	4;4;3	4;4;3	Synapsin-1	Syn1	;;	3	4	4	4	3	3	4	3	3	4	3	3	4	10.7	10.7	10.7	70.034	670	670;706;678	1	14	0	113.63	By MS/MS	By MS/MS	By MS/MS	6.4823	11.448	161.37	5	0	Leave out requantified	NaN	1.915	1.9098	NaN	2.9827	3.2661	NaN	190.21	205.6	1
Q6NZL0;A0A1L1SR37;A0A1L1SUV1	Q6NZL0	10;1;1	10;1;1	10;1;1	Protein SOGA3	Soga3		3	10	10	10	9	5	5	9	5	5	9	5	5	16.4	16.4	16.4	103.48	945	945;77;199	1	19	0	10.217	By MS/MS	By MS/MS	By MS/MS	4.3712	10.214	161.6	9	4	Leave out requantified	0.38402	NaN	3.9846	0.61588	NaN	9.0839	143.9	NaN	142.21	5
D3YYM6;D3Z1S8;Q91V55;P97461	D3YYM6;D3Z1S8;Q91V55;P97461	3;3;3;3	3;3;3;3	3;3;3;3	40S ribosomal protein S5;40S ribosomal protein S5, N-terminally processed	Rps5	;;;	4	3	3	3	3	2	1	3	2	1	3	2	1	11.5	11.5	11.5	20.413	182	182;189;204;204	1	7	0	3.9053	By MS/MS	By MS/MS	By MS/MS	7.1927	10.143	13.882	2	0	Median	NaN	NaN	NaN	NaN	NaN	NaN	NaN	NaN	NaN	0
Q3UH66;E9Q6Q2;E0CZE3;E9QMI9;E9QJQ9;E0CYT1;E9QMI8;E9QM73;Q3UH66-6;Q3UH66-2;Q3UH66-7;Q3UH66-4;Q3UH66-3;Q3UH66-5	Q3UH66;E9Q6Q2;E0CZE3;E9QMI9;E9QJQ9;E0CYT1;E9QMI8;E9QM73;Q3UH66-6;Q3UH66-2;Q3UH66-7;Q3UH66-4;Q3UH66-3;Q3UH66-5	2;1;1;1;1;1;1;1;1;1;1;1;1;1	2;1;1;1;1;1;1;1;1;1;1;1;1;1	2;1;1;1;1;1;1;1;1;1;1;1;1;1	Serine/threonine-protein kinase WNK2	Wnk2	;;;;;;;;;;;;;	14	2	2	2	2	0	1	2	0	1	2	0	1	1.7	1.7	1.7	227.52	2149	2149;1991;2065;2092;2101;2137;2149;2213;1991;2065;2092;2101;2149;2213	1	3	0.036079	1.314	By MS/MS		By MS/MS	4.8408	9.4129	311.66	2	2	Median	4.8408	NaN	NaN	9.4129	NaN	NaN	311.66	NaN	NaN	2
P08113;F7C312	P08113;F7C312	10;5	9;5	9;5	Endoplasmin	Hsp90b1	;	2	10	9	9	8	6	8	7	5	7	7	5	7	15.2	13.5	13.5	92.475	802	802;373	1	28	0	162.27	By MS/MS	By MS/MS	By MS/MS	5.2437	8.8102	99.305	3	2	Plateau	NaN	NaN	NaN	NaN	NaN	NaN	NaN	NaN	NaN	1
P10922	P10922	2	2	2	Histone H1.0;Histone H1.0, N-terminally processed	H1f0		1	2	2	2	1	0	2	1	0	2	1	0	2	12.4	12.4	12.4	20.861	194	194	1	3	0.0026178	2.2513	By MS/MS		By MS/MS	3.9219	8.7393	196.59	3	0	Plateau	NaN	NaN	3.5993	NaN	NaN	8.3521	NaN	NaN	243.91	1
Q9R1P3	Q9R1P3	4	4	4	Proteasome subunit beta type-2	Psmb2		1	4	4	4	3	2	2	3	2	2	3	2	2	31.3	31.3	31.3	22.906	201	201	1	8	0	4.2321	By MS/MS	By MS/MS	By MS/MS	3.73	7.0642	220.76	3	1	Median	NaN	0.81367	NaN	NaN	1.2226	NaN	NaN	248.06	NaN	1
A0A1L1SUF6;Q9CR57	A0A1L1SUF6;Q9CR57	2;2	2;2	2;2	60S ribosomal protein L14	Rpl14	;	2	2	2	2	1	1	1	1	1	1	1	1	1	38.1	38.1	38.1	6.8838	63	63;217	1	5	0.00091491	2.4457	By MS/MS	By MS/MS	By MS/MS	3.4555	7.0024	196.21	2	1	Median	NaN	NaN	NaN	NaN	NaN	NaN	NaN	NaN	NaN	1
Q3U4W8;P56399;D3YYA5;D3Z4K7	Q3U4W8;P56399;D3YYA5	8;8;5;3	8;8;5;3	8;8;5;3	Ubiquitin carboxyl-terminal hydrolase;Ubiquitin carboxyl-terminal hydrolase 5	Usp5	;;	4	8	8	8	7	7	6	7	7	6	7	7	6	11.3	11.3	11.3	93.354	835	835;858;209;303	1	28	0	127.55	By MS/MS	By MS/MS	By MS/MS	2.4273	6.7938	126.37	3	1	Plateau	2.4273	NaN	NaN	6.7938	NaN	NaN	126.37	NaN	NaN	3
P70195	P70195	1	1	1	Proteasome subunit beta type-7	Psmb7		1	1	1	1	1	1	1	1	1	1	1	1	1	6.9	6.9	6.9	29.891	277	277	1	6	0	47.04	By MS/MS	By MS/MS	By MS/MS	2.4964	6.7048	53.494	3	0	Median	NaN	NaN	NaN	NaN	NaN	NaN	NaN	NaN	NaN	1
Q3TXS7	Q3TXS7	3	3	3	26S proteasome non-ATPase regulatory subunit 1	Psmd1		1	3	3	3	2	2	1	2	2	1	2	2	1	4.3	4.3	4.3	105.73	953	953	1	5	0	3.1977	By MS/MS	By MS/MS	By MS/MS	4.9924	6.2678	156.38	2	0	Median	NaN	4.9924	NaN	NaN	6.2678	NaN	NaN	156.38	NaN	0
A0A0R4J170;Q3TKT4;Q3TKT4-2;G3UX35;H3BJK2;F2Z4A9;H3BLH0;Q6DIC0;E9QAB8;H3BJM2;A0A140LJK1;A0A140LIV3;A0A140LHZ8;H3BJI1;H3BLI4;A0A140LHE2;A0A140LIQ9;Q9D007;A0A140LI14;H3BKJ3;A0A140LIM0;A0A140LID0;H3BK47;A0A140LHP6;A0A140LHF4	A0A0R4J170;Q3TKT4;Q3TKT4-2;G3UX35	8;8;8;6;3;3;3;3;2;1;1;1;1;1;1;1;1;1;1;1;1;1;1;1;1	8;8;8;6;3;3;3;3;2;1;1;1;1;1;1;1;1;1;1;1;1;1;1;1;1	8;8;8;6;3;3;3;3;2;1;1;1;1;1;1;1;1;1;1;1;1;1;1;1;1	Transcription activator BRG1	Smarca4	;;;	25	8	8	8	6	6	4	6	6	4	6	6	4	6.6	6.6	6.6	181.85	1617	1617;1613;1614;1267;1525;1583;1601;1577;1510;149;169;170;200;201;211;228;229;236;244;254;260;267;276;278;296	1	16	0	18.788	By MS/MS	By MS/MS	By MS/MS	1.9538	5.7307	121.18	3	0	Median	NaN	NaN	0.87117	NaN	NaN	2.1038	NaN	NaN	150.58	1
A0A0J9YUV6;A0A0J9YVA6;A0A0J9YTY0;A0A0J9YUL3;Q8C1B7-3;Q8C1B7-2;Q8C1B7	A0A0J9YUV6;A0A0J9YVA6;A0A0J9YTY0;A0A0J9YUL3;Q8C1B7-3;Q8C1B7-2;Q8C1B7	1;1;1;1;1;1;1	1;1;1;1;1;1;1	1;1;1;1;1;1;1	Septin-11	Sep11	;;;;;;	7	1	1	1	1	1	1	1	1	1	1	1	1	10.3	10.3	10.3	10.881	97	97;204;425;432;425;429;431	1	3	0.035564	1.3176	By MS/MS	By MS/MS	By MS/MS	2.2517	5.7307	24.654	3	0	Median	NaN	NaN	NaN	NaN	NaN	NaN	NaN	NaN	NaN	1
Q8QZT1	Q8QZT1	5	5	5	Acetyl-CoA acetyltransferase, mitochondrial	Acat1		1	5	5	5	4	5	5	4	5	5	4	5	5	12	12	12	44.816	424	424	1	22	0	20.262	By MS/MS	By MS/MS	By MS/MS	2.4662	5.6964	69.389	6	0	Linear	1.7667	1.0211	0.64154	3.679	1.4697	1.3925	80.74	54.122	51.972	2
H3BJ02;H3BJE3;I1E4X1;Q8K1E0-2;Q8K1E0;H3BKJ7	H3BJ02;H3BJE3;I1E4X1;Q8K1E0-2;Q8K1E0;H3BKJ7	2;2;2;2;2;1	2;2;2;2;2;1	2;2;2;2;2;1	Syntaxin-5	Stx5a;Stx5	;;;;;	6	2	2	2	1	1	1	1	1	1	1	1	1	15.1	15.1	15.1	29.376	259	259;262;442;301;355;234	1	4	0.0087146	1.7385	By MS/MS	By MS/MS	By MS/MS	1.772	4.9133	68.703	3	0	Median	1.772	NaN	NaN	4.9133	NaN	NaN	0	NaN	NaN	2
A0A0G2JFI6;A0A0G2JDV8;Q9DAW9	A0A0G2JFI6;A0A0G2JDV8;Q9DAW9	1;1;1	1;1;1	1;1;1	Calponin-3	Cnn3	;;	3	1	1	1	1	1	1	1	1	1	1	1	1	9.4	9.4	9.4	15.301	139	139;284;330	1	3	0.022354	1.4741	By MS/MS	By MS/MS	By MS/MS	2.1941	4.57	15.284	2	0	Median	NaN	NaN	NaN	NaN	NaN	NaN	NaN	NaN	NaN	1
P12960	P12960	10	10	10	Contactin-1	Cntn1		1	10	10	10	7	6	9	7	6	9	7	6	9	12.8	12.8	12.8	113.39	1020	1020	1	24	0	23.324	By MS/MS	By MS/MS	By MS/MS	1.8962	4.5195	142.85	5	0	Leave out requantified	1.0885	NaN	0.67573	2.9233	NaN	1.607	171	NaN	146.23	2
D6RGQ8;E9Q0A3;Q68FM7;A0A1D5RLI4	D6RGQ8;E9Q0A3;Q68FM7	3;3;3;1	3;3;3;1	3;3;3;1		Arhgef11	;;	4	3	3	3	3	0	2	3	0	2	3	0	2	8.6	8.6	8.6	67.455	608	608;1475;1552;205	1	5	0	3.5596	By MS/MS		By MS/MS	1.7792	4.2653	4.5336	2	0	Median	NaN	NaN	NaN	NaN	NaN	NaN	NaN	NaN	NaN	1
Q8BP71-5;Q8BP71;A0A2I3BR20	Q8BP71-5;Q8BP71;A0A2I3BR20	3;3;2	3;3;2	1;1;1	RNA binding protein fox-1 homolog 2	Rbfox2	;;	3	3	3	1	3	2	1	3	2	1	1	0	0	11	11	4.6	46.252	435	435;449;201	1	6	0	3.051	By MS/MS	By matching	By matching	1.9254	4.1785	85.132	5	0	Median	1.1371	1.3258	NaN	2.2404	1.9376	NaN	98.197	123.54	NaN	2
Q8BMJ2	Q8BMJ2	1	1	1	Leucine--tRNA ligase, cytoplasmic	Lars		1	1	1	1	1	1	1	1	1	1	1	1	1	1.7	1.7	1.7	134.19	1178	1178	1	3	0	6.4158	By MS/MS	By MS/MS	By MS/MS	2.0396	3.3166	42.303	3	0	Plateau	NaN	NaN	NaN	NaN	NaN	NaN	NaN	NaN	NaN	1
G3UY93;Q9Z1Q9;G3UZ22;G3UYW2	G3UY93;Q9Z1Q9;G3UZ22	4;4;2;1	4;4;2;1	4;4;2;1	Valine--tRNA ligase	Vars	;;	4	4	4	4	3	2	3	3	2	3	3	2	3	5.2	5.2	5.2	141.41	1278	1278;1263;230;125	1	9	0	5.7957	By MS/MS	By MS/MS	By MS/MS	1.5129	2.9602	69.507	2	0	Median	NaN	NaN	NaN	NaN	NaN	NaN	NaN	NaN	NaN	1
Q9JKR6;F6TRP3;A0A1L1SQ34;E0CYZ2	Q9JKR6;F6TRP3	5;3;1;1	5;3;1;1	5;3;1;1	Hypoxia up-regulated protein 1	Hyou1	;	4	5	5	5	5	3	2	5	3	2	5	3	2	7	7	7	111.18	999	999;227;153;172	1	12	0	4.7198	By MS/MS	By MS/MS	By MS/MS	0.85266	2.7346	46.35	2	1	Median	0.85266	NaN	NaN	2.7346	NaN	NaN	46.35	NaN	NaN	2
Q9CR26	Q9CR26	1	1	1	Vacuolar protein sorting-associated protein VTA1 homolog	Vta1		1	1	1	1	1	0	0	1	0	0	1	0	0	7.4	7.4	7.4	33.913	309	309	1	2	0.017615	1.5419	By MS/MS			1.0387	2.7083	36.112	2	2	Median	1.0387	NaN	NaN	2.7083	NaN	NaN	36.112	NaN	NaN	2
A2ARV4	A2ARV4	2	2	2	Low-density lipoprotein receptor-related protein 2	Lrp2		1	2	2	2	1	1	2	1	1	2	1	1	2	0.4	0.4	0.4	519.2	4660	4660	1	4	0.022876	1.4643	By matching	By matching	By MS/MS	1.6531	2.6804	21.22	3	0	Median	NaN	NaN	NaN	NaN	NaN	NaN	NaN	NaN	NaN	1
Q52KG9;P80317;B1AT05;Q61390	Q52KG9;P80317	5;5;1;1	5;5;1;1	5;5;1;1	T-complex protein 1 subunit zeta	Cct6a	;	4	5	5	5	4	2	0	4	2	0	4	2	0	11.9	11.9	11.9	58.076	531	531;531;492;531	1	7	0	7.6747	By MS/MS	By MS/MS		1.026	2.5698	51.681	4	0	Leave out requantified	1.026	NaN	NaN	2.5698	NaN	NaN	54.424	NaN	NaN	3
E9QNN1;A0A087WPL5;O70133-2;O70133;O70133-3;Q3UR42;A0A0R4J2C3	E9QNN1;A0A087WPL5;O70133-2;O70133;O70133-3;Q3UR42	16;15;15;14;12;9;5	16;15;15;14;12;9;5	16;15;15;14;12;9;5	ATP-dependent RNA helicase A	Dhx9	;;;;;	7	16	16	16	13	7	10	13	7	10	13	7	10	16.2	16.2	16.2	149.69	1384	1384;1383;1381;1380;1164;735;459	1	35	0	95.489	By MS/MS	By MS/MS	By MS/MS	0.73174	2.5314	119.14	3	3	Median	0.46497	NaN	NaN	1.3911	NaN	NaN	84.671	NaN	NaN	2
Q3UMU9-4;Q3UMU9-2;Q3UMU9;Q3UMU9-3	Q3UMU9-4;Q3UMU9-2;Q3UMU9;Q3UMU9-3	2;2;2;2	2;2;2;2	2;2;2;2	Hepatoma-derived growth factor-related protein 2	Hdgfrp2	;;;	4	2	2	2	2	1	2	2	1	2	2	1	2	4.4	4.4	4.4	68.53	615	615;667;669;678	1	5	0.0017825	2.3336	By MS/MS	By matching	By matching	1.8459	2.4662	108.51	5	0	Median	0.93222	NaN	0.95508	1.441	NaN	1.4735	179.67	NaN	72.841	2
Q921F4;V9GXB6;Q921F4-4	Q921F4	4;1;1	4;1;1	4;1;1	Heterogeneous nuclear ribonucleoprotein L-like	Hnrnpll		3	4	4	4	4	2	2	4	2	2	4	2	2	10	10	10	64.124	591	591;331;326	1	8	0	2.9289	By MS/MS	By MS/MS	By MS/MS	0.92398	2.4116	64.836	5	0	Median	NaN	1.3368	1.3779	NaN	1.9158	2.937	NaN	72.678	98.514	1
E9Q309	E9Q309	2	2	2		Cep350		1	2	2	2	0	2	1	0	2	1	0	2	1	0.8	0.8	0.8	346.45	3095	3095	1	3	0	5.3286		By MS/MS	By MS/MS	1.4803	2.3762	15.349	2	0	Median	NaN	NaN	NaN	NaN	NaN	NaN	NaN	NaN	NaN	0
Q99JY9;A0A087WRA1;A0A087WS98;A0A087WP86;A0A087WQ14;A0A087WQ83	Q99JY9;A0A087WRA1	6;3;2;2;2;1	6;3;2;2;2;1	4;1;1;1;1;1	Actin-related protein 3	Actr3	;	6	6	6	4	6	5	4	6	5	4	4	3	2	20.3	20.3	14.8	47.357	418	418;216;129;155;161;70	1	17	0	7.7997	By MS/MS	By MS/MS	By MS/MS	0.89495	2.3452	33.743	5	0	Leave out requantified	0.76105	1.1549	NaN	2.0638	1.7772	NaN	25.948	39.217	NaN	2
A0A0N4SUT0;P62322	A0A0N4SUT0;P62322	1;1	1;1	1;1	U6 snRNA-associated Sm-like protein LSm5	Lsm5	;	2	1	1	1	0	1	1	0	1	1	0	1	1	39	39	39	6.3782	59	59;91	1	2	0.038141	1.2949		By MS/MS	By matching	1.6493	2.326	35.869	2	0	Median	NaN	NaN	NaN	NaN	NaN	NaN	NaN	NaN	NaN	0
Q8C391;Q9CXE1;O35382	Q8C391;Q9CXE1;O35382	2;2;2	2;2;2	2;2;2	Exocyst complex component 4	Exoc4	;;	3	2	2	2	1	2	2	1	2	2	1	2	2	5.5	5.5	5.5	57.299	506	506;522;975	1	5	0	3.1662	By MS/MS	By MS/MS	By MS/MS	1.2189	2.2926	18.24	3	0	Plateau	NaN	NaN	NaN	NaN	NaN	NaN	NaN	NaN	NaN	1
E9Q6R3;O08547;A0A0G2JF08	E9Q6R3;O08547;A0A0G2JF08	5;5;3	5;5;3	5;5;3	Vesicle-trafficking protein SEC22b	Sec22b	;;	3	5	5	5	5	4	4	5	4	4	5	4	4	35.5	35.5	35.5	18.922	166	166;215;62	1	18	0	6.6725	By MS/MS	By MS/MS	By MS/MS	0.86074	2.2837	34.92	3	0	Plateau	NaN	NaN	NaN	NaN	NaN	NaN	NaN	NaN	NaN	1
P60335	P60335	6	6	3	Poly(rC)-binding protein 1	Pcbp1		1	6	6	3	5	3	3	5	3	3	2	1	0	26.4	26.4	17.7	37.497	356	356	1	23	0	268.83	By MS/MS	By MS/MS	By MS/MS	1.0738	2.2604	31.701	4	1	Median	1.0825	NaN	NaN	2.9942	NaN	NaN	6.0328	NaN	NaN	2
P08249;A0A0G2JF23;A0A0G2JGY4	P08249;A0A0G2JF23	5;3;1	5;3;1	5;3;1	Malate dehydrogenase, mitochondrial	Mdh2	;	3	5	5	5	5	4	5	5	4	5	5	4	5	23.7	23.7	23.7	35.611	338	338;199;153	1	27	0	124.47	By MS/MS	By MS/MS	By MS/MS	0.9775	2.2524	130.66	7	1	Leave out requantified	NaN	0.60923	0.78215	NaN	0.94425	2.2321	NaN	88.605	130.74	1
A0A0G2JFT8;Q9D394-4;Q9D394-2;Q9D394;Q9D394-3	A0A0G2JFT8;Q9D394-4;Q9D394-2;Q9D394;Q9D394-3	7;7;7;6;6	7;7;7;6;6	7;7;7;6;6	Protein RUFY3	Rufy3	;;;;	5	7	7	7	5	5	3	5	5	3	5	5	3	14.6	14.6	14.6	74.769	669	669;519;665;469;487	1	13	0	8.4156	By MS/MS	By MS/MS	By MS/MS	0.95172	2.2409	101.18	2	0	Median	NaN	NaN	NaN	NaN	NaN	NaN	NaN	NaN	NaN	1
D3YUY3;F8WI18;P70182;P70182-3	D3YUY3;F8WI18;P70182;P70182-3	1;1;1;1	1;1;1;1	1;1;1;1	Phosphatidylinositol 4-phosphate 5-kinase type-1 alpha	Pip5k1a	;;;	4	1	1	1	1	0	1	1	0	1	1	0	1	3	3	3	55.36	497	497;545;546;547	1	2	0.028967	1.3973	By MS/MS		By MS/MS	0.87354	2.2125	1.4199	2	0	Median	NaN	NaN	NaN	NaN	NaN	NaN	NaN	NaN	NaN	1
P99028	P99028	4	4	4	Cytochrome b-c1 complex subunit 6, mitochondrial	Uqcrh		1	4	4	4	3	2	3	3	2	3	3	2	3	51.7	51.7	51.7	10.435	89	89	1	9	0	265.33	By MS/MS	By MS/MS	By MS/MS	2.6586	2.147	74.359	3	0	Plateau	NaN	NaN	NaN	NaN	NaN	NaN	NaN	NaN	NaN	1
P80314;A0A1W2P7B7;A0A1W2P828;A0A1W2P6Q3;A0A1W2P871;A0A1W2P8B6	P80314;A0A1W2P7B7	10;5;3;2;1;1	10;5;3;2;1;1	10;5;3;2;1;1	T-complex protein 1 subunit beta	Cct2	;	6	10	10	10	10	5	6	10	5	6	10	5	6	28.4	28.4	28.4	57.477	535	535;217;85;181;64;115	1	33	0	272.03	By MS/MS	By MS/MS	By MS/MS	1.3069	2.1109	167.09	10	1	Leave out requantified	1.2297	4.4636	0.44489	2.3754	7.2013	0.96488	101.05	242.98	63.527	6
Q9DCT8;A0A0G2JF37	Q9DCT8;A0A0G2JF37	2;1	2;1	2;1	Cysteine-rich protein 2	Crip2	;	2	2	2	2	2	2	2	2	2	2	2	2	2	18.3	18.3	18.3	22.727	208	208;84	1	6	0	14.375	By MS/MS	By MS/MS	By MS/MS	0.76754	1.9965	36.543	3	1	Plateau	NaN	NaN	NaN	NaN	NaN	NaN	NaN	NaN	NaN	1
Q6PAJ1	Q6PAJ1	3	3	3	Breakpoint cluster region protein	Bcr		1	3	3	3	3	2	3	3	2	3	3	2	3	3.2	3.2	3.2	143.07	1270	1270	1	8	0	4.0901	By MS/MS	By MS/MS	By MS/MS	0.71349	1.9898	48.167	3	0	Plateau	NaN	NaN	NaN	NaN	NaN	NaN	NaN	NaN	NaN	1
P63321;Q9JIW9	P63321;Q9JIW9	2;1	2;1	2;1	Ras-related protein Ral-A;Ras-related protein Ral-B	Rala;Ralb	;	2	2	2	2	2	2	2	2	2	2	2	2	2	13.6	13.6	13.6	23.553	206	206;206	1	7	0	6.2759	By MS/MS	By MS/MS	By MS/MS	0.93277	1.9866	150.44	6	4	Median	0.53404	NaN	2.0471	0.93096	NaN	4.6429	91.755	NaN	239.29	3
G3UWH0;P60060	G3UWH0;P60060	2;1	2;1	2;1	Protein transport protein Sec61 subunit gamma	Sec61g	;	2	2	2	2	2	0	2	2	0	2	2	0	2	23	23	23	11.5	100	100;68	1	4	0.025608	1.432	By MS/MS		By MS/MS	0.76297	1.9582	33.93	2	0	Median	NaN	NaN	NaN	NaN	NaN	NaN	NaN	NaN	NaN	1
A0A494BAW7;Q9Z1M8	A0A494BAW7;Q9Z1M8	1;1	1;1	1;1	Protein Red	Ik	;	2	1	1	1	1	0	1	1	0	1	1	0	1	8.3	8.3	8.3	15.501	133	133;557	1	2	0.013456	1.6685	By MS/MS		By MS/MS	1.2712	1.9348	24.372	2	0	Median	NaN	NaN	NaN	NaN	NaN	NaN	NaN	NaN	NaN	1
Q5SVI9;Q5SVJ1;Q5SVI3;Q5SVI0;Q5SVI2;Q68EG2;Q5SVI1;Q5SVJ0;P28652;A0A286YCW8;A0A2I3BQP6;Q923T9-3;Q923T9-2;Q923T9;A0A286YDK9;A0A286YCB8;A0A286YDL6;A0A286YCH4	Q5SVI9;Q5SVJ1;Q5SVI3;Q5SVI0;Q5SVI2;Q68EG2;Q5SVI1;Q5SVJ0;P28652;A0A286YCW8;A0A2I3BQP6;Q923T9-3;Q923T9-2;Q923T9;A0A286YDK9;A0A286YCB8;A0A286YDL6	4;4;4;4;4;4;4;4;4;3;3;3;3;3;2;2;2;1	4;4;4;4;4;4;4;4;4;3;3;3;3;3;2;2;2;1	3;3;3;3;3;3;3;3;3;2;2;2;2;2;1;1;1;1	Calcium/calmodulin-dependent protein kinase type II subunit beta;Calcium/calmodulin-dependent protein kinase type II subunit gamma	Camk2b;Camk2g	;;;;;;;;;;;;;;;;	18	4	4	3	4	3	2	4	3	2	3	2	2	10.9	10.9	9	54.103	479	479;503;518;518;529;545;589;666;542;274;565;495;518;529;168;224;241;190	1	10	0	3.8579	By MS/MS	By MS/MS	By MS/MS	1.1648	1.8522	60.456	3	0	Plateau	NaN	NaN	NaN	NaN	NaN	NaN	NaN	NaN	NaN	1
P35802	P35802	2	2	2	Neuronal membrane glycoprotein M6-a	Gpm6a		1	2	2	2	2	2	2	2	2	2	2	2	2	5	5	5	31.149	278	278	1	11	0	59.393	By MS/MS	By MS/MS	By MS/MS	1.0003	1.8446	38.116	6	0	Leave out requantified	1.0104	0.84081	0.80412	2.5014	1.2132	1.8446	21.959	1.6759	38.116	2
Q9Z0P4-2;Q9Z0P4;Q3UZP7;A0A1W2P879;A0A1W2P831	Q9Z0P4-2;Q9Z0P4;Q3UZP7	4;4;3;1;1	4;4;3;1;1	4;4;3;1;1	Paralemmin-1	Palm	;;	5	4	4	4	4	4	3	4	4	3	4	4	3	20.6	20.6	20.6	36.721	339	339;383;176;151;205	1	15	0	9.8423	By MS/MS	By MS/MS	By MS/MS	1.2801	1.6908	7.8678	2	0	Median	NaN	NaN	NaN	NaN	NaN	NaN	NaN	NaN	NaN	1
A6ZI44;P05064;D3Z510;A0A0U1RPN8;D3YWI1;D3YV98;A0A0U1RPT5;Q9CPQ9;A6ZI46;A6ZI47	A6ZI44;P05064;D3Z510;A0A0U1RPN8;D3YWI1;D3YV98;A0A0U1RPT5;Q9CPQ9;A6ZI46;A6ZI47	8;8;6;6;6;5;5;5;5;4	8;8;6;6;6;5;5;5;5;4	8;8;6;6;6;5;5;5;5;4	Fructose-bisphosphate aldolase;Fructose-bisphosphate aldolase A	Aldoa;Aldoart1;Aldoart2	;;;;;;;;;	10	8	8	8	8	7	8	8	7	8	8	7	8	26.1	26.1	26.1	45.12	418	418;364;180;190;236;193;209;364;419;364	1	39	0	18.692	By MS/MS	By MS/MS	By MS/MS	0.88924	1.685	100.7	4	1	Median	NaN	NaN	0.43459	NaN	NaN	0.86197	NaN	NaN	28.003	1
E9Q524;A0A6I8MWZ7;A0A1Y7VP88;A0A1Y7VJX8;E9QLH4;Q8C7M3-6;Q8C7M3-4;Q8C7M3-3;Q8C7M3-5;Q8C7M3-2;Q8C7M3	E9Q524;A0A6I8MWZ7;A0A1Y7VP88;A0A1Y7VJX8;E9QLH4;Q8C7M3-6;Q8C7M3-4;Q8C7M3-3;Q8C7M3-5;Q8C7M3-2;Q8C7M3	1;1;1;1;1;1;1;1;1;1;1	1;1;1;1;1;1;1;1;1;1;1	1;1;1;1;1;1;1;1;1;1;1	E3 ubiquitin-protein ligase TRIM9	Trim9	;;;;;;;;;;	11	1	1	1	1	1	1	1	1	1	1	1	1	2.7	2.7	2.7	60.849	547	547;550;710;772;788;536;565;714;721;798;817	1	3	0	16.424	By MS/MS	By MS/MS	By MS/MS	0.91737	1.6839	36.513	2	0	Median	NaN	NaN	NaN	NaN	NaN	NaN	NaN	NaN	NaN	0
E9PU96;Q571H0;Q571H0-2	E9PU96;Q571H0;Q571H0-2	3;3;2	3;3;2	3;3;2	Nucleolar pre-ribosomal-associated protein 1	Urb1	;;	3	3	3	3	1	3	1	1	3	1	1	3	1	2.1	2.1	2.1	254.84	2277	2277;2274;231	1	6	0.0024135	2.0246	By MS/MS	By MS/MS	By MS/MS	1.1125	1.6746	6.5283	5	1	Leave out requantified	NaN	1.2445	NaN	NaN	1.7419	NaN	NaN	2.7527	NaN	1
Q6P5H2;Q6P5H2-2	Q6P5H2;Q6P5H2-2	12;11	12;11	12;11	Nestin	Nes	;	2	12	12	12	7	7	7	7	7	7	7	7	7	9.5	9.5	9.5	207.12	1864	1864;1820	1	24	0	64.673	By MS/MS	By MS/MS	By MS/MS	0.74608	1.6515	63.314	3	2	Median	0.74608	NaN	NaN	1.6515	NaN	NaN	63.314	NaN	NaN	3
A0A0G2JDI9;P55096	A0A0G2JDI9;P55096	4;4	4;4	4;4	ATP-binding cassette sub-family D member 3	Abcd3	;	2	4	4	4	0	2	3	0	2	3	0	2	3	9.8	9.8	9.8	62.697	549	549;659	1	5	0	3.4181		By MS/MS	By MS/MS	0.91454	1.6243	36.711	2	2	Median	NaN	NaN	NaN	NaN	NaN	NaN	NaN	NaN	NaN	0
Q8BFZ3	Q8BFZ3	10	2	2	Beta-actin-like protein 2	Actbl2		1	10	2	2	8	9	8	1	2	1	1	2	1	27.4	10.1	10.1	42.004	376	376	1	4	1	-2	By MS/MS	By MS/MS	By matching	1.4086	1.6174	80.242	3	0	Plateau	NaN	NaN	NaN	NaN	NaN	NaN	NaN	NaN	NaN	1
P62774	P62774	1	1	1	Myotrophin	Mtpn		1	1	1	1	0	1	0	0	1	0	0	1	0	17.8	17.8	17.8	12.861	118	118	1	2	0.002584	2.2145		By MS/MS		1.0356	1.6045	6.494	2	0	Median	NaN	1.0356	NaN	NaN	1.6045	NaN	NaN	6.494	NaN	0
Q9CPX4;P29391;A0A1B0GR60;A0A1B0GRH4;P49945;A0A1Y7VNT9	Q9CPX4;P29391;A0A1B0GR60	5;5;4;2;2;1	5;5;4;2;2;1	5;5;4;2;2;1	Ferritin;Ferritin light chain 1	Ftl1	;;	6	5	5	5	2	4	5	2	4	5	2	4	5	34.4	34.4	34.4	20.772	183	183;183;160;84;183;30	1	17	0	18.149	By MS/MS	By MS/MS	By MS/MS	0.87127	1.6023	0.67444	2	0	Median	NaN	NaN	NaN	NaN	NaN	NaN	NaN	NaN	NaN	0
A0A171EBL2;E9Q555	A0A171EBL2;E9Q555	3;3	3;3	3;3	E3 ubiquitin-protein ligase RNF213	Rnf213	;	2	3	3	3	3	1	0	3	1	0	3	1	0	1.2	1.2	1.2	584.62	5151	5151;5148	1	4	0.00094073	2.5525	By MS/MS	By matching		1.0792	1.592	66.612	3	0	Median	0.80802	NaN	NaN	2.2598	NaN	NaN	89.757	NaN	NaN	2
P70289	P70289	2	2	2	Receptor-type tyrosine-protein phosphatase V	Ptprv		1	2	2	2	2	0	0	2	0	0	2	0	0	1.8	1.8	1.8	186.79	1705	1705	1	2	0.035431	1.3529	By MS/MS			0.78763	1.585	36.518	2	0	Median	0.78763	NaN	NaN	1.585	NaN	NaN	36.518	NaN	NaN	2
Q8R5H1-5;Q8R5H1-2;Q8R5H1;A0A1W2P8B7;Q8R5H1-4;Q8R5H1-3	Q8R5H1-5;Q8R5H1-2;Q8R5H1;A0A1W2P8B7;Q8R5H1-4;Q8R5H1-3	2;2;2;1;1;1	2;2;2;1;1;1	2;2;2;1;1;1	Ubiquitin carboxyl-terminal hydrolase 15	Usp15	;;;;;	6	2	2	2	2	2	1	2	2	1	2	2	1	2.6	2.6	2.6	109.22	952	952;953;981;138;227;228	1	5	0.0060286	1.8432	By MS/MS	By MS/MS	By MS/MS	1.1188	1.5649	32.912	2	0	Median	NaN	NaN	NaN	NaN	NaN	NaN	NaN	NaN	NaN	1
P43274	P43274	8	8	5	Histone H1.4	Hist1h1e		1	8	8	5	8	5	5	8	5	5	5	3	3	31.1	31.1	19.6	21.977	219	219	1	28	0	131.65	By MS/MS	By MS/MS	By MS/MS	0.58663	1.5443	20.97	24	5	Leave out requantified	0.53461	0.83421	0.59732	1.7448	1.3938	1.558	28.87	15.961	18.005	9
Q8BTI8-3;Q8BTI8-2;Q8BTI8	Q8BTI8-3;Q8BTI8-2;Q8BTI8	10;10;10	10;10;10	10;10;10	Serine/arginine repetitive matrix protein 2	Srrm2	;;	3	10	10	10	9	6	6	9	6	6	9	6	6	5.5	5.5	5.5	285.15	2603	2603;2607;2703	1	21	0	11.773	By MS/MS	By MS/MS	By MS/MS	0.86461	1.5407	205.13	2	0	Median	NaN	NaN	0.86461	NaN	NaN	1.5407	NaN	NaN	205.13	0
B2M1R6;P61979-3;P61979;P61979-2;H3BLL4;H3BKD0;H3BK96;H3BLP7;A0A286YDM3;H3BKI8;A0A286YCM2;Q8BT23;A0A286YDH1;A0A286YEC4;A0A286YE41;H3BJ43	B2M1R6;P61979-3;P61979;P61979-2;H3BLL4;H3BKD0;H3BK96	12;12;12;12;9;8;6;5;5;4;4;3;3;3;2;2	12;12;12;12;9;8;6;5;5;4;4;3;3;3;2;2	12;12;12;12;9;8;6;5;5;4;4;3;3;3;2;2	Heterogeneous nuclear ribonucleoprotein K	Hnrnpk	;;;;;;	16	12	12	12	11	9	11	11	9	11	11	9	11	38.2	38.2	38.2	48.562	440	440;439;463;464;394;299;256;210;230;178;192;97;143;150;52;77	1	48	0	323.31	By MS/MS	By MS/MS	By MS/MS	0.97596	1.5405	145.83	22	3	Leave out requantified	0.93924	1.0272	0.56054	1.8709	1.3455	1.3191	135.32	157.71	144.07	9
Q80XR6;Q20BD0;Q99020	Q80XR6;Q20BD0;Q99020	5;5;5	5;5;5	5;5;5	Heterogeneous nuclear ribonucleoprotein A/B	Hnrnpab	;;	3	5	5	5	5	4	3	5	4	3	5	4	3	18.3	18.3	18.3	33.816	311	311;332;285	1	13	0	15.131	By MS/MS	By MS/MS	By MS/MS	0.77649	1.5387	3.8111	7	1	Leave out requantified	0.69921	0.96281	0.69293	1.9237	1.4147	1.5387	18.566	9.4191	3.8111	3
E9Q1K3;F8WHZ9;F8WGR0;Q9QYC0-2;Q9QYC0;F6RDR0;A0A0J9YVI4;D3Z0T1;F6V4G5	E9Q1K3;F8WHZ9;F8WGR0;Q9QYC0-2;Q9QYC0;F6RDR0;A0A0J9YVI4	9;9;9;9;9;5;5;2;1	9;9;9;9;9;5;5;2;1	9;9;9;9;9;5;5;2;1	Alpha-adducin	Add1	;;;;;;	9	9	9	9	6	5	6	6	5	6	6	5	6	18.9	18.9	18.9	72.925	660	660;662;663;632;735;160;248;141;135	1	17	0	17.138	By MS/MS	By MS/MS	By MS/MS	0.73763	1.5346	33.385	3	0	Median	NaN	NaN	0.56812	NaN	NaN	1.2201	NaN	NaN	32.433	0
P20065-2;P20065	P20065-2;P20065	3;3	3;3	3;3	Thymosin beta-4;Hematopoietic system regulatory peptide	Tmsb4x	;	2	3	3	3	3	2	3	3	2	3	3	2	3	54.5	54.5	54.5	5.0526	44	44;50	1	10	0	246.17	By MS/MS	By MS/MS	By MS/MS	0.45003	1.5252	70.277	9	2	Leave out requantified	0.45003	0.74384	0.39417	1.7856	1.0973	0.82925	113.15	15.897	56.594	4
Q99JB2;A2AG41;A2AG39;F6WI02	Q99JB2	4;1;1;1	4;1;1;1	4;1;1;1	Stomatin-like protein 2, mitochondrial	Stoml2		4	4	4	4	2	4	3	2	4	3	2	4	3	15.3	15.3	15.3	38.384	353	353;212;286;287	1	9	0	3.1787	By MS/MS	By MS/MS	By MS/MS	0.47942	1.5196	45.458	3	0	Plateau	NaN	NaN	NaN	NaN	NaN	NaN	NaN	NaN	NaN	1
G5E902;Q8VEM8	G5E902;Q8VEM8	3;3	3;3	3;3	Phosphate carrier protein, mitochondrial	Slc25a3	;	2	3	3	3	3	3	1	3	3	1	3	3	1	6.7	6.7	6.7	39.736	358	358;357	1	8	0	3.6148	By MS/MS	By MS/MS	By MS/MS	1.1083	1.5165	68.768	2	0	Median	NaN	NaN	NaN	NaN	NaN	NaN	NaN	NaN	NaN	1
A0A1L1STC6;Q6ZWR6-4;Q6ZWR6	A0A1L1STC6;Q6ZWR6-4;Q6ZWR6	2;2;2	2;2;2	2;2;2	Nesprin-1	Syne1	;;	3	2	2	2	1	1	1	1	1	1	1	1	1	0.3	0.3	0.3	1009.9	8799	8799;8797;8799	1	3	0.024469	1.4415	By MS/MS	By matching	By MS/MS	1.4017	1.5073	56.915	3	0	Plateau	NaN	NaN	NaN	NaN	NaN	NaN	NaN	NaN	NaN	1
Q6GT24;D3Z0Y2;O08709;Q8BG37	Q6GT24;D3Z0Y2;O08709	4;3;2;1	4;3;2;1	4;3;2;1	Peroxiredoxin-6	Prdx6	;;	4	4	4	4	4	2	4	4	2	4	4	2	4	23.7	23.7	23.7	24.826	224	224;200;224;224	1	12	0	6.1698	By MS/MS	By MS/MS	By MS/MS	0.83485	1.5068	61.279	3	2	Plateau	0.72148	NaN	NaN	1.311	NaN	NaN	46.884	NaN	NaN	2
G3UWA1;Q5U465-2;Q5U465	G3UWA1;Q5U465-2;Q5U465	1;1;1	1;1;1	1;1;1	Coiled-coil domain-containing protein 125	Ccdc125	;;	3	1	1	1	1	1	0	1	1	0	1	1	0	3.6	3.6	3.6	37.425	330	330;186;500	1	2	0.034293	1.3637	By MS/MS	By matching		0.73864	1.4973	25.974	2	0	Median	NaN	NaN	NaN	NaN	NaN	NaN	NaN	NaN	NaN	1
P42932;H3BL49;H3BJB6;H3BLL1;H3BKG2;H3BKR8	P42932;H3BL49	9;8;4;3;3;2	9;8;4;3;3;2	9;8;4;3;3;2	T-complex protein 1 subunit theta	Cct8	;	6	9	9	9	6	6	6	6	6	6	6	6	6	15.9	15.9	15.9	59.555	548	548;489;239;132;158;71	1	18	0	10.09	By MS/MS	By MS/MS	By MS/MS	0.8697	1.4866	160.26	6	1	Leave out requantified	0.37375	2.3215	NaN	0.49107	3.0735	NaN	131.77	147.41	NaN	3
Q9D0J8	Q9D0J8	2	2	2	Parathymosin	Ptms		1	2	2	2	2	1	1	2	1	1	2	1	1	20.8	20.8	20.8	11.43	101	101	1	5	0	46.489	By MS/MS	By MS/MS	By MS/MS	0.65387	1.4848	89.113	4	1	Median	NaN	0.58454	NaN	NaN	0.85681	NaN	NaN	124.79	NaN	1
Q9R0P9	Q9R0P9	13	13	13	Ubiquitin carboxyl-terminal hydrolase isozyme L1	Uchl1		1	13	13	13	9	8	6	9	8	6	9	8	6	56.1	56.1	56.1	24.838	223	223	1	32	0	31.673	By MS/MS	By MS/MS	By MS/MS	0.70577	1.4813	46.872	15	7	Leave out requantified	1.4717	0.88552	0.62053	4.09	1.3715	1.4504	59.64	62.018	5.2726	9
Q8BKE0;P49722	Q8BKE0;P49722	2;2	2;2	2;2	Proteasome subunit alpha type-2	Psma2	;	2	2	2	2	2	2	2	2	2	2	2	2	2	12	12	12	20.786	183	183;234	1	6	0	28.218	By MS/MS	By MS/MS	By MS/MS	0.52519	1.4667	27.686	3	0	Plateau	NaN	NaN	NaN	NaN	NaN	NaN	NaN	NaN	NaN	1
Q0KL02-3;Q0KL02;Q0KL02-4;A0A2I3BQT2;A0A2I3BRP6;Q0KL02-2	Q0KL02-3;Q0KL02;Q0KL02-4;A0A2I3BQT2;A0A2I3BRP6;Q0KL02-2	7;7;7;5;5;5	7;7;7;5;5;5	6;6;6;5;4;4	Triple functional domain protein	Trio	;;;;;	6	7	7	6	4	5	4	4	5	4	4	5	4	3.9	3.9	3.3	288.71	2569	2569;3102;3103;1424;1849;1908	1	15	0	8.8622	By MS/MS	By MS/MS	By MS/MS	0.92681	1.4566	17.874	4	0	Linear	NaN	0.94199	NaN	NaN	1.2003	NaN	NaN	0	NaN	1
P68369	P68369	32	32	0	Tubulin alpha-1A chain	Tuba1a		1	32	32	0	26	29	26	26	29	26	0	0	0	54.1	54.1	0	50.135	451	451	1	478	0	323.31	By MS/MS	By MS/MS	By MS/MS	0.57246	1.4497	136.12	62	17	Leave out requantified	0.85477	0.70327	0.45546	2.3023	1.2493	1.2092	138.67	39.015	33.94	29
B1AU25;Q9Z0X1;Q9Z0X1-2	B1AU25;Q9Z0X1;Q9Z0X1-2	2;2;1	2;2;1	2;2;1	Apoptosis-inducing factor 1, mitochondrial	Aifm1	;;	3	2	2	2	2	1	1	2	1	1	2	1	1	5.6	5.6	5.6	66.113	608	608;612;324	1	4	0	2.9427	By MS/MS	By MS/MS	By MS/MS	0.96792	1.4485	103.31	2	0	Median	0.96792	NaN	NaN	1.4485	NaN	NaN	103.31	NaN	NaN	2
G3UYZ1;A0A0R4J117;Q8R366	G3UYZ1;A0A0R4J117;Q8R366	2;2;2	2;2;2	2;2;2	Immunoglobulin superfamily member 8	Igsf8	;;	3	2	2	2	2	1	0	2	1	0	2	1	0	6.6	6.6	6.6	58.131	548	548;611;611	1	3	0.0087336	1.7416	By MS/MS	By MS/MS		1.0937	1.4484	46.476	2	0	Median	NaN	NaN	NaN	NaN	NaN	NaN	NaN	NaN	NaN	1
G3UYF9;Q03958	G3UYF9;Q03958	1;1	1;1	1;1	Prefoldin subunit 6	Pfdn6	;	2	1	1	1	1	1	1	1	1	1	1	1	1	11.9	11.9	11.9	11.409	101	101;127	1	5	0	45.939	By MS/MS	By MS/MS	By MS/MS	0.62117	1.4306	17.285	2	0	Median	NaN	NaN	NaN	NaN	NaN	NaN	NaN	NaN	NaN	0
D3YUK4;Q9DCS9	D3YUK4;Q9DCS9	2;2	2;2	2;2	NADH dehydrogenase [ubiquinone] 1 beta subcomplex subunit 10	Ndufb10	;	2	2	2	2	1	2	2	1	2	2	1	2	2	18.1	18.1	18.1	17.74	149	149;176	1	5	0.010065	1.7169	By MS/MS	By MS/MS	By MS/MS	0.74407	1.4179	32.36	3	0	Median	NaN	NaN	NaN	NaN	NaN	NaN	NaN	NaN	NaN	1
E9Q0H6;P51880	E9Q0H6;P51880	4;4	4;4	4;4	Fatty acid-binding protein, brain	Fabp7	;	2	4	4	4	2	3	3	2	3	3	2	3	3	22.3	22.3	22.3	20.615	188	188;132	1	13	0	34.129	By MS/MS	By MS/MS	By MS/MS	0.814	1.4159	53.337	3	1	Median	NaN	NaN	NaN	NaN	NaN	NaN	NaN	NaN	NaN	1
P54227;D3Z5N2;D3Z1Z8	P54227;D3Z5N2;D3Z1Z8	8;6;4	8;6;4	7;5;3	Stathmin	Stmn1	;;	3	8	8	7	8	6	6	8	6	6	7	5	5	65.8	65.8	54.4	17.274	149	149;147;102	1	28	0	65.58	By MS/MS	By MS/MS	By MS/MS	0.4629	1.4156	37.312	20	2	Leave out requantified	0.41403	0.84361	0.42456	1.3725	1.4156	1.189	38.244	48.065	23.382	7
O35295	O35295	2	2	2	Transcriptional activator protein Pur-beta	Purb		1	2	2	2	2	2	2	2	2	2	2	2	2	12.3	12.3	12.3	33.901	324	324	1	6	0	3.9941	By MS/MS	By MS/MS	By MS/MS	0.5891	1.4089	38.717	3	0	Plateau	NaN	NaN	NaN	NaN	NaN	NaN	NaN	NaN	NaN	1
Q6P1J1;Q71H75	Q6P1J1	18;5	16;5	3;3		Crmp1		2	18	16	3	15	14	15	14	13	13	3	1	2	27.7	23	5	74.22	686	686;191	1	69	0	323.31	By MS/MS	By MS/MS	By MS/MS	0.83985	1.4046	144.18	20	0	Leave out requantified	0.95284	0.73721	0.50242	2.552	1.1244	1.1379	138.73	19.63	23.484	8
P80315;G3UYW5;G5E839	P80315;G3UYW5;G5E839	3;2;2	3;2;2	3;2;2	T-complex protein 1 subunit delta	Cct4	;;	3	3	3	3	2	3	2	2	3	2	2	3	2	9.6	9.6	9.6	58.066	539	539;120;509	1	7	0	29.899	By MS/MS	By MS/MS	By MS/MS	0.83242	1.4004	135.35	7	0	Leave out requantified	1.1448	0.94748	0.44722	3.7758	1.3295	0.9651	213.59	102	59.998	2
P99024	P99024	35	7	7	Tubulin beta-5 chain	Tubb5		1	35	7	7	31	24	23	5	5	4	5	5	4	62.6	13.7	13.7	49.67	444	444	1	30	0	95.11	By MS/MS	By MS/MS	By MS/MS	0.83059	1.3918	44.722	22	7	Leave out requantified	0.33133	0.57788	0.75294	0.92666	0.862	1.6561	143.95	36.501	52.286	9
A9DA50;Q9D1T0	A9DA50;Q9D1T0	2;2	2;2	2;2	Leucine-rich repeat and immunoglobulin-like domain-containing nogo receptor-interacting protein 1	Lingo1	;	2	2	2	2	1	1	2	1	1	2	1	1	2	4	4	4	69.831	620	620;614	1	4	0.0017841	2.3337	By MS/MS	By MS/MS	By MS/MS	0.78639	1.3769	58.393	2	0	Median	NaN	NaN	NaN	NaN	NaN	NaN	NaN	NaN	NaN	0
P62908;A0A140LI77;D3YV43	P62908;A0A140LI77;D3YV43	6;4;4	6;4;4	6;4;4	40S ribosomal protein S3	Rps3	;;	3	6	6	6	5	3	4	5	3	4	5	3	4	35.8	35.8	35.8	26.674	243	243;144;191	1	13	0	5.7024	By MS/MS	By MS/MS	By MS/MS	0.75002	1.3759	13.074	6	1	Leave out requantified	0.45503	NaN	0.6343	1.2624	NaN	1.3314	33.337	NaN	42.974	3
Q3V117;Q91V92;Q3TS02	Q3V117;Q91V92	7;7;1	7;7;1	7;7;1	ATP-citrate synthase	Acly	;	3	7	7	7	4	4	5	4	4	5	4	4	5	9.5	9.5	9.5	120.79	1101	1101;1091;491	1	16	0	81.54	By MS/MS	By MS/MS	By MS/MS	0.60919	1.3725	69.264	2	2	Median	NaN	NaN	NaN	NaN	NaN	NaN	NaN	NaN	NaN	1
P26350;A0A087WP98;A0A087WPN6;A0A087WQN2	P26350;A0A087WP98;A0A087WPN6;A0A087WQN2	5;3;3;3	5;3;3;3	5;3;3;3	Prothymosin alpha;Prothymosin alpha, N-terminally processed;Thymosin alpha	Ptma	;;;	4	5	5	5	4	4	4	4	4	4	4	4	4	31.5	31.5	31.5	12.254	111	111;58;98;145	1	22	0	36.39	By MS/MS	By MS/MS	By MS/MS	0.65723	1.3721	54.727	15	2	Leave out requantified	0.33127	0.75028	0.65723	0.57443	1.1466	1.8453	51.087	11.368	74.434	5
P14148;F6XI62	P14148;F6XI62	6;4	6;4	6;4	60S ribosomal protein L7	Rpl7	;	2	6	6	6	4	3	2	4	3	2	4	3	2	26.3	26.3	26.3	31.419	270	270;279	1	10	0	11.013	By MS/MS	By MS/MS	By MS/MS	0.72092	1.3707	41.764	3	0	Leave out requantified	NaN	NaN	NaN	NaN	NaN	NaN	NaN	NaN	NaN	1
P70349;B0R1E3	P70349;B0R1E3	4;3	4;3	4;3	Histidine triad nucleotide-binding protein 1	Hint1	;	2	4	4	4	3	3	3	3	3	3	3	3	3	46.8	46.8	46.8	13.777	126	126;119	1	11	0	7.0326	By MS/MS	By MS/MS	By MS/MS	0.86708	1.3669	2.7865	7	3	Leave out requantified	0.31614	0.86708	0.42034	1.058	1.2345	1.0942	55.792	17.192	28.679	3
O88569;O88569-3;O88569-2;A0A0N4SUM2	O88569;O88569-3;O88569-2	20;19;19;7	20;19;19;7	19;18;18;6	Heterogeneous nuclear ribonucleoproteins A2/B1	Hnrnpa2b1	;;	4	20	20	19	16	18	14	16	18	14	15	18	14	50.4	50.4	50.4	37.402	353	353;301;341;155	1	128	0	323.31	By MS/MS	By MS/MS	By MS/MS	0.66905	1.3525	84.143	20	9	Leave out requantified	0.60532	0.78014	0.53924	1.6917	1.1741	1.2707	92.639	11.973	49.702	10
H7BX26;Q6A065;A0A0A6YXK7;Q6A065-2;A0A0A6YX99;Q6A065-3;A0A0A6YWV9;A0A0A6YXR9;A0A0A6YVZ3	H7BX26;Q6A065;A0A0A6YXK7	10;10;5;4;3;3;2;2;2	10;10;5;4;3;3;2;2;2	9;9;5;3;3;3;1;1;2	Centrosomal protein of 170 kDa	Cep170	;;	9	10	10	9	8	6	7	8	6	7	8	5	6	8.3	8.3	7.4	173.94	1578	1578;1588;787;236;346;321;91;96;296	1	24	0	14.641	By MS/MS	By MS/MS	By MS/MS	0.77479	1.3414	22.536	3	0	Plateau	NaN	NaN	NaN	NaN	NaN	NaN	NaN	NaN	NaN	1
Q3UJQ9;Q9D0K2	Q3UJQ9;Q9D0K2	6;6	6;6	6;6	Succinyl-CoA:3-ketoacid-coenzyme A transferase;Succinyl-CoA:3-ketoacid coenzyme A transferase 1, mitochondrial	Oxct1	;	2	6	6	6	3	5	4	3	5	4	3	5	4	17.9	17.9	17.9	52.278	486	486;520	1	15	0	23.203	By MS/MS	By MS/MS	By MS/MS	0.80189	1.3373	41.008	4	0	Leave out requantified	NaN	0.80482	0.79896	NaN	1.0792	1.6572	NaN	5.4351	76.581	0
P62960;A2BGG7;A0A0A0MQD2;Q9Z2C8-2	P62960;A2BGG7	9;7;2;2	9;7;2;2	7;7;0;0	Nuclease-sensitive element-binding protein 1	Ybx1	;	4	9	9	7	9	6	7	9	6	7	7	5	6	32.6	32.6	26.7	35.73	322	322;214;282;282	1	25	0	323.31	By MS/MS	By MS/MS	By MS/MS	0.93513	1.3208	26.503	12	3	Leave out requantified	0.95118	0.93513	0.54568	1.3208	1.3329	1.0886	51.169	21.436	29.479	6
S4R1C4;Q3UHH0;F8WHB1;Q9R0K7;Q8C048;A2ALL9;Q0VF55	S4R1C4;Q3UHH0;F8WHB1;Q9R0K7	5;5;5;5;1;1;1	4;4;4;4;0;0;0	4;4;4;4;0;0;0	Calcium-transporting ATPase;Plasma membrane calcium-transporting ATPase 2	Atp2b2	;;;	7	5	4	4	3	3	3	2	2	2	2	2	2	5.8	4.9	4.9	127.3	1154	1154;1194;1243;1198;1144;1173;1220	1	6	0	4.3155	By MS/MS	By MS/MS	By MS/MS	0.83369	1.3092	91.795	2	1	Median	NaN	NaN	NaN	NaN	NaN	NaN	NaN	NaN	NaN	0
P50518;A0A0N4SW34;A0A0N4SW07;A0A0N4SWA3	P50518;A0A0N4SW34;A0A0N4SW07	3;2;2;1	3;2;2;1	3;2;2;1	V-type proton ATPase subunit E 1	Atp6v1e1	;;	4	3	3	3	2	2	3	2	2	3	2	2	3	17.7	17.7	17.7	26.157	226	226;87;128;78	1	12	0	4.4287	By MS/MS	By MS/MS	By MS/MS	0.56697	1.2978	109.18	6	2	Median	0.56697	0.78517	NaN	1.5815	1.1385	NaN	9.4459	154.89	NaN	2
A8DUK4;E9Q223;CON__Q3SX09;P02089;P02088;CON__P02070;P02104	A8DUK4;E9Q223	5;3;2;2;2;1;1	5;3;2;2;2;1;1	5;3;2;2;2;1;1		Hbbt1;Hbb-bs	;	7	5	5	5	5	5	5	5	5	5	5	5	5	37.4	37.4	37.4	15.748	147	147;103;201;147;147;145;147	1	23	0	107.53	By MS/MS	By MS/MS	By MS/MS	0.96557	1.2935	11.937	8	0	Leave out requantified	2.064	0.91504	0.5099	5.3154	1.1888	1.1293	7.1593	11.465	17.184	3
Q99LF4	Q99LF4	3	3	3	tRNA-splicing ligase RtcB homolog	Rtcb		1	3	3	3	2	1	0	2	1	0	2	1	0	8.5	8.5	8.5	55.249	505	505	1	3	0.0026132	2.2492	By MS/MS	By MS/MS		0.73704	1.2829	75.53	2	2	Median	0.73704	NaN	NaN	1.2829	NaN	NaN	75.53	NaN	NaN	2
E9PWE8	E9PWE8	22	21	2		Dpysl3		1	22	21	2	16	16	21	16	16	20	0	1	2	36.6	35.3	4.5	73.884	683	683	1	92	0	323.31	By MS/MS	By MS/MS	By MS/MS	0.71865	1.2821	204.03	40	4	Leave out requantified	0.74838	0.82068	0.51826	1.7464	1.2211	1.2297	224.73	79.831	105.11	16
Q3TUE1;A0A0G2JGW9;A0A0G2JG00;A0A0G2JFY5;Q3UUU2;Q91WJ8;Q91WJ8-2;A0A0G2JFK2;A0A0G2JE55;A0A0G2JG96	Q3TUE1;A0A0G2JGW9;A0A0G2JG00;A0A0G2JFY5;Q3UUU2;Q91WJ8;Q91WJ8-2;A0A0G2JFK2	9;9;8;8;8;8;8;5;1;1	9;9;8;8;8;8;8;5;1;1	9;9;8;8;8;8;8;5;1;1	Far upstream element-binding protein 1	Fubp1	;;;;;;;	10	9	9	9	7	4	4	7	4	4	7	4	4	19.5	19.5	19.5	67.443	642	642;643;523;654;700;651;672;306;142;149	1	16	0	61.975	By MS/MS	By MS/MS	By MS/MS	0.77891	1.2757	171.95	7	4	Median	18.181	NaN	2.7766	32.036	NaN	4.1072	190.04	NaN	165.36	4
Q3UR02;Q80Y51;B1AXZ4;B1AXZ0;Q80UJ0;B1AXZ6;B1AXZ5;Q60899	Q3UR02;Q80Y51;B1AXZ4;B1AXZ0;Q80UJ0;B1AXZ6;B1AXZ5;Q60899	7;7;7;6;6;6;6;6	7;7;7;6;6;6;6;6	5;5;5;5;5;5;5;5	ELAV-like protein;ELAV-like protein 2	Elavl2	;;;;;;;	8	7	7	5	5	4	3	5	4	3	3	3	3	20.1	20.1	12.8	39.489	359	359;373;388;346;347;376;389;360	1	13	0	6.4609	By MS/MS	By MS/MS	By MS/MS	0.69208	1.2601	28.27	3	0	Median	0.56003	NaN	NaN	1.5519	NaN	NaN	29.453	NaN	NaN	2
Q99PV0;B7ZC27	Q99PV0	9;2	9;2	9;2	Pre-mRNA-processing-splicing factor 8	Prpf8		2	9	9	9	5	7	7	5	7	7	5	7	7	4.8	4.8	4.8	273.61	2335	2335;1044	1	20	0	9.3041	By MS/MS	By MS/MS	By MS/MS	0.84529	1.2581	53.099	3	0	Plateau	NaN	NaN	NaN	NaN	NaN	NaN	NaN	NaN	NaN	1
Q60668-3;Q60668;F6SHF3;F6ZV59;G5E8G0;G3X9W0;Q60668-4;Q60668-2;E9Q5B6	Q60668-3;Q60668;F6SHF3;F6ZV59;G5E8G0;G3X9W0;Q60668-4;Q60668-2	3;3;2;2;2;2;2;2;1	3;3;2;2;2;2;2;2;1	3;3;2;2;2;2;2;2;1	Heterogeneous nuclear ribonucleoprotein D0	Hnrnpd	;;;;;;;	9	3	3	3	3	1	2	3	1	2	3	1	2	15.7	15.7	15.7	32.754	306	306;355;150;216;287;336;287;336;107	1	6	0	6.9941	By MS/MS	By MS/MS	By MS/MS	0.70927	1.2477	13.525	4	0	Leave out requantified	0.70927	NaN	NaN	1.5542	NaN	NaN	44.586	NaN	NaN	2
Q6ZWQ5;Q3TGS7;Q3V2H3;O70493	Q6ZWQ5;Q3TGS7;Q3V2H3;O70493	2;2;2;2	2;2;2;2	2;2;2;2	Sorting nexin-12	Snx12	;;;	4	2	2	2	2	0	1	2	0	1	2	0	1	16.7	16.7	16.7	18.884	162	162;166;170;165	1	4	0	8.6244	By MS/MS		By MS/MS	0.44827	1.2474	42.661	2	1	Median	NaN	NaN	NaN	NaN	NaN	NaN	NaN	NaN	NaN	1
Q8BY35;A0A3Q4EH50;E9PVB8	Q8BY35;A0A3Q4EH50;E9PVB8	2;1;1	2;1;1	2;1;1	FYVE, RhoGEF and PH domain-containing protein 2	Fgd2	;;	3	2	2	2	0	1	1	0	1	1	0	1	1	3.5	3.5	3.5	74.633	655	655;316;391	1	2	0.022981	1.4713		By MS/MS	By MS/MS	0.74039	1.247	16.277	2	0	Median	NaN	NaN	NaN	NaN	NaN	NaN	NaN	NaN	NaN	0
A2AAE1-4;A2AAE1-6;A2AAE1;A2AAE1-2;A2AAE1-3;A0A1D5RMC4;A2AB97;F6YAT5;F6RPM4	A2AAE1-4;A2AAE1-6;A2AAE1;A2AAE1-2;A2AAE1-3;A0A1D5RMC4	4;4;4;4;4;3;1;1;1	4;4;4;4;4;3;1;1;1	4;4;4;4;4;3;1;1;1	Uncharacterized protein KIAA1109	Kiaa1109	;;;;;	9	4	4	4	3	2	0	3	2	0	3	2	0	1	1	1	510.34	4618	4618;4970;5005;5026;5058;2864;1507;1586;1711	1	5	0	2.8083	By MS/MS	By MS/MS		0.78782	1.2353	95.032	3	1	Median	0.31756	NaN	NaN	0.82794	NaN	NaN	130.36	NaN	NaN	2
Q8K3H0	Q8K3H0	4	4	4	DCC-interacting protein 13-alpha	Appl1		1	4	4	4	2	3	3	2	3	3	2	3	3	9.3	9.3	9.3	79.327	707	707	1	8	0	5.888	By MS/MS	By MS/MS	By MS/MS	0.52015	1.2329	32.194	3	2	Plateau	NaN	NaN	NaN	NaN	NaN	NaN	NaN	NaN	NaN	1
O88844;D3YVY3;A0A087WPT4;A0A087WRS9;A0A087WRM4	O88844;D3YVY3;A0A087WPT4;A0A087WRS9	7;4;4;4;2	7;4;4;4;2	7;4;4;4;2	Isocitrate dehydrogenase [NADP] cytoplasmic	Idh1	;;;	5	7	7	7	7	5	6	7	5	6	7	5	6	17.9	17.9	17.9	46.674	414	414;143;187;202;84	1	20	0	134.5	By MS/MS	By MS/MS	By MS/MS	0.47983	1.2312	171.89	10	0	Leave out requantified	0.40109	0.69396	0.42279	1.1207	1.0746	1.0118	44.114	206.99	13.834	4
P11499;E9PX27;E9Q0C3;D3Z1R1;E9Q3D6	P11499	14;4;4;1;1	12;4;4;1;0	11;3;4;0;0	Heat shock protein HSP 90-beta	Hsp90ab1		5	14	12	11	13	10	11	11	8	9	10	7	8	21.5	18.2	16.3	83.28	724	724;112;161;76;189	1	45	0	323.31	By MS/MS	By MS/MS	By MS/MS	0.87403	1.2311	32.683	19	5	Leave out requantified	1.0673	0.85444	0.50239	2.9712	1.2311	1.0833	51.006	23.279	22.746	7
P97825	P97825	2	2	2	Hematological and neurological expressed 1 protein;Hematological and neurological expressed 1 protein, N-terminally processed	Hn1		1	2	2	2	2	2	1	2	2	1	2	2	1	24.7	24.7	24.7	16.08	154	154	1	11	0	41.119	By MS/MS	By MS/MS	By MS/MS	0.80032	1.2255	29.455	3	0	Median	0.56388	NaN	NaN	1.2694	NaN	NaN	41.557	NaN	NaN	2
P70372	P70372	6	6	6	ELAV-like protein 1	Elavl1		1	6	6	6	5	2	2	5	2	2	5	2	2	26.4	26.4	26.4	36.169	326	326	1	11	0	10.547	By MS/MS	By MS/MS	By MS/MS	0.46949	1.2247	217.66	4	1	Median	0.59763	NaN	NaN	1.6748	NaN	NaN	244.34	NaN	NaN	3
Q99K48;Q99K48-2;B1AXT0	Q99K48	9;3;1	8;2;1	8;2;1	Non-POU domain-containing octamer-binding protein	Nono		3	9	8	8	7	6	7	6	6	6	6	6	6	22	20.3	20.3	54.54	473	473;219;98	1	26	0	8.327	By MS/MS	By MS/MS	By MS/MS	0.89889	1.2205	33.438	7	0	Leave out requantified	0.96701	0.95721	0.58996	1.5654	1.292	1.1849	44.425	8.0563	18.885	3
A0A3Q4EH04;A0A3Q4L335;A0A3Q4L393;Q8BL97-3;Q8BL97-4;Q8BL97-2;Q8BL97;A0A3Q4EGP0	A0A3Q4EH04;A0A3Q4L335;A0A3Q4L393;Q8BL97-3;Q8BL97-4;Q8BL97-2;Q8BL97	5;5;5;5;5;5;4;1	4;4;4;4;4;4;3;1	4;4;4;4;4;4;3;1	Serine/arginine-rich splicing factor 7	Srsf7	;;;;;;	8	5	4	4	2	2	4	2	1	3	2	1	3	51.8	41.6	41.6	15.763	137	137;215;235;157;226;238;267;154	1	6	0	5.028	By MS/MS	By matching	By MS/MS	0.43189	1.2119	10.089	3	0	Median	NaN	NaN	NaN	NaN	NaN	NaN	NaN	NaN	NaN	1
Q02053	Q02053	20	20	20	Ubiquitin-like modifier-activating enzyme 1	Uba1		1	20	20	20	14	16	15	14	16	15	14	16	15	24.3	24.3	24.3	117.81	1058	1058	1	76	0	323.31	By MS/MS	By MS/MS	By MS/MS	0.66546	1.2115	33.065	15	3	Leave out requantified	0.41179	0.79466	0.58132	0.76415	1.1604	1.3864	78.936	37.812	30.472	4
Q3UNH4	Q3UNH4	11	11	11	G protein-regulated inducer of neurite outgrowth 1	Gprin1		1	11	11	11	9	6	6	9	6	6	9	6	6	19.8	19.8	19.8	95.495	932	932	1	21	0	17.782	By MS/MS	By MS/MS	By MS/MS	0.75483	1.2083	152.81	7	1	Leave out requantified	0.68271	0.62672	0.58767	1.0064	0.83441	0.95503	174.26	2.2667	71.231	3
P57759	P57759	2	2	2	Endoplasmic reticulum resident protein 29	Erp29		1	2	2	2	1	1	2	1	1	2	1	1	2	13.7	13.7	13.7	28.823	262	262	1	4	0	3.8044	By MS/MS	By MS/MS	By MS/MS	0.4962	1.2048	22.163	3	1	Plateau	NaN	NaN	NaN	NaN	NaN	NaN	NaN	NaN	NaN	1
Q9CXL6;Q6PGI2;O88809	Q9CXL6;Q6PGI2;O88809	9;9;9	9;9;9	9;9;9	Neuronal migration protein doublecortin	Dcx	;;	3	9	9	9	9	7	7	9	7	7	9	7	7	25.6	25.6	25.6	39.984	360	360;365;366	1	30	0	105.42	By MS/MS	By MS/MS	By MS/MS	0.80417	1.1891	16.378	6	2	Leave out requantified	0.62485	0.89551	0.51474	1.1583	1.1461	0.99333	72.357	11.163	41.819	2
P60879;P60879-2	P60879;P60879-2	12;11	12;11	12;11	Synaptosomal-associated protein 25	Snap25	;	2	12	12	12	9	12	9	9	12	9	9	12	9	58.3	58.3	58.3	23.315	206	206;206	1	42	0	323.31	By MS/MS	By MS/MS	By MS/MS	0.64272	1.1875	158.94	7	0	Leave out requantified	2.7695	0.70433	0.46215	5.5576	0.96516	0.9053	159.45	156.38	38.378	2
Q3UHX2	Q3UHX2	3	3	3	28 kDa heat- and acid-stable phosphoprotein	Pdap1		1	3	3	3	3	2	2	3	2	2	3	2	2	15.5	15.5	15.5	20.605	181	181	1	8	0	2.9041	By MS/MS	By matching	By MS/MS	0.58136	1.1872	30.615	7	1	Leave out requantified	0.57166	0.92123	0.54257	1.101	1.2594	1.1656	23.262	38.975	33.211	3
Q6ZQ38	Q6ZQ38	4	4	4	Cullin-associated NEDD8-dissociated protein 1	Cand1		1	4	4	4	4	0	0	4	0	0	4	0	0	5.8	5.8	5.8	136.33	1230	1230	1	5	0	3.1695	By MS/MS			0.44633	1.1862	11.852	4	2	Median	0.44633	NaN	NaN	1.1862	NaN	NaN	11.852	NaN	NaN	4
A2ARP8;Q9QYR6;Q9QYR6-2	A2ARP8;Q9QYR6;Q9QYR6-2	12;12;12	12;12;12	12;12;12	Microtubule-associated protein 1A;MAP1A heavy chain;MAP1 light chain LC2	Map1a	;;	3	12	12	12	6	7	8	6	7	8	6	7	8	6.6	6.6	6.6	325.88	3014	3014;2776;3000	1	23	0	14.151	By MS/MS	By MS/MS	By MS/MS	0.57147	1.1811	51.268	5	1	Median	NaN	NaN	0.57147	NaN	NaN	1.1811	NaN	NaN	62.186	1
Q61171;D3Z4A4	Q61171;D3Z4A4	5;4	5;4	5;4	Peroxiredoxin-2	Prdx2	;	2	5	5	5	5	4	3	5	4	3	5	4	3	45.5	45.5	45.5	21.778	198	198;146	1	15	0	101.64	By MS/MS	By MS/MS	By MS/MS	0.42843	1.1756	15.517	11	1	Leave out requantified	0.33589	0.77377	0.50585	0.93907	1.1557	1.1978	29.616	22.775	23.522	5
Q99JI6;P62835;A0A0G2JDL9;A0A1W2P777;A0A0G2JE52;A0A0G2JED9	Q99JI6;P62835;A0A0G2JDL9;A0A1W2P777;A0A0G2JE52	4;4;3;2;2;1	4;4;3;2;2;1	4;4;3;2;2;1	Ras-related protein Rap-1b;Ras-related protein Rap-1A	Rap1b;Rap1a	;;;;	6	4	4	4	2	2	4	2	2	4	2	2	4	22.3	22.3	22.3	20.825	184	184;184;118;53;159;109	1	9	0	6.8323	By MS/MS	By MS/MS	By MS/MS	0.45866	1.1731	45.756	4	0	Median	0.5664	NaN	NaN	1.5691	NaN	NaN	49.329	NaN	NaN	3
P62814;Q91YH6;A0A0U1RNU9	P62814	11;4;3	11;4;3	11;4;3	V-type proton ATPase subunit B, brain isoform	Atp6v1b2		3	11	11	11	9	6	8	9	6	8	9	6	8	32.1	32.1	32.1	56.55	511	511;513;215	1	27	0	15.911	By MS/MS	By MS/MS	By MS/MS	0.46743	1.172	37.908	6	1	Leave out requantified	0.33094	NaN	0.45158	0.87922	NaN	0.94395	92.26	NaN	30.609	3
P27612	P27612	3	3	3	Phospholipase A-2-activating protein	Plaa		1	3	3	3	2	3	3	2	3	3	2	3	3	7.6	7.6	7.6	87.22	794	794	1	10	0	8.3386	By MS/MS	By MS/MS	By MS/MS	0.66601	1.1682	11.113	3	1	Median	NaN	0.85831	NaN	NaN	1.2635	NaN	NaN	14.352	NaN	1
P63330;P62715	P63330;P62715	3;3	3;3	3;3	Serine/threonine-protein phosphatase 2A catalytic subunit alpha isoform;Serine/threonine-protein phosphatase 2A catalytic subunit beta isoform	Ppp2ca;Ppp2cb	;	2	3	3	3	3	2	2	3	2	2	3	2	2	16.8	16.8	16.8	35.608	309	309;309	1	9	0	6.3724	By MS/MS	By MS/MS	By MS/MS	1.1785	1.1651	35.676	3	0	Plateau	NaN	NaN	NaN	NaN	NaN	NaN	NaN	NaN	NaN	1
P67984	P67984	3	3	3	60S ribosomal protein L22	Rpl22		1	3	3	3	3	1	1	3	1	1	3	1	1	28.9	28.9	28.9	14.759	128	128	1	5	0.0018215	2.4123	By MS/MS	By matching	By matching	0.82871	1.1604	10.664	3	0	Plateau	NaN	NaN	NaN	NaN	NaN	NaN	NaN	NaN	NaN	1
A0A0G2JEG8;A0A668KM31;Q7TQF7	A0A0G2JEG8;A0A668KM31;Q7TQF7	5;5;5	5;5;5	5;5;5	Amphiphysin	Amph	;;	3	5	5	5	1	2	4	1	2	4	1	2	4	9.7	9.7	9.7	75.339	690	690;820;686	1	7	0	4.6963	By matching	By MS/MS	By MS/MS	0.46624	1.155	11.371	2	0	Median	NaN	NaN	NaN	NaN	NaN	NaN	NaN	NaN	NaN	1
F8WJG3;P62996	F8WJG3;P62996	5;5	5;5	4;4	Transformer-2 protein homolog beta	Tra2b	;	2	5	5	4	3	3	4	3	3	4	3	2	3	36.7	36.7	31.9	21.935	188	188;288	1	10	0	13.524	By MS/MS	By MS/MS	By MS/MS	0.38775	1.1468	29.75	3	2	Plateau	0.41375	NaN	NaN	0.88307	NaN	NaN	42.027	NaN	NaN	2
Q6NVD0	Q6NVD0	2	2	2	FRAS1-related extracellular matrix protein 2	Frem2		1	2	2	2	1	1	0	1	1	0	1	1	0	0.9	0.9	0.9	350.64	3160	3160	1	2	0.027866	1.4125	By MS/MS	By MS/MS		0.60788	1.1463	167.62	2	0	Median	NaN	NaN	NaN	NaN	NaN	NaN	NaN	NaN	NaN	1
P35486	P35486	5	5	5	Pyruvate dehydrogenase E1 component subunit alpha, somatic form, mitochondrial	Pdha1		1	5	5	5	3	3	2	3	3	2	3	3	2	13.1	13.1	13.1	43.231	390	390	1	11	0	17.878	By MS/MS	By MS/MS	By MS/MS	0.56538	1.1409	23.679	4	0	Median	NaN	0.67118	0.56538	NaN	0.90426	1.2275	NaN	26.991	4.4528	0
Q60972	Q60972	2	2	2	Histone-binding protein RBBP4	Rbbp4		1	2	2	2	1	2	2	1	2	2	1	2	2	3.3	3.3	3.3	47.655	425	425	1	5	0	2.6013	By MS/MS	By MS/MS	By MS/MS	0.72706	1.1407	20.167	3	0	Median	NaN	NaN	NaN	NaN	NaN	NaN	NaN	NaN	NaN	1
P14131	P14131	2	2	2	40S ribosomal protein S16	Rps16		1	2	2	2	1	2	1	1	2	1	1	2	1	17.8	17.8	17.8	16.445	146	146	1	4	0.0067466	1.8173	By MS/MS	By MS/MS	By MS/MS	0.62372	1.1387	29.799	3	0	Median	NaN	NaN	NaN	NaN	NaN	NaN	NaN	NaN	NaN	1
P43276	P43276	2	2	2	Histone H1.5	Hist1h1b		1	2	2	2	2	2	2	2	2	2	2	2	2	7.2	7.2	7.2	22.576	223	223	1	9	0	32.323	By MS/MS	By MS/MS	By MS/MS	0.52595	1.1371	6.5169	9	0	Leave out requantified	0.51527	0.83467	0.53867	0.92306	1.266	1.4481	28.297	9.6676	23.117	3
P48962	P48962	6	6	5	ADP/ATP translocase 1	Slc25a4		1	6	6	5	4	4	3	4	4	3	4	3	3	18.8	18.8	16.1	32.904	298	298	1	13	0	16.607	By MS/MS	By MS/MS	By MS/MS	0.48573	1.1333	53.14	7	1	Leave out requantified	0.51356	NaN	0.4001	1.3175	NaN	0.93912	109.58	NaN	26.58	4
P60867	P60867	3	3	3	40S ribosomal protein S20	Rps20		1	3	3	3	3	3	2	3	3	2	3	3	2	15.1	15.1	15.1	13.373	119	119	1	9	0	3.4559	By MS/MS	By MS/MS	By MS/MS	0.52033	1.1325	21.798	5	0	Leave out requantified	0.41948	0.79617	NaN	1.1033	1.2894	NaN	25.497	32.751	NaN	2
P47911;A0A0J9YU32	P47911	4;1	4;1	4;1	60S ribosomal protein L6	Rpl6		2	4	4	4	3	2	2	3	2	2	3	2	2	20.3	20.3	20.3	33.509	296	296;74	1	9	0	4.6577	By MS/MS	By MS/MS	By MS/MS	0.54507	1.1309	29.719	2	0	Median	NaN	NaN	NaN	NaN	NaN	NaN	NaN	NaN	NaN	1
A2AVJ7;Q99PL5	A2AVJ7;Q99PL5	4;4	4;4	4;4	Ribosome-binding protein 1	Rrbp1	;	2	4	4	4	2	4	4	2	4	4	2	4	4	3	3	3	158.39	1464	1464;1605	1	11	0	4.809	By MS/MS	By MS/MS	By MS/MS	0.63448	1.1269	2.8541	2	0	Median	NaN	NaN	NaN	NaN	NaN	NaN	NaN	NaN	NaN	0
H7BWZ3;Q9JM76;D3Z2F7;D3Z2F8	H7BWZ3;Q9JM76	3;2;1;1	3;2;1;1	3;2;1;1	Actin-related protein 2/3 complex subunit 3	Arpc3	;	4	3	3	3	3	1	2	3	1	2	3	1	2	16.5	16.5	16.5	19.637	170	170;178;161;163	1	7	0	20.183	By MS/MS	By MS/MS	By MS/MS	0.64018	1.1267	104.13	4	2	Median	0.64018	NaN	1.0707	1.1267	NaN	2.309	29.626	NaN	162.79	2
Q8VIJ6	Q8VIJ6	16	16	15	Splicing factor, proline- and glutamine-rich	Sfpq		1	16	16	15	14	9	11	14	9	11	13	9	10	27.8	27.8	26.6	75.441	699	699	1	48	0	111.24	By MS/MS	By MS/MS	By MS/MS	0.47004	1.1215	22.738	17	4	Leave out requantified	0.3773	0.69357	0.51316	1.0206	0.98567	1.1006	26.158	27.964	3.0158	7
P35550;A0A140LIR6;Q80WS3	P35550;A0A140LIR6;Q80WS3	2;1;1	2;1;1	2;1;1	rRNA 2-O-methyltransferase fibrillarin;rRNA/tRNA 2-O-methyltransferase fibrillarin-like protein 1	Fbl;Fbll1	;;	3	2	2	2	2	2	2	2	2	2	2	2	2	7.3	7.3	7.3	34.306	327	327;85;314	1	6	0.0024291	2.0332	By MS/MS	By MS/MS	By MS/MS	0.62906	1.1171	47.283	3	0	Median	NaN	NaN	NaN	NaN	NaN	NaN	NaN	NaN	NaN	1
A2AL12;Q8BG05;Q8BG05-2;A2AL13	A2AL12;Q8BG05;Q8BG05-2	12;12;10;1	11;11;9;1	11;11;9;1	Heterogeneous nuclear ribonucleoprotein A3	Hnrnpa3	;;	4	12	11	11	10	10	9	9	10	9	9	10	9	33	33	33	34.476	318	318;379;357;194	1	30	0	323.31	By MS/MS	By MS/MS	By MS/MS	0.54242	1.1152	31.762	17	3	Leave out requantified	0.57188	0.74827	0.37149	1.5242	1.1567	0.93211	66.349	35.176	36.031	6
P23116;A0A494B9I0	P23116	11;3	11;3	11;3	Eukaryotic translation initiation factor 3 subunit A	Eif3a		2	11	11	11	8	5	5	8	5	5	8	5	5	12.1	12.1	12.1	161.93	1344	1344;194	1	18	0	12.476	By MS/MS	By MS/MS	By MS/MS	0.84589	1.1144	44.791	5	2	Median	0.90081	NaN	NaN	1.8125	NaN	NaN	60.1	NaN	NaN	3
P07901;B7ZC50;A2A6A2;B7ZC49	P07901	16;4;2;2	16;4;2;2	14;3;2;2	Heat shock protein HSP 90-alpha	Hsp90aa1		4	16	16	14	11	10	11	11	10	11	9	8	9	27	27	23.7	84.787	733	733;201;98;103	1	42	0	53.954	By MS/MS	By MS/MS	By MS/MS	0.75581	1.1123	34.062	16	5	Leave out requantified	0.91902	0.75581	0.30843	2.5555	1.1123	0.7281	71.396	34.384	47.773	4
Q64433	Q64433	1	1	1	10 kDa heat shock protein, mitochondrial	Hspe1		1	1	1	1	1	1	1	1	1	1	1	1	1	9.8	9.8	9.8	10.963	102	102	1	3	0.045685	1.1722	By MS/MS	By MS/MS	By MS/MS	0.54952	1.1056	18.734	2	2	Median	NaN	NaN	NaN	NaN	NaN	NaN	NaN	NaN	NaN	1
A0A1L1STE6;Q9D6R2-2;Q9D6R2	A0A1L1STE6;Q9D6R2-2;Q9D6R2	4;4;4	4;4;4	4;4;4	Isocitrate dehydrogenase [NAD] subunit alpha, mitochondrial	Idh3a	;;	3	4	4	4	2	3	2	2	3	2	2	3	2	13	13	13	41.52	384	384;288;366	1	7	0.0018034	2.3593	By MS/MS	By MS/MS	By MS/MS	0.54675	1.1019	28.674	3	0	Plateau	NaN	NaN	NaN	NaN	NaN	NaN	NaN	NaN	NaN	1
P40142;A0A286YE28	P40142;A0A286YE28	5;4	5;4	5;4	Transketolase	Tkt	;	2	5	5	5	5	4	4	5	4	4	5	4	4	10.8	10.8	10.8	67.63	623	623;502	1	16	0	38.229	By MS/MS	By MS/MS	By MS/MS	0.50612	1.1012	176.24	11	1	Leave out requantified	0.3119	0.77311	0.56428	0.87315	1.0913	1.2259	81.403	20.628	194.41	4
A0A3B2WCD8;Q3U0V1;A0A3B2W465	A0A3B2WCD8;Q3U0V1	12;12;3	12;12;3	12;12;3	Far upstream element-binding protein 2	Khsrp	;	3	12	12	12	11	6	6	11	6	6	11	6	6	20.5	20.5	20.5	74.252	721	721;748;238	1	24	0	19.655	By MS/MS	By MS/MS	By MS/MS	0.57879	1.1011	36.426	7	3	Leave out requantified	0.53909	NaN	0.51482	0.97126	NaN	1.0336	41.058	NaN	15.658	4
Q8R326-2;Q8R326;F7D909	Q8R326-2;Q8R326	4;4;1	4;4;1	4;4;1	Paraspeckle component 1	Pspc1	;	3	4	4	4	4	3	2	4	3	2	4	3	2	12.4	12.4	12.4	53.022	466	466;523;59	1	9	0	4.5924	By MS/MS	By MS/MS	By MS/MS	0.56326	1.1008	32.825	3	0	Median	NaN	NaN	NaN	NaN	NaN	NaN	NaN	NaN	NaN	1
P80313;A0A0N4SV00;A0A0N4SUI8	P80313;A0A0N4SV00	8;7;2	8;7;2	8;7;2	T-complex protein 1 subunit eta	Cct7	;	3	8	8	8	7	4	3	7	4	3	7	4	3	23.2	23.2	23.2	59.652	544	544;502;79	1	18	0	57.146	By MS/MS	By MS/MS	By MS/MS	0.75482	1.0997	101	8	3	Median	0.10499	0.80525	0.84481	0.28603	1.0997	1.7499	114.16	6.5347	20.961	4
D6RHS6;D3Z1V4;P70296;E9QLE5;Q8VIN1-2;Q8VIN1	D6RHS6;D3Z1V4;P70296	6;6;6;1;1;1	6;6;6;1;1;1	6;6;6;1;1;1	Phosphatidylethanolamine-binding protein 1;Hippocampal cholinergic neurostimulating peptide	Pebp1	;;	6	6	6	6	4	5	5	4	5	5	4	5	5	52.2	52.2	52.2	14.835	136	136;209;187;187;173;187	1	16	0	125.15	By MS/MS	By MS/MS	By MS/MS	0.52762	1.0992	27.13	2	1	Median	NaN	NaN	0.52762	NaN	NaN	1.0992	NaN	NaN	27.13	0
P62754	P62754	1	1	1	40S ribosomal protein S6	Rps6		1	1	1	1	1	1	1	1	1	1	1	1	1	8	8	8	28.68	249	249	1	3	0	7.5018	By MS/MS	By MS/MS	By MS/MS	0.39276	1.0935	14.572	3	0	Plateau	NaN	NaN	NaN	NaN	NaN	NaN	NaN	NaN	NaN	1
Q9D2U9;Q8CGP2;Q8CGP0;Q6ZWY9;Q64525;Q64478;Q64475;P10854;P10853;Q8CBB6;Q8CGP1;Q64524;Q8CGP2-2;P70696	Q9D2U9;Q8CGP2;Q8CGP0;Q6ZWY9;Q64525;Q64478;Q64475;P10854;P10853;Q8CBB6;Q8CGP1;Q64524;Q8CGP2-2	5;5;5;5;5;5;5;5;5;4;4;4;4;2	5;5;5;5;5;5;5;5;5;4;4;4;4;2	5;5;5;5;5;5;5;5;5;4;4;4;4;2	Histone H2B type 3-A;Histone H2B type 1-P;Histone H2B type 3-B;Histone H2B type 1-C/E/G;Histone H2B type 2-B;Histone H2B type 1-H;Histone H2B type 1-B;Histone H2B type 1-M;Histone H2B type 1-F/J/L;Histone H2B;Histone H2B type 1-K;Histone H2B type 2-E	Hist3h2ba;Hist1h2bp;Hist3h2bb;Hist1h2bc;Hist2h2bb;Hist1h2bh;Hist1h2bb;Hist1h2bm;Hist1h2bf;Hist1h2br;Hist1h2bk;Hist2h2be	;;;;;;;;;;;;	14	5	5	5	5	4	2	5	4	2	5	4	2	32.5	32.5	32.5	13.994	126	126;126;126;126;126;126;126;126;126;134;126;126;138;127	1	60	0	78.916	By MS/MS	By MS/MS	By MS/MS	0.42361	1.0892	82.327	4	0	Median	0.21015	NaN	NaN	0.46274	NaN	NaN	100.65	NaN	NaN	2
A0A140LIZ5;P54775	A0A140LIZ5;P54775	4;4	4;4	4;4	26S protease regulatory subunit 6B	Psmc4	;	2	4	4	4	4	2	2	4	2	2	4	2	2	15.5	15.5	15.5	43.549	387	387;418	1	9	0	3.5909	By MS/MS	By MS/MS	By MS/MS	0.41996	1.085	19.75	3	1	Plateau	0.36737	NaN	NaN	1.085	NaN	NaN	21.57	NaN	NaN	2
P62806	P62806	11	11	11	Histone H4	Hist1h4a		1	11	11	11	10	11	10	10	11	10	10	11	10	57.3	57.3	57.3	11.367	103	103	1	73	0	90.461	By MS/MS	By MS/MS	By MS/MS	0.5103	1.0845	21.361	61	10	Leave out requantified	0.31923	0.73615	0.48913	0.89338	1.121	1.1098	47.461	15.931	13.215	22
S4R1W1;A0A0A0MQF6;P16858;S4R257;A0A1D5RLD8;A0A0R4J0X7;S4R2G5;Q64467	S4R1W1;A0A0A0MQF6;P16858;S4R257;A0A1D5RLD8	6;6;6;5;5;1;1;1	6;6;6;5;5;1;1;1	6;6;6;5;5;1;1;1	Glyceraldehyde-3-phosphate dehydrogenase	Gm3839;Gapdh	;;;;	8	6	6	6	5	6	6	5	6	6	5	6	6	21	21	21	35.812	333	333;359;333;280;333;438;440;440	1	29	0	174.13	By MS/MS	By MS/MS	By MS/MS	0.69818	1.083	25.353	14	4	Leave out requantified	0.38467	0.69818	0.44341	1.1319	1.083	1.0569	45.649	20.62	43.34	4
Q8BVQ9;P46471	Q8BVQ9;P46471	6;6	6;6	6;6	26S protease regulatory subunit 7	Psmc2	;	2	6	6	6	6	4	5	6	4	5	6	4	5	19.4	19.4	19.4	52.866	475	475;433	1	17	0	131.24	By MS/MS	By MS/MS	By MS/MS	0.44977	1.0804	0.91846	2	1	Median	NaN	NaN	NaN	NaN	NaN	NaN	NaN	NaN	NaN	1
O08583;O08583-2;Q9JJW6-2;G3X9I4;Q9JJW6	O08583;O08583-2;Q9JJW6-2;G3X9I4;Q9JJW6	6;5;4;3;3	6;5;4;3;3	6;5;4;3;3	THO complex subunit 4;Aly/REF export factor 2	Alyref;Alyref2	;;;;	5	6	6	6	4	5	2	4	5	2	4	5	2	28.6	28.6	28.6	26.94	255	255;163;217;218;218	1	13	0	113.61	By MS/MS	By MS/MS	By MS/MS	0.54487	1.0777	5.1913	3	0	Plateau	NaN	0.61073	NaN	NaN	0.99089	NaN	NaN	2.6243	NaN	1
A0A0A6YX40;Q6ZQA6	A0A0A6YX40;Q6ZQA6	4;4	4;4	4;4	Immunoglobulin superfamily member 3	Igsf3	;	2	4	4	4	2	3	1	2	3	1	2	3	1	4.2	4.2	4.2	137.03	1214	1214;1194	1	6	0	2.9258	By MS/MS	By MS/MS	By matching	0.73192	1.0757	52.909	4	0	Leave out requantified	NaN	0.73192	NaN	NaN	1.0757	NaN	NaN	43.594	NaN	0
A2A547;P84099	A2A547;P84099	5;5	5;5	5;5	Ribosomal protein L19;60S ribosomal protein L19	Rpl19	;	2	5	5	5	4	2	3	4	2	3	4	2	3	14.9	14.9	14.9	23.247	194	194;196	1	11	0	57.395	By MS/MS	By MS/MS	By MS/MS	0.64171	1.0753	50.28	4	0	Median	NaN	NaN	0.29746	NaN	NaN	0.73009	NaN	NaN	63.822	1
A0A494BAX5;A0A498WGK2;Q8BP47;A0A494BB89	A0A494BAX5;A0A498WGK2;Q8BP47;A0A494BB89	5;5;5;4	5;5;5;4	5;5;5;4	Asparagine--tRNA ligase, cytoplasmic	Nars	;;;	4	5	5	5	3	5	4	3	5	4	3	5	4	15.9	15.9	15.9	57.222	497	497;558;559;517	1	12	0	7.4014	By MS/MS	By MS/MS	By MS/MS	0.50534	1.0693	15.534	6	0	Leave out requantified	0.45477	0.70192	0.50534	1.2179	0.9711	1.0693	1.9678	13.582	15.534	2
A0A0G2JE27;Q5RKN9;P47753	A0A0G2JE27;Q5RKN9;P47753	3;3;3	2;2;2	2;2;2	F-actin-capping protein subunit alpha-1	Capza1	;;	3	3	2	2	3	3	3	2	2	2	2	2	2	28.6	19.6	19.6	13.098	112	112;286;286	1	6	0.0073964	1.782	By MS/MS	By MS/MS	By MS/MS	0.42201	1.069	15.836	3	0	Plateau	NaN	NaN	NaN	NaN	NaN	NaN	NaN	NaN	NaN	1
A0A1B0GRX1;P70677	A0A1B0GRX1;P70677	2;2	2;2	2;2	Caspase-3;Caspase-3 subunit p17;Caspase-3 subunit p12	Casp3	;	2	2	2	2	2	2	2	2	2	2	2	2	2	16.5	16.5	16.5	14.835	133	133;277	1	6	0	3.11	By MS/MS	By MS/MS	By MS/MS	0.5058	1.0688	8.0261	3	0	Median	NaN	NaN	NaN	NaN	NaN	NaN	NaN	NaN	NaN	1
Q923F1	Q923F1	1	1	1		Clns1a		1	1	1	1	0	1	1	0	1	1	0	1	1	9.1	9.1	9.1	26.522	241	241	1	2	0.017699	1.5557		By MS/MS	By MS/MS	0.77362	1.068	53.368	2	1	Median	NaN	NaN	NaN	NaN	NaN	NaN	NaN	NaN	NaN	0
A0A0R4J1E3;Q9QXS6-3;Q9QXS6;Q9QXS6-2;F7CPL2	A0A0R4J1E3;Q9QXS6-3;Q9QXS6;Q9QXS6-2	9;9;9;8;3	9;9;9;8;3	9;9;9;8;3	Drebrin	Dbn1	;;;	5	9	9	9	9	5	4	9	5	4	9	5	4	18	18	18	72.544	661	661;660;706;368;169	1	26	0	323.31	By MS/MS	By MS/MS	By MS/MS	0.56217	1.0679	46.921	6	3	Median	0.50146	0.74318	NaN	1.0293	1.0679	NaN	58.41	26.346	NaN	4
Q3U2G2;Q61316	Q3U2G2;Q61316	10;8	10;8	10;8	Heat shock 70 kDa protein 4	Hspa4	;	2	10	10	10	6	6	6	6	6	6	6	6	6	14.3	14.3	14.3	94.208	842	842;841	1	24	0	36.282	By MS/MS	By MS/MS	By MS/MS	0.47916	1.0658	44.17	8	2	Leave out requantified	0.199	0.77846	0.43922	0.39143	1.0658	0.97967	63.364	31.016	55.21	4
A0A0N4SV66;C0HKE9;C0HKE8;C0HKE7;C0HKE6;C0HKE5;C0HKE4;C0HKE3;C0HKE2;C0HKE1;Q8CGP6;Q8R1M2;Q8CGP7;Q8CGP5;Q8BFU2;Q8CGP4;Q64523;Q6GSS7;Q64522;Q9QZQ8-2;Q9QZQ8;G3UWL7;Q3UA95;Q3THW5;P0C0S6	A0A0N4SV66;C0HKE9;C0HKE8;C0HKE7;C0HKE6;C0HKE5;C0HKE4;C0HKE3;C0HKE2;C0HKE1;Q8CGP6;Q8R1M2;Q8CGP7;Q8CGP5;Q8BFU2;Q8CGP4;Q64523;Q6GSS7;Q64522	6;6;6;6;6;6;6;6;6;6;6;6;6;6;6;4;3;3;3;2;2;1;1;1;1	6;6;6;6;6;6;6;6;6;6;6;6;6;6;6;4;3;3;3;2;2;1;1;1;1	3;3;3;3;3;3;3;3;3;3;3;3;3;3;3;3;0;0;0;0;0;0;0;0;0	Histone H2A type 1-H;Histone H2A.J;Histone H2A type 1-K;Histone H2A type 1-F;Histone H2A type 3;Histone H2A;Histone H2A type 2-C;Histone H2A type 2-A;Histone H2A type 2-B	Hist1h2ah;H2afj;Hist1h2ak;Hist1h2af;Hist3h2a;Hist1h2aa;Hist2h2ac;Hist2h2aa1;Hist2h2ab	;;;;;;;;;;;;;;;;;;	25	6	6	3	2	5	3	2	5	3	1	2	2	40.5	40.5	19	13.66	126	126;130;130;130;130;130;130;130;130;130;128;129;130;130;130;129;129;130;130;369;372;87;105;128;128	1	16	0	243.96	By MS/MS	By MS/MS	By MS/MS	0.50795	1.0657	9.7975	7	0	Median	0.35979	0.76043	0.52528	0.99547	1.0812	1.2253	2.1277	2.0358	4.3464	3
Q9R0P5	Q9R0P5	3	3	3	Destrin	Dstn		1	3	3	3	3	2	3	3	2	3	3	2	3	23.6	23.6	23.6	18.521	165	165	1	16	0	51.128	By MS/MS	By MS/MS	By MS/MS	0.69401	1.0641	36.765	6	3	Median	0.56078	0.99399	0.62451	1.0641	1.3113	1.2318	5.9293	65.613	44.254	2
P27546-3;P27546-2;P27546;Q78TF3	P27546-3;P27546-2;P27546	9;9;8;1	9;9;8;1	3;3;3;1	Microtubule-associated protein 4	Map4	;;	4	9	9	3	6	7	6	6	7	6	2	2	2	12.8	12.8	5.6	113.65	1086	1086;1124;1125;99	1	24	0	177.17	By MS/MS	By MS/MS	By MS/MS	0.4702	1.0633	132.69	10	3	Leave out requantified	0.49081	0.78155	0.40484	1.2765	1.0751	0.90182	63.741	159.36	21.727	5
Q04447;Q6P8J7	Q04447	13;1	13;1	12;0	Creatine kinase B-type	Ckb		2	13	13	12	11	9	12	11	9	12	11	9	11	38.6	38.6	34.4	42.713	381	381;419	1	73	0	124.92	By MS/MS	By MS/MS	By MS/MS	0.3979	1.0612	15.367	22	5	Leave out requantified	0.40469	0.43589	0.38372	1.0477	0.658	0.99231	12.806	1.5428	25.777	10
Q64674	Q64674	2	2	2	Spermidine synthase	Srm		1	2	2	2	2	1	2	2	1	2	2	1	2	10.3	10.3	10.3	33.995	302	302	1	6	0	3.397	By MS/MS	By MS/MS	By MS/MS	0.48047	1.0591	117.7	3	1	Median	0.9069	NaN	NaN	2.8855	NaN	NaN	144.95	NaN	NaN	2
Q62093	Q62093	2	2	2	Serine/arginine-rich splicing factor 2	Srsf2		1	2	2	2	2	2	2	2	2	2	2	2	2	18.1	18.1	18.1	25.476	221	221	1	18	0	323.31	By MS/MS	By MS/MS	By MS/MS	0.69016	1.0587	23.18	4	0	Leave out requantified	NaN	NaN	0.59635	NaN	NaN	1.0587	NaN	NaN	23.18	1
D3YVA2;Q91X97;D3Z1M0;D3Z2Z8	D3YVA2;Q91X97;D3Z1M0;D3Z2Z8	2;2;1;1	2;2;1;1	1;1;1;1	Neurocalcin-delta	Ncald	;;;	4	2	2	1	1	1	2	1	1	2	0	0	1	12.8	12.8	7	21.667	187	187;193;88;161	1	4	0.0025489	2.1865	By MS/MS	By MS/MS	By MS/MS	0.4107	1.0576	12.974	3	0	Plateau	NaN	NaN	NaN	NaN	NaN	NaN	NaN	NaN	NaN	1
Q9ERD7;A0A1D5RM76;CON__ENSEMBL:ENSBTAP00000025008;A2AQ07	Q9ERD7	32;7;5;5	11;4;0;0	9;4;0;0	Tubulin beta-3 chain	Tubb3		4	32	11	9	28	25	20	9	8	7	7	6	5	54.7	30	24.9	50.418	450	450;122;536;451	1	90	0	319.1	By MS/MS	By MS/MS	By MS/MS	0.37823	1.0573	41.953	22	5	Leave out requantified	0.37823	0.68326	0.55443	1.0573	0.94806	1.3114	77.53	24.869	33.749	12
Q8BP67	Q8BP67	2	2	2	60S ribosomal protein L24	Rpl24		1	2	2	2	2	2	2	2	2	2	2	2	2	14.6	14.6	14.6	17.779	157	157	1	7	0.00094429	2.5766	By MS/MS	By MS/MS	By MS/MS	0.37088	1.0561	27.553	4	1	Linear	0.37088	NaN	NaN	0.70594	NaN	NaN	44.689	NaN	NaN	2
Q9Z1Z0-4;Q9Z1Z0	Q9Z1Z0-4;Q9Z1Z0	1;1	1;1	1;1	General vesicular transport factor p115	Uso1	;	2	1	1	1	1	0	1	1	0	1	1	0	1	3.1	3.1	3.1	39.816	353	353;959	1	2	0.020639	1.4933	By MS/MS		By MS/MS	0.68927	1.0491	110.52	2	0	Median	NaN	NaN	NaN	NaN	NaN	NaN	NaN	NaN	NaN	1
P12787	P12787	6	6	6	Cytochrome c oxidase subunit 5A, mitochondrial	Cox5a		1	6	6	6	6	3	5	6	3	5	6	3	5	43.2	43.2	43.2	16.101	146	146	1	14	0	5.4074	By MS/MS	By MS/MS	By MS/MS	0.42905	1.0448	58.839	6	3	Median	0.37242	NaN	0.41249	1.0512	NaN	0.97802	77.476	NaN	25.644	3
Q9R1Q8	Q9R1Q8	3	2	2	Transgelin-3	Tagln3		1	3	2	2	1	2	3	0	1	2	0	1	2	21.6	14.6	14.6	22.47	199	199	1	3	0	5.5401	By matching	By MS/MS	By MS/MS	0.47404	1.0426	234.69	3	1	Median	NaN	NaN	2.7684	NaN	NaN	7.2369	NaN	NaN	274	0
Q9DB20;F7D3P8;A0A338P776;F6XVM5;A0A338P7G3	Q9DB20;F7D3P8	5;4;2;1;1	5;4;2;1;1	5;4;2;1;1	ATP synthase subunit O, mitochondrial	Atp5o	;	5	5	5	5	4	1	4	4	1	4	4	1	4	30	30	30	23.363	213	213;176;109;71;94	1	10	0	38.545	By MS/MS	By MS/MS	By MS/MS	0.66068	1.0422	44.836	4	0	Leave out requantified	0.65249	0.45046	NaN	1.2718	0.65596	NaN	16.668	20.633	NaN	2
P09405	P09405	3	3	3	Nucleolin	Ncl		1	3	3	3	3	3	3	3	3	3	3	3	3	4.5	4.5	4.5	76.722	707	707	1	14	0	10.056	By MS/MS	By MS/MS	By MS/MS	0.47264	1.0413	18.713	6	0	Median	0.39847	0.78678	0.4594	1.0698	1.0965	0.99076	24.142	23.11	22.849	2
P08228	P08228	5	5	5	Superoxide dismutase [Cu-Zn]	Sod1		1	5	5	5	4	3	4	4	3	4	4	3	4	35.7	35.7	35.7	15.942	154	154	1	17	0	16.383	By MS/MS	By MS/MS	By MS/MS	0.51526	1.0367	13.955	6	0	Median	0.43333	0.70713	0.47006	1.2043	1.036	1.053	26.277	0.95694	3.0758	2
P84104-2;P84104	P84104-2;P84104	6;6	6;6	5;5	Serine/arginine-rich splicing factor 3	Srsf3	;	2	6	6	5	5	3	4	5	3	4	5	2	3	50.8	50.8	50.8	14.203	124	124;164	1	12	0	7.6897	By MS/MS	By MS/MS	By MS/MS	0.56419	1.0367	10.055	3	0	Median	NaN	NaN	NaN	NaN	NaN	NaN	NaN	NaN	NaN	1
P09411;S4R2M7;P09041	P09411	7;3;3	7;3;3	7;3;3	Phosphoglycerate kinase 1	Pgk1		3	7	7	7	6	5	5	6	5	5	6	5	5	17.3	17.3	17.3	44.55	417	417;255;417	1	20	0	10.34	By MS/MS	By MS/MS	By MS/MS	0.4471	1.0366	26.811	12	1	Leave out requantified	0.38585	0.50107	0.41133	1.0784	0.7771	0.97127	29.228	30.115	15.453	6
I7HLV2;Q6ZWV3;P86048;A0A1B0GXC3	I7HLV2;Q6ZWV3;P86048	5;5;4;2	5;5;4;2	5;5;4;2	60S ribosomal protein L10;60S ribosomal protein L10-like	Rpl10;Rpl10l	;;	4	5	5	5	4	3	4	4	3	4	4	3	4	33.3	33.3	33.3	23.072	201	201;214;214;166	1	13	0	196.21	By MS/MS	By MS/MS	By MS/MS	0.66547	1.0362	30.971	8	3	Leave out requantified	0.24688	0.74791	0.44029	0.47215	1.0819	0.96331	82.898	6.1002	54.698	4
A0A1L1SVD8;Q9JHS9	A0A1L1SVD8;Q9JHS9	2;2	2;2	2;2	Spliceosome-associated protein CWC15 homolog	Cwc15	;	2	2	2	2	1	2	2	1	2	2	1	2	2	29.1	29.1	29.1	9.174	79	79;229	1	5	0.002461	2.0586	By MS/MS	By MS/MS	By MS/MS	0.48005	1.034	13.824	2	0	Median	NaN	NaN	NaN	NaN	NaN	NaN	NaN	NaN	NaN	0
F7DBQ0;Q3TML0;Q922R8	F7DBQ0;Q3TML0;Q922R8	7;7;6	7;7;6	7;7;6	Protein disulfide-isomerase A6	Pdia6	;;	3	7	7	7	4	6	5	4	6	5	4	6	5	20.9	20.9	20.9	48.132	440	440;445;440	1	18	0	14.943	By MS/MS	By MS/MS	By MS/MS	1.6124	1.0293	127.35	3	0	Plateau	NaN	NaN	1.4072	NaN	NaN	2.9982	NaN	NaN	151.2	0
V9GWT6;V9GXH3;F8VPM7;Q99MI1-2;Q99MI1;V9GXF0;V9GXP8;Q99MI1-4;V9GX53;Q3UHT7;Q6PH08-2;Q6PH08;Q6PH08-3	V9GWT6;V9GXH3;F8VPM7;Q99MI1-2;Q99MI1;V9GXF0;V9GXP8;Q99MI1-4	7;7;7;7;7;6;6;4;2;1;1;1;1	7;7;7;7;7;6;6;4;2;1;1;1;1	7;7;7;7;7;6;6;4;2;1;1;1;1	ELKS/Rab6-interacting/CAST family member 1	Erc1	;;;;;;;	13	7	7	7	2	4	5	2	4	5	2	4	5	9.1	9.1	9.1	108.85	948	948;992;1120;976;1120;1088;1116;368;720;977;623;957;1002	1	11	0	8.1109	By MS/MS	By MS/MS	By MS/MS	0.74323	1.0282	40.456	3	0	Plateau	NaN	NaN	NaN	NaN	NaN	NaN	NaN	NaN	NaN	1
G5E924;G3UY38;Q8R081	G5E924;G3UY38;Q8R081	4;3;3	4;3;3	4;3;3	Heterogeneous nuclear ribonucleoprotein L	Hnrnpl	;;	3	4	4	4	4	2	2	4	2	2	4	2	2	9.3	9.3	9.3	66.821	615	615;456;586	1	10	0	4.5164	By MS/MS	By MS/MS	By MS/MS	0.47878	1.028	20.026	8	0	Leave out requantified	0.32059	0.69447	0.47878	0.86424	0.919	1.0678	26.174	13.609	14.647	3
P80318;Q3U0I3;E9Q133;F6Q609;F6ZVG8	P80318;Q3U0I3;E9Q133	11;10;8;4;1	11;10;8;4;1	11;10;8;4;1	T-complex protein 1 subunit gamma	Cct3	;;	5	11	11	11	6	7	6	6	7	6	6	7	6	24.6	24.6	24.6	60.629	545	545;521;507;306;85	1	25	0	20.907	By MS/MS	By MS/MS	By MS/MS	0.5208	1.0267	82.509	6	1	Leave out requantified	0.44108	NaN	NaN	1.11	NaN	NaN	98.154	NaN	NaN	4
P63276	P63276	1	1	1	40S ribosomal protein S17	Rps17		1	1	1	1	0	1	1	0	1	1	0	1	1	18.5	18.5	18.5	15.524	135	135	1	2	0	22.984		By MS/MS	By MS/MS	0.60797	1.0263	2.5042	2	0	Median	NaN	NaN	NaN	NaN	NaN	NaN	NaN	NaN	NaN	0
P63248;A0A0A6YXS7	P63248;A0A0A6YXS7	2;1	2;1	2;1	cAMP-dependent protein kinase inhibitor alpha	Pkia	;	2	2	2	2	1	2	2	1	2	2	1	2	2	43.4	43.4	43.4	7.9604	76	76;50	1	5	0	129.74	By MS/MS	By MS/MS	By MS/MS	0.40673	1.0247	27.643	3	1	Plateau	NaN	NaN	NaN	NaN	NaN	NaN	NaN	NaN	NaN	1
D3YXZ3;Q91YS4;O88448;D3Z5Y7	D3YXZ3;Q91YS4;O88448	6;6;5;2	6;6;5;2	3;3;2;2	Kinesin light chain 2	Klc2	;;	4	6	6	3	6	3	3	6	3	3	3	2	2	16.5	16.5	7.8	68.176	617	617;619;599;166	1	13	0	9.8602	By MS/MS	By MS/MS	By MS/MS	0.5961	1.0247	35.653	4	2	Median	NaN	0.78712	NaN	NaN	1.0247	NaN	NaN	35.783	NaN	1
Q9CZU6	Q9CZU6	7	7	3	Citrate synthase, mitochondrial	Cs		1	7	7	3	6	4	4	6	4	4	2	0	1	18.8	18.8	7.8	51.736	464	464	1	14	0	12.134	By MS/MS	By MS/MS	By MS/MS	0.36598	1.0238	15.158	3	0	Plateau	NaN	NaN	NaN	NaN	NaN	NaN	NaN	NaN	NaN	1
P14873	P14873	32	32	32	Microtubule-associated protein 1B;MAP1B heavy chain;MAP1 light chain LC1	Map1b		1	32	32	32	22	23	27	22	23	27	22	23	27	19.2	19.2	19.2	270.25	2464	2464	1	114	0	323.31	By MS/MS	By MS/MS	By MS/MS	0.55515	1.0238	23.428	43	8	Leave out requantified	0.44607	0.75983	0.53237	0.96397	1.0145	1.0331	44.917	32.444	29.157	17
Q9R0Y5;Q9R0Y5-2;A0A0A6YXW8	Q9R0Y5;Q9R0Y5-2	3;3;1	3;3;1	3;3;1	Adenylate kinase isoenzyme 1	Ak1	;	3	3	3	3	3	2	2	3	2	2	3	2	2	28.4	28.4	28.4	21.539	194	194;210;96	1	8	0	20.095	By MS/MS	By MS/MS	By MS/MS	0.43074	1.0221	18.341	4	1	Median	0.43074	NaN	NaN	1.1985	NaN	NaN	13.524	NaN	NaN	2
P14733	P14733	18	18	17	Lamin-B1	Lmnb1		1	18	18	17	17	12	14	17	12	14	16	12	14	32	32	32	66.785	588	588	1	62	0	173.93	By MS/MS	By MS/MS	By MS/MS	0.57694	1.0218	105.57	21	4	Leave out requantified	0.63011	0.63473	0.50929	1.5595	0.95233	1.1153	109.31	18.785	20.211	9
P07724	P07724	16	16	16	Serum albumin	Alb		1	16	16	16	14	7	10	14	7	10	14	7	10	28.8	28.8	28.8	68.692	608	608	1	41	0	147.1	By MS/MS	By MS/MS	By MS/MS	0.50508	1.0217	112.51	14	5	Leave out requantified	0.14494	0.51917	1.0386	0.4052	0.68201	2.0482	76.367	8.5043	81.891	7
Q9JJV2-3;Q9JJV2;D3YWS3;Q9JJV2-2	Q9JJV2-3;Q9JJV2;D3YWS3;Q9JJV2-2	3;3;2;2	3;3;2;2	3;3;2;2	Profilin-2;Profilin	Pfn2	;;;	4	3	3	3	3	3	3	3	3	3	3	3	3	27.5	27.5	27.5	9.7982	91	91;140;110;146	1	12	0	21.396	By MS/MS	By MS/MS	By MS/MS	0.55286	1.0199	27.488	9	0	Leave out requantified	0.37742	0.57443	0.34305	1.0534	0.87086	0.80966	36.206	16.313	39.037	3
Q9Z2X1;Q9Z2X1-2;J3QMT0;J3QM80;J3QMV8;J3QP45	Q9Z2X1;Q9Z2X1-2;J3QMT0;J3QM80	7;6;4;4;1;1	5;4;4;4;1;1	5;4;4;4;1;1	Heterogeneous nuclear ribonucleoprotein F;Heterogeneous nuclear ribonucleoprotein F, N-terminally processed	Hnrnpf	;;;	6	7	5	5	6	6	6	4	4	4	4	4	4	20.2	17.8	17.8	45.729	415	415;395;208;232;31;70	1	17	0	6.3876	By MS/MS	By MS/MS	By MS/MS	0.57592	1.0189	10.012	11	1	Leave out requantified	0.34767	0.70714	0.46959	0.88885	0.95856	1.1074	23.391	4.905	43.354	4
Q9D554	Q9D554	3	3	3	Splicing factor 3A subunit 3	Sf3a3		1	3	3	3	2	2	2	2	2	2	2	2	2	8.4	8.4	8.4	58.841	501	501	1	6	0	25.861	By MS/MS	By MS/MS	By MS/MS	0.66958	1.0186	25.794	2	1	Median	NaN	NaN	NaN	NaN	NaN	NaN	NaN	NaN	NaN	1
A0A076FR46;Q91V14;A0A0J9YUW1;Q91V14-2	A0A076FR46;Q91V14;A0A0J9YUW1;Q91V14-2	2;2;1;1	2;2;1;1	2;2;1;1	Solute carrier family 12 member 5	Slc12a5	;;;	4	2	2	2	0	2	0	0	2	0	0	2	0	3.7	3.7	3.7	125.6	1133	1133;1138;59;1115	1	2	0.0024038	2.0157		By MS/MS		NaN	NaN	NaN	0	0	Median	NaN	NaN	NaN	NaN	NaN	NaN	NaN	NaN	NaN	0
A0A087WRV4;A0A087WNM1;Q91Z67;A0A087WNR5	A0A087WRV4;A0A087WNM1;Q91Z67;A0A087WNR5	2;2;2;1	1;1;1;0	1;1;1;0	SLIT-ROBO Rho GTPase-activating protein 2	Srgap2	;;;	4	2	1	1	1	1	2	1	1	1	1	1	1	25.5	14.5	14.5	13.181	110	110;858;1071;55	1	5	0	4.6906	By MS/MS	By MS/MS	By MS/MS	NaN	NaN	NaN	0	0	Median	NaN	NaN	NaN	NaN	NaN	NaN	NaN	NaN	NaN	0
A0A087WNP6;Q4VAA2-2;Q4VAA2	A0A087WNP6;Q4VAA2-2;Q4VAA2	2;2;2	2;2;2	2;2;2	Protein CDV3	Cdv3	;;	3	2	2	2	1	0	2	1	0	2	1	0	2	12.8	12.8	12.8	24.196	235	235;236;281	1	3	0.020094	1.5097	By MS/MS		By MS/MS	NaN	NaN	NaN	0	0	Median	NaN	NaN	NaN	NaN	NaN	NaN	NaN	NaN	NaN	0
A0A087WNS0;A0A087WQK0;P27659	A0A087WNS0;A0A087WQK0;P27659	1;1;1	1;1;1	1;1;1	60S ribosomal protein L3	Rpl3	;;	3	1	1	1	1	1	1	1	1	1	1	1	1	5	5	5	19.773	180	180;188;403	1	3	0	16.443	By MS/MS	By MS/MS	By MS/MS	NaN	NaN	NaN	0	0	Median	NaN	NaN	NaN	NaN	NaN	NaN	NaN	NaN	NaN	0
A0A087WQE6;A0A087WNT1;P83940	A0A087WQE6;A0A087WNT1;P83940	1;1;1	1;1;1	1;1;1	Transcription elongation factor B polypeptide 1	Tceb1	;;	3	1	1	1	1	1	1	1	1	1	1	1	1	21.1	21.1	21.1	10.657	95	95;134;112	1	6	0	49.263	By MS/MS	By MS/MS	By MS/MS	NaN	NaN	NaN	0	0	Median	NaN	NaN	NaN	NaN	NaN	NaN	NaN	NaN	NaN	0
A0A087WNU5;A0A087WRP9;A0A087WRU2	A0A087WNU5	3;1;1	3;1;1	1;1;1		Ank3		3	3	3	1	2	0	2	2	0	2	1	0	0	1.6	1.6	0.4	315.42	2871	2871;178;851	1	4	0.004662	1.923	By MS/MS		By MS/MS	NaN	NaN	NaN	0	0	Median	NaN	NaN	NaN	NaN	NaN	NaN	NaN	NaN	NaN	0
Q62376;A0A1B0GRR8;Q62376-2;A0A1B0GR44;A0A1B0GSX5;A0A1B0GR50;A0A1B0GR69;A0A1B0GRV8	Q62376;A0A1B0GRR8;Q62376-2	5;3;3;2;1;1;1;1	5;3;3;2;1;1;1;1	5;3;3;2;1;1;1;1	U1 small nuclear ribonucleoprotein 70 kDa	Snrnp70	;;	8	5	5	5	5	3	3	5	3	3	5	3	3	14.7	14.7	14.7	51.991	448	448;168;166;116;84;86;109;111	1	20	0	73.644	By MS/MS	By MS/MS	By MS/MS	0.48052	1.0134	74.266	5	1	Median	0.34119	NaN	NaN	0.92822	NaN	NaN	103.86	NaN	NaN	3
A0A087WQF8;A0A087WP48;A0A087WS04;A0A087WS29;A0A087WQG4;A0A087WQD0;A0A087WNW3;A0A087WQI3;A0A087WPW5;A0A087WS23;A0A087WQ25;A0A087WRS1;A0A087WQQ5;A0A087WP85;A0A087WP14;A0A087WPX0;F8VQC7;Q61595-2;Q61595-12;Q61595-16;Q61595-3;Q61595-14;Q61595-6;Q61595-4;Q61595-9;Q61595-8;Q61595-13;Q61595-5;Q61595-15;Q61595-10;Q61595-7;Q61595-11;Q61595	A0A087WQF8;A0A087WP48;A0A087WS04;A0A087WS29;A0A087WQG4;A0A087WQD0;A0A087WNW3;A0A087WQI3;A0A087WPW5;A0A087WS23;A0A087WQ25;A0A087WRS1;A0A087WQQ5;A0A087WP85;A0A087WP14;A0A087WPX0;F8VQC7;Q61595-2;Q61595-12;Q61595-16;Q61595-3;Q61595-14;Q61595-6;Q61595-4;Q61595-9;Q61595-8;Q61595-13;Q61595-5;Q61595-15;Q61595-10;Q61595-7;Q61595-11;Q61595	1;1;1;1;1;1;1;1;1;1;1;1;1;1;1;1;1;1;1;1;1;1;1;1;1;1;1;1;1;1;1;1;1	1;1;1;1;1;1;1;1;1;1;1;1;1;1;1;1;1;1;1;1;1;1;1;1;1;1;1;1;1;1;1;1;1	1;1;1;1;1;1;1;1;1;1;1;1;1;1;1;1;1;1;1;1;1;1;1;1;1;1;1;1;1;1;1;1;1	Kinectin	Ktn1	;;;;;;;;;;;;;;;;;;;;;;;;;;;;;;;;	33	1	1	1	1	1	0	1	1	0	1	1	0	1.5	1.5	1.5	137.63	1200	1200;1223;1224;1228;1229;1247;1247;1252;1252;1253;1270;1275;1275;1275;1280;1304;1327;1200;1223;1224;1228;1229;1247;1247;1252;1252;1253;1275;1275;1275;1280;1304;1327	1	2	0	10.421	By MS/MS	By MS/MS		NaN	NaN	NaN	0	0	Median	NaN	NaN	NaN	NaN	NaN	NaN	NaN	NaN	NaN	0
A0A087WNZ7;G5E870;A0A087WRV6	A0A087WNZ7;G5E870;A0A087WRV6	2;2;1	2;2;1	2;2;1	E3 ubiquitin-protein ligase TRIP12	Trip12	;;	3	2	2	2	2	2	2	2	2	2	2	2	2	1.6	1.6	1.6	220.66	1992	1992;2025;830	1	6	0	8.4522	By MS/MS	By MS/MS	By MS/MS	NaN	NaN	NaN	0	0	Median	NaN	NaN	NaN	NaN	NaN	NaN	NaN	NaN	NaN	0
Q3TYE5;A0A087WP80;Q8BLK3	Q3TYE5;A0A087WP80;Q8BLK3	1;1;1	1;1;1	1;1;1	Limbic system-associated membrane protein	Lsamp	;;	3	1	1	1	1	1	1	1	1	1	1	1	1	4.7	4.7	4.7	37.31	338	338;355;341	1	6	0	63.185	By MS/MS	By MS/MS	By MS/MS	NaN	NaN	NaN	0	0	Median	NaN	NaN	NaN	NaN	NaN	NaN	NaN	NaN	NaN	0
P38647	P38647	16	15	14	Stress-70 protein, mitochondrial	Hspa9		1	16	15	14	11	11	12	11	10	12	10	9	11	26.7	26.7	24.4	73.46	679	679	1	38	0	17.331	By MS/MS	By MS/MS	By MS/MS	0.42568	1.012	90.711	17	4	Leave out requantified	0.38329	0.65707	0.42633	1.0698	0.89953	0.90766	17.45	129.89	29.157	6
A0A087WRK2;A0A0A6YWN0;A0A087WPB8;A0A087WQ64;A2RSY1-2;A2RSY1	A0A087WRK2;A0A0A6YWN0;A0A087WPB8;A0A087WQ64;A2RSY1-2;A2RSY1	1;1;1;1;1;1	1;1;1;1;1;1	1;1;1;1;1;1	KAT8 regulatory NSL complex subunit 3	Kansl3	;;;;;	6	1	1	1	0	0	1	0	0	1	0	0	1	22.2	22.2	22.2	8.3573	72	72;76;84;90;877;903	1	1	0.048619	1.1432			By MS/MS	NaN	NaN	NaN	0	0	Median	NaN	NaN	NaN	NaN	NaN	NaN	NaN	NaN	NaN	0
E0CY18;A0A087WPF5;Q91X58	E0CY18;A0A087WPF5;Q91X58	1;1;1	1;1;1	1;1;1	AN1-type zinc finger protein 2B	Zfand2b	;;	3	1	1	1	1	1	1	1	1	1	1	1	1	6.9	6.9	6.9	23.698	218	218;255;257	1	3	0.0053435	1.8841	By MS/MS	By MS/MS	By MS/MS	NaN	NaN	NaN	0	0	Median	NaN	NaN	NaN	NaN	NaN	NaN	NaN	NaN	NaN	0
A0A087WPP8;Q6AXH6;Q6AXD2;P62484;A0A087WR90;A0A087WRS3;A0A087WNU9	A0A087WPP8;Q6AXH6;Q6AXD2;P62484;A0A087WR90;A0A087WRS3	4;4;4;4;3;3;1	4;4;4;4;3;3;1	4;4;4;4;3;3;1	Abl interactor 2	Abi2	;;;;;	7	4	4	4	3	2	1	3	2	1	3	2	1	8	8	8	52.482	475	475;480;487;446;151;458;395	1	6	0	7.7399	By MS/MS	By MS/MS	By MS/MS	NaN	NaN	NaN	0	0	Median	NaN	NaN	NaN	NaN	NaN	NaN	NaN	NaN	NaN	0
A0A087WQ06;A0A1L1SQB0;A0A1L1SUS5;A0A087WRJ6;A0A1L1SRP9;A0A087WRH3;A0A1L1SQL8;A0A0R4J044;P57724	A0A087WQ06;A0A1L1SQB0;A0A1L1SUS5;A0A087WRJ6;A0A1L1SRP9;A0A087WRH3;A0A1L1SQL8;A0A0R4J044;P57724	1;1;1;1;1;1;1;1;1	1;1;1;1;1;1;1;1;1	1;1;1;1;1;1;1;1;1	Poly(rC)-binding protein 4	Pcbp4	;;;;;;;;	9	1	1	1	0	0	1	0	0	1	0	0	1	26	26	26	8.0351	77	77;141;149;150;158;197;222;403;403	1	1	0.047539	1.1623			By MS/MS	NaN	NaN	NaN	0	0	Median	NaN	NaN	NaN	NaN	NaN	NaN	NaN	NaN	NaN	0
E9QAN4;G3UW47;Q6TA13;E9Q9G6;A0A087WQE8;P33173	E9QAN4;G3UW47;Q6TA13;E9Q9G6;A0A087WQE8;P33173	3;3;3;3;3;3	3;3;3;3;3;3	3;3;3;3;3;3	Kinesin-like protein;Kinesin-like protein KIF1A	Kif1a	;;;;;	6	3	3	3	3	1	1	3	1	1	3	1	1	2.7	2.7	2.7	190.97	1689	1689;1697;1698;1698;1791;1695	1	5	0	3.5054	By MS/MS	By MS/MS	By MS/MS	NaN	NaN	NaN	0	0	Median	NaN	NaN	NaN	NaN	NaN	NaN	NaN	NaN	NaN	0
A0A087WQS3;Q8BRM2	A0A087WQS3;Q8BRM2	1;1	1;1	1;1	RAB6-interacting golgin	Gorab	;	2	1	1	1	1	0	0	1	0	0	1	0	0	6.8	6.8	6.8	17.724	161	161;368	1	1	0.022996	1.472	By MS/MS			NaN	NaN	NaN	0	0	Median	NaN	NaN	NaN	NaN	NaN	NaN	NaN	NaN	NaN	0
A0A0R4J093;Q9DBP5	A0A0R4J093;Q9DBP5	2;2	2;2	2;2	UMP-CMP kinase	Cmpk1	;	2	2	2	2	1	1	1	1	1	1	1	1	1	10.1	10.1	10.1	25.714	227	227;196	1	3	0.045814	1.1778	By MS/MS	By MS/MS	By MS/MS	0.81011	1.0114	16.282	2	0	Median	NaN	NaN	NaN	NaN	NaN	NaN	NaN	NaN	NaN	1
Q8BP92	Q8BP92	7	7	7	Reticulocalbin-2	Rcn2		1	7	7	7	4	6	4	4	6	4	4	6	4	35.3	35.3	35.3	37.27	320	320	1	14	0	13.418	By MS/MS	By MS/MS	By MS/MS	0.43614	1.0101	29.722	6	3	Median	0.50886	NaN	0.38604	1.2838	NaN	0.7192	25.712	NaN	4.7223	3
A0A087WRF2;Q8BXK8;E9Q3K3	A0A087WRF2;Q8BXK8;E9Q3K3	2;2;1	1;1;1	1;1;1	Arf-GAP with GTPase, ANK repeat and PH domain-containing protein 1	Agap1	;;	3	2	1	1	1	2	1	1	1	0	1	1	0	3.7	1.7	1.7	89.02	804	804;857;1056	1	2	0.014025	1.6504	By MS/MS	By MS/MS	By matching	NaN	NaN	NaN	0	0	Median	NaN	NaN	NaN	NaN	NaN	NaN	NaN	NaN	NaN	0
H7BX22;P34022	H7BX22;P34022	2;2	2;2	2;2	Ran-specific GTPase-activating protein	Ranbp1	;	2	2	2	2	2	1	1	2	1	1	2	1	1	23.5	23.5	23.5	17.887	153	153;203	1	5	0	3.853	By MS/MS	By MS/MS	By MS/MS	0.4881	1.0084	20.726	4	1	Median	0.62262	NaN	NaN	1.187	NaN	NaN	15.742	NaN	NaN	2
A0A087WSI9;Q3TWS4;E9Q9A3;E9QQ05;A0A5F8MPL3;E9QLK9;Q61548-3;Q61548-2;Q61548	A0A087WSI9;Q3TWS4;E9Q9A3;E9QQ05;A0A5F8MPL3;E9QLK9;Q61548-3;Q61548-2;Q61548	1;1;1;1;1;1;1;1;1	1;1;1;1;1;1;1;1;1	1;1;1;1;1;1;1;1;1	Clathrin coat assembly protein AP180	Snap91	;;;;;;;;	9	1	1	1	1	1	1	1	1	1	1	1	1	6.8	6.8	6.8	24.71	219	219;582;838;868;894;901;868;896;901	1	3	0.04989	1.1335	By MS/MS	By MS/MS	By MS/MS	NaN	NaN	NaN	0	0	Median	NaN	NaN	NaN	NaN	NaN	NaN	NaN	NaN	NaN	0
A0A087WSS1;G3X9J4;E9QM90;Q148V7-2;Q148V7;A0A087WRM8;Q148V7-3	A0A087WSS1;G3X9J4;E9QM90;Q148V7-2;Q148V7;A0A087WRM8;Q148V7-3	4;4;4;4;4;3;2	4;4;4;4;4;3;2	4;4;4;4;4;3;2	LisH domain and HEAT repeat-containing protein KIAA1468	2310035C23Rik;Kiaa1468	;;;;;;	7	4	4	4	3	2	3	3	2	3	3	2	3	4.4	4.4	4.4	131.87	1192	1192;1216;1216;1192;1216;354;968	1	8	0	5.2686	By MS/MS	By MS/MS	By MS/MS	NaN	NaN	NaN	0	0	Median	NaN	NaN	NaN	NaN	NaN	NaN	NaN	NaN	NaN	0
A0A0A0MQB7;A0A0A0MQ92;Q9WTS5	A0A0A0MQB7;A0A0A0MQ92;Q9WTS5	1;1;1	1;1;1	1;1;1	Teneurin-2;Ten-2, soluble form;Ten-2 intracellular domain	Tenm2	;;	3	1	1	1	1	0	0	1	0	0	1	0	0	0.5	0.5	0.5	306.55	2764	2764;2765;2764	1	1	0.048753	1.1473	By MS/MS			NaN	NaN	NaN	0	0	Median	NaN	NaN	NaN	NaN	NaN	NaN	NaN	NaN	NaN	0
A0A0A0MQA5;P68368;A0A087WRB4;A0A087WQS4;A0A087WSB0;A0A087WSL5	A0A0A0MQA5;P68368	23;23;3;3;1;1	1;1;1;1;1;1	1;1;1;1;1;1	Tubulin alpha-4A chain	Tuba4a	;	6	23	1	1	18	22	19	1	1	1	1	1	1	38.8	3.1	3.1	52.793	477	477;448;100;125;81;89	1	5	0.010021	1.7005	By MS/MS	By MS/MS	By MS/MS	NaN	NaN	NaN	0	0	Median	NaN	NaN	NaN	NaN	NaN	NaN	NaN	NaN	NaN	0
A2AHC4;A0A0A0MQE5;A2AHC3-2;A2AHC3	A2AHC4;A0A0A0MQE5;A2AHC3-2;A2AHC3	1;1;1;1	1;1;1;1	1;1;1;1	Calmodulin-regulated spectrin-associated protein 1	Camsap1	;;;	4	1	1	1	1	1	0	1	1	0	1	1	0	1	1	1	119.73	1077	1077;1582;1082;1581	1	2	0.02184	1.4806	By MS/MS	By MS/MS		NaN	NaN	NaN	0	0	Median	NaN	NaN	NaN	NaN	NaN	NaN	NaN	NaN	NaN	0
Q8K310;A0A494BAZ2;A0A494B9B1;A0A494B968;A0A494B9C9;A0A494B8Y5;A0A494BB50;A0A494BAD4;A0A494B9Q4;A0A494BAL7;A0A494BAC5;A0A494B9X1;A0A494BAZ7	Q8K310;A0A494BAZ2	14;13;5;3;3;3;2;2;1;1;1;1;1	14;13;5;3;3;3;2;2;1;1;1;1;1	14;13;5;3;3;3;2;2;1;1;1;1;1	Matrin-3	Matr3	;	13	14	14	14	13	11	10	13	11	10	13	11	10	19.5	19.5	19.5	94.629	846	846;385;155;60;61;87;33;558;91;102;121;403;508	1	52	0	186.28	By MS/MS	By MS/MS	By MS/MS	0.47949	1.0059	203.5	10	0	Leave out requantified	0.28613	0.62502	0.36659	0.80149	0.9585	0.86561	58.614	154.02	269.21	3
A0A0A0MQF5;Q8K2H2;F6VDQ9	A0A0A0MQF5;Q8K2H2;F6VDQ9	2;2;1	2;2;1	2;2;1	OTU domain-containing protein 6B	Otud6b	;;	3	2	2	2	2	1	2	2	1	2	2	1	2	9.2	9.2	9.2	37.187	325	325;294;110	1	5	0	2.8521	By MS/MS	By MS/MS	By MS/MS	NaN	NaN	NaN	0	0	Median	NaN	NaN	NaN	NaN	NaN	NaN	NaN	NaN	NaN	0
A0A0A0MQM0;P63242;J3QPS8	A0A0A0MQM0;P63242;J3QPS8	3;3;2	3;3;2	3;3;2	Eukaryotic translation initiation factor 5A;Eukaryotic translation initiation factor 5A-1	Eif5a	;;	3	3	3	3	2	2	3	2	2	3	2	2	3	32.9	32.9	32.9	16.302	149	149;154;76	1	10	0	133.28	By MS/MS	By MS/MS	By MS/MS	NaN	NaN	NaN	0	0	Median	NaN	NaN	NaN	NaN	NaN	NaN	NaN	NaN	NaN	0
A0A0A0MQN8;H3BIX4;Z4YLB7;P97300-3;P97300-1;P97300	A0A0A0MQN8;H3BIX4;Z4YLB7;P97300-3;P97300-1;P97300	2;2;2;2;2;2	2;2;2;2;2;2	2;2;2;2;2;2	Neuroplastin	Nptn	;;;;;	6	2	2	2	1	0	2	1	0	2	1	0	2	15.6	15.6	15.6	13.163	122	122;221;277;277;281;397	1	3	0.029004	1.3985	By MS/MS		By MS/MS	NaN	NaN	NaN	0	0	Median	NaN	NaN	NaN	NaN	NaN	NaN	NaN	NaN	NaN	0
P50516;P50516-2;D3Z1B9;D3YWH3;D3YZ23	P50516;P50516-2;D3Z1B9	10;8;5;4;2	10;8;5;4;2	10;8;5;4;2	V-type proton ATPase catalytic subunit A	Atp6v1a	;;	5	10	10	10	7	8	8	7	8	8	7	8	8	19.4	19.4	19.4	68.325	617	617;509;237;196;77	1	31	0	39.579	By MS/MS	By MS/MS	By MS/MS	0.69396	1.0054	48.592	10	3	Leave out requantified	0.69036	0.46135	0.35867	1.8615	0.69353	0.81658	79.723	46.474	31.897	3
A0A338P799;A0A2R8VH83;A0A140T8K9;A0A0A6YVS6;A0A0J9YVH8;A0A0J9YUM2;A0A2R8VHH2;J3QQ18;F6SEU4	A0A338P799;A0A2R8VH83;A0A140T8K9;A0A0A6YVS6;A0A0J9YVH8;A0A0J9YUM2;A0A2R8VHH2;J3QQ18;F6SEU4	2;2;2;2;2;2;2;2;2	2;2;2;2;2;2;2;2;2	2;2;2;2;2;2;2;2;2	Ras/Rap GTPase-activating protein SynGAP	Syngap1	;;;;;;;;	9	2	2	2	2	1	0	2	1	0	2	1	0	2.7	2.7	2.7	128.23	1167	1167;1246;1281;1281;1282;1289;1305;1308;1340	1	3	0	2.7655	By MS/MS	By MS/MS		NaN	NaN	NaN	0	0	Median	NaN	NaN	NaN	NaN	NaN	NaN	NaN	NaN	NaN	0
A0A0A6YVU8;Q9JKV1;D3YUD8	A0A0A6YVU8;Q9JKV1;D3YUD8	2;2;1	2;2;1	2;2;1	Proteasomal ubiquitin receptor ADRM1	Gm9774;Adrm1	;;	3	2	2	2	1	1	2	1	1	2	1	1	2	7.6	7.6	7.6	42.147	407	407;407;309	1	4	0	131.26	By MS/MS	By MS/MS	By MS/MS	NaN	NaN	NaN	0	0	Median	NaN	NaN	NaN	NaN	NaN	NaN	NaN	NaN	NaN	0
A0A0A6YXC8;E9QKR1;A0A0A6YW06;J3QNM3;E9QKQ9;E9QLZ9;Q03173-6;Q03173-3;Q03173-4;Q03173-5;Q03173;Q03173-2	A0A0A6YXC8;E9QKR1;A0A0A6YW06;J3QNM3;E9QKQ9;E9QLZ9;Q03173-6;Q03173-3;Q03173-4;Q03173-5;Q03173;Q03173-2	3;3;3;3;3;3;3;3;3;3;3;2	3;3;3;3;3;3;3;3;3;3;3;2	3;3;3;3;3;3;3;3;3;3;3;2	Protein enabled homolog	Enah	;;;;;;;;;;;	12	3	3	3	2	3	3	2	3	3	2	3	3	10.5	10.5	10.5	58.35	524	524;562;785;789;789;804;507;541;783;787;802;390	1	11	0	41.608	By MS/MS	By MS/MS	By MS/MS	NaN	NaN	NaN	0	0	Median	NaN	NaN	NaN	NaN	NaN	NaN	NaN	NaN	NaN	0
P0DP28;P0DP27;P0DP26;A0A3Q4EHJ0;Q9D6P8;A0A1Y7VK66;G3UX57	P0DP28;P0DP27;P0DP26;A0A3Q4EHJ0;Q9D6P8	10;10;10;8;5;4;2	10;10;10;8;5;4;2	10;10;10;8;5;4;2	Calmodulin-like protein 3	Calml3	;;;;	7	10	10	10	7	10	8	7	10	8	7	10	8	57.7	57.7	57.7	16.837	149	149;149;149;113;149;115;39	1	89	0	323.31	By MS/MS	By MS/MS	By MS/MS	0.52811	1.005	24.934	72	21	Leave out requantified	0.47153	0.61655	0.39003	1.3216	0.8833	1.0207	70.831	29.593	17.035	20
Q76MZ3;H3BLQ0;H3BLE7;Q3TTF6;H3BKU1;G3UWS4;Q7TNP2;G3UWL2;H3BIV7;G3UXQ1;H3BK50	Q76MZ3	12;3;3;3;3;3;3;2;2;1;1	12;3;3;3;3;3;3;2;2;1;1	12;3;3;3;3;3;3;2;2;1;1	Serine/threonine-protein phosphatase 2A 65 kDa regulatory subunit A alpha isoform	Ppp2r1a		11	12	12	12	9	5	5	9	5	5	9	5	5	28.4	28.4	28.4	65.322	589	589;556;603;658;667;694;601;143;474;88;93	1	27	0	28.228	By MS/MS	By MS/MS	By MS/MS	0.45571	1.0047	12.994	9	1	Leave out requantified	0.46176	0.55699	0.44501	1.2878	0.80828	1.0252	6.4873	8.5935	5.0586	3
A0A0A6YWA9;P08752	A0A0A6YWA9;P08752	3;3	3;3	3;3	Guanine nucleotide-binding protein G(i) subunit alpha-2	Gnai2	;	2	3	3	3	3	2	3	3	2	3	3	2	3	21.2	21.2	21.2	18.475	160	160;355	1	10	0	40.488	By MS/MS	By MS/MS	By MS/MS	NaN	NaN	NaN	0	0	Median	NaN	NaN	NaN	NaN	NaN	NaN	NaN	NaN	NaN	0
E9QNQ4;A0A0A6YWG7;Q8CHG7	E9QNQ4;A0A0A6YWG7;Q8CHG7	2;2;2	2;2;2	2;2;2	Rap guanine nucleotide exchange factor 2	Rapgef2	;;	3	2	2	2	1	0	1	1	0	1	1	0	1	3.1	3.1	3.1	166.43	1494	1494;1644;1496	1	2	0.045455	1.1857	By MS/MS		By MS/MS	NaN	NaN	NaN	0	0	Median	NaN	NaN	NaN	NaN	NaN	NaN	NaN	NaN	NaN	0
A0A0A6YX33;A0A0A6YWI6;A0A0A6YX71;Q6PGN3-6;Q6PGN3-5;Q6PGN3-4;Q6PGN3-2;Q6PGN3;Q6PGN3-3	A0A0A6YX33;A0A0A6YWI6;A0A0A6YX71;Q6PGN3-6;Q6PGN3-5;Q6PGN3-4;Q6PGN3-2;Q6PGN3;Q6PGN3-3	3;3;3;3;3;3;3;3;3	3;3;3;3;3;3;3;3;3	3;3;3;3;3;3;3;3;3	Serine/threonine-protein kinase DCLK2	Dclk2	;;;;;;;;	9	3	3	3	0	1	2	0	1	2	0	1	2	6.3	6.3	6.3	64.926	591	591;641;711;708;714;715;755;756;771	1	3	0	2.8262		By MS/MS	By MS/MS	NaN	NaN	NaN	0	0	Median	NaN	NaN	NaN	NaN	NaN	NaN	NaN	NaN	NaN	0
P26883;F6X9I3	P26883;F6X9I3	2;1	2;1	2;1	Peptidyl-prolyl cis-trans isomerase FKBP1A;Peptidyl-prolyl cis-trans isomerase	Fkbp1a	;	2	2	2	2	2	2	2	2	2	2	2	2	2	25	25	25	11.922	108	108;161	1	11	0	22.423	By MS/MS	By MS/MS	By MS/MS	0.53308	1.001	248.03	2	0	Median	NaN	NaN	NaN	NaN	NaN	NaN	NaN	NaN	NaN	1
A0A0A6YY37;A0A0A6YY09;A0A0A6YWY8;F8VPK8	A0A0A6YY37;A0A0A6YY09;A0A0A6YWY8;F8VPK8	1;1;1;1	1;1;1;1	1;1;1;1		Pcdh9	;;;	4	1	1	1	0	1	1	0	1	1	0	1	1	1.7	1.7	1.7	114.31	1038	1038;1195;1203;1237	1	2	0.010029	1.704		By MS/MS	By MS/MS	NaN	NaN	NaN	0	0	Median	NaN	NaN	NaN	NaN	NaN	NaN	NaN	NaN	NaN	0
A0A0A6YX02;Q9CQ22	A0A0A6YX02;Q9CQ22	1;1	1;1	1;1	Ragulator complex protein LAMTOR1	Lamtor1	;	2	1	1	1	1	0	1	1	0	1	1	0	1	16.9	16.9	16.9	15.738	142	142;161	1	2	0.00092421	2.4847	By MS/MS		By MS/MS	NaN	NaN	NaN	0	0	Median	NaN	NaN	NaN	NaN	NaN	NaN	NaN	NaN	NaN	0
A0A0A6YX05;P14094	A0A0A6YX05;P14094	1;1	1;1	1;1	Sodium/potassium-transporting ATPase subunit beta-1	Atp1b1	;	2	1	1	1	1	1	1	1	1	1	1	1	1	8.3	8.3	8.3	15.253	132	132;304	1	3	0	5.5517	By MS/MS	By MS/MS	By MS/MS	NaN	NaN	NaN	0	0	Median	NaN	NaN	NaN	NaN	NaN	NaN	NaN	NaN	NaN	0
A0A0A6YX73;Q8K1M3;P12367;A0A0A6YY28	A0A0A6YX73;Q8K1M3;P12367	5;5;4;2	4;4;3;2	4;4;3;2	cAMP-dependent protein kinase type II-alpha regulatory subunit	Prkar2a	;;	4	5	4	4	3	4	5	2	3	4	2	3	4	23.7	19.7	19.7	43.165	380	380;402;401;200	1	10	0	7.8415	By MS/MS	By MS/MS	By MS/MS	NaN	NaN	NaN	0	0	Median	NaN	NaN	NaN	NaN	NaN	NaN	NaN	NaN	NaN	0
A0A0A6YXG0;Q9JKK1-2;Q9JKK1	A0A0A6YXG0;Q9JKK1-2;Q9JKK1	3;3;3	3;3;3	3;3;3	Syntaxin-6	Stx6	;;	3	3	3	3	2	1	1	2	1	1	2	1	1	17.6	17.6	17.6	22.569	199	199;255;255	1	4	0	3.2342	By MS/MS	By MS/MS	By MS/MS	NaN	NaN	NaN	0	0	Median	NaN	NaN	NaN	NaN	NaN	NaN	NaN	NaN	NaN	0
Q62167;P16381;Q62095	Q62167;P16381	9;5;4	8;4;3	8;4;3	ATP-dependent RNA helicase DDX3X;Putative ATP-dependent RNA helicase Pl10	Ddx3x;D1Pas1	;	3	9	8	8	5	6	3	5	5	3	5	5	3	19.5	17.8	17.8	73.101	662	662;660;658	1	13	0	100.22	By MS/MS	By MS/MS	By MS/MS	0.3616	1.0002	34.309	2	1	Median	0.3616	NaN	NaN	1.0002	NaN	NaN	34.309	NaN	NaN	2
A0A0G2JDF1;A0A0G2JDN3;Q99MR6-3;Q99MR6-4;Q99MR6-2;Q99MR6	A0A0G2JDF1;A0A0G2JDN3;Q99MR6-3;Q99MR6-4;Q99MR6-2;Q99MR6	1;1;1;1;1;1	1;1;1;1;1;1	1;1;1;1;1;1	Serrate RNA effector molecule homolog	Srrt	;;;;;	6	1	1	1	1	0	0	1	0	0	1	0	0	4.2	4.2	4.2	26.568	239	239;467;864;868;871;875	1	1	0.036571	1.3083	By MS/MS			NaN	NaN	NaN	0	0	Median	NaN	NaN	NaN	NaN	NaN	NaN	NaN	NaN	NaN	0
A0A0G2JDI0;A0A0G2JEG0;A0A0G2JFX8;D3YV77;Q3UEB4;Q9R008	A0A0G2JDI0;A0A0G2JEG0;A0A0G2JFX8;D3YV77;Q3UEB4;Q9R008	1;1;1;1;1;1	1;1;1;1;1;1	1;1;1;1;1;1	Mevalonate kinase	Mvk	;;;;;	6	1	1	1	0	1	1	0	1	1	0	1	1	15.4	15.4	15.4	14.678	136	136;226;238;266;407;395	1	2	0.03796	1.2872		By MS/MS	By MS/MS	NaN	NaN	NaN	0	0	Median	NaN	NaN	NaN	NaN	NaN	NaN	NaN	NaN	NaN	0
A0A0G2JDN7;E9PZ43;P27546-4;A0A140T8T5;A0A0G2JFH2;A0A0G2JFT4;A0A0G2JFK3;A0A0G2JDY5	A0A0G2JDN7;E9PZ43;P27546-4;A0A140T8T5;A0A0G2JFH2;A0A0G2JFT4	7;7;7;5;5;4;2;1	1;1;1;0;0;0;0;0	1;1;1;0;0;0;0;0	Microtubule-associated protein;Microtubule-associated protein 4	Map4	;;;;;	8	7	1	1	5	5	4	1	0	0	1	0	0	10.1	1.4	1.4	94.517	902	902;933;902;414;1441;276;207;220	1	1	0.042899	1.2372	By MS/MS	By matching	By matching	NaN	NaN	NaN	0	0	Median	NaN	NaN	NaN	NaN	NaN	NaN	NaN	NaN	NaN	0
A0A0H2UH17;A0A0G2JDV6;Q80X50-2;Q80X50-3;Q80X50-4;Q80X50;Q80X50-5;A0A0G2JE24;A0A0G2JDT1;A0A0G2JGD0;A0A0G2JG47;A0A0G2JFN7	A0A0H2UH17;A0A0G2JDV6;Q80X50-2;Q80X50-3;Q80X50-4;Q80X50;Q80X50-5	3;3;3;3;3;3;3;1;1;1;1;1	3;3;3;3;3;3;3;1;1;1;1;1	3;3;3;3;3;3;3;1;1;1;1;1	Ubiquitin-associated protein 2-like	Ubap2l	;;;;;;	12	3	3	3	1	2	3	1	2	3	1	2	3	5.6	5.6	5.6	103.94	983	983;1067;1014;1068;1105;1107;1112;50;57;81;105;497	1	6	0	39.853	By MS/MS	By MS/MS	By MS/MS	NaN	NaN	NaN	0	0	Median	NaN	NaN	NaN	NaN	NaN	NaN	NaN	NaN	NaN	0
A0A0G2JE08;A0A0G2JFB2;Q80VL1;A0A0G2JFP5;A0A0G2JFE0	A0A0G2JE08;A0A0G2JFB2;Q80VL1;A0A0G2JFP5;A0A0G2JFE0	2;2;2;1;1	2;2;2;1;1	2;2;2;1;1	Tudor and KH domain-containing protein	Tdrkh	;;;;	5	2	2	2	1	2	0	1	2	0	1	2	0	11.5	11.5	11.5	32.45	296	296;556;560;140;515	1	3	0	2.6349	By MS/MS	By MS/MS		NaN	NaN	NaN	0	0	Median	NaN	NaN	NaN	NaN	NaN	NaN	NaN	NaN	NaN	0
A0A0G2JEA9;A0A0G2JFX7;Q9CWZ3-2;Q9CWZ3	A0A0G2JEA9;A0A0G2JFX7;Q9CWZ3-2;Q9CWZ3	1;1;1;1	1;1;1;1	1;1;1;1	RNA-binding protein 8A	Rbm8a	;;;	4	1	1	1	1	1	1	1	1	1	1	1	1	15.2	15.2	15.2	14.502	125	125;171;173;174	1	7	0	7.3854	By MS/MS	By MS/MS	By MS/MS	NaN	NaN	NaN	0	0	Median	NaN	NaN	NaN	NaN	NaN	NaN	NaN	NaN	NaN	0
Q3U4F0;Q91V61-2;Q91V61;A0A494BB84	Q3U4F0;Q91V61-2;Q91V61;A0A494BB84	5;5;5;3	5;5;5;3	4;4;4;2	Sideroflexin-3	Sfxn3	;;;	4	5	5	4	5	3	5	5	3	5	4	3	4	25.3	25.3	22.1	30.951	281	281;288;321;110	1	14	0	104.39	By MS/MS	By MS/MS	By MS/MS	0.65308	1.0001	48.808	2	1	Median	NaN	NaN	NaN	NaN	NaN	NaN	NaN	NaN	NaN	0
A0A0H2UH27;A0A0G2JEP0;Q61584-2;Q61584-5;Q61584-6;Q61584-4;Q61584-3;Q61584	A0A0H2UH27;A0A0G2JEP0;Q61584-2;Q61584-5;Q61584-6;Q61584-4;Q61584-3;Q61584	1;1;1;1;1;1;1;1	1;1;1;1;1;1;1;1	1;1;1;1;1;1;1;1	Fragile X mental retardation syndrome-related protein 1	Fxr1	;;;;;;;	8	1	1	1	1	1	1	1	1	1	1	1	1	5.5	5.5	5.5	51.014	454	454;568;539;621;648;650;677;677	1	3	0	9.6549	By MS/MS	By MS/MS	By MS/MS	NaN	NaN	NaN	0	0	Median	NaN	NaN	NaN	NaN	NaN	NaN	NaN	NaN	NaN	0
A0A1L1SVG1;A0A0R4J169;A0A1L1SQW1;E9QN52;A0A0G2JEP4;A0A0G2JFV5;A0A1L1SSC0;A0A668KLE1;A0A0G2JEF6;A0A0G2JGZ1;A0A0G2JDR6;Q91WK0-2;Q91WK0	A0A1L1SVG1;A0A0R4J169;A0A1L1SQW1;E9QN52;A0A0G2JEP4;A0A0G2JFV5;A0A1L1SSC0;A0A668KLE1;A0A0G2JEF6;A0A0G2JGZ1;A0A0G2JDR6;Q91WK0-2;Q91WK0	2;2;2;2;2;2;2;2;1;1;1;1;1	2;2;2;2;2;2;2;2;1;1;1;1;1	2;2;2;2;2;2;2;2;1;1;1;1;1	Leucine-rich repeat flightless-interacting protein 2	Lrrfip2	;;;;;;;;;;;;	13	2	2	2	1	1	0	1	1	0	1	1	0	7.8	7.8	7.8	42.382	373	373;400;403;415;424;437;670;722;149;173;173;400;415	1	2	0.0099857	1.6928	By MS/MS	By MS/MS		NaN	NaN	NaN	0	0	Median	NaN	NaN	NaN	NaN	NaN	NaN	NaN	NaN	NaN	0
A0A0G2JF72;Q8JZN2;Q91W50	A0A0G2JF72;Q8JZN2;Q91W50	3;3;3	3;3;3	3;3;3	Cold shock domain-containing protein E1	Csde1	;;	3	3	3	3	2	3	1	2	3	1	2	3	1	6.1	6.1	6.1	74.482	668	668;767;798	1	8	0	4.1814	By MS/MS	By MS/MS	By MS/MS	NaN	NaN	NaN	0	0	Median	NaN	NaN	NaN	NaN	NaN	NaN	NaN	NaN	NaN	0
A0A0G2JG60;Q6P9Z1;A0A2R8VHB7;A0A2R8VI28;A0A2R8VI06;A0A2R8VKP3;Q99JR8-2;Q61466;Q99JR8	A0A0G2JG60;Q6P9Z1;A0A2R8VHB7;A0A2R8VI28;A0A2R8VI06;A0A2R8VKP3;Q99JR8-2;Q61466;Q99JR8	2;2;1;1;1;1;1;1;1	2;2;1;1;1;1;1;1;1	2;2;1;1;1;1;1;1;1	SWI/SNF-related matrix-associated actin-dependent regulator of chromatin subfamily D member 3;SWI/SNF-related matrix-associated actin-dependent regulator of chromatin subfamily D member 2;SWI/SNF-related matrix-associated actin-dependent regulator of chromatin subfamily D member 1	Smarcd3;Smarcd2;Smarcd1	;;;;;;;;	9	2	2	2	2	2	0	2	2	0	2	2	0	8.8	8.8	8.8	51.96	454	454;483;95;98;175;474;484;515;531	1	5	0	4.6633	By MS/MS	By MS/MS		NaN	NaN	NaN	0	0	Median	NaN	NaN	NaN	NaN	NaN	NaN	NaN	NaN	NaN	0
A0A0G2JGR7;Q99MR1	A0A0G2JGR7;Q99MR1	2;2	2;2	2;2	PERQ amino acid-rich with GYF domain-containing protein 1	Gigyf1	;	2	2	2	2	0	1	2	0	1	2	0	1	2	11.8	11.8	11.8	25.65	229	229;1044	1	3	0.006056	1.8636		By MS/MS	By MS/MS	NaN	NaN	NaN	0	0	Median	NaN	NaN	NaN	NaN	NaN	NaN	NaN	NaN	NaN	0
A0A0G2JGY9;Q7TME0	A0A0G2JGY9;Q7TME0	1;1	1;1	1;1	Lipid phosphate phosphatase-related protein type 4	Lppr4	;	2	1	1	1	0	1	1	0	1	1	0	1	1	1.6	1.6	1.6	76.746	707	707;766	1	2	0.044495	1.1954		By MS/MS	By MS/MS	NaN	NaN	NaN	0	0	Median	NaN	NaN	NaN	NaN	NaN	NaN	NaN	NaN	NaN	0
A0A0J9YU05;O88342	A0A0J9YU05;O88342	1;1	1;1	1;1	WD repeat-containing protein 1	Wdr1	;	2	1	1	1	1	0	0	1	0	0	1	0	0	5.7	5.7	5.7	36.414	333	333;606	1	1	0.0031348	1.9516	By MS/MS			NaN	NaN	NaN	0	0	Median	NaN	NaN	NaN	NaN	NaN	NaN	NaN	NaN	NaN	0
A0A0J9YU92;Q8VDH1-2;Q8VDH1	A0A0J9YU92;Q8VDH1-2;Q8VDH1	1;1;1	1;1;1	1;1;1	F-box only protein 21	Fbxo21	;;	3	1	1	1	1	1	1	1	1	1	1	1	1	4.6	4.6	4.6	59.063	504	504;620;627	1	3	0	3.0914	By MS/MS	By MS/MS	By MS/MS	NaN	NaN	NaN	0	0	Median	NaN	NaN	NaN	NaN	NaN	NaN	NaN	NaN	NaN	0
Q922Y1;A0A498WFS2	Q922Y1;A0A498WFS2	4;3	4;3	4;3	UBX domain-containing protein 1	Ubxn1	;	2	4	4	4	4	1	0	4	1	0	4	1	0	22.6	22.6	22.6	33.572	297	297;262	1	6	0	4.6622	By MS/MS	By matching		0.73514	0.99926	51.676	2	0	Median	NaN	NaN	NaN	NaN	NaN	NaN	NaN	NaN	NaN	1
A0A0J9YUI1;D3Z4U3;P61087;F8WIC2	A0A0J9YUI1;D3Z4U3;P61087;F8WIC2	2;2;2;1	2;2;2;1	2;2;2;1	Ubiquitin-conjugating enzyme E2 K	Ube2k	;;;	4	2	2	2	0	2	1	0	2	1	0	2	1	19.4	19.4	19.4	15.81	139	139;157;200;57	1	3	0	2.7796		By MS/MS	By MS/MS	NaN	NaN	NaN	0	0	Median	NaN	NaN	NaN	NaN	NaN	NaN	NaN	NaN	NaN	0
A0A0J9YUQ8;P13020-2;P13020	A0A0J9YUQ8;P13020-2;P13020	1;1;1	1;1;1	1;1;1	Gelsolin	Gsn	;;	3	1	1	1	0	1	0	0	1	0	0	1	0	3.9	3.9	3.9	62.354	568	568;731;780	1	1	0.045789	1.1775		By MS/MS		NaN	NaN	NaN	0	0	Median	NaN	NaN	NaN	NaN	NaN	NaN	NaN	NaN	NaN	0
A0A0J9YUS5;E9PVC6;E9Q9E1;E9PVC5;Q6NZJ6-2;Q6NZJ6	A0A0J9YUS5;E9PVC6;E9Q9E1;E9PVC5;Q6NZJ6-2;Q6NZJ6	2;2;2;2;2;2	2;2;2;2;2;2	2;2;2;2;2;2	Eukaryotic translation initiation factor 4 gamma 1	Eif4g1	;;;;;	6	2	2	2	1	0	2	1	0	2	1	0	2	1.9	1.9	1.9	145.31	1303	1303;1553;1593;1594;1586;1600	1	3	0.0026408	2.2832	By MS/MS		By MS/MS	NaN	NaN	NaN	0	0	Median	NaN	NaN	NaN	NaN	NaN	NaN	NaN	NaN	NaN	0
A0A0J9YVD2;B9EKR1;B2RXS8	A0A0J9YVD2;B9EKR1;B2RXS8	2;2;1	2;2;1	2;2;1	Receptor-type tyrosine-protein phosphatase zeta;Protein-tyrosine-phosphatase	Ptprz1	;;	3	2	2	2	1	1	2	1	1	2	1	1	2	1.9	1.9	1.9	174.99	1612	1612;2312;1463	1	4	0	8.0258	By MS/MS	By MS/MS	By MS/MS	NaN	NaN	NaN	0	0	Median	NaN	NaN	NaN	NaN	NaN	NaN	NaN	NaN	NaN	0
A0A0N4SUH8;Q9QZ23	A0A0N4SUH8;Q9QZ23	1;1	1;1	1;1	NFU1 iron-sulfur cluster scaffold homolog, mitochondrial	Nfu1	;	2	1	1	1	1	1	1	1	1	1	1	1	1	5.9	5.9	5.9	28.654	256	256;255	1	3	0.010043	1.7105	By MS/MS	By MS/MS	By MS/MS	NaN	NaN	NaN	0	0	Median	NaN	NaN	NaN	NaN	NaN	NaN	NaN	NaN	NaN	0
D3Z6E4;A0A0N4SUX5;P17183	D3Z6E4;A0A0N4SUX5;P17183	4;4;4	2;2;2	2;2;2	Enolase;Gamma-enolase	Eno2	;;	3	4	2	2	4	3	4	2	1	2	2	1	2	19.4	8.3	8.3	34.804	315	315;391;434	1	5	0.00091996	2.4693	By MS/MS	By MS/MS	By MS/MS	NaN	NaN	NaN	0	0	Median	NaN	NaN	NaN	NaN	NaN	NaN	NaN	NaN	NaN	0
A0A0N4SWH0;Q4VBG2;A0A0R4J0S6;E9PZ12;A0A0N4SUZ0;Q6RHR9-2;Q6RHR9-3;Q6RHR9	A0A0N4SWH0;Q4VBG2;A0A0R4J0S6;E9PZ12;A0A0N4SUZ0;Q6RHR9-2;Q6RHR9-3;Q6RHR9	2;2;2;2;2;2;2;2	2;2;2;2;2;2;2;2	2;2;2;2;2;2;2;2	Membrane-associated guanylate kinase, WW and PDZ domain-containing protein 1	Magi1	;;;;;;;	8	2	2	2	0	2	0	0	2	0	0	2	0	3.5	3.5	3.5	110.79	1020	1020;1115;1171;1255;1280;1172;1237;1471	1	2	0.01	1.6989		By MS/MS		NaN	NaN	NaN	0	0	Median	NaN	NaN	NaN	NaN	NaN	NaN	NaN	NaN	NaN	0
A0A0N4SUZ1;A0A0N4SV64;A0A1D5RME9;A0A5F8MPF3;A0A5F8MPN4;A0A5F8MPU7;Q8CJ19-2;Q8CJ19-3;Q8CJ19	A0A0N4SUZ1;A0A0N4SV64;A0A1D5RME9;A0A5F8MPF3;A0A5F8MPN4;A0A5F8MPU7;Q8CJ19-2;Q8CJ19-3;Q8CJ19	1;1;1;1;1;1;1;1;1	1;1;1;1;1;1;1;1;1	1;1;1;1;1;1;1;1;1	Protein-methionine sulfoxide oxidase MICAL3	Mical3	;;;;;;;;	9	1	1	1	1	0	0	1	0	0	1	0	0	6	6	6	24.296	216	216;268;451;1968;2014;2044;774;864;1993	1	1	0.031657	1.3822	By MS/MS			NaN	NaN	NaN	0	0	Median	NaN	NaN	NaN	NaN	NaN	NaN	NaN	NaN	NaN	0
P21107-2;D3Z6I8;E9Q7Q3;D3Z2H9	P21107-2;D3Z6I8;E9Q7Q3;D3Z2H9	13;11;11;9	13;11;11;9	7;7;7;3	Tropomyosin alpha-3 chain	Tpm3;Tpm3-rs7	;;;	4	13	13	7	13	7	7	13	7	7	7	4	4	37.1	37.1	16.5	29.02	248	248;247;248;248	1	31	0	141.19	By MS/MS	By MS/MS	By MS/MS	0.42265	0.99826	38.899	12	3	Leave out requantified	0.39967	0.70378	0.42265	0.96329	1.0494	0.93052	17.114	38.619	6.4183	5
A0A0N4SWE9;A0A0U1RNR3;A0A0U1RNP5;A0A0N4SVE0;Q9DCW4	A0A0N4SWE9;A0A0U1RNR3;A0A0U1RNP5;A0A0N4SVE0;Q9DCW4	1;1;1;1;1	1;1;1;1;1	1;1;1;1;1	Electron transfer flavoprotein subunit beta	Etfb	;;;;	5	1	1	1	1	1	1	1	1	1	1	1	1	12.5	12.5	12.5	18.303	168	168;177;213;221;255	1	4	0	9.0631	By MS/MS	By MS/MS	By MS/MS	NaN	NaN	NaN	0	0	Median	NaN	NaN	NaN	NaN	NaN	NaN	NaN	NaN	NaN	0
A0A0N4SVJ6;Q8C8N2;B0R0E3;Q8C8N2-2	A0A0N4SVJ6;Q8C8N2;B0R0E3;Q8C8N2-2	2;2;1;1	2;2;1;1	2;2;1;1	Protein SCAI	Scai	;;;	4	2	2	2	1	1	2	1	1	2	1	1	2	6.5	6.5	6.5	56.187	490	490;606;27;325	1	4	0.00094518	2.5806	By MS/MS	By MS/MS	By MS/MS	NaN	NaN	NaN	0	0	Median	NaN	NaN	NaN	NaN	NaN	NaN	NaN	NaN	NaN	0
Q5EBP8;P49312;P49312-2	Q5EBP8;P49312;P49312-2	15;15;12	14;14;11	13;13;10	Heterogeneous nuclear ribonucleoprotein A1;Heterogeneous nuclear ribonucleoprotein A1, N-terminally processed	Hnrnpa1	;;	3	15	14	13	13	10	9	12	10	9	11	10	9	33.2	30.8	27.9	38.833	373	373;320;268	1	57	0	223.13	By MS/MS	By MS/MS	By MS/MS	0.41775	0.99766	6.846	18	5	Leave out requantified	0.41282	0.64415	0.41775	1.1569	0.89351	0.97479	18.14	16.748	11.765	7
Z4YKA3;Z4YKB8;Q3TEA8-3;Q3TEA8-2;Q3TEA8;A2AM70;A2AM62;A2AM63;A2AM65	Z4YKA3;Z4YKB8;Q3TEA8-3;Q3TEA8-2;Q3TEA8;A2AM70;A2AM62;A2AM63;A2AM65	4;4;4;4;4;2;2;2;2	4;4;4;4;4;2;2;2;2	4;4;4;4;4;2;2;2;2	Heterochromatin protein 1-binding protein 3	Hp1bp3	;;;;;;;;	9	4	4	4	2	4	4	2	4	4	2	4	4	7.9	7.9	7.9	56.824	516	516;554;516;541;554;150;165;208;292	1	10	0	2.8256	By MS/MS	By MS/MS	By MS/MS	0.57253	0.99405	6.274	5	0	Leave out requantified	NaN	0.69448	0.53713	NaN	0.93336	1.0424	NaN	2.6347	17.374	1
A0A0N4SWI4;Q9CR98	A0A0N4SWI4;Q9CR98	1;1	1;1	1;1	Protein FAM136A	Fam136a	;	2	1	1	1	1	0	0	1	0	0	1	0	0	25.6	25.6	25.6	9.7331	86	86;138	1	1	0	3.1733	By MS/MS			NaN	NaN	NaN	0	0	Median	NaN	NaN	NaN	NaN	NaN	NaN	NaN	NaN	NaN	0
A0A0R3P9C8;Q9DC69	A0A0R3P9C8;Q9DC69	2;2	2;2	2;2	NADH dehydrogenase [ubiquinone] 1 alpha subcomplex subunit 9, mitochondrial	Ndufa9	;	2	2	2	2	0	1	2	0	1	2	0	1	2	7.8	7.8	7.8	42.121	373	373;377	1	4	0.0026064	2.246		By MS/MS	By MS/MS	NaN	NaN	NaN	0	0	Median	NaN	NaN	NaN	NaN	NaN	NaN	NaN	NaN	NaN	0
A2A813;Q99LX0;A2A817;A2A816;A2A815	A2A813;Q99LX0	3;3;1;1;1	3;3;1;1;1	3;3;1;1;1	Protein deglycase DJ-1	Park7	;	5	3	3	3	2	3	2	2	3	2	2	3	2	22.3	22.3	22.3	18.474	175	175;189;84;125;135	1	8	0	12.827	By MS/MS	By MS/MS	By MS/MS	0.49016	0.9935	8.4924	2	0	Median	NaN	NaN	NaN	NaN	NaN	NaN	NaN	NaN	NaN	1
A0A0R4IZW8;O88456;A0A0R4J1C2	A0A0R4IZW8;O88456;A0A0R4J1C2	2;2;1	2;2;1	2;2;1	Calpain small subunit 1	Capns1	;;	3	2	2	2	2	1	1	2	1	1	2	1	1	14.6	14.6	14.6	28.406	268	268;269;200	1	6	0	8.8171	By MS/MS	By MS/MS	By MS/MS	NaN	NaN	NaN	0	0	Median	NaN	NaN	NaN	NaN	NaN	NaN	NaN	NaN	NaN	0
P61161	P61161	3	3	3	Actin-related protein 2	Actr2		1	3	3	3	3	2	2	3	2	2	3	2	2	11.9	11.9	11.9	44.76	394	394	1	15	0	94.101	By MS/MS	By MS/MS	By MS/MS	0.47565	0.99191	28.54	4	1	Median	0.28594	NaN	NaN	0.93877	NaN	NaN	48.55	NaN	NaN	2
A0A0R4IZY9;Q91XI1;Q91XI1-2	A0A0R4IZY9;Q91XI1;Q91XI1-2	3;3;2	3;3;2	3;3;2	tRNA-dihydrouridine(47) synthase [NAD(P)(+)]-like	Dus3l	;;	3	3	3	3	2	1	2	2	1	2	2	1	2	9.1	9.1	9.1	71.15	637	637;637;426	1	5	0	5.1504	By MS/MS	By MS/MS	By MS/MS	NaN	NaN	NaN	0	0	Median	NaN	NaN	NaN	NaN	NaN	NaN	NaN	NaN	NaN	0
A0A0R4J030;Q8CCJ4	A0A0R4J030;Q8CCJ4	1;1	1;1	1;1	APC membrane recruitment protein 2	Amer2	;	2	1	1	1	1	0	0	1	0	0	1	0	0	3.5	3.5	3.5	66.432	635	635;672	1	2	0	3.2153	By MS/MS			NaN	NaN	NaN	0	0	Median	NaN	NaN	NaN	NaN	NaN	NaN	NaN	NaN	NaN	0
A0A0R4J034;Q99K01-2;Q99K01-3;Q99K01;Q99K01-4	A0A0R4J034;Q99K01-2;Q99K01-3;Q99K01;Q99K01-4	2;2;1;1;1	2;2;1;1;1	2;2;1;1;1	Pyridoxal-dependent decarboxylase domain-containing protein 1	Pdxdc1	;;;;	5	2	2	2	2	1	0	2	1	0	2	1	0	4.1	4.1	4.1	87.479	789	789;788;710;787;793	1	3	0.0087977	1.7621	By MS/MS	By MS/MS		NaN	NaN	NaN	0	0	Median	NaN	NaN	NaN	NaN	NaN	NaN	NaN	NaN	NaN	0
D3YYT1;Q922P9	D3YYT1;Q922P9	2;2	2;2	2;2	Putative oxidoreductase GLYR1	Glyr1	;	2	2	2	2	2	2	2	2	2	2	2	2	2	4.5	4.5	4.5	60.435	552	552;546	1	6	0.00091408	2.4431	By MS/MS	By MS/MS	By MS/MS	0.63694	0.99	25.344	4	1	Median	NaN	NaN	0.63694	NaN	NaN	1.1079	NaN	NaN	14.301	1
A0A0R4J079;Q8BMP6	A0A0R4J079;Q8BMP6	1;1	1;1	1;1	Golgi resident protein GCP60	Acbd3	;	2	1	1	1	1	1	1	1	1	1	1	1	1	2.9	2.9	2.9	60.181	525	525;525	1	3	0.025625	1.4354	By MS/MS	By MS/MS	By MS/MS	NaN	NaN	NaN	0	0	Median	NaN	NaN	NaN	NaN	NaN	NaN	NaN	NaN	NaN	0
F2Z471;Q60932-2;Q60932	F2Z471;Q60932-2;Q60932	2;2;2	2;2;2	2;2;2	Voltage-dependent anion-selective channel protein 1	Vdac1	;;	3	2	2	2	1	1	2	1	1	2	1	1	2	12.2	12.2	12.2	28.157	254	254;283;296	1	4	0.022487	1.4802	By MS/MS	By MS/MS	By MS/MS	0.3569	0.98723	16.336	3	0	Plateau	NaN	NaN	NaN	NaN	NaN	NaN	NaN	NaN	NaN	1
F7CRG8;F7A3Q3;F6UY70;F6ZEX4;F7CVZ7;E9Q9N6;E9PYX3;A0A0R4J227;A0A0R4J0B1;Q3T9A3;F6ZS70;E9QMP6;Q05512-3;Q05512-4;Q05512-2;Q05512	F7CRG8;F7A3Q3;F6UY70;F6ZEX4;F7CVZ7;E9Q9N6;E9PYX3;A0A0R4J227;A0A0R4J0B1;Q3T9A3;F6ZS70;E9QMP6;Q05512-3;Q05512-4;Q05512-2;Q05512	2;2;2;2;2;2;2;2;2;2;2;2;2;2;2;2	2;2;2;2;2;2;2;2;2;2;2;2;2;2;2;2	2;2;2;2;2;2;2;2;2;2;2;2;2;2;2;2	Serine/threonine-protein kinase MARK2	Mark2	;;;;;;;;;;;;;;;	16	2	2	2	0	2	0	0	2	0	0	2	0	23.6	23.6	23.6	18.501	174	174;204;266;303;307;707;716;722;731;743;776;776;722;731;774;776	1	2	0.045634	1.172		By MS/MS		NaN	NaN	NaN	0	0	Median	NaN	NaN	NaN	NaN	NaN	NaN	NaN	NaN	NaN	0
A0A0R4J0B4;Q99KK2;A0A0N4SW65;A0A0N4SWC3	A0A0R4J0B4;Q99KK2;A0A0N4SW65;A0A0N4SWC3	2;2;1;1	2;2;1;1	2;2;1;1	N-acylneuraminate cytidylyltransferase	Cmas	;;;	4	2	2	2	0	1	1	0	1	1	0	1	1	5.6	5.6	5.6	48.029	432	432;432;86;115	1	2	0.01717	1.5842		By MS/MS	By MS/MS	NaN	NaN	NaN	0	0	Median	NaN	NaN	NaN	NaN	NaN	NaN	NaN	NaN	NaN	0
A0A0R4J0E4	A0A0R4J0E4	1	1	1				1	1	1	1	0	1	1	0	1	1	0	1	1	2.1	2.1	2.1	106.87	966	966	1	2	0.042417	1.2421		By MS/MS	By MS/MS	NaN	NaN	NaN	0	0	Median	NaN	NaN	NaN	NaN	NaN	NaN	NaN	NaN	NaN	0
P31324;H3BK84	P31324;H3BK84	8;4	8;4	7;3	cAMP-dependent protein kinase type II-beta regulatory subunit	Prkar2b	;	2	8	8	7	7	4	6	7	4	6	6	3	5	32.2	32.2	28.6	46.167	416	416;256	1	27	0	27.235	By MS/MS	By MS/MS	By MS/MS	0.53304	0.98692	15.693	3	0	Median	NaN	NaN	NaN	NaN	NaN	NaN	NaN	NaN	NaN	1
Q9DB77;A0A140LI98	Q9DB77	6;2	6;2	6;2	Cytochrome b-c1 complex subunit 2, mitochondrial	Uqcrc2		2	6	6	6	4	5	5	4	5	5	4	5	5	17.7	17.7	17.7	48.234	453	453;145	1	18	0	69.311	By MS/MS	By MS/MS	By MS/MS	0.49935	0.9869	112.11	2	0	Median	NaN	NaN	NaN	NaN	NaN	NaN	NaN	NaN	NaN	1
Q3UVT7;A0A0R4J0J0;Q9JHU2	Q3UVT7;A0A0R4J0J0;Q9JHU2	1;1;1	1;1;1	1;1;1	Palmdelphin	Palmd	;;	3	1	1	1	0	0	1	0	0	1	0	0	1	3.1	3.1	3.1	62.616	551	551;551;551	1	1	0.032696	1.3739			By MS/MS	NaN	NaN	NaN	0	0	Median	NaN	NaN	NaN	NaN	NaN	NaN	NaN	NaN	NaN	0
Q0VBV7	Q0VBV7	2	2	2	Centrosomal protein of 126 kDa	Cep126		1	2	2	2	2	1	0	2	1	0	2	1	0	2.8	2.8	2.8	123.68	1103	1103	1	3	0.00094162	2.5537	By MS/MS	By MS/MS		0.74307	0.9859	46.464	2	0	Median	NaN	NaN	NaN	NaN	NaN	NaN	NaN	NaN	NaN	1
P97427;A0A0J9YUZ1;A0A0J9YTX5	P97427	17;1;1	2;0;0	2;0;0	Dihydropyrimidinase-related protein 1	Crmp1		3	17	2	2	14	15	15	2	2	2	2	2	2	29.9	2.6	2.6	62.167	572	572;143;157	1	7	0	38.101	By MS/MS	By MS/MS	By MS/MS	0.41857	0.98404	47.411	5	0	Leave out requantified	NaN	0.64677	0.38684	NaN	1.0849	1.0186	NaN	23.843	52.295	1
A0A0R4J0Q5;P21619;P21619-2	A0A0R4J0Q5;P21619;P21619-2	6;6;3	5;5;3	5;5;3	Lamin-B2	Lmnb2	;;	3	6	5	5	5	5	3	4	5	3	4	5	3	12.8	12.8	12.8	69.084	615	615;596;474	1	13	0	8.2599	By MS/MS	By MS/MS	By MS/MS	NaN	NaN	NaN	0	0	Median	NaN	NaN	NaN	NaN	NaN	NaN	NaN	NaN	NaN	0
A0A0R4J0S4;Q80Y17	A0A0R4J0S4;Q80Y17	1;1	1;1	1;1	Lethal(2) giant larvae protein homolog 1	Llgl1	;	2	1	1	1	1	0	1	1	0	1	1	0	1	2.4	2.4	2.4	115.56	1062	1062;1036	1	2	0	3.5761	By MS/MS		By MS/MS	NaN	NaN	NaN	0	0	Median	NaN	NaN	NaN	NaN	NaN	NaN	NaN	NaN	NaN	0
A0A2I3BQY0;A0A0R4J0T8;Q9D8S3	A0A2I3BQY0;A0A0R4J0T8;Q9D8S3	1;1;1	1;1;1	1;1;1	ADP-ribosylation factor GTPase-activating protein 3	Arfgap3	;;	3	1	1	1	0	1	1	0	1	1	0	1	1	16.2	16.2	16.2	11.592	105	105;524;523	1	2	0.028876	1.3952		By MS/MS	By MS/MS	NaN	NaN	NaN	0	0	Median	NaN	NaN	NaN	NaN	NaN	NaN	NaN	NaN	NaN	0
A0A0R4J0V5;P08775	A0A0R4J0V5;P08775	2;2	2;2	2;2	DNA-directed RNA polymerase II subunit RPB1	Polr2a	;	2	2	2	2	0	0	2	0	0	2	0	0	2	1.4	1.4	1.4	213.48	1932	1932;1970	1	2	0.010661	1.6843			By MS/MS	NaN	NaN	NaN	0	0	Median	NaN	NaN	NaN	NaN	NaN	NaN	NaN	NaN	NaN	0
A0A0R4J0W6;Q9CRC8	A0A0R4J0W6;Q9CRC8	2;2	2;2	2;2	Leucine-rich repeat-containing protein 40	Lrrc40	;	2	2	2	2	2	1	1	2	1	1	2	1	1	6.5	6.5	6.5	68.048	602	602;602	1	4	0	4.5064	By MS/MS	By MS/MS	By MS/MS	NaN	NaN	NaN	0	0	Median	NaN	NaN	NaN	NaN	NaN	NaN	NaN	NaN	NaN	0
O08553	O08553	27	27	25	Dihydropyrimidinase-related protein 2	Dpysl2		1	27	27	25	20	24	23	20	24	23	19	23	21	47.9	47.9	44.6	62.277	572	572	1	136	0	323.31	By MS/MS	By MS/MS	By MS/MS	0.44347	0.98373	131.92	42	2	Leave out requantified	0.22436	0.53318	0.41126	0.7928	1.0026	1.1005	73.207	28.786	137.51	12
A2AMI7;Z4YKC4;A0A0R4J112;Q80XI3-2;Q80XI3-4;A2AMI2;A0A0N4SVL0;Q80XI3;Q80XI3-3	A2AMI7;Z4YKC4;A0A0R4J112;Q80XI3-2;Q80XI3-4;A2AMI2;A0A0N4SVL0;Q80XI3;Q80XI3-3	2;2;2;2;2;1;1;1;1	2;2;2;2;2;1;1;1;1	2;2;2;2;2;1;1;1;1	Eukaryotic translation initiation factor 4 gamma 3	Eif4g3	;;;;;;;;	9	2	2	2	0	1	1	0	1	1	0	1	1	3.1	3.1	3.1	113.16	1002	1002;1567;1578;1560;1578;1579;1762;1579;1590	1	2	0.017723	1.5588		By MS/MS	By MS/MS	NaN	NaN	NaN	0	0	Median	NaN	NaN	NaN	NaN	NaN	NaN	NaN	NaN	NaN	0
P27048;P63163;A0A0N4SV08;Q925U4	P27048;P63163;A0A0N4SV08;Q925U4	2;2;1;1	2;2;1;1	2;2;1;1	Small nuclear ribonucleoprotein-associated protein B;Small nuclear ribonucleoprotein-associated protein N;ER degradation-enhancing alpha-mannosidase-like protein 1	Snrpb;Snrpn;Edem1	;;;	4	2	2	2	2	0	1	2	0	1	2	0	1	12.6	12.6	12.6	23.656	231	231;240;539;652	1	4	0	3.0111	By MS/MS		By MS/MS	0.40888	0.98172	7.5361	2	1	Median	NaN	NaN	NaN	NaN	NaN	NaN	NaN	NaN	NaN	1
A2AGR1;A2AGQ3;A2AGQ2;A0A0R4J1F4;A2AGQ8;A2AGQ7;A2AGQ9;A2AGR0;A2AGQ5;A2AGQ6;E9QN47;A2AGQ4;Q80U28-11;Q80U28-8;Q80U28-7;Q80U28-6;Q80U28-5;Q80U28-4;Q80U28-3;Q80U28-2;Q80U28-15;Q80U28;Q80U28-14;A6PWP7;A6PWP8;Q80U28-13;Q80U28-12;Q80U28-10;Q80U28-9	A2AGR1;A2AGQ3;A2AGQ2;A0A0R4J1F4;A2AGQ8;A2AGQ7;A2AGQ9;A2AGR0;A2AGQ5;A2AGQ6;E9QN47;A2AGQ4;Q80U28-11;Q80U28-8;Q80U28-7;Q80U28-6;Q80U28-5;Q80U28-4;Q80U28-3;Q80U28-2;Q80U28-15;Q80U28;Q80U28-14;A6PWP7;A6PWP8;Q80U28-13;Q80U28-12;Q80U28-10;Q80U28-9	2;2;2;2;2;2;2;2;2;2;2;2;2;2;2;2;2;2;2;2;2;2;2;1;1;1;1;1;1	2;2;2;2;2;2;2;2;2;2;2;2;2;2;2;2;2;2;2;2;2;2;2;1;1;1;1;1;1	2;2;2;2;2;2;2;2;2;2;2;2;2;2;2;2;2;2;2;2;2;2;2;1;1;1;1;1;1	MAP kinase-activating death domain protein	Madd	;;;;;;;;;;;;;;;;;;;;;;;;;;;;	29	2	2	2	0	0	2	0	0	2	0	0	2	2.5	2.5	2.5	163.29	1475	1475;1541;1554;1558;1562;1573;1574;1577;1593;1602;1627;1632;1489;1508;1509;1521;1525;1528;1558;1567;1574;1577;1627;263;1115;1115;1128;1497;1506	1	2	0.031677	1.3824			By MS/MS	NaN	NaN	NaN	0	0	Median	NaN	NaN	NaN	NaN	NaN	NaN	NaN	NaN	NaN	0
D3Z0Q8;A0A0R4J1H6;E9QP99;P55937-1;P55937	D3Z0Q8;A0A0R4J1H6;E9QP99;P55937-1;P55937	1;1;1;1;1	1;1;1;1;1	1;1;1;1;1	Golgin subfamily A member 3	Golga3	;;;;	5	1	1	1	1	1	1	1	1	1	1	1	1	14	14	14	12.619	121	121;1447;1487;1447;1487	1	3	0.0025597	2.1956	By MS/MS	By MS/MS	By MS/MS	NaN	NaN	NaN	0	0	Median	NaN	NaN	NaN	NaN	NaN	NaN	NaN	NaN	NaN	0
A0A0R4J1M0;D3Z7B6;Q9Z0P7-2;Q9Z0P7-3;Q9Z0P7;Q9Z0P7-4	A0A0R4J1M0;D3Z7B6;Q9Z0P7-2;Q9Z0P7-3;Q9Z0P7;Q9Z0P7-4	1;1;1;1;1;1	1;1;1;1;1;1	1;1;1;1;1;1	Suppressor of fused homolog	Sufu	;;;;;	6	1	1	1	0	0	1	0	0	1	0	0	1	3.7	3.7	3.7	32.826	297	297;467;440;468;484;485	1	1	0.036145	1.3154			By MS/MS	NaN	NaN	NaN	0	0	Median	NaN	NaN	NaN	NaN	NaN	NaN	NaN	NaN	NaN	0
A0A0R4J1P8;D3Z4T5;A0A0R4J1N6;P41242-3;P41242;P41242-2	A0A0R4J1P8;D3Z4T5;A0A0R4J1N6;P41242-3;P41242;P41242-2	1;1;1;1;1;1	1;1;1;1;1;1	1;1;1;1;1;1	Non-specific protein-tyrosine kinase;Megakaryocyte-associated tyrosine-protein kinase	Matk	;;;;;	6	1	1	1	1	1	1	1	1	1	1	1	1	4.3	4.3	4.3	51.585	465	465;466;505;465;505;506	1	3	0.015267	1.6194	By MS/MS	By MS/MS	By MS/MS	NaN	NaN	NaN	0	0	Median	NaN	NaN	NaN	NaN	NaN	NaN	NaN	NaN	NaN	0
D6RE33;A0A0R4J1Q0;G5E896;Q3UJB9-2;Q3UJB9;F6ZJ27	D6RE33;A0A0R4J1Q0;G5E896;Q3UJB9-2;Q3UJB9	6;6;6;6;6;1	6;6;6;6;6;1	6;6;6;6;6;1	Enhancer of mRNA-decapping protein 4	Edc4	;;;;	6	6	6	6	4	3	4	4	3	4	4	3	4	8.4	8.4	8.4	141.95	1318	1318;1390;1406;1390;1406;427	1	11	0	32.137	By MS/MS	By MS/MS	By MS/MS	NaN	NaN	NaN	0	0	Median	NaN	NaN	NaN	NaN	NaN	NaN	NaN	NaN	NaN	0
F7B5B5;Q8VHM5;A2AW41	F7B5B5;Q8VHM5;A2AW41	3;3;2	2;2;1	2;2;1		Hnrnpr	;;	3	3	2	2	2	3	3	1	2	2	1	2	2	8.9	6.6	6.6	59.626	531	531;632;270	1	8	0	6.6527	By MS/MS	By MS/MS	By MS/MS	0.5774	0.98139	0.80704	2	0	Median	NaN	NaN	NaN	NaN	NaN	NaN	NaN	NaN	NaN	0
A0A0R4J1Y7;E9PXX7;Q91W90	A0A0R4J1Y7;E9PXX7;Q91W90	1;1;1	1;1;1	1;1;1	Thioredoxin domain-containing protein 5	Txndc5	;;	3	1	1	1	0	1	0	0	1	0	0	1	0	3.4	3.4	3.4	36.083	323	323;344;417	1	2	0.04584	1.1795		By MS/MS		NaN	NaN	NaN	0	0	Median	NaN	NaN	NaN	NaN	NaN	NaN	NaN	NaN	NaN	0
A0A0R4J263;O35083;G3UWV6	A0A0R4J263;O35083;G3UWV6	2;2;1	2;2;1	2;2;1	1-acyl-sn-glycerol-3-phosphate acyltransferase alpha;1-acyl-sn-glycerol-3-phosphate acyltransferase	Agpat1	;;	3	2	2	2	2	1	1	2	1	1	2	1	1	15.4	15.4	15.4	31.737	285	285;285;198	1	4	0.0018248	2.4256	By MS/MS	By MS/MS	By MS/MS	NaN	NaN	NaN	0	0	Median	NaN	NaN	NaN	NaN	NaN	NaN	NaN	NaN	NaN	0
P17182;B0QZL1;Q6PHC1;B1ARR6;B1ARR7;A0A0N4SUI6;D3YVD3;D3Z2S4;P21550;Q5SX61;Q5SX60;J3QPZ9;Q5SX59	P17182;B0QZL1;Q6PHC1	7;5;4;3;3;2;2;2;2;1;1;1;1	7;5;4;3;3;2;2;2;2;1;1;1;1	5;3;4;1;1;0;0;0;1;0;0;1;0	Alpha-enolase;Enolase	Eno1	;;	13	7	7	5	5	5	7	5	5	7	3	3	5	21.4	21.4	15.2	47.14	434	434;221;366;67;119;58;121;162;434;70;80;190;196	1	37	0	65.484	By MS/MS	By MS/MS	By MS/MS	0.46195	0.98073	73.295	12	1	Leave out requantified	0.3613	0.51813	0.41975	1.0124	0.76358	0.99591	77.05	27.816	145.25	3
F8WI35;A0A1W2P768;P84244;P84228;P68433;P02301;E0CZ27	F8WI35;A0A1W2P768;P84244;P84228;P68433;P02301;E0CZ27	8;8;8;8;8;8;4	8;8;8;8;8;8;4	8;8;8;8;8;8;4	Histone H3;Histone H3.3;Histone H3.2;Histone H3.1;Histone H3.3C	H3f3a;Hist1h3b;Hist1h3a;H3f3c	;;;;;;	7	8	8	8	8	7	6	8	7	6	8	7	6	25.9	25.9	25.9	15.199	135	135;181;136;136;136;136;119	1	36	0	21.455	By MS/MS	By MS/MS	By MS/MS	0.44345	0.98045	35.59	36	4	Leave out requantified	0.30256	0.74118	0.44393	0.7782	1.0089	1.0387	56.033	34.295	31.542	15
A0A0R4J2B2;Q6WVG3	A0A0R4J2B2;Q6WVG3	5;5	5;5	5;5	BTB/POZ domain-containing protein KCTD12	Kctd12	;	2	5	5	5	5	4	5	5	4	5	5	4	5	22.9	22.9	22.9	35.888	327	327;327	1	19	0	61.085	By MS/MS	By MS/MS	By MS/MS	NaN	NaN	NaN	0	0	Median	NaN	NaN	NaN	NaN	NaN	NaN	NaN	NaN	NaN	0
A0A0R4J2D3;Q8BI84-2;Q8BI84	A0A0R4J2D3;Q8BI84-2;Q8BI84	1;1;1	1;1;1	1;1;1	Melanoma inhibitory activity protein 3	Mia3	;;	3	1	1	1	0	1	0	0	1	0	0	1	0	0.6	0.6	0.6	213.74	1930	1930;1239;1930	1	1	0.031697	1.3826		By MS/MS		NaN	NaN	NaN	0	0	Median	NaN	NaN	NaN	NaN	NaN	NaN	NaN	NaN	NaN	0
A2RTH5;A0A0U1RNF2	A2RTH5;A0A0U1RNF2	1;1	1;1	1;1		Lcmt1	;	2	1	1	1	1	1	1	1	1	1	1	1	1	6.9	6.9	6.9	38.192	332	332;332	1	5	0	2.7314	By MS/MS	By MS/MS	By MS/MS	NaN	NaN	NaN	0	0	Median	NaN	NaN	NaN	NaN	NaN	NaN	NaN	NaN	NaN	0
A0A0G2JGX4;Q6PIC6;Q8VCE0;Q9WV27;Q91WH7;E9QNX7;Q64436;Q9Z1W8	A0A0G2JGX4;Q6PIC6;Q8VCE0	19;19;18;4;1;1;1;1	19;19;18;4;1;1;1;1	10;10;9;0;0;0;0;0	Sodium/potassium-transporting ATPase subunit alpha-3	Atp1a3	;;	8	19	19	10	12	12	14	12	12	14	6	7	7	24	24	14.3	112.99	1026	1026;1013;1053;1032;1025;1034;1033;1035	1	55	0	323.31	By MS/MS	By MS/MS	By MS/MS	0.51991	0.98001	223.53	18	4	Leave out requantified	0.70184	0.51991	0.43204	1.9412	0.78194	1.0201	218.28	206.94	228.7	6
A0A0U1RNK7;E9PX48;A2A9M5;A2A9M4;Q8R1A4-2;Q8R1A4	A0A0U1RNK7;E9PX48;A2A9M5;A2A9M4;Q8R1A4-2;Q8R1A4	2;2;2;2;2;2	2;2;2;2;2;2	2;2;2;2;2;2	Dedicator of cytokinesis protein 7	Dock7	;;;;;	6	2	2	2	2	1	2	2	1	2	2	1	2	1.3	1.3	1.3	238.09	2098	2098;2100;2128;2130;2128;2130	1	5	0	3.2242	By MS/MS	By MS/MS	By MS/MS	NaN	NaN	NaN	0	0	Median	NaN	NaN	NaN	NaN	NaN	NaN	NaN	NaN	NaN	0
D3YY42;D3Z5F9;A0A140LHN0;Q9CX30-2;Q9CX30	D3YY42;D3Z5F9;A0A140LHN0;Q9CX30-2;Q9CX30	2;2;2;2;2	2;2;2;2;2	2;2;2;2;2	Protein YIF1B	Yif1b	;;;;	5	2	2	2	1	2	1	1	2	1	1	2	1	10	10	10	27.479	251	251;272;315;308;311	1	4	0	4.1934	By MS/MS	By MS/MS	By MS/MS	NaN	NaN	NaN	0	0	Median	NaN	NaN	NaN	NaN	NaN	NaN	NaN	NaN	NaN	0
CON__P04264;CON__ENSEMBL:ENSBTAP00000038253;E9Q0F0	CON__P04264	7;2;1	7;2;1	7;2;1				3	7	7	7	6	5	4	6	5	4	6	5	4	15.8	15.8	15.8	66.017	644	644;606;1068	1	17	0	12.147	By MS/MS	By MS/MS	By MS/MS	0.65445	0.97641	124.48	6	4	Median	0.59722	0.45499	NaN	1.6103	0.62607	NaN	108	102.66	NaN	2
A0A140LHW2;Q80YF9	A0A140LHW2;Q80YF9	1;1	1;1	1;1	Rho GTPase-activating protein 33	Arhgap33	;	2	1	1	1	1	0	0	1	0	0	1	0	0	2	2	2	137.15	1281	1281;1305	1	1	0.044937	1.19	By MS/MS			NaN	NaN	NaN	0	0	Median	NaN	NaN	NaN	NaN	NaN	NaN	NaN	NaN	NaN	0
P12970	P12970	4	4	4	60S ribosomal protein L7a	Rpl7a		1	4	4	4	4	4	3	4	4	3	4	4	3	14.7	14.7	14.7	29.976	266	266	1	11	0	4.803	By MS/MS	By MS/MS	By MS/MS	0.70835	0.97595	102.23	8	2	Leave out requantified	0.7793	0.70835	0.4171	2.054	0.97399	0.92911	106.45	85.053	6.9566	3
Q91VB8;P01942	Q91VB8;P01942	3;3	3;3	3;3	Hemoglobin subunit alpha	haemaglobin alpha 2;Hba	;	2	3	3	3	2	3	2	2	3	2	2	3	2	14.1	14.1	14.1	15.112	142	142;142	1	13	0	23.421	By MS/MS	By MS/MS	By MS/MS	0.65931	0.97332	71.958	6	3	Median	NaN	0.6802	0.56008	NaN	0.99567	1.3178	NaN	33.408	62.499	1
A0A140LJ98;Q4FCQ7;J3QNU1;A0A1L1SQ41;Q9Z2A5-2;Q9Z2A5	A0A140LJ98;Q4FCQ7;J3QNU1;A0A1L1SQ41;Q9Z2A5-2;Q9Z2A5	1;1;1;1;1;1	1;1;1;1;1;1	1;1;1;1;1;1	Arginyl-tRNA--protein transferase 1	Ate1	;;;;;	6	1	1	1	1	1	1	1	1	1	1	1	1	5	5	5	28.187	242	242;509;509;559;516;516	1	3	0.03321	1.3704	By MS/MS	By MS/MS	By MS/MS	NaN	NaN	NaN	0	0	Median	NaN	NaN	NaN	NaN	NaN	NaN	NaN	NaN	NaN	0
A0A1B0GQZ1;A0A1B0GSZ9;O35972	A0A1B0GQZ1;A0A1B0GSZ9;O35972	1;1;1	1;1;1	1;1;1	39S ribosomal protein L23, mitochondrial	Mrpl23	;;	3	1	1	1	1	0	1	1	0	1	1	0	1	12.9	12.9	12.9	11.89	101	101;172;146	1	2	0.027336	1.4194	By MS/MS		By MS/MS	NaN	NaN	NaN	0	0	Median	NaN	NaN	NaN	NaN	NaN	NaN	NaN	NaN	NaN	0
A0A1B0GR08;Q921G8	A0A1B0GR08;Q921G8	1;1	1;1	1;1	Gamma-tubulin complex component 2	Tubgcp2	;	2	1	1	1	1	0	0	1	0	0	1	0	0	1.9	1.9	1.9	102.74	900	900;905	1	1	0.0031797	1.9852	By MS/MS			NaN	NaN	NaN	0	0	Median	NaN	NaN	NaN	NaN	NaN	NaN	NaN	NaN	NaN	0
A0A1B0GS22;A0A1B0GSK5;A0A1B0GR19;A0A1B0GR86;Q8BH97	A0A1B0GS22;A0A1B0GSK5;A0A1B0GR19;A0A1B0GR86;Q8BH97	1;1;1;1;1	1;1;1;1;1	1;1;1;1;1	Reticulocalbin-3	Rcn3	;;;;	5	1	1	1	1	1	1	1	1	1	1	1	1	9.8	9.8	9.8	14.22	122	122;186;274;280;328	1	3	0.013418	1.6625	By MS/MS	By MS/MS	By MS/MS	NaN	NaN	NaN	0	0	Median	NaN	NaN	NaN	NaN	NaN	NaN	NaN	NaN	NaN	0
Q7TS64;Q99MK8;F7AEX1;F6QY34;Q8BVT9;Q3UYH7	Q7TS64;Q99MK8	3;3;1;1;1;1	3;3;1;1;1;1	3;3;1;1;1;1	Beta-adrenergic receptor kinase 1	Adrbk1	;	6	3	3	3	1	1	2	1	1	2	1	1	2	6.5	6.5	6.5	75.153	647	647;689;87;208;556;688	1	4	0	3.3181	By MS/MS	By MS/MS	By MS/MS	0.63283	0.97305	121.66	3	0	Median	NaN	NaN	0.85281	NaN	NaN	2.06	NaN	NaN	160.79	0
A0A1B0GRU3;E9Q8K8;Q6ZPZ3-2;Q6ZPZ3	A0A1B0GRU3;E9Q8K8;Q6ZPZ3-2;Q6ZPZ3	2;2;2;2	2;2;2;2	2;2;2;2	Zinc finger CCCH domain-containing protein 4	Zc3h4	;;;	4	2	2	2	2	2	0	2	2	0	2	2	0	3.6	3.6	3.6	127.45	1180	1180;1255;1221;1304	1	4	0	5.1628	By MS/MS	By MS/MS		NaN	NaN	NaN	0	0	Median	NaN	NaN	NaN	NaN	NaN	NaN	NaN	NaN	NaN	0
Q9JMG7	Q9JMG7	1	1	1	Hepatoma-derived growth factor-related protein 3	Hdgfrp3		1	1	1	1	1	0	1	1	0	1	1	0	1	6.4	6.4	6.4	22.43	202	202	1	2	0	12.072	By MS/MS		By MS/MS	0.38936	0.972	20.414	2	1	Median	NaN	NaN	NaN	NaN	NaN	NaN	NaN	NaN	NaN	1
A0A1B0GS30;Q3TIR3	A0A1B0GS30;Q3TIR3	1;1	1;1	1;1	Synembryn-A	Ric8a	;	2	1	1	1	1	1	0	1	1	0	1	1	0	11.9	11.9	11.9	17.855	160	160;530	1	3	0	4.7562	By MS/MS	By MS/MS		NaN	NaN	NaN	0	0	Median	NaN	NaN	NaN	NaN	NaN	NaN	NaN	NaN	NaN	0
A0A1D5RLF2;A0A1D5RLI3;A0A1D5RLY1;A0A1D5RLX7;A0A1D5RLW0;A0A1D5RLU2;Q91WE2	A0A1D5RLF2;A0A1D5RLI3;A0A1D5RLY1;A0A1D5RLX7;A0A1D5RLW0;A0A1D5RLU2;Q91WE2	1;1;1;1;1;1;1	1;1;1;1;1;1;1	1;1;1;1;1;1;1	Protein FAM192A	Fam192a	;;;;;;	7	1	1	1	1	0	1	1	0	1	1	0	1	13.6	13.6	13.6	13.684	110	110;113;129;143;173;194;254	1	2	0.0024272	2.0328	By MS/MS		By MS/MS	NaN	NaN	NaN	0	0	Median	NaN	NaN	NaN	NaN	NaN	NaN	NaN	NaN	NaN	0
A0A1D5RLL0	A0A1D5RLL0	1	1	1				1	1	1	1	0	0	1	0	0	1	0	0	1	15	15	15	17.435	167	167	1	1	0.044278	1.2112			By MS/MS	NaN	NaN	NaN	0	0	Median	NaN	NaN	NaN	NaN	NaN	NaN	NaN	NaN	NaN	0
A0A1D5RLS1;Q60902-3;Q60902-4;Q60902-2;Q60902	A0A1D5RLS1;Q60902-3;Q60902-4;Q60902-2;Q60902	2;2;2;2;2	2;2;2;2;2	2;2;2;2;2	Epidermal growth factor receptor substrate 15-like 1	Eps15l1	;;;;	5	2	2	2	2	1	1	2	1	1	2	1	1	5	5	5	66.204	599	599;687;763;819;907	1	4	0	111.71	By MS/MS	By MS/MS	By MS/MS	NaN	NaN	NaN	0	0	Median	NaN	NaN	NaN	NaN	NaN	NaN	NaN	NaN	NaN	0
A0A1D5RLY6;Q8C052	A0A1D5RLY6;Q8C052	2;2	2;2	2;2	Microtubule-associated protein 1S;MAP1S heavy chain;MAP1S light chain	Map1s	;	2	2	2	2	1	1	2	1	1	2	1	1	2	3.2	3.2	3.2	91.025	864	864;973	1	4	0.010079	1.7196	By MS/MS	By MS/MS	By MS/MS	NaN	NaN	NaN	0	0	Median	NaN	NaN	NaN	NaN	NaN	NaN	NaN	NaN	NaN	0
Q8BH80;Q9QY76	Q8BH80;Q9QY76	2;2	2;2	2;2	Vesicle-associated membrane protein-associated protein B	Vapb	;	2	2	2	2	2	2	2	2	2	2	2	2	2	14.4	14.4	14.4	26.918	243	243;243	1	6	0.0018002	2.3563	By MS/MS	By MS/MS	By MS/MS	0.51571	0.97083	72.549	6	1	Median	1.0182	0.46797	0.44142	1.9984	0.61933	0.82011	72.978	34.453	69.579	2
A0A1D5RML2;Q9Z0G0	A0A1D5RML2;Q9Z0G0	1;1	1;1	1;1	PDZ domain-containing protein GIPC1	Gipc1	;	2	1	1	1	0	1	0	0	1	0	0	1	0	21.5	21.5	21.5	6.6486	65	65;333	1	1	0.037702	1.302		By MS/MS		NaN	NaN	NaN	0	0	Median	NaN	NaN	NaN	NaN	NaN	NaN	NaN	NaN	NaN	0
P43275	P43275	2	2	2	Histone H1.1	Hist1h1a		1	2	2	2	2	1	1	2	1	1	2	1	1	17.4	17.4	17.4	21.785	213	213	1	6	0	5.9102	By MS/MS	By MS/MS	By MS/MS	0.54368	0.9707	61.114	6	1	Median	0.45412	0.74555	NaN	0.63026	0.9707	NaN	81.988	27.5	NaN	3
Q00623	Q00623	4	4	4	Apolipoprotein A-I;Proapolipoprotein A-I;Truncated apolipoprotein A-I	Apoa1		1	4	4	4	3	4	1	3	4	1	3	4	1	15.9	15.9	15.9	30.615	264	264	1	9	0	3.7269	By MS/MS	By MS/MS	By matching	0.60014	0.97049	78.08	6	0	Leave out requantified	0.53744	0.70715	NaN	1.3956	0.97049	NaN	18.353	85.705	NaN	2
E9PUM4;A0A1L1SQ51;Q71LX4;Q8CDM9;A0A1L1SRI1;A2AIM2;A0A1L1SQP9	E9PUM4;A0A1L1SQ51;Q71LX4	7;7;7;3;3;1;1	7;7;7;3;3;1;1	6;6;6;3;3;0;1	Talin-2	Tln2	;;	7	7	7	6	4	4	5	4	4	5	4	4	4	4.4	4.4	3.9	271.66	2542	2542;2544;2375;1452;1471;241;923	1	13	0	6.3058	By MS/MS	By MS/MS	By MS/MS	NaN	NaN	NaN	0	0	Median	NaN	NaN	NaN	NaN	NaN	NaN	NaN	NaN	NaN	0
P26443;F7CFA5	P26443	10;2	10;2	10;2	Glutamate dehydrogenase 1, mitochondrial	Glud1		2	10	10	10	7	6	8	7	6	8	7	6	8	21.1	21.1	21.1	61.336	558	558;144	1	23	0	17.503	By MS/MS	By MS/MS	By MS/MS	0.51545	0.96979	33.27	9	0	Leave out requantified	0.73805	0.47641	0.38359	1.5878	0.66091	0.91129	73.652	11.307	16.402	4
P27773;F6Q404	P27773	12;5	12;5	12;5	Protein disulfide-isomerase A3	Pdia3		2	12	12	12	8	10	10	8	10	10	8	10	10	26.1	26.1	26.1	56.678	505	505;124	1	33	0	155.01	By MS/MS	By MS/MS	By MS/MS	0.51541	0.96953	112.54	18	3	Leave out requantified	0.39112	0.71179	0.4012	1.0802	0.95627	0.85684	136.96	114.74	116.47	6
A0A1L1SR96;Q6PB70	A0A1L1SR96;Q6PB70	1;1	1;1	1;1	Anoctamin-8	Ano8	;	2	1	1	1	1	0	0	1	0	0	1	0	0	1.8	1.8	1.8	123.99	1104	1104;1060	1	1	0.0024233	2.0314	By MS/MS			NaN	NaN	NaN	0	0	Median	NaN	NaN	NaN	NaN	NaN	NaN	NaN	NaN	NaN	0
A0A1L1SRZ2;Q8R4S0	A0A1L1SRZ2;Q8R4S0	2;2	2;2	2;2	Protein phosphatase 1 regulatory subunit 14C	Ppp1r14c	;	2	2	2	2	2	2	2	2	2	2	2	2	2	31.2	31.2	31.2	13.289	125	125;164	1	9	0	9.7876	By MS/MS	By MS/MS	By MS/MS	NaN	NaN	NaN	0	0	Median	NaN	NaN	NaN	NaN	NaN	NaN	NaN	NaN	NaN	0
A0A1L1SS44;Q60709;Q06335-2;Q06335	A0A1L1SS44;Q60709;Q06335-2;Q06335	2;2;2;2	2;2;2;2	2;2;2;2	Amyloid-like protein 2	Aplp2	;;;	4	2	2	2	1	2	0	1	2	0	1	2	0	5.9	5.9	5.9	71.302	624	624;751;695;707	1	3	0.0074019	1.788	By MS/MS	By MS/MS		NaN	NaN	NaN	0	0	Median	NaN	NaN	NaN	NaN	NaN	NaN	NaN	NaN	NaN	0
A0A1L1SS95;Q60900-2;Q60900;A0A1L1SUG6	A0A1L1SS95;Q60900-2;Q60900	3;3;2;1	2;2;2;1	2;2;2;1	ELAV-like protein 3	Elavl3	;;	4	3	2	2	2	1	0	1	1	0	1	1	0	16.4	10.4	10.4	27.168	250	250;360;367;132	1	2	0.0171	1.5725	By MS/MS	By MS/MS		NaN	NaN	NaN	0	0	Median	NaN	NaN	NaN	NaN	NaN	NaN	NaN	NaN	NaN	0
A0A1L1SSA8;Q91XE8	A0A1L1SSA8;Q91XE8	1;1	1;1	1;1	Transmembrane protein 205	Tmem205	;	2	1	1	1	1	1	1	1	1	1	1	1	1	9.8	9.8	9.8	19.612	173	173;189	1	3	0.015342	1.6327	By MS/MS	By MS/MS	By MS/MS	NaN	NaN	NaN	0	0	Median	NaN	NaN	NaN	NaN	NaN	NaN	NaN	NaN	NaN	0
A0A1L1STE4;Q9Z1X4;Q9Z1X4-3;Q45VK5;Q9Z1X4-2;A0A1L1SR62;A0A1L1SQ69;A0A1L1SU19;A0A1L1SSU8;A0A1L1ST48	A0A1L1STE4;Q9Z1X4;Q9Z1X4-3;Q45VK5;Q9Z1X4-2	5;5;5;4;4;1;1;1;1;1	5;5;5;4;4;1;1;1;1;1	5;5;5;4;4;1;1;1;1;1	Interleukin enhancer-binding factor 3	Ilf3	;;;;	10	5	5	5	5	5	4	5	5	4	5	5	4	8.6	8.6	8.6	97.452	908	908;898;911;703;716;74;77;126;168;214	1	16	0	31.214	By MS/MS	By MS/MS	By MS/MS	NaN	NaN	NaN	0	0	Median	NaN	NaN	NaN	NaN	NaN	NaN	NaN	NaN	NaN	0
A0A1L1STF0;Q6PDI6-3;Q6PDI6	A0A1L1STF0;Q6PDI6-3;Q6PDI6	2;2;2	2;2;2	2;2;2	Protein FAM63B	Fam63b	;;	3	2	2	2	1	1	2	1	1	2	1	1	2	4.8	4.8	4.8	65.508	600	600;388;601	1	4	0.0024351	2.0423	By MS/MS	By MS/MS	By MS/MS	NaN	NaN	NaN	0	0	Median	NaN	NaN	NaN	NaN	NaN	NaN	NaN	NaN	NaN	0
A0A1L1SU97;Q6P9L6	A0A1L1SU97;Q6P9L6	1;1	1;1	1;1	Kinesin-like protein KIF15	Kif15	;	2	1	1	1	1	1	0	1	1	0	1	1	0	2	2	2	82.047	711	711;1387	1	2	0.020107	1.5108	By MS/MS	By MS/MS		NaN	NaN	NaN	0	0	Median	NaN	NaN	NaN	NaN	NaN	NaN	NaN	NaN	NaN	0
A0A1L1SUR6;Q3TEI4	A0A1L1SUR6;Q3TEI4	1;1	1;1	1;1	Uncharacterized protein C15orf39 homolog		;	2	1	1	1	1	0	0	1	0	0	1	0	0	1.4	1.4	1.4	96.179	908	908;1023	1	1	0.049396	1.1348	By MS/MS			NaN	NaN	NaN	0	0	Median	NaN	NaN	NaN	NaN	NaN	NaN	NaN	NaN	NaN	0
A2AEC2;Q9DB24;Q8R0A5;Q8CCT4	A2AEC2;Q9DB24;Q8R0A5;Q8CCT4	2;2;2;2	2;2;2;2	2;2;2;2	Transcription elongation factor A protein-like 3;Transcription elongation factor A protein-like 5	Tceal3;Tceal6;Tceal5	;;;	4	2	2	2	1	1	2	1	1	2	1	1	2	9.1	9.1	9.1	19.925	176	176;200;200;200	1	5	0	3.4213	By MS/MS	By MS/MS	By MS/MS	0.37729	0.96787	26.154	3	0	Plateau	NaN	NaN	NaN	NaN	NaN	NaN	NaN	NaN	NaN	1
A0A1L1SV73;Q8BY87-2;Q8BY87	A0A1L1SV73;Q8BY87-2;Q8BY87	2;2;2	2;2;2	2;2;2	Ubiquitin carboxyl-terminal hydrolase 47	Usp47	;;	3	2	2	2	1	1	1	1	1	1	1	1	1	2	2	2	157.15	1376	1376;1356;1376	1	3	0.0018165	2.3846	By MS/MS	By MS/MS	By MS/MS	NaN	NaN	NaN	0	0	Median	NaN	NaN	NaN	NaN	NaN	NaN	NaN	NaN	NaN	0
Q9CXW4;A2BH06	Q9CXW4	3;1	3;1	3;1	60S ribosomal protein L11	Rpl11		2	3	3	3	3	3	2	3	3	2	3	3	2	23.6	23.6	23.6	20.252	178	178;172	1	8	0	3.7414	By MS/MS	By MS/MS	By MS/MS	0.54599	0.96629	27.04	8	0	Leave out requantified	0.6308	0.54599	0.27039	1.3379	0.96629	0.65284	57.31	23.564	7.5133	3
D3Z0S6;Q62189;D6RI83	D3Z0S6;Q62189	4;4;1	4;4;1	4;4;1	U1 small nuclear ribonucleoprotein A	Snrpa	;	3	4	4	4	2	2	3	2	2	3	2	2	3	17.4	17.4	17.4	27.372	247	247;287;44	1	10	0	4.6619	By MS/MS	By MS/MS	By MS/MS	0.57691	0.96565	20.972	2	1	Median	NaN	NaN	NaN	NaN	NaN	NaN	NaN	NaN	NaN	0
A0A1W2P855;A0A1W2P7Z8;A0A1W2P7H4;A0A1W2P6Q8;Q6A068;A0A1W2P7S8	A0A1W2P855;A0A1W2P7Z8;A0A1W2P7H4;A0A1W2P6Q8;Q6A068;A0A1W2P7S8	3;3;3;3;3;2	3;3;3;3;3;2	3;3;3;3;3;2	Cell division cycle 5-like protein	Cdc5l	;;;;;	6	3	3	3	2	2	2	2	2	2	2	2	2	5.7	5.7	5.7	92.152	802	802;802;802;802;802;802	1	6	0	5.6697	By MS/MS	By MS/MS	By MS/MS	NaN	NaN	NaN	0	0	Median	NaN	NaN	NaN	NaN	NaN	NaN	NaN	NaN	NaN	0
Q9CZY3;B7ZBY7;E9PY39;Q9CZY3-2	Q9CZY3;B7ZBY7;E9PY39;Q9CZY3-2	2;1;1;1	2;1;1;1	2;1;1;1	Ubiquitin-conjugating enzyme E2 variant 1	Ube2v1;Gm20431	;;;	4	2	2	2	2	2	2	2	2	2	2	2	2	19	19	19	16.355	147	147;173;371;105	1	9	0	3.6272	By MS/MS	By MS/MS	By MS/MS	0.34775	0.96166	13.027	3	0	Plateau	NaN	NaN	NaN	NaN	NaN	NaN	NaN	NaN	NaN	1
A0A1W2P6Y0;Q6P8X1	A0A1W2P6Y0;Q6P8X1	1;1	1;1	1;1	Sorting nexin-6;Sorting nexin-6, N-terminally processed	Snx6	;	2	1	1	1	0	1	1	0	1	1	0	1	1	18.9	18.9	18.9	10.35	90	90;406	1	2	0.0053558	1.8875		By MS/MS	By MS/MS	NaN	NaN	NaN	0	0	Median	NaN	NaN	NaN	NaN	NaN	NaN	NaN	NaN	NaN	0
A0A1W2P729;Q9QXT0	A0A1W2P729;Q9QXT0	4;4	4;4	4;4	Protein canopy homolog 2	Cnpy2	;	2	4	4	4	4	3	2	4	3	2	4	3	2	41.2	41.2	41.2	15.316	136	136;182	1	13	0	6.6428	By MS/MS	By MS/MS	By MS/MS	NaN	NaN	NaN	0	0	Median	NaN	NaN	NaN	NaN	NaN	NaN	NaN	NaN	NaN	0
P63028	P63028	1	1	1	Translationally-controlled tumor protein	Tpt1		1	1	1	1	1	1	1	1	1	1	1	1	1	9.3	9.3	9.3	19.462	172	172	1	7	0	20.224	By MS/MS	By MS/MS	By MS/MS	0.4654	0.96156	36.602	6	1	Median	0.41288	NaN	0.41683	1.1523	NaN	0.99119	41.889	NaN	41.15	3
A0A1W2P7X0;E9QMV2;Q4KML4	A0A1W2P7X0;E9QMV2;Q4KML4	1;1;1	1;1;1	1;1;1	Costars family protein ABRACL	Abracl	;;	3	1	1	1	1	1	0	1	1	0	1	1	0	28.1	28.1	28.1	6.4374	57	57;81;81	1	6	0.0026224	2.2618	By MS/MS	By MS/MS		NaN	NaN	NaN	0	0	Median	NaN	NaN	NaN	NaN	NaN	NaN	NaN	NaN	NaN	0
A0A1W2P7X3;Q9D358;Q561M1;Q9D358-2	A0A1W2P7X3;Q9D358;Q561M1;Q9D358-2	2;2;1;1	2;2;1;1	2;2;1;1	Low molecular weight phosphotyrosine protein phosphatase	Acp1	;;;	4	2	2	2	2	1	1	2	1	1	2	1	1	23.7	23.7	23.7	12.562	114	114;158;158;158	1	4	0	33.265	By MS/MS	By MS/MS	By MS/MS	NaN	NaN	NaN	0	0	Median	NaN	NaN	NaN	NaN	NaN	NaN	NaN	NaN	NaN	0
A0A2I3BRM6;Q9Z204-4;Q9Z204-3;Q9Z204-2;Q9Z204-5;Q9Z204;A0A2I3BQW7;A0A2I3BQH3	A0A2I3BRM6;Q9Z204-4;Q9Z204-3;Q9Z204-2;Q9Z204-5;Q9Z204	3;3;3;3;2;2;1;1	3;3;3;3;2;2;1;1	3;3;3;3;2;2;1;1	Heterogeneous nuclear ribonucleoproteins C1/C2	Hnrnpc	;;;;;	8	3	3	3	2	3	3	2	3	3	2	3	3	41	41	41	12.78	117	117;292;293;300;306;313;28;80	1	13	0	22.498	By MS/MS	By MS/MS	By MS/MS	0.39661	0.95911	9.0839	9	2	Leave out requantified	0.34874	0.66401	0.43074	0.97632	1.0261	1.0227	74.672	48.721	32.459	3
A0A1W2P872;A0A1W2P872-2	A0A1W2P872;A0A1W2P872-2	2;2	1;1	1;1			;	2	2	1	1	1	2	2	1	1	1	1	1	1	6.5	4.1	4.1	49.066	492	492;556	1	5	0.0060423	1.8516	By MS/MS	By MS/MS	By MS/MS	NaN	NaN	NaN	0	0	Median	NaN	NaN	NaN	NaN	NaN	NaN	NaN	NaN	NaN	0
A0A1Y7VM47;A0A1Y7VIU9;A0A1Y7VJ43;Q91VK1	A0A1Y7VM47;A0A1Y7VIU9;A0A1Y7VJ43;Q91VK1	1;1;1;1	1;1;1;1	1;1;1;1	Basic leucine zipper and W2 domain-containing protein 2	Bzw2	;;;	4	1	1	1	1	1	1	1	1	1	1	1	1	18.6	18.6	18.6	12.854	113	113;177;208;419	1	7	0	4.1803	By MS/MS	By MS/MS	By MS/MS	NaN	NaN	NaN	0	0	Median	NaN	NaN	NaN	NaN	NaN	NaN	NaN	NaN	NaN	0
P10637-4;P10637-3;P10637-5;P10637-2;B1AQW2;A0A0A0MQC7;A2A5Y6;P10637-6;P10637;B1AQW4	P10637-4;P10637-3;P10637-5;P10637-2;B1AQW2;A0A0A0MQC7;A2A5Y6;P10637-6;P10637	7;7;7;7;6;6;6;6;6;1	7;7;7;7;6;6;6;6;6;1	7;7;7;7;6;6;6;6;6;1	Microtubule-associated protein tau;Microtubule-associated protein	Mapt	;;;;;;;;	10	7	7	7	5	6	5	5	6	5	5	6	5	33.4	33.4	33.4	35.713	341	341;364;372;430;390;733;749;350;733;154	1	25	0	33.714	By MS/MS	By MS/MS	By MS/MS	0.45603	0.95621	17.262	11	3	Leave out requantified	0.38536	0.53271	0.53166	1.0634	0.74118	0.98102	34.236	19.84	13.008	4
A0A1Y7VJN9;Q8CFR5;A0A1Y7VL34;Q9D2N4-7;Q9D2N4-4;Q9D2N4-3;Q9D2N4-2;Q9D2N4	A0A1Y7VJN9;Q8CFR5;A0A1Y7VL34;Q9D2N4-7;Q9D2N4-4;Q9D2N4-3;Q9D2N4-2;Q9D2N4	2;2;2;2;2;2;2;2	2;2;2;2;2;2;2;2	2;2;2;2;2;2;2;2	Dystrobrevin;Dystrobrevin alpha	Dtna	;;;;;;;	8	2	2	2	2	1	1	2	1	1	2	1	1	4.4	4.4	4.4	64.762	567	567;682;746;513;567;570;688;746	1	4	0	75.079	By MS/MS	By MS/MS	By MS/MS	NaN	NaN	NaN	0	0	Median	NaN	NaN	NaN	NaN	NaN	NaN	NaN	NaN	NaN	0
P70168	P70168	3	3	3	Importin subunit beta-1	Kpnb1		1	3	3	3	3	3	1	3	3	1	3	3	1	4.3	4.3	4.3	97.183	876	876	1	10	0	3.3987	By MS/MS	By MS/MS	By MS/MS	0.72771	0.95581	52.749	2	0	Median	NaN	NaN	NaN	NaN	NaN	NaN	NaN	NaN	NaN	1
A0A1Y7VL14;Q6IS41	A0A1Y7VL14;Q6IS41	1;1	1;1	1;1	Solute carrier family 25 member 47	Slc25a47	;	2	1	1	1	1	0	0	1	0	0	1	0	0	7.8	7.8	7.8	23.853	219	219;310	1	1	0.020653	1.4946	By MS/MS			NaN	NaN	NaN	0	0	Median	NaN	NaN	NaN	NaN	NaN	NaN	NaN	NaN	NaN	0
A0A1Y7VLT3;Q61136	A0A1Y7VLT3;Q61136	1;1	1;1	1;1	Serine/threonine-protein kinase PRP4 homolog	Prpf4b	;	2	1	1	1	1	0	1	1	0	1	1	0	1	4.3	4.3	4.3	44.978	393	393;1007	1	2	0.0031646	1.9696	By MS/MS		By MS/MS	NaN	NaN	NaN	0	0	Median	NaN	NaN	NaN	NaN	NaN	NaN	NaN	NaN	NaN	0
Q9CQ75	Q9CQ75	3	3	3	NADH dehydrogenase [ubiquinone] 1 alpha subcomplex subunit 2	Ndufa2		1	3	3	3	3	3	3	3	3	3	3	3	3	31.3	31.3	31.3	10.916	99	99	1	9	0	7.8883	By MS/MS	By MS/MS	By MS/MS	0.37878	0.95372	24.362	3	0	Plateau	NaN	NaN	NaN	NaN	NaN	NaN	NaN	NaN	NaN	1
A0A1Y7VMH7;A0A1Y7VME9;E9Q9B7	A0A1Y7VMH7;A0A1Y7VME9;E9Q9B7	2;2;2	2;2;2	2;2;2		Kidins220	;;	3	2	2	2	1	2	2	1	2	2	1	2	2	1.7	1.7	1.7	185.53	1672	1672;1763;1793	1	5	0	111.82	By MS/MS	By MS/MS	By MS/MS	NaN	NaN	NaN	0	0	Median	NaN	NaN	NaN	NaN	NaN	NaN	NaN	NaN	NaN	0
A0A217FL60;A0A1Y7VN36;Q8K0G5	A0A217FL60;A0A1Y7VN36;Q8K0G5	1;1;1	1;1;1	1;1;1	Protein TSSC1	Tssc1	;;	3	1	1	1	1	1	1	1	1	1	1	1	1	11.9	11.9	11.9	15.234	135	135;172;386	1	3	0.015884	1.6004	By MS/MS	By MS/MS	By MS/MS	NaN	NaN	NaN	0	0	Median	NaN	NaN	NaN	NaN	NaN	NaN	NaN	NaN	NaN	0
A2AVR9;P62627	A2AVR9;P62627	2;2	2;2	2;2	Dynein light chain roadblock-type 1	Dynlrb1	;	2	2	2	2	2	2	1	2	2	1	2	2	1	20.2	20.2	20.2	11.928	104	104;96	1	5	0.014035	1.6508	By MS/MS	By MS/MS	By MS/MS	0.45763	0.95309	5.5997	2	0	Median	NaN	NaN	NaN	NaN	NaN	NaN	NaN	NaN	NaN	1
A0A1Y7VNZ6;Q03141-2;Q03141-3;Q03141	A0A1Y7VNZ6;Q03141-2;Q03141-3;Q03141	3;3;3;3	3;3;3;3	3;3;3;3	MAP/microtubule affinity-regulating kinase 3	Mark3	;;;	4	3	3	3	2	1	1	2	1	1	2	1	1	7.2	7.2	7.2	88.828	797	797;729;744;753	1	5	0	2.8602	By MS/MS	By MS/MS	By MS/MS	NaN	NaN	NaN	0	0	Median	NaN	NaN	NaN	NaN	NaN	NaN	NaN	NaN	NaN	0
F6X4N5;Q8BVI5;F7CJY7	F6X4N5;Q8BVI5;F7CJY7	2;2;1	2;2;1	2;2;1	Syntaxin-16	Stx16	;;	3	2	2	2	1	2	1	1	2	1	1	2	1	7	7	7	37.171	327	327;326;258	1	4	0.014075	1.6576	By MS/MS	By MS/MS	By MS/MS	0.57694	0.95279	8.5059	2	0	Median	NaN	NaN	NaN	NaN	NaN	NaN	NaN	NaN	NaN	0
A0A286YCT6;A0A286YDY4;D0VYV6;A0A5F8MPR1;A0A5F8MPE1;Q9WV92-6;Q9WV92-4;Q9WV92-5;Q9WV92-3;Q9WV92;Q9WV92-2;Q9WV92-8;A0A286YCY1;A0A286YD84;A0A3B2WD96;A0A3B2WBE1;A7YY80;Q9WV92-7	A0A286YCT6;A0A286YDY4;D0VYV6;A0A5F8MPR1;A0A5F8MPE1;Q9WV92-6;Q9WV92-4;Q9WV92-5;Q9WV92-3;Q9WV92;Q9WV92-2;Q9WV92-8;A0A286YCY1;A0A286YD84;A0A3B2WD96;A0A3B2WBE1;A7YY80;Q9WV92-7	2;2;2;2;2;2;2;2;2;2;2;2;1;1;1;1;1;1	2;2;2;2;2;2;2;2;2;2;2;2;1;1;1;1;1;1	2;2;2;2;2;2;2;2;2;2;2;2;1;1;1;1;1;1	Band 4.1-like protein 3;Band 4.1-like protein 3, N-terminally processed	Epb4.1l3;Epb41l3	;;;;;;;;;;;;;;;;;	18	2	2	2	2	1	1	2	1	1	2	1	1	13	13	13	24.549	223	223;852;911;951;1052;882;894;904;917;929;939;1052;262;605;812;819;876;823	1	4	0	3.4602	By MS/MS	By MS/MS	By MS/MS	NaN	NaN	NaN	0	0	Median	NaN	NaN	NaN	NaN	NaN	NaN	NaN	NaN	NaN	0
P99026	P99026	4	4	4	Proteasome subunit beta type-4	Psmb4		1	4	4	4	3	2	3	3	2	3	3	2	3	23.1	23.1	23.1	29.116	264	264	1	9	0	11.008	By MS/MS	By MS/MS	By MS/MS	0.42618	0.95159	144.26	4	0	Median	1.1922	NaN	NaN	3.942	NaN	NaN	187.98	NaN	NaN	2
D3YUT3;D3YUG3;D3Z5R8;D3Z722;Q9CZX8;S4R223	D3YUT3;D3YUG3;D3Z5R8;D3Z722;Q9CZX8;S4R223	4;4;4;4;4;3	4;4;4;4;4;3	4;4;4;4;4;3	40S ribosomal protein S19	Rps19	;;;;;	6	4	4	4	2	3	3	2	3	3	2	3	3	33.8	33.8	33.8	14.896	133	133;137;176;212;145;72	1	9	0	3.8427	By MS/MS	By MS/MS	By MS/MS	0.53817	0.94944	23.974	7	1	Leave out requantified	0.50239	0.59733	0.39376	1.6251	0.84973	0.79184	48.725	9.7201	13.091	3
F7B6X4;A0A286YDU2;F6U2C2;E9QM77;O70305-3;O70305-2;O70305	F7B6X4;A0A286YDU2;F6U2C2;E9QM77;O70305-3;O70305-2;O70305	1;1;1;1;1;1;1	1;1;1;1;1;1;1	1;1;1;1;1;1;1	Ataxin-2	Atxn2	;;;;;;	7	1	1	1	1	1	1	1	1	1	1	1	1	5.2	5.2	5.2	35.381	330	330;402;929;1286;1154;1215;1285	1	5	0	21.256	By MS/MS	By MS/MS	By MS/MS	NaN	NaN	NaN	0	0	Median	NaN	NaN	NaN	NaN	NaN	NaN	NaN	NaN	NaN	0
A0A2I3BPE9;A0A2I3BRT5;Q7TT21;A0A2I3BPP1;Q3UHB2;Q61037-7;Q61037-4;Q61037-3;Q61037-2;Q61037-6;Q61037-5;Q61037	A0A2I3BPE9;A0A2I3BRT5;Q7TT21;A0A2I3BPP1;Q3UHB2;Q61037-7;Q61037-4;Q61037-3;Q61037-2;Q61037-6;Q61037-5;Q61037	1;1;1;1;1;1;1;1;1;1;1;1	1;1;1;1;1;1;1;1;1;1;1;1	1;1;1;1;1;1;1;1;1;1;1;1	Tuberin	Tsc2	;;;;;;;;;;;	12	1	1	1	0	1	1	0	1	1	0	1	1	1.8	1.8	1.8	150.88	1359	1359;1741;1742;1785;1808;1704;1770;1775;1777;1786;1791;1814	1	2	0.0024194	2.027		By MS/MS	By MS/MS	NaN	NaN	NaN	0	0	Median	NaN	NaN	NaN	NaN	NaN	NaN	NaN	NaN	NaN	0
A2BE92;A2BE93;Q9EQU5-2;Q9EQU5;Q9EQU5-3	A2BE92;A2BE93;Q9EQU5-2;Q9EQU5	3;3;3;3;1	3;3;3;3;1	3;3;3;3;1	Protein SET	Set	;;;	5	3	3	3	1	2	2	1	2	2	1	2	2	36.4	36.4	36.4	17.584	151	151;215;277;289;146	1	5	0	9.2318	By MS/MS	By MS/MS	By MS/MS	0.36769	0.94902	8.1702	2	0	Median	NaN	NaN	NaN	NaN	NaN	NaN	NaN	NaN	NaN	1
A0A2I3BPT1;A0A2I3BQZ9;Q3TWF3;P12023-2;P12023-3;P12023;A0A2I3BR03	A0A2I3BPT1;A0A2I3BQZ9;Q3TWF3;P12023-2;P12023-3;P12023;A0A2I3BR03	2;2;2;2;2;2;1	2;2;2;2;2;2;1	2;2;2;2;2;2;1	Amyloid beta A4 protein;N-APP;Soluble APP-alpha;Soluble APP-beta;C99;Beta-amyloid protein 42;Beta-amyloid protein 40;C83;P3(42);P3(40);C80;Gamma-secretase C-terminal fragment 59;Gamma-secretase C-terminal fragment 57;Gamma-secretase C-terminal fragment 50;C31	App	;;;;;;	7	2	2	2	1	2	1	1	2	1	1	2	1	4	4	4	82.785	733	733;751;752;695;735;770;582	1	5	0	3.9853	By MS/MS	By MS/MS	By MS/MS	NaN	NaN	NaN	0	0	Median	NaN	NaN	NaN	NaN	NaN	NaN	NaN	NaN	NaN	0
A0A2I3BPW0;Q9QYG0-2;Q9QYG0;A0A2I3BS20;A0A2I3BQM5;A0A2I3BPL1;A0A2I3BQR5	A0A2I3BPW0;Q9QYG0-2;Q9QYG0;A0A2I3BS20;A0A2I3BQM5;A0A2I3BPL1;A0A2I3BQR5	2;2;2;1;1;1;1	2;2;2;1;1;1;1	2;2;2;1;1;1;1	Protein NDRG2	Ndrg2	;;;;;;	7	2	2	2	1	2	2	1	2	2	1	2	2	12.8	12.8	12.8	30.489	273	273;357;371;114;114;176;238	1	5	0	18.999	By MS/MS	By MS/MS	By MS/MS	NaN	NaN	NaN	0	0	Median	NaN	NaN	NaN	NaN	NaN	NaN	NaN	NaN	NaN	0
O08972;Q99LD8;G3UZR0	O08972;Q99LD8;G3UZR0	4;4;2	4;4;2	4;4;2	N(G),N(G)-dimethylarginine dimethylaminohydrolase 2	Ddah2	;;	3	4	4	4	2	2	3	2	2	3	2	2	3	25.4	25.4	25.4	25.368	244	244;285;157	1	8	0	4.8102	By MS/MS	By MS/MS	By MS/MS	0.47701	0.94809	12.354	3	0	Median	NaN	NaN	NaN	NaN	NaN	NaN	NaN	NaN	NaN	1
A0A2I3BRB9;Z4YM84;E9QNH7;A0A2I3BQH8;A0A2I3BQ50;Q5XG73-2;Q5XG73-3;Q5XG73	A0A2I3BRB9;Z4YM84;E9QNH7;A0A2I3BQH8;A0A2I3BQ50;Q5XG73-2;Q5XG73-3;Q5XG73	2;2;2;2;2;2;2;2	2;2;2;2;2;2;2;2	2;2;2;2;2;2;2;2	Acyl-CoA-binding domain-containing protein 5	Acbd5	;;;;;;;	8	2	2	2	0	0	2	0	0	2	0	0	2	4.6	4.6	4.6	53.729	483	483;484;509;519;520;472;473;508	1	2	0.015214	1.6052			By MS/MS	NaN	NaN	NaN	0	0	Median	NaN	NaN	NaN	NaN	NaN	NaN	NaN	NaN	NaN	0
A0A2I3BQF4;P62889	A0A2I3BQF4;P62889	1;1	1;1	1;1	60S ribosomal protein L30	Rpl30	;	2	1	1	1	1	0	0	1	0	0	1	0	0	17	17	17	10.457	94	94;115	1	1	0.013447	1.6657	By MS/MS			NaN	NaN	NaN	0	0	Median	NaN	NaN	NaN	NaN	NaN	NaN	NaN	NaN	NaN	0
Q91X76;A0A2I3BQR1;A0A2I3BRL0;A0A2I3BR81	Q91X76;A0A2I3BQR1;A0A2I3BRL0;A0A2I3BR81	1;1;1;1	1;1;1;1	1;1;1;1		Nt5dc2	;;;	4	1	1	1	1	1	1	1	1	1	1	1	1	2.6	2.6	2.6	46.034	390	390;464;493;553	1	3	0.042849	1.2336	By MS/MS	By MS/MS	By MS/MS	NaN	NaN	NaN	0	0	Median	NaN	NaN	NaN	NaN	NaN	NaN	NaN	NaN	NaN	0
A0A1W2P6F6;A0A1W2P7Q9;Q60605-2;Q60605;A0A1W2P6G5	A0A1W2P6F6;A0A1W2P7Q9;Q60605-2;Q60605;A0A1W2P6G5	3;3;3;3;2	3;3;3;3;2	3;3;3;3;2	Myosin light polypeptide 6	Myl6	;;;;	5	3	3	3	3	2	1	3	2	1	3	2	1	23	23	23	17.005	152	152;158;151;151;139	1	7	0	9.33	By MS/MS	By MS/MS	By MS/MS	0.60053	0.94709	75.279	4	2	Median	0.32459	NaN	NaN	0.4462	NaN	NaN	87.579	NaN	NaN	2
D3YTN0;A0A2R8VHB0;Q91YQ3	D3YTN0;A0A2R8VHB0;Q91YQ3	1;1;1	1;1;1	1;1;1	Cold shock domain-containing protein C2	Csdc2	;;	3	1	1	1	1	1	1	1	1	1	1	1	1	28.9	28.9	28.9	4.3409	38	38;44;154	1	3	0.03528	1.3379	By MS/MS	By MS/MS	By MS/MS	NaN	NaN	NaN	0	0	Median	NaN	NaN	NaN	NaN	NaN	NaN	NaN	NaN	NaN	0
H7BXC3;P17751;P17751-2	H7BXC3;P17751;P17751-2	4;4;4	4;4;4	4;4;4	Triosephosphate isomerase	Tpi1	;;	3	4	4	4	4	4	4	4	4	4	4	4	4	26.9	26.9	26.9	17.997	167	167;249;299	1	15	0	123.93	By MS/MS	By MS/MS	By MS/MS	0.47694	0.94072	38.924	9	2	Leave out requantified	0.29088	0.53068	0.34838	0.75849	0.73278	0.82287	75.756	21.419	34.633	3
A0A2R8VHK1;Q9D0M3-2;Q9D0M3	A0A2R8VHK1;Q9D0M3-2;Q9D0M3	2;2;2	2;2;2	2;2;2	Cytochrome c1, heme protein, mitochondrial	Cyc1	;;	3	2	2	2	2	2	2	2	2	2	2	2	2	17	17	17	17.861	165	165;266;325	1	10	0.0023943	2.0081	By MS/MS	By MS/MS	By MS/MS	NaN	NaN	NaN	0	0	Median	NaN	NaN	NaN	NaN	NaN	NaN	NaN	NaN	NaN	0
F8WJK8;Q99L47;E9Q1X9;E9Q1V0	F8WJK8;Q99L47	4;4;1;1	4;4;1;1	4;4;1;1	Hsc70-interacting protein	St13	;	4	4	4	4	3	2	3	3	2	3	3	2	3	14.6	14.6	14.6	40.538	362	362;371;79;129	1	8	0	3.4947	By MS/MS	By MS/MS	By MS/MS	0.47457	0.94044	27.821	4	1	Median	NaN	NaN	0.41492	NaN	NaN	0.92542	NaN	NaN	42.374	1
A0A2R8VJN7;A0A2R8W6T4;A0A2R8W6M8;Q8K1N4-2;Q8K1N4	A0A2R8VJN7;A0A2R8W6T4;A0A2R8W6M8;Q8K1N4-2;Q8K1N4	1;1;1;1;1	1;1;1;1;1	1;1;1;1;1	Spermatogenesis-associated serine-rich protein 2	Spats2	;;;;	5	1	1	1	0	0	1	0	0	1	0	0	1	9.4	9.4	9.4	17.202	160	160;200;255;361;545	1	1	0.036036	1.3097			By MS/MS	NaN	NaN	NaN	0	0	Median	NaN	NaN	NaN	NaN	NaN	NaN	NaN	NaN	NaN	0
A0A2R8VKN7;Q9CQ25	A0A2R8VKN7;Q9CQ25	1;1	1;1	1;1	Mitotic-spindle organizing protein 2	Mzt2	;	2	1	1	1	0	0	1	0	0	1	0	0	1	13.8	13.8	13.8	16.599	152	152;159	1	1	0.0023962	2.0094			By MS/MS	NaN	NaN	NaN	0	0	Median	NaN	NaN	NaN	NaN	NaN	NaN	NaN	NaN	NaN	0
Q01853	Q01853	19	19	19	Transitional endoplasmic reticulum ATPase	Vcp		1	19	19	19	15	13	16	15	13	16	15	13	16	32.6	32.6	32.6	89.321	806	806	1	58	0	305.43	By MS/MS	By MS/MS	By MS/MS	0.40144	0.93919	41.477	20	5	Leave out requantified	0.40662	0.56108	0.34108	1.1393	0.7942	0.79343	28.857	48.358	13.052	8
A0A3B2WDC9;A0A2Y9CZI3;Q8CB87	A0A3B2WDC9;A0A2Y9CZI3;Q8CB87	2;2;2	1;1;1	1;1;1	Ras-related protein Rab-44	Rab44	;;	3	2	1	1	0	2	1	0	1	0	0	1	0	10.6	6.5	6.5	29.278	263	263;725;973	1	2	0.027795	1.4082		By MS/MS	By matching	NaN	NaN	NaN	0	0	Median	NaN	NaN	NaN	NaN	NaN	NaN	NaN	NaN	NaN	0
A0A338P675;P47941	A0A338P675;P47941	1;1	1;1	1;1	Crk-like protein	Crkl	;	2	1	1	1	0	1	1	0	1	1	0	1	1	16.9	16.9	16.9	16.816	148	148;303	1	3	0	2.5961		By MS/MS	By MS/MS	NaN	NaN	NaN	0	0	Median	NaN	NaN	NaN	NaN	NaN	NaN	NaN	NaN	NaN	0
A0A338P684;P48758	A0A338P684;P48758	1;1	1;1	1;1	Carbonyl reductase [NADPH] 1	Cbr1	;	2	1	1	1	1	1	1	1	1	1	1	1	1	9.7	9.7	9.7	14.888	134	134;277	1	6	0.032238	1.38	By MS/MS	By MS/MS	By MS/MS	NaN	NaN	NaN	0	0	Median	NaN	NaN	NaN	NaN	NaN	NaN	NaN	NaN	NaN	0
A0A338P6E5;A0A338P6I6;Q62108-3;Q62108;Q62108-2;G3UZL5	A0A338P6E5;A0A338P6I6;Q62108-3;Q62108;Q62108-2;G3UZL5	2;2;2;2;2;1	2;2;2;2;2;1	2;2;2;2;2;1	Disks large homolog 4	Dlg4	;;;;;	6	2	2	2	1	2	0	1	2	0	1	2	0	4.7	4.7	4.7	73.848	664	664;764;721;724;767;668	1	3	0.0024019	2.0135	By MS/MS	By MS/MS		NaN	NaN	NaN	0	0	Median	NaN	NaN	NaN	NaN	NaN	NaN	NaN	NaN	NaN	0
A0A338P7A1;A0A338P6G0;Q9JHW2	A0A338P7A1;A0A338P6G0;Q9JHW2	1;1;1	1;1;1	1;1;1	Omega-amidase NIT2	Nit2	;;	3	1	1	1	1	1	1	1	1	1	1	1	1	10.1	10.1	10.1	16.186	148	148;196;276	1	3	0.0060015	1.8195	By MS/MS	By MS/MS	By MS/MS	NaN	NaN	NaN	0	0	Median	NaN	NaN	NaN	NaN	NaN	NaN	NaN	NaN	NaN	0
A0A338P703;A0A338P7G1;A0A338P7H5;P29699	A0A338P703;A0A338P7G1;A0A338P7H5;P29699	1;1;1;1	1;1;1;1	1;1;1;1	Alpha-2-HS-glycoprotein	Ahsg	;;;	4	1	1	1	1	1	0	1	1	0	1	1	0	6.4	6.4	6.4	28.463	266	266;294;301;345	1	2	0.030019	1.3896	By MS/MS	By MS/MS		NaN	NaN	NaN	0	0	Median	NaN	NaN	NaN	NaN	NaN	NaN	NaN	NaN	NaN	0
A0A338P7E5;A0A338P786;P68037	A0A338P7E5;A0A338P786;P68037	1;1;1	1;1;1	1;1;1	Ubiquitin-conjugating enzyme E2 L3	Ube2l3	;;	3	1	1	1	1	0	1	1	0	1	1	0	1	18	18	18	14.121	122	122;146;154	1	2	0	2.6569	By MS/MS		By MS/MS	NaN	NaN	NaN	0	0	Median	NaN	NaN	NaN	NaN	NaN	NaN	NaN	NaN	NaN	0
A0A338P7D2;Q91YJ2	A0A338P7D2;Q91YJ2	2;2	2;2	2;2	Sorting nexin-4	Snx4	;	2	2	2	2	0	1	1	0	1	1	0	1	1	9.7	9.7	9.7	28.332	248	248;450	1	2	0.002521	2.1418		By MS/MS	By MS/MS	NaN	NaN	NaN	0	0	Median	NaN	NaN	NaN	NaN	NaN	NaN	NaN	NaN	NaN	0
B7ZMS4;A0A338P7D7;Q9Z2U0;Q9CWH6	B7ZMS4;A0A338P7D7;Q9Z2U0;Q9CWH6	1;1;1;1	1;1;1;1	1;1;1;1	Proteasome subunit alpha type;Proteasome subunit alpha type-7;Proteasome subunit alpha type-7-like	Psma8;Psma7	;;;	4	1	1	1	1	1	1	1	1	1	1	1	1	6.7	6.7	6.7	23.449	210	210;223;248;250	1	3	0.014094	1.6592	By MS/MS	By MS/MS	By MS/MS	NaN	NaN	NaN	0	0	Median	NaN	NaN	NaN	NaN	NaN	NaN	NaN	NaN	NaN	0
A0A3B2W3V4;A0A3B2WB82;Q9JK23	A0A3B2W3V4;A0A3B2WB82;Q9JK23	1;1;1	1;1;1	1;1;1	Proteasome assembly chaperone 1	Psmg1	;;	3	1	1	1	1	1	1	1	1	1	1	1	1	21.9	21.9	21.9	7.2891	64	64;268;289	1	3	0	48.656	By MS/MS	By MS/MS	By MS/MS	NaN	NaN	NaN	0	0	Median	NaN	NaN	NaN	NaN	NaN	NaN	NaN	NaN	NaN	0
Q9EQF6	Q9EQF6	10	10	10	Dihydropyrimidinase-related protein 5	Dpysl5		1	10	10	10	8	7	7	8	7	7	8	7	7	23.9	23.9	23.9	61.516	564	564	1	34	0	41.037	By MS/MS	By MS/MS	By MS/MS	0.42412	0.93429	186.25	19	0	Leave out requantified	0.33688	0.61983	0.40945	0.95814	0.95264	0.93106	55.424	185.63	15.874	5
A0A3B2W864;B2KF67;A0A338P6T6;A0A338P6L9;H3BJY4;A0A338P731;Q3UW83;A0A338P7K4	A0A3B2W864;B2KF67;A0A338P6T6;A0A338P6L9	4;3;3;2;1;1;1;1	1;0;0;0;0;1;1;1	0;0;0;0;0;0;0;0		Nudt3	;;;	8	4	1	0	3	3	2	0	1	1	0	0	0	24	5.2	0	32.717	287	287;139;139;116;60;107;154;169	1	2	1	-2	By matching	By MS/MS	By MS/MS	NaN	NaN	NaN	0	0	Median	NaN	NaN	NaN	NaN	NaN	NaN	NaN	NaN	NaN	0
Q6IRU2	Q6IRU2	6	5	5	Tropomyosin alpha-4 chain	Tpm4		1	6	5	5	5	4	4	4	3	4	4	3	4	25	25	25	28.467	248	248	1	12	0	9.5503	By MS/MS	By MS/MS	By MS/MS	0.47694	0.93369	27.258	9	4	Leave out requantified	0.36616	0.6267	0.42121	0.68981	0.85906	0.94031	68.3	27.443	53.982	4
A0A3B2WBC6	A0A3B2WBC6	2	2	2				1	2	2	2	2	1	1	2	1	1	2	1	1	57.1	57.1	57.1	8.5937	84	84	1	7	0	11.34	By MS/MS	By MS/MS	By MS/MS	NaN	NaN	NaN	0	0	Median	NaN	NaN	NaN	NaN	NaN	NaN	NaN	NaN	NaN	0
Q03265;D3Z6F5;D6RJ16	Q03265;D3Z6F5	22;20;3	22;20;3	22;20;3	ATP synthase subunit alpha, mitochondrial;ATP synthase subunit alpha	Atp5a1	;	3	22	22	22	19	18	19	19	18	19	19	18	19	44.3	44.3	44.3	59.752	553	553;503;89	1	81	0	323.31	By MS/MS	By MS/MS	By MS/MS	0.45816	0.93338	212.04	29	3	Leave out requantified	0.47187	0.58364	0.39638	1.3224	0.93338	0.81218	180.85	195.34	166.52	10
A0A3Q4EGQ9;E9QNE9;Q99JP0	A0A3Q4EGQ9;E9QNE9;Q99JP0	1;1;1	1;1;1	1;1;1	Mitogen-activated protein kinase kinase kinase kinase;Mitogen-activated protein kinase kinase kinase kinase 3	Map4k3	;;	3	1	1	1	1	1	1	1	1	1	1	1	1	1.4	1.4	1.4	98.722	873	873;896;894	1	3	0.034398	1.3681	By MS/MS	By MS/MS	By MS/MS	NaN	NaN	NaN	0	0	Median	NaN	NaN	NaN	NaN	NaN	NaN	NaN	NaN	NaN	0
E9Q5N7;A0A494B8Y4;E9PUN0;E9PUM9;E9Q7X7;F6Y027	E9Q5N7;A0A494B8Y4;E9PUN0;E9PUM9;E9Q7X7;F6Y027	2;2;2;2;2;1	2;2;2;2;2;1	2;2;2;2;2;1		Nrxn2	;;;;;	6	2	2	2	1	1	2	1	1	2	1	1	2	1.9	1.9	1.9	163.06	1503	1503;1511;1640;1703;1710;216	1	4	0.0026042	2.2443	By MS/MS	By MS/MS	By MS/MS	NaN	NaN	NaN	0	0	Median	NaN	NaN	NaN	NaN	NaN	NaN	NaN	NaN	NaN	0
A0A494B933;A0A494B9R1;A0A494BB30;Q62084	A0A494B933;A0A494B9R1;A0A494BB30;Q62084	2;2;2;2	2;2;2;2	2;2;2;2	Protein phosphatase 1 regulatory subunit 14B	Ppp1r14b	;;;	4	2	2	2	2	2	2	2	2	2	2	2	2	26.6	26.6	26.6	10.648	94	94;181;202;147	1	8	0	4.942	By MS/MS	By MS/MS	By MS/MS	NaN	NaN	NaN	0	0	Median	NaN	NaN	NaN	NaN	NaN	NaN	NaN	NaN	NaN	0
A0A0N4SVM0;D6RCW7;P47754	A0A0N4SVM0;D6RCW7;P47754	4;4;4	4;4;4	3;3;3	F-actin-capping protein subunit alpha-2	Capza2	;;	3	4	4	3	4	4	3	4	4	3	3	3	2	35.5	35.5	29.6	19.558	169	169;174;286	1	13	0	7.0307	By MS/MS	By MS/MS	By MS/MS	0.47224	0.933	28.039	4	2	Median	0.47224	NaN	NaN	1.2044	NaN	NaN	9.5101	NaN	NaN	2
Q9JM96;A2A6Q3;A2A6Q2	Q9JM96;A2A6Q3;A2A6Q2	2;1;1	2;1;1	2;1;1	Cdc42 effector protein 4	Cdc42ep4	;;	3	2	2	2	1	1	1	1	1	1	1	1	1	12.6	12.6	12.6	37.869	349	349;86;193	1	3	0	2.638	By MS/MS	By MS/MS	By MS/MS	0.6785	0.93222	15.036	3	2	Median	NaN	NaN	NaN	NaN	NaN	NaN	NaN	NaN	NaN	1
A0A494B9D4;A0A494BA92;P09528	A0A494B9D4;A0A494BA92;P09528	1;1;1	1;1;1	1;1;1	Ferritin heavy chain;Ferritin heavy chain, N-terminally processed	Fth1	;;	3	1	1	1	1	1	1	1	1	1	1	1	1	11.2	11.2	11.2	13.528	116	116;136;182	1	5	0.027901	1.4129	By MS/MS	By MS/MS	By MS/MS	NaN	NaN	NaN	0	0	Median	NaN	NaN	NaN	NaN	NaN	NaN	NaN	NaN	NaN	0
A0A494B9W4;Q8VE92;F6TBN8;A0A494BAP6;Q5CZX8;S4R1A6;A0A494B9C0;Q8C7Q4-2	A0A494B9W4;Q8VE92;F6TBN8	3;3;2;1;1;1;1;1	3;3;2;1;1;1;1;1	1;1;0;0;0;0;0;0	RNA-binding protein 4B	Rbm4b;Rbm4	;;	8	3	3	1	2	2	1	2	2	1	1	1	1	13.3	13.3	5.6	32.069	285	285;357;172;142;143;152;154;168	1	5	0	3.275	By MS/MS	By MS/MS	By MS/MS	NaN	NaN	NaN	0	0	Median	NaN	NaN	NaN	NaN	NaN	NaN	NaN	NaN	NaN	0
A0A494BAE3;A0A494BA20;D3Z4B2;Q9CWZ7	A0A494BAE3;A0A494BA20;D3Z4B2;Q9CWZ7	1;1;1;1	1;1;1;1	1;1;1;1	Gamma-soluble NSF attachment protein	Napg	;;;	4	1	1	1	1	1	1	1	1	1	1	1	1	7.6	7.6	7.6	25.015	225	225;230;353;312	1	3	0	5.5405	By MS/MS	By MS/MS	By MS/MS	NaN	NaN	NaN	0	0	Median	NaN	NaN	NaN	NaN	NaN	NaN	NaN	NaN	NaN	0
Q62318;Q62318-2	Q62318;Q62318-2	8;6	8;6	8;6	Transcription intermediary factor 1-beta	Trim28	;	2	8	8	8	7	5	6	7	5	6	7	5	6	11.9	11.9	11.9	88.846	834	834;500	1	20	0	13.69	By MS/MS	By MS/MS	By MS/MS	0.42894	0.9316	24.536	8	2	Leave out requantified	0.39042	0.64924	0.42949	1.0937	0.9486	1.0265	41.591	33.503	48.257	3
A0A494BAJ6;Q9WUL7	A0A494BAJ6;Q9WUL7	2;2	2;2	2;2	ADP-ribosylation factor-like protein 3	Arl3	;	2	2	2	2	1	2	1	1	2	1	1	2	1	22.2	22.2	22.2	20.227	180	180;182	1	4	0	6.4843	By MS/MS	By MS/MS	By MS/MS	NaN	NaN	NaN	0	0	Median	NaN	NaN	NaN	NaN	NaN	NaN	NaN	NaN	NaN	0
A0A494BAY0;A0A494BAR3;Q8R105	A0A494BAY0;A0A494BAR3;Q8R105	2;2;2	2;2;2	2;2;2	Vacuolar protein sorting-associated protein 37C	Vps37c	;;	3	2	2	2	1	1	1	1	1	1	1	1	1	30.8	30.8	30.8	11.914	104	104;163;352	1	3	0.00093023	2.51	By MS/MS	By MS/MS	By MS/MS	NaN	NaN	NaN	0	0	Median	NaN	NaN	NaN	NaN	NaN	NaN	NaN	NaN	NaN	0
Q9D8T7-2;Q9D8T7;F7DE82	Q9D8T7-2;Q9D8T7;F7DE82	2;2;1	2;2;1	2;2;1	SRA stem-loop-interacting RNA-binding protein, mitochondrial	Slirp	;;	3	2	2	2	2	2	1	2	2	1	2	2	1	22.2	22.2	22.2	10.953	99	99;112;79	1	5	0.0026339	2.2768	By MS/MS	By MS/MS	By matching	0.36107	0.93143	37.466	3	0	Plateau	NaN	NaN	NaN	NaN	NaN	NaN	NaN	NaN	NaN	1
G3UZM6;G3UZD6;A0A571BD95;A0A5F8MP95;Q9ES00	G3UZM6;G3UZD6;A0A571BD95;A0A5F8MP95;Q9ES00	2;2;2;2;2	2;2;2;2;2	2;2;2;2;2	Ubiquitin conjugation factor E4 B	Ube4b	;;;;	5	2	2	2	1	2	1	1	2	1	1	2	1	7.6	7.6	7.6	44.564	409	409;998;1307;1353;1173	1	4	0	4.0194	By MS/MS	By MS/MS	By MS/MS	NaN	NaN	NaN	0	0	Median	NaN	NaN	NaN	NaN	NaN	NaN	NaN	NaN	NaN	0
Q61553	Q61553	7	7	7	Fascin	Fscn1		1	7	7	7	7	5	5	7	5	5	7	5	5	15.4	15.4	15.4	54.507	493	493	1	19	0	10.718	By MS/MS	By MS/MS	By MS/MS	0.65966	0.93104	153.79	5	1	Median	0.58402	NaN	0.16688	1.0173	NaN	0.36595	93.604	NaN	271.95	2
A0A571BEG2;A0A571BE25;A0A571BEI3;P63094-3;P63094;Q6R0H7;A0A571BGH5;A2A610;A0A571BEM2;Z4YKV1;P63094-2;Q6R0H7-4	A0A571BEG2;A0A571BE25;A0A571BEI3;P63094-3;P63094;Q6R0H7;A0A571BGH5;A2A610;A0A571BEM2;Z4YKV1;P63094-2;Q6R0H7-4	2;2;2;2;2;2;1;1;1;1;1;1	2;2;2;2;2;2;1;1;1;1;1;1	2;2;2;2;2;2;1;1;1;1;1;1	Guanine nucleotide-binding protein G(s) subunit alpha isoforms short;Guanine nucleotide-binding protein G(s) subunit alpha isoforms XLas	Gnas	;;;;;;;;;;;	12	2	2	2	1	2	2	1	2	2	1	2	2	23.6	23.6	23.6	15.94	140	140;153;335;362;394;1133;32;91;237;379;380;1119	1	6	0	6.1687	By MS/MS	By MS/MS	By MS/MS	NaN	NaN	NaN	0	0	Median	NaN	NaN	NaN	NaN	NaN	NaN	NaN	NaN	NaN	0
A0A571BEW4;A0A571BES1;Q9JME5	A0A571BEW4;A0A571BES1;Q9JME5	3;3;3	3;3;3	3;3;3	AP-3 complex subunit beta-2	Ap3b2	;;	3	3	3	3	1	2	2	1	2	2	1	2	2	4.3	4.3	4.3	115.44	1050	1050;1101;1082	1	5	0	3.2534	By MS/MS	By MS/MS	By MS/MS	NaN	NaN	NaN	0	0	Median	NaN	NaN	NaN	NaN	NaN	NaN	NaN	NaN	NaN	0
P14206;A0A1L1SRW0;A0A1L1SUK3	P14206;A0A1L1SRW0	7;4;1	7;4;1	7;4;1	40S ribosomal protein SA	Rpsa	;	3	7	7	7	4	5	6	4	5	6	4	5	6	25.1	25.1	25.1	32.838	295	295;93;133	1	22	0	135.63	By MS/MS	By MS/MS	By MS/MS	0.3929	0.93094	6.9956	3	0	Median	NaN	NaN	NaN	NaN	NaN	NaN	NaN	NaN	NaN	1
A0A571BF02	A0A571BF02	1	1	1				1	1	1	1	0	0	1	0	0	1	0	0	1	0.2	0.2	0.2	415.38	3624	3624	1	1	0.012775	1.6756			By MS/MS	NaN	NaN	NaN	0	0	Median	NaN	NaN	NaN	NaN	NaN	NaN	NaN	NaN	NaN	0
A0A571BGD8;A6H644;Q8BG95	A0A571BGD8;A6H644;Q8BG95	1;1;1	1;1;1	1;1;1	Protein phosphatase 1 regulatory subunit;Protein phosphatase 1 regulatory subunit 12B	Ppp1r12b	;;	3	1	1	1	1	1	1	1	1	1	1	1	1	9.1	9.1	9.1	21.34	186	186;992;976	1	3	0.004644	1.918	By MS/MS	By MS/MS	By MS/MS	NaN	NaN	NaN	0	0	Median	NaN	NaN	NaN	NaN	NaN	NaN	NaN	NaN	NaN	0
Q5SXR6;Q68FD5;F6Z1R4	Q5SXR6;Q68FD5	29;29;1	29;29;1	29;29;1	Clathrin heavy chain;Clathrin heavy chain 1	Cltc	;	3	29	29	29	22	24	20	22	24	20	22	24	20	23.2	23.2	23.2	191.98	1679	1679;1675;216	1	83	0	220.88	By MS/MS	By MS/MS	By MS/MS	0.48926	0.9302	117.37	34	9	Leave out requantified	0.73383	0.56199	0.44087	1.388	0.7656	0.93082	122.62	106.26	16.826	14
A0A5F8MPB7;Q3UHD9-2;Q3UHD9	A0A5F8MPB7;Q3UHD9-2;Q3UHD9	4;4;4	4;4;4	4;4;4	Arf-GAP with GTPase, ANK repeat and PH domain-containing protein 2	Agap2	;;	3	4	4	4	3	2	1	3	2	1	3	2	1	8.1	8.1	8.1	92.891	856	856;1166;1186	1	6	0.00093897	2.5478	By MS/MS	By MS/MS	By MS/MS	NaN	NaN	NaN	0	0	Median	NaN	NaN	NaN	NaN	NaN	NaN	NaN	NaN	NaN	0
A0A5F8MPK9;Q9EP69	A0A5F8MPK9;Q9EP69	1;1	1;1	1;1	Phosphatidylinositide phosphatase SAC1	Sacm1l	;	2	1	1	1	0	1	1	0	1	1	0	1	1	2.6	2.6	2.6	69.372	609	609;587	1	2	0.0024834	2.0871		By MS/MS	By MS/MS	NaN	NaN	NaN	0	0	Median	NaN	NaN	NaN	NaN	NaN	NaN	NaN	NaN	NaN	0
A0A5F8MPL6;Q9Z1S5;A0A571BE69;Q9Z1S5-2;A0A2R8VHR7;A0A2R8W6V9	A0A5F8MPL6;Q9Z1S5;A0A571BE69;Q9Z1S5-2	3;3;2;2;1;1	3;3;2;2;1;1	3;3;2;2;1;1	Neuronal-specific septin-3	2023-09-03	;;;	6	3	3	3	2	2	2	2	2	2	2	2	2	5.7	5.7	5.7	89.629	818	818;350;822;337;201;341	1	8	0	4.9404	By MS/MS	By MS/MS	By MS/MS	NaN	NaN	NaN	0	0	Median	NaN	NaN	NaN	NaN	NaN	NaN	NaN	NaN	NaN	0
E9Q3Y7;E9Q5L4;A0A5F8MPP1;Q5PR69-2;Q5PR69	E9Q3Y7;E9Q5L4;A0A5F8MPP1;Q5PR69-2;Q5PR69	9;9;9;8;8	9;9;9;8;8	9;9;9;8;8	Uncharacterized protein KIAA1211	C530008M17Rik;Kiaa1211	;;;;	5	9	9	9	6	5	2	6	5	2	6	5	2	9.8	9.8	9.8	142.54	1288	1288;1291;1376;1204;1207	1	14	0	38.74	By MS/MS	By MS/MS	By MS/MS	NaN	NaN	NaN	0	0	Median	NaN	NaN	NaN	NaN	NaN	NaN	NaN	NaN	NaN	0
Q8CAY6;G3XA25;Q80X81;A0A3B2WAL8	Q8CAY6;G3XA25;Q80X81	3;2;2;1	3;2;2;1	3;2;2;1	Acetyl-CoA acetyltransferase, cytosolic	Acat2;Acat3	;;	4	3	3	3	2	2	2	2	2	2	2	2	2	11.1	11.1	11.1	41.297	397	397;365;397;349	1	9	0	3.4544	By MS/MS	By MS/MS	By MS/MS	0.51307	0.92974	22.531	5	0	Leave out requantified	0.33812	NaN	NaN	0.9391	NaN	NaN	48.764	NaN	NaN	3
A0A5F8MPU0;Q3TYV2	A0A5F8MPU0;Q3TYV2	1;1	1;1	1;1	HERV-H LTR-associating protein 1 homolog	Hhla1	;	2	1	1	1	0	1	0	0	1	0	0	1	0	3.9	3.9	3.9	59.521	540	540;514	1	1	0.039953	1.2688		By MS/MS		NaN	NaN	NaN	0	0	Median	NaN	NaN	NaN	NaN	NaN	NaN	NaN	NaN	NaN	0
G3X9K4;A0A5F8MQ25;Q8R3Q2	G3X9K4;A0A5F8MQ25;Q8R3Q2	1;1;1	1;1;1	1;1;1	Serine/threonine-protein phosphatase 6 regulatory subunit 2	Ppp6r2	;;	3	1	1	1	0	1	1	0	1	1	0	1	1	1.7	1.7	1.7	100.46	923	923;950;923	1	2	0.037982	1.2884		By MS/MS	By MS/MS	NaN	NaN	NaN	0	0	Median	NaN	NaN	NaN	NaN	NaN	NaN	NaN	NaN	NaN	0
P14115	P14115	3	3	3	60S ribosomal protein L27a	Rpl27a		1	3	3	3	3	1	2	3	1	2	3	1	2	35.1	35.1	35.1	16.605	148	148	1	6	0	4.5239	By MS/MS	By MS/MS	By MS/MS	0.41828	0.92715	18.943	6	1	Leave out requantified	0.32466	NaN	0.33427	1.0625	NaN	0.68094	97.495	NaN	13.507	3
Q8C4Y3-3;A0A5H1ZRL3	Q8C4Y3-3;A0A5H1ZRL3	1;1	1;1	1;1			;	2	1	1	1	1	1	0	1	1	0	1	1	0	2.4	2.4	2.4	70.339	631	631;631	1	2	0.035387	1.3437	By MS/MS	By MS/MS		NaN	NaN	NaN	0	0	Median	NaN	NaN	NaN	NaN	NaN	NaN	NaN	NaN	NaN	0
F6UK66;A0A668KL36;Q810U5-3;Q810U5;Q810U5-2	F6UK66;A0A668KL36;Q810U5-3;Q810U5;Q810U5-2	2;2;2;2;1	2;2;2;2;1	2;2;2;2;1	Coiled-coil domain-containing protein 50	Ccdc50	;;;;	5	2	2	2	0	1	2	0	1	2	0	1	2	9	9	9	29.684	256	256;480;264;305;290	1	3	0.017159	1.5815		By MS/MS	By MS/MS	NaN	NaN	NaN	0	0	Median	NaN	NaN	NaN	NaN	NaN	NaN	NaN	NaN	NaN	0
Q8BTS0;Q61656;S4R1I6;B1ARC0;B1ARB9;S4R1E3	Q8BTS0;Q61656;S4R1I6	15;15;12;6;6;2	15;15;12;6;6;2	12;12;9;6;6;2	Probable ATP-dependent RNA helicase DDX5	Ddx5	;;	6	15	15	12	9	9	9	9	9	9	7	7	8	32.8	32.8	28.8	69.265	615	615;614;406;167;182;71	1	32	0	34.502	By MS/MS	By MS/MS	By MS/MS	0.46224	0.92598	4.7782	9	1	Leave out requantified	0.33902	0.55051	0.46224	0.94578	0.8042	0.92598	23.821	15.646	13.742	4
E9PV44;O35143	E9PV44;O35143	2;2	2;2	2;2	ATPase inhibitor, mitochondrial	Atpif1	;	2	2	2	2	1	1	2	1	1	2	1	1	2	36.5	36.5	36.5	8.7887	74	74;106	1	4	0.0025997	2.242	By MS/MS	By MS/MS	By MS/MS	0.39586	0.92517	72.254	4	0	Median	NaN	NaN	0.59823	NaN	NaN	1.784	NaN	NaN	106.11	1
A0A668KLV1;E0CY16;E9PYN1;Q8R5M8-5;Q8R5M8-4;Q8R5M8-3;Q8R5M8-2;Q8R5M8	A0A668KLV1;E0CY16;E9PYN1;Q8R5M8-5;Q8R5M8-4;Q8R5M8-3;Q8R5M8-2;Q8R5M8	1;1;1;1;1;1;1;1	1;1;1;1;1;1;1;1	1;1;1;1;1;1;1;1	Cell adhesion molecule 1	Cadm1	;;;;;;;	8	1	1	1	0	1	1	0	1	1	0	1	1	3.6	3.6	3.6	39.723	361	361;390;474;336;417;428;445;456	1	2	0.025559	1.4294		By MS/MS	By MS/MS	NaN	NaN	NaN	0	0	Median	NaN	NaN	NaN	NaN	NaN	NaN	NaN	NaN	NaN	0
A2A6G9;A2A6H0;Q61792;A2A6G6;A2A6G7;A2A6G8;A2A6H1;A2A6G5;E9Q0N6;A2A6G4	A2A6G9;A2A6H0;Q61792;A2A6G6;A2A6G7;A2A6G8;A2A6H1;A2A6G5;E9Q0N6	6;6;6;5;5;5;3;3;3;2	6;6;6;5;5;5;3;3;3;2	6;6;6;5;5;5;3;3;3;2	LIM and SH3 domain protein 1	Lasp1	;;;;;;;;	10	6	6	6	4	4	5	4	4	5	4	4	5	42.6	42.6	42.6	15.153	129	129;186;263;89;99;103;56;69;70;47	1	15	0	16.874	By MS/MS	By MS/MS	By MS/MS	0.58511	0.92412	33.387	8	1	Leave out requantified	0.41838	0.52688	0.59272	1.0527	0.71715	1.3126	28.599	8.9	52.031	3
Z4YJU8;A0A6I8MWY5;E9PUQ5;A0A6I8MX07;Q921M4-2;Q921M4	Z4YJU8;A0A6I8MWY5;E9PUQ5;A0A6I8MX07;Q921M4-2;Q921M4	2;2;2;2;2;2	2;2;2;2;2;2	2;2;2;2;2;2	Golgin subfamily A member 2	Golga2	;;;;;	6	2	2	2	1	1	1	1	1	1	1	1	1	2.6	2.6	2.6	108.63	955	955;987;1014;1026;967;999	1	3	0.0025189	2.1371	By MS/MS	By MS/MS	By MS/MS	NaN	NaN	NaN	0	0	Median	NaN	NaN	NaN	NaN	NaN	NaN	NaN	NaN	NaN	0
Q80YW6;Q80YW9;A0A6I8MWZ0;Q6P9Q6;Q6P9Q6-2	Q80YW6;Q80YW9;A0A6I8MWZ0;Q6P9Q6;Q6P9Q6-2	1;1;1;1;1	1;1;1;1;1	1;1;1;1;1	Peptidyl-prolyl cis-trans isomerase;FK506-binding protein 15	Fkbp15	;;;;	5	1	1	1	1	1	0	1	1	0	1	1	0	2.2	2.2	2.2	70.324	650	650;756;1044;1216;1255	1	2	0.010072	1.7192	By MS/MS	By MS/MS		NaN	NaN	NaN	0	0	Median	NaN	NaN	NaN	NaN	NaN	NaN	NaN	NaN	NaN	0
D3YVW0;G3XA66;Q8R5C0;A0A6I8MWZ8;P47802;G3UYJ5;G3XA75;G3UXX9;D3Z3F4	D3YVW0;G3XA66;Q8R5C0;A0A6I8MWZ8;P47802;G3UYJ5;G3XA75;G3UXX9;D3Z3F4	2;2;2;2;2;1;1;1;1	2;2;2;2;2;1;1;1;1	2;2;2;2;2;1;1;1;1	Metaxin-1	Mtx1	;;;;;;;;	9	2	2	2	2	1	1	2	1	1	2	1	1	10.5	10.5	10.5	32.178	286	286;298;317;461;317;162;172;185;355	1	4	0.023392	1.461	By MS/MS	By MS/MS	By MS/MS	NaN	NaN	NaN	0	0	Median	NaN	NaN	NaN	NaN	NaN	NaN	NaN	NaN	NaN	0
A0A6I8MX08;Q5SNZ0-3;Q5SNZ0-2;Q5SNZ0;Z4YLP6;F6R1B7	A0A6I8MX08;Q5SNZ0-3;Q5SNZ0-2;Q5SNZ0	3;3;3;3;1;1	3;3;3;3;1;1	3;3;3;3;1;1	Girdin	Ccdc88a	;;;	6	3	3	3	2	2	2	2	2	2	2	2	2	1.9	1.9	1.9	231.62	2016	2016;1790;1845;1873;405;737	1	6	0	14.83	By MS/MS	By MS/MS	By MS/MS	NaN	NaN	NaN	0	0	Median	NaN	NaN	NaN	NaN	NaN	NaN	NaN	NaN	NaN	0
A0A6I8MX18;Q8CJG1	A0A6I8MX18;Q8CJG1	1;1	1;1	1;1	Protein argonaute-1	Ago1	;	2	1	1	1	1	1	1	1	1	1	1	1	1	2.8	2.8	2.8	101.53	895	895;857	1	3	0.00093371	2.5198	By MS/MS	By MS/MS	By MS/MS	NaN	NaN	NaN	0	0	Median	NaN	NaN	NaN	NaN	NaN	NaN	NaN	NaN	NaN	0
A0A7N9VSY8;D3Z394;Q9R0D8	A0A7N9VSY8;D3Z394;Q9R0D8	1;1;1	1;1;1	1;1;1	WD repeat-containing protein 54	Wdr54	;;	3	1	1	1	1	0	0	1	0	0	1	0	0	18.4	18.4	18.4	10.686	98	98;169;334	1	1	0.020584	1.4906	By MS/MS			NaN	NaN	NaN	0	0	Median	NaN	NaN	NaN	NaN	NaN	NaN	NaN	NaN	NaN	0
A0JNY3;Q8BUV3	A0JNY3;Q8BUV3	4;4	4;4	4;4	Gephyrin;Molybdopterin adenylyltransferase;Molybdopterin molybdenumtransferase	Gphn	;	2	4	4	4	4	3	3	4	3	3	4	3	3	8.3	8.3	8.3	83.665	772	772;769	1	10	0	7.6078	By MS/MS	By MS/MS	By MS/MS	NaN	NaN	NaN	0	0	Median	NaN	NaN	NaN	NaN	NaN	NaN	NaN	NaN	NaN	0
A1BN54;Q7TPR4	A1BN54;Q7TPR4	5;5	1;1	1;1	Alpha-actinin-1	Actn1	;	2	5	1	1	4	4	4	0	0	1	0	0	1	8.3	2.8	2.8	102.72	887	887;892	1	1	0	3.4395	By matching	By matching	By MS/MS	NaN	NaN	NaN	0	0	Median	NaN	NaN	NaN	NaN	NaN	NaN	NaN	NaN	NaN	0
A1L3S7;Q8VHR5;A0A0U1RNM2;Q8VHR5-2	A1L3S7;Q8VHR5;A0A0U1RNM2;Q8VHR5-2	5;5;3;3	5;5;3;3	5;5;3;3	Transcriptional repressor p66-beta	Gatad2b	;;;	4	5	5	5	3	2	2	3	2	2	3	2	2	11.9	11.9	11.9	63.638	578	578;594;263;485	1	7	0	3.8456	By MS/MS	By MS/MS	By MS/MS	NaN	NaN	NaN	0	0	Median	NaN	NaN	NaN	NaN	NaN	NaN	NaN	NaN	NaN	0
D3YVM5;S4R1N1;P14869	D3YVM5;S4R1N1;P14869	3;3;3	3;3;3	3;3;3	60S acidic ribosomal protein P0	Rplp0	;;	3	3	3	3	3	2	3	3	2	3	3	2	3	31.7	31.7	31.7	16.057	145	145;221;317	1	8	0	3.0731	By MS/MS	By MS/MS	By MS/MS	0.43129	0.92266	15.49	8	0	Leave out requantified	0.43129	0.52942	0.38568	1.1952	0.73052	0.92266	14.762	13.111	11.518	3
D3Z2M7;P18872-2;P18872;F7BLT7	D3Z2M7;P18872-2;P18872;F7BLT7	7;7;7;4	7;7;7;4	7;7;7;4	Guanine nucleotide-binding protein G(o) subunit alpha	Gnao1	;;;	4	7	7	7	7	6	7	7	6	7	7	6	7	57.5	57.5	57.5	20.562	179	179;354;354;101	1	32	0	184.75	By MS/MS	By MS/MS	By MS/MS	0.45424	0.92256	80.786	14	3	Leave out requantified	0.49154	0.53821	0.32766	1.3661	0.7944	0.77506	101.9	64.109	34.386	5
A2A699-2;A2A699	A2A699-2;A2A699	4;4	4;4	4;4	Protein FAM171A2	Fam171a2	;	2	4	4	4	3	2	3	3	2	3	3	2	3	8.8	8.8	8.8	67.806	638	638;822	1	8	0	13.687	By MS/MS	By MS/MS	By MS/MS	NaN	NaN	NaN	0	0	Median	NaN	NaN	NaN	NaN	NaN	NaN	NaN	NaN	NaN	0
A2A7F6;O35454	A2A7F6;O35454	2;2	2;2	2;2	Chloride channel protein;Chloride transport protein 6	Clcn6	;	2	2	2	2	2	0	1	2	0	1	2	0	1	3.1	3.1	3.1	97.208	873	873;870	1	3	0.0024155	2.0247	By MS/MS		By MS/MS	NaN	NaN	NaN	0	0	Median	NaN	NaN	NaN	NaN	NaN	NaN	NaN	NaN	NaN	0
P56480	P56480	16	16	16	ATP synthase subunit beta, mitochondrial	Atp5b		1	16	16	16	15	13	15	15	13	15	15	13	15	43.5	43.5	43.5	56.3	529	529	1	96	0	100.57	By MS/MS	By MS/MS	By MS/MS	0.64719	0.92247	60.353	15	4	Leave out requantified	1.0228	0.66031	0.36205	2.856	0.94974	0.82047	95.644	57.586	72.912	6
F6Y3V0;A2A8L5;F6S1X8	F6Y3V0;A2A8L5;F6S1X8	5;5;4	3;3;2	3;3;2	Receptor-type tyrosine-protein phosphatase F	Ptprf	;;	3	5	3	3	2	2	5	1	2	3	1	2	3	6.2	3.8	3.8	145.38	1291	1291;1898;1332	1	6	0	3.4728	By MS/MS	By MS/MS	By MS/MS	NaN	NaN	NaN	0	0	Median	NaN	NaN	NaN	NaN	NaN	NaN	NaN	NaN	NaN	0
A6PWC3;A2A9Q2;Q8BHG1;Q3V3G9	A6PWC3;A2A9Q2;Q8BHG1	3;3;3;1	3;3;3;1	3;3;3;1	Nardilysin	Nrd1	;;	4	3	3	3	2	2	3	2	2	3	2	2	3	4.4	4.4	4.4	127.77	1117	1117;1229;1161;395	1	7	0	10.164	By MS/MS	By MS/MS	By MS/MS	NaN	NaN	NaN	0	0	Median	NaN	NaN	NaN	NaN	NaN	NaN	NaN	NaN	NaN	0
A2AAW9;Q9Z0N1	A2AAW9;Q9Z0N1	2;2	2;2	2;2	Eukaryotic translation initiation factor 2 subunit 3, X-linked	Eif2s3x	;	2	2	2	2	2	2	1	2	2	1	2	2	1	7.8	7.8	7.8	37.194	344	344;472	1	5	0	40.463	By MS/MS	By MS/MS	By MS/MS	NaN	NaN	NaN	0	0	Median	NaN	NaN	NaN	NaN	NaN	NaN	NaN	NaN	NaN	0
I7HLS4;A2ABQ5;S4R1I4;J3JS86;Q5PR68	I7HLS4;A2ABQ5;S4R1I4;J3JS86;Q5PR68	1;1;1;1;1	1;1;1;1;1	1;1;1;1;1	Centrosomal protein of 112 kDa	Cep112	;;;;	5	1	1	1	1	0	0	1	0	0	1	0	0	2	2	2	66.121	561	561;609;912;1006;954	1	1	0.049836	1.1317	By MS/MS			NaN	NaN	NaN	0	0	Median	NaN	NaN	NaN	NaN	NaN	NaN	NaN	NaN	NaN	0
A2AC29;P70245	A2AC29;P70245	1;1	1;1	1;1	3-beta-hydroxysteroid-Delta(8),Delta(7)-isomerase	Ebp	;	2	1	1	1	1	1	1	1	1	1	1	1	1	10.7	10.7	10.7	13.686	121	121;230	1	3	0.028804	1.3926	By MS/MS	By MS/MS	By MS/MS	NaN	NaN	NaN	0	0	Median	NaN	NaN	NaN	NaN	NaN	NaN	NaN	NaN	NaN	0
A2ACG7;Q9DBG6	A2ACG7;Q9DBG6	1;1	1;1	1;1	Dolichyl-diphosphooligosaccharide--protein glycosyltransferase subunit 2	Rpn2	;	2	1	1	1	1	1	1	1	1	1	1	1	1	3.7	3.7	3.7	67.501	615	615;631	1	6	0	3.9077	By MS/MS	By MS/MS	By MS/MS	NaN	NaN	NaN	0	0	Median	NaN	NaN	NaN	NaN	NaN	NaN	NaN	NaN	NaN	0
A2ACV6;E1U8D0	A2ACV6;E1U8D0	2;2	2;2	2;2	Protein SOGA1;N-terminal form;C-terminal 80 kDa form	Soga1	;	2	2	2	2	2	0	0	2	0	0	2	0	0	1.9	1.9	1.9	183.14	1654	1654;1418	1	2	0.034335	1.3651	By MS/MS			NaN	NaN	NaN	0	0	Median	NaN	NaN	NaN	NaN	NaN	NaN	NaN	NaN	NaN	0
A2ADR8;Q8R3G1	A2ADR8;Q8R3G1	1;1	1;1	1;1	Nuclear inhibitor of protein phosphatase 1	Ppp1r8	;	2	1	1	1	0	1	1	0	1	1	0	1	1	6	6	6	38.399	350	350;351	1	2	0.0053476	1.8855		By MS/MS	By MS/MS	NaN	NaN	NaN	0	0	Median	NaN	NaN	NaN	NaN	NaN	NaN	NaN	NaN	NaN	0
A2ADY9	A2ADY9	2	2	2	Protein DDI1 homolog 2	Ddi2		1	2	2	2	2	0	0	2	0	0	2	0	0	10.5	10.5	10.5	44.59	399	399	1	2	0.01531	1.6231	By MS/MS			NaN	NaN	NaN	0	0	Median	NaN	NaN	NaN	NaN	NaN	NaN	NaN	NaN	NaN	0
H3BIV8;A2AEG3;A2AEG6;P35803-7;P35803-6;P35803-4;P35803-8;P35803-2;P35803	H3BIV8;A2AEG3;A2AEG6;P35803-7;P35803-6;P35803-4;P35803-8;P35803-2;P35803	1;1;1;1;1;1;1;1;1	1;1;1;1;1;1;1;1;1	1;1;1;1;1;1;1;1;1	Neuronal membrane glycoprotein M6-b	Gpm6b	;;;;;;;;	9	1	1	1	1	1	1	1	1	1	1	1	1	16.9	16.9	16.9	10.064	89	89;305;328;49;89;265;288;305;328	1	6	0	49.021	By MS/MS	By MS/MS	By MS/MS	NaN	NaN	NaN	0	0	Median	NaN	NaN	NaN	NaN	NaN	NaN	NaN	NaN	NaN	0
A2AEK3;F6ZKC7	A2AEK3;F6ZKC7	1;1	1;1	1;1		Cstf2	;	2	1	1	1	1	1	1	1	1	1	1	1	1	10.5	10.5	10.5	19.335	191	191;259	1	3	0.049559	1.1377	By MS/MS	By MS/MS	By MS/MS	NaN	NaN	NaN	0	0	Median	NaN	NaN	NaN	NaN	NaN	NaN	NaN	NaN	NaN	0
A2ATQ5;P53995;Q6PG65	A2ATQ5;P53995;Q6PG65	4;4;2	4;4;2	4;4;2	Anaphase-promoting complex subunit 1	Anapc1	;;	3	4	4	4	3	2	2	3	2	2	3	2	2	4.4	4.4	4.4	134.72	1213	1213;1944;80	1	7	0	3.6546	By MS/MS	By MS/MS	By MS/MS	0.59571	0.9204	12.974	2	1	Median	0.59571	NaN	NaN	0.9204	NaN	NaN	12.974	NaN	NaN	2
P63038;D3Z7J9;D3Z2F2;P63038-2	P63038	9;3;3;3	9;3;3;3	9;3;3;3	60 kDa heat shock protein, mitochondrial	Hspd1		4	9	9	9	7	5	5	7	5	5	7	5	5	25	25	25	60.955	573	573;142;202;258	1	23	0	64.611	By MS/MS	By MS/MS	By MS/MS	0.38456	0.92009	34.688	5	2	Median	0.22823	NaN	0.42049	0.70641	NaN	0.88535	39.907	NaN	5.4432	2
A0A0U1RNJ1;P19096	A0A0U1RNJ1;P19096	21;21	21;21	21;21	Fatty acid synthase;[Acyl-carrier-protein] S-acetyltransferase;[Acyl-carrier-protein] S-malonyltransferase;3-oxoacyl-[acyl-carrier-protein] synthase;3-oxoacyl-[acyl-carrier-protein] reductase;3-hydroxyacyl-[acyl-carrier-protein] dehydratase;Enoyl-[acyl-carrier-protein] reductase;Oleoyl-[acyl-carrier-protein] hydrolase	Fasn	;	2	21	21	21	11	14	16	11	14	16	11	14	16	13.1	13.1	13.1	272.22	2502	2502;2504	1	52	0	138.68	By MS/MS	By MS/MS	By MS/MS	0.56736	0.91749	6.4977	6	2	Leave out requantified	0.4303	NaN	0.49342	1.1883	NaN	0.91749	109.59	NaN	6.4977	3
A2AFQ0;Q7TMY8;Q7TMY8-4;Q7TMY8-3;Q7TMY8-2;F6XP90	A2AFQ0;Q7TMY8;Q7TMY8-4;Q7TMY8-3;Q7TMY8-2	13;13;12;12;10;2	13;13;12;12;10;2	13;13;12;12;10;2	E3 ubiquitin-protein ligase HUWE1	Huwe1	;;;;	6	13	13	13	7	9	9	7	9	9	7	9	9	5	5	5	482.69	4378	4378;4377;3832;4362;3364;1176	1	28	0	205.7	By MS/MS	By MS/MS	By MS/MS	NaN	NaN	NaN	0	0	Median	NaN	NaN	NaN	NaN	NaN	NaN	NaN	NaN	NaN	0
Q99N15;A2AFQ2;O08756	Q99N15;A2AFQ2;O08756	3;3;3	3;3;3	3;3;3	3-hydroxyacyl-CoA dehydrogenase type-2	Hsd17b10	;;	3	3	3	3	3	1	2	3	1	2	3	1	2	19.5	19.5	19.5	27.273	261	261;271;261	1	6	0	24.506	By MS/MS	By MS/MS	By MS/MS	NaN	NaN	NaN	0	0	Median	NaN	NaN	NaN	NaN	NaN	NaN	NaN	NaN	NaN	0
A2AFW6;Q9D050;Q791V5	A2AFW6;Q9D050;Q791V5	2;2;2	2;2;2	2;2;2	Mitochondrial carrier homolog 2	Mtch2	;;	3	2	2	2	1	0	1	1	0	1	1	0	1	8.5	8.5	8.5	32.345	294	294;312;303	1	2	0.044329	1.2149	By MS/MS		By MS/MS	NaN	NaN	NaN	0	0	Median	NaN	NaN	NaN	NaN	NaN	NaN	NaN	NaN	NaN	0
A0A0R4J1E2;P57776-3;E9QN08;Q80T06;P57776;D3YUQ9;Q91VK2;D3YZT9;D3YY68;Q9CVV2;E9PUM6	A0A0R4J1E2;P57776-3;E9QN08;Q80T06;P57776;D3YUQ9;Q91VK2;D3YZT9	8;8;7;7;7;6;6;5;2;1;1	8;8;7;7;7;6;6;5;2;1;1	1;1;1;1;1;1;0;0;0;0;0	Elongation factor 1-delta	Eef1d	;;;;;;;	11	8	8	1	7	5	7	7	5	7	0	1	1	19.7	19.7	3.6	72.93	660	660;660;245;281;281;193;276;210;190;182;228	1	26	0	67.972	By MS/MS	By MS/MS	By MS/MS	0.61413	0.91634	40.049	6	0	Leave out requantified	0.67115	NaN	0.37443	0.91634	NaN	0.78588	53.257	NaN	28.61	3
A2AGI0;A2AGI3;A2AGI2;Q8BYM5	A2AGI0;A2AGI3;A2AGI2;Q8BYM5	1;1;1;1	1;1;1;1	1;1;1;1	Neuroligin-3	Nlgn3	;;;	4	1	1	1	0	1	1	0	1	1	0	1	1	2.2	2.2	2.2	56.074	510	510;711;845;825	1	2	0.02401	1.4579		By MS/MS	By MS/MS	NaN	NaN	NaN	0	0	Median	NaN	NaN	NaN	NaN	NaN	NaN	NaN	NaN	NaN	0
P67778;Q5SQG5	P67778;Q5SQG5	7;5	7;5	7;5	Prohibitin	Phb	;	2	7	7	7	5	2	6	5	2	6	5	2	6	34.6	34.6	34.6	29.82	272	272;207	1	14	0	10.261	By MS/MS	By MS/MS	By MS/MS	0.41822	0.91616	7.4845	4	2	Median	0.33688	NaN	NaN	0.9375	NaN	NaN	10.135	NaN	NaN	2
A2AJ72;Q3TIX6;A0A0A6YY39;A0A0A6YVV5	A2AJ72;Q3TIX6;A0A0A6YY39;A0A0A6YVV5	2;2;1;1	2;2;1;1	2;2;1;1		Fubp3	;;;	4	2	2	2	1	1	1	1	1	1	1	1	1	5.1	5.1	5.1	61.447	569	569;575;123;191	1	3	0.0018083	2.3627	By MS/MS	By MS/MS	By MS/MS	NaN	NaN	NaN	0	0	Median	NaN	NaN	NaN	NaN	NaN	NaN	NaN	NaN	NaN	0
A7TU71;A2ALU4-2;A2ALU4	A7TU71;A2ALU4-2;A2ALU4	3;3;3	3;3;3	3;3;3	Protein Shroom2	Shroom2	;;	3	3	3	3	2	2	2	2	2	2	2	2	2	3.2	3.2	3.2	165.26	1487	1487;446;1481	1	7	0	16.168	By MS/MS	By MS/MS	By MS/MS	NaN	NaN	NaN	0	0	Median	NaN	NaN	NaN	NaN	NaN	NaN	NaN	NaN	NaN	0
G3UVV4;P17710-3;P17710-4;P17710-2;P17710;B4YB29;D3YYR4;D3Z365	G3UVV4;P17710-3;P17710-4;P17710-2;P17710	6;6;6;6;6;1;1;1	6;6;6;6;6;1;1;1	6;6;6;6;6;1;1;1	Hexokinase;Hexokinase-1	Hk1	;;;;	8	6	6	6	5	3	5	5	3	5	5	3	5	9.7	9.7	9.7	101.87	917	917;918;922;945;974;49;184;223	1	15	0	7.8919	By MS/MS	By MS/MS	By MS/MS	0.53713	0.91556	22.771	6	0	Leave out requantified	0.6247	0.52153	0.53713	1.3206	0.73874	0.91556	8.1196	4.3465	22.771	2
A2ALV7;Q6PDI5-2;Q6PDI5;A2ALV6	A2ALV7;Q6PDI5-2;Q6PDI5;A2ALV6	2;2;2;1	2;2;2;1	2;2;2;1	Proteasome-associated protein ECM29 homolog	AI314180;Ecm29	;;;	4	2	2	2	1	0	2	1	0	2	1	0	2	2.5	2.5	2.5	164.52	1490	1490;1840;1840;942	1	3	0.0017953	2.3506	By MS/MS		By MS/MS	NaN	NaN	NaN	0	0	Median	NaN	NaN	NaN	NaN	NaN	NaN	NaN	NaN	NaN	0
Q6PBC0;A2AMQ5;Q99L43	Q6PBC0;A2AMQ5;Q99L43	2;2;2	2;2;2	2;2;2	Phosphatidate cytidylyltransferase;Phosphatidate cytidylyltransferase 2	Cds2	;;	3	2	2	2	2	2	1	2	2	1	2	2	1	24	24	24	14.931	129	129;427;444	1	6	0	35.105	By MS/MS	By MS/MS	By MS/MS	NaN	NaN	NaN	0	0	Median	NaN	NaN	NaN	NaN	NaN	NaN	NaN	NaN	NaN	0
Q9WV02;A2AFI3;Q9WV02-2;A2AFI4	Q9WV02;A2AFI3;Q9WV02-2	8;7;7;3	8;7;7;3	2;2;2;1	RNA-binding motif protein, X chromosome;RNA-binding motif protein, X chromosome, N-terminally processed	Rbmx	;;	4	8	8	2	6	7	6	6	7	6	1	1	1	24.3	24.3	7.4	42.3	391	391;301;289;103	1	24	0	16.954	By MS/MS	By MS/MS	By MS/MS	0.40669	0.91245	18.012	13	1	Leave out requantified	0.33734	0.67762	0.40669	0.92048	0.93401	0.91245	31.836	2.9057	18.45	5
A2AN08-3;A2AN08;A2AN08-5;Z4YMA7;F6SSP6;A2AN08-2	A2AN08-3;A2AN08;A2AN08-5;Z4YMA7;F6SSP6;A2AN08-2	4;4;4;2;2;2	4;4;4;2;2;2	4;4;4;2;2;2	E3 ubiquitin-protein ligase UBR4	Ubr4	;;;;;	6	4	4	4	3	1	2	3	1	2	3	1	2	1	1	1	570.29	5156	5156;5180;5208;1301;2065;2021	1	6	0	3.405	By MS/MS	By MS/MS	By MS/MS	NaN	NaN	NaN	0	0	Median	NaN	NaN	NaN	NaN	NaN	NaN	NaN	NaN	NaN	0
A2ANP1	A2ANP1	1	1	1		Fam219a		1	1	1	1	0	1	1	0	1	1	0	1	1	13.7	13.7	13.7	18.655	168	168	1	2	0.0025084	2.1263		By MS/MS	By MS/MS	NaN	NaN	NaN	0	0	Median	NaN	NaN	NaN	NaN	NaN	NaN	NaN	NaN	NaN	0
A2AP32;Q3UIU2	A2AP32;Q3UIU2	1;1	1;1	1;1	NADH dehydrogenase [ubiquinone] 1 beta subcomplex subunit 6	Ndufb6	;	2	1	1	1	1	1	1	1	1	1	1	1	1	18.6	18.6	18.6	11.741	97	97;128	1	5	0.014665	1.6368	By MS/MS	By MS/MS	By MS/MS	NaN	NaN	NaN	0	0	Median	NaN	NaN	NaN	NaN	NaN	NaN	NaN	NaN	NaN	0
A2APX3;P21460	A2APX3;P21460	2;2	2;2	2;2	Cystatin-C	Cst3	;	2	2	2	2	2	2	2	2	2	2	2	2	2	16.7	16.7	16.7	11.141	102	102;140	1	6	0	3.5842	By MS/MS	By MS/MS	By MS/MS	NaN	NaN	NaN	0	0	Median	NaN	NaN	NaN	NaN	NaN	NaN	NaN	NaN	NaN	0
A2AQN2;Q99JP7	A2AQN2;Q99JP7	1;1	1;1	1;1	Gamma-glutamyltransferase 7;Gamma-glutamyltransferase 7 heavy chain;Gamma-glutamyltransferase 7 light chain	Ggt7	;	2	1	1	1	1	1	1	1	1	1	1	1	1	6.4	6.4	6.4	21.052	202	202;662	1	3	0.032218	1.3795	By MS/MS	By MS/MS	By MS/MS	NaN	NaN	NaN	0	0	Median	NaN	NaN	NaN	NaN	NaN	NaN	NaN	NaN	NaN	0
A2AQR0;Q64521	A2AQR0;Q64521	3;3	3;3	3;3	Glycerol-3-phosphate dehydrogenase;Glycerol-3-phosphate dehydrogenase, mitochondrial	Gpd2	;	2	3	3	3	2	1	2	2	1	2	2	1	2	5.6	5.6	5.6	82.829	745	745;727	1	5	0	3.0562	By MS/MS	By MS/MS	By MS/MS	NaN	NaN	NaN	0	0	Median	NaN	NaN	NaN	NaN	NaN	NaN	NaN	NaN	NaN	0
A2AR81;Q64336	A2AR81;Q64336	2;2	2;2	2;2	T-box brain protein 1	Tbr1	;	2	2	2	2	2	1	0	2	1	0	2	1	0	10.3	10.3	10.3	44.85	418	418;681	1	3	0	2.9062	By MS/MS	By MS/MS		NaN	NaN	NaN	0	0	Median	NaN	NaN	NaN	NaN	NaN	NaN	NaN	NaN	NaN	0
A2AS98;P28660-2;P28660	A2AS98;P28660-2;P28660	1;1;1	1;1;1	1;1;1	Nck-associated protein 1	Nckap1	;;	3	1	1	1	0	1	0	0	1	0	0	1	0	1.1	1.1	1.1	129.51	1134	1134;1037;1128	1	1	0.035237	1.3325		By MS/MS		NaN	NaN	NaN	0	0	Median	NaN	NaN	NaN	NaN	NaN	NaN	NaN	NaN	NaN	0
P63087;P63087-2;A0A0G2JGC1;A0A0G2JFF1;A0A0J9YUU8	P63087;P63087-2;A0A0G2JGC1;A0A0G2JFF1	5;5;4;4;1	5;5;4;4;1	2;2;2;1;0	Serine/threonine-protein phosphatase PP1-gamma catalytic subunit	Ppp1cc	;;;	5	5	5	2	3	2	2	3	2	2	2	0	1	21.7	21.7	7.4	36.983	323	323;337;273;292;100	1	7	0	4.9998	By MS/MS	By MS/MS	By MS/MS	0.36233	0.91217	36.98	2	2	Median	0.36233	NaN	NaN	0.91217	NaN	NaN	36.98	NaN	NaN	2
H7BX95;Q6PDM2;Q6PDM2-3;Q6PDM2-2;F7AI47;F6QXN3	H7BX95;Q6PDM2;Q6PDM2-3;Q6PDM2-2	12;12;11;11;4;1	12;12;11;11;4;1	12;12;11;11;4;1	Serine/arginine-rich splicing factor 1	Srsf1	;;;	6	12	12	12	9	8	9	9	8	9	9	8	9	48.6	48.6	48.6	28.329	253	253;248;196;201;106;58	1	29	0	14.82	By MS/MS	By MS/MS	By MS/MS	0.35832	0.91197	35.104	4	0	Leave out requantified	0.33721	NaN	NaN	0.94388	NaN	NaN	39.969	NaN	NaN	2
A2AU62;Q64012-2;Q64012	A2AU62;Q64012-2;Q64012	1;1;1	1;1;1	1;1;1	RNA-binding protein Raly	Raly	;;	3	1	1	1	1	1	1	1	1	1	1	1	1	7.4	7.4	7.4	31.69	298	298;296;312	1	6	0	3.1795	By MS/MS	By MS/MS	By MS/MS	NaN	NaN	NaN	0	0	Median	NaN	NaN	NaN	NaN	NaN	NaN	NaN	NaN	NaN	0
F6VQ81;V9GWU5;Q3TUJ9;Q8BKP1;Q3TAI4;A2AUD5;Q9CYZ2	F6VQ81;V9GWU5;Q3TUJ9;Q8BKP1;Q3TAI4;A2AUD5;Q9CYZ2	2;2;2;2;2;2;2	2;2;2;2;2;2;2	2;2;2;2;2;2;2	Tumor protein D54	Tpd52l2	;;;;;;	7	2	2	2	0	1	2	0	1	2	0	1	2	18.6	18.6	18.6	17.619	161	161;169;186;200;206;229;220	1	3	0.00092336	2.481		By MS/MS	By MS/MS	NaN	NaN	NaN	0	0	Median	NaN	NaN	NaN	NaN	NaN	NaN	NaN	NaN	NaN	0
A2AW05;Q08943;Q08943-2	A2AW05;Q08943;Q08943-2	2;2;2	2;2;2	2;2;2	FACT complex subunit SSRP1	Ssrp1	;;	3	2	2	2	2	0	0	2	0	0	2	0	0	4.2	4.2	4.2	71.527	623	623;708;713	1	2	0.036527	1.3072	By MS/MS			NaN	NaN	NaN	0	0	Median	NaN	NaN	NaN	NaN	NaN	NaN	NaN	NaN	NaN	0
Q9CQE8	Q9CQE8	3	3	3	UPF0568 protein C14orf166 homolog			1	3	3	3	1	2	2	1	2	2	1	2	2	18.9	18.9	18.9	28.152	244	244	1	5	0	3.1335	By MS/MS	By MS/MS	By MS/MS	0.5776	0.90884	11.214	2	0	Median	NaN	NaN	NaN	NaN	NaN	NaN	NaN	NaN	NaN	0
E9Q8F0;Q8VH51-3;Q8VH51-2;Q8VH51;F7AA45;B7ZD61	E9Q8F0;Q8VH51-3;Q8VH51-2;Q8VH51;F7AA45	4;4;4;4;3;1	4;4;4;4;3;1	4;4;4;4;3;1	RNA-binding protein 39	Rbm39	;;;;	6	4	4	4	2	3	2	2	3	2	2	3	2	14	14	14	47.05	415	415;367;524;530;311;273	1	7	0	114.51	By MS/MS	By MS/MS	By MS/MS	0.58182	0.90853	4.7998	2	0	Median	NaN	NaN	NaN	NaN	NaN	NaN	NaN	NaN	NaN	0
A2AWT6;A2AWT7;A2AWT5;P25976-2;P25976	A2AWT6;A2AWT7;A2AWT5;P25976-2;P25976	2;2;2;2;2	2;2;2;2;2	2;2;2;2;2	Nucleolar transcription factor 1	Ubtf	;;;;	5	2	2	2	2	1	1	2	1	1	2	1	1	3.9	3.9	3.9	85.009	727	727;752;764;728;765	1	4	0.0026201	2.2614	By MS/MS	By MS/MS	By MS/MS	NaN	NaN	NaN	0	0	Median	NaN	NaN	NaN	NaN	NaN	NaN	NaN	NaN	NaN	0
A2BDX3	A2BDX3	2	2	2	Adenylyltransferase and sulfurtransferase MOCS3;Molybdopterin-synthase adenylyltransferase;Molybdopterin-synthase sulfurtransferase	Mocs3		1	2	2	2	1	1	0	1	1	0	1	1	0	4.6	4.6	4.6	49.374	460	460	1	2	0.040024	1.2699	By MS/MS	By MS/MS		NaN	NaN	NaN	0	0	Median	NaN	NaN	NaN	NaN	NaN	NaN	NaN	NaN	NaN	0
Q3TPJ8;A2BFF5;A2BFF9;A2BFF8;O88487	Q3TPJ8;A2BFF5;A2BFF9;A2BFF8;O88487	3;3;3;2;2	3;3;3;2;2	3;3;3;2;2	Cytoplasmic dynein 1 intermediate chain 2	Dync1i2	;;;;	5	3	3	3	2	2	3	2	2	3	2	2	3	8.1	8.1	8.1	70.612	632	632;637;638;611;612	1	11	0	53.681	By MS/MS	By MS/MS	By MS/MS	NaN	NaN	NaN	0	0	Median	NaN	NaN	NaN	NaN	NaN	NaN	NaN	NaN	NaN	0
A2BHN6;Q9DC63-3;Q9DC63-2;Q9DC63	A2BHN6;Q9DC63-3;Q9DC63-2;Q9DC63	1;1;1;1	1;1;1;1	1;1;1;1	F-box only protein 3	Fbxo3	;;;	4	1	1	1	1	1	1	1	1	1	1	1	1	4.7	4.7	4.7	40.963	361	361;410;415;480	1	3	0	94.165	By MS/MS	By MS/MS	By MS/MS	NaN	NaN	NaN	0	0	Median	NaN	NaN	NaN	NaN	NaN	NaN	NaN	NaN	NaN	0
E9Q0P6;A3KGA8;P46737-2;P46737	E9Q0P6;A3KGA8;P46737-2;P46737	1;1;1;1	1;1;1;1	1;1;1;1	Lys-63-specific deubiquitinase BRCC36	Brcc3	;;;	4	1	1	1	1	1	1	1	1	1	1	1	1	34	34	34	5.8147	50	50;158;247;291	1	3	0.002437	2.0438	By MS/MS	By MS/MS	By MS/MS	NaN	NaN	NaN	0	0	Median	NaN	NaN	NaN	NaN	NaN	NaN	NaN	NaN	NaN	0
Q7M6W1;A3QM89	Q7M6W1;A3QM89	3;3	1;1	1;1	Reticulon	Rtn1	;	2	3	1	1	1	2	3	0	1	1	0	1	1	11.1	4.8	4.8	23.557	208	208;253	1	2	0.042615	1.256	By matching	By MS/MS	By MS/MS	NaN	NaN	NaN	0	0	Median	NaN	NaN	NaN	NaN	NaN	NaN	NaN	NaN	NaN	0
A8Y5G7;O35654	A8Y5G7;O35654	1;1	1;1	1;1	DNA polymerase delta subunit 2	Pold2	;	2	1	1	1	1	0	0	1	0	0	1	0	0	5.8	5.8	5.8	26.355	241	241;469	1	1	0.048522	1.1561	By MS/MS			NaN	NaN	NaN	0	0	Median	NaN	NaN	NaN	NaN	NaN	NaN	NaN	NaN	NaN	0
P62264;D3YVF4;D3Z7I1	P62264;D3YVF4;D3Z7I1	5;4;4	5;4;4	5;4;4	40S ribosomal protein S14	Rps14	;;	3	5	5	5	4	3	4	4	3	4	4	3	4	31.1	31.1	31.1	16.273	151	151;119;138	1	14	0	7.8143	By MS/MS	By MS/MS	By MS/MS	0.39038	0.90452	33.444	5	0	Median	0.31785	0.65639	NaN	0.63963	0.87079	NaN	56.389	5.3748	NaN	2
B0QZN5;P63044;A0A0N4SUV3;D3YTU0;Q62442-2;Q62442	B0QZN5;P63044	3;3;1;1;1;1	2;2;0;0;0;0	2;2;0;0;0;0	Vesicle-associated membrane protein 2	Vamp2	;	6	3	2	2	2	3	3	1	2	2	1	2	2	29.4	23.3	23.3	17.862	163	163;116;116;171;117;118	1	9	0	6.1814	By MS/MS	By MS/MS	By MS/MS	NaN	NaN	NaN	0	0	Median	NaN	NaN	NaN	NaN	NaN	NaN	NaN	NaN	NaN	0
B0V2N1-6;B0V2N1-2;B0V2N1;B0V2N1-4;B0V2N1-3;B0V2N1-5;A0A286YDS2;A0A286YEA4	B0V2N1-6;B0V2N1-2;B0V2N1;B0V2N1-4;B0V2N1-3;B0V2N1-5	8;8;8;7;7;4;1;1	8;8;8;7;7;4;1;1	3;3;3;3;3;1;0;1	Receptor-type tyrosine-protein phosphatase S	Ptprs	;;;;;	8	8	8	3	4	4	6	4	4	6	1	2	3	6.9	6.9	2.7	206.82	1861	1861;1904;1907;1497;1501;592;208;208	1	15	0	7.8918	By MS/MS	By MS/MS	By MS/MS	NaN	NaN	NaN	0	0	Median	NaN	NaN	NaN	NaN	NaN	NaN	NaN	NaN	NaN	0
B0V2N7;P07356;B0V2N8;B0V2N5	B0V2N7;P07356;B0V2N8;B0V2N5	5;5;3;3	5;5;3;3	5;5;3;3	Annexin;Annexin A2	Anxa2	;;;	4	5	5	5	2	4	4	2	4	4	2	4	4	24	24	24	21.856	196	196;339;176;272	1	13	0	11.061	By MS/MS	By MS/MS	By MS/MS	NaN	NaN	NaN	0	0	Median	NaN	NaN	NaN	NaN	NaN	NaN	NaN	NaN	NaN	0
Q99PT1	Q99PT1	4	4	4	Rho GDP-dissociation inhibitor 1	Arhgdia		1	4	4	4	4	4	3	4	4	3	4	4	3	25.5	25.5	25.5	23.407	204	204	1	15	0	12.849	By MS/MS	By MS/MS	By MS/MS	0.47124	0.9038	7.2061	7	0	Leave out requantified	0.3282	0.58572	0.33369	1.0603	0.80697	0.84313	23.165	7.815	9.8272	2
B1AQR8;G3X9T7;O08573-3;O08573-2;O08573	B1AQR8;G3X9T7;O08573-3;O08573-2;O08573	1;1;1;1;1	1;1;1;1;1	1;1;1;1;1	Galectin;Galectin-9	Lgals9	;;;;	5	1	1	1	1	0	0	1	0	0	1	0	0	3.7	3.7	3.7	39.907	352	352;353;310;322;353	1	1	0.044253	1.2107	By MS/MS			NaN	NaN	NaN	0	0	Median	NaN	NaN	NaN	NaN	NaN	NaN	NaN	NaN	NaN	0
B1AS06;Q6PFD5	B1AS06;Q6PFD5	1;1	1;1	1;1	Disks large-associated protein 3	Dlgap3	;	2	1	1	1	1	1	1	1	1	1	1	1	1	1.9	1.9	1.9	104.67	966	966;977	1	3	0.049863	1.1328	By MS/MS	By MS/MS	By MS/MS	NaN	NaN	NaN	0	0	Median	NaN	NaN	NaN	NaN	NaN	NaN	NaN	NaN	NaN	0
B1AS37;Q9D032-2;Q9D032	B1AS37;Q9D032-2;Q9D032	1;1;1	1;1;1	1;1;1	Single-stranded DNA-binding protein 3	Ssbp3	;;	3	1	1	1	1	0	1	1	0	1	1	0	1	4.6	4.6	4.6	38.209	368	368;361;388	1	2	0.0024793	2.0825	By MS/MS		By MS/MS	NaN	NaN	NaN	0	0	Median	NaN	NaN	NaN	NaN	NaN	NaN	NaN	NaN	NaN	0
B1ATI9;Q3U432;F6QB26;Q60780;Q60780-2	B1ATI9;Q3U432;F6QB26;Q60780;Q60780-2	2;2;2;2;1	2;2;2;2;1	2;2;2;2;1	Growth arrest-specific protein 7	Gas7	;;;;	5	2	2	2	1	2	0	1	2	0	1	2	0	8.3	8.3	8.3	47.261	412	412;416;476;421;340	1	3	0.0031471	1.9588	By MS/MS	By MS/MS		NaN	NaN	NaN	0	0	Median	NaN	NaN	NaN	NaN	NaN	NaN	NaN	NaN	NaN	0
Q62261;A0A0A0MQG2;Q62261-2	Q62261;A0A0A0MQG2;Q62261-2	36;33;31	36;33;31	36;33;31	Spectrin beta chain, non-erythrocytic 1	Sptbn1	;;	3	36	36	36	32	25	25	32	25	25	32	25	25	21.5	21.5	21.5	274.22	2363	2363;2092;2154	1	100	0	323.31	By MS/MS	By MS/MS	By MS/MS	0.41626	0.90321	86.372	16	4	Leave out requantified	0.39592	0.46519	0.38313	1.1043	0.64684	0.82621	110.48	93.778	17.663	9
B1AUX2;Q61191	B1AUX2;Q61191	2;2	2;2	2;2	Host cell factor 1;HCF N-terminal chain 1;HCF N-terminal chain 2;HCF N-terminal chain 3;HCF N-terminal chain 4;HCF N-terminal chain 5;HCF N-terminal chain 6;HCF C-terminal chain 1;HCF C-terminal chain 2;HCF C-terminal chain 3;HCF C-terminal chain 4;HCF C-terminal chain 5;HCF C-terminal chain 6	Hcfc1	;	2	2	2	2	2	1	2	2	1	2	2	1	2	1.5	1.5	1.5	215.05	2090	2090;2045	1	8	0	3.2952	By MS/MS	By MS/MS	By MS/MS	NaN	NaN	NaN	0	0	Median	NaN	NaN	NaN	NaN	NaN	NaN	NaN	NaN	NaN	0
B1AVF2;Q9Z2S7-2;Q9Z2S7;Q9Z2S7-3;Q9Z2S7-4	B1AVF2;Q9Z2S7-2;Q9Z2S7;Q9Z2S7-3;Q9Z2S7-4	1;1;1;1;1	1;1;1;1;1	1;1;1;1;1	TSC22 domain family protein 3	Tsc22d3	;;;;	5	1	1	1	0	0	1	0	0	1	0	0	1	22.1	22.1	22.1	12.562	113	113;80;137;201;234	1	1	0.043855	1.2209			By MS/MS	NaN	NaN	NaN	0	0	Median	NaN	NaN	NaN	NaN	NaN	NaN	NaN	NaN	NaN	0
F8WJ41;P62245;D3YVB4;D3Z712	F8WJ41;P62245	3;3;1;1	3;3;1;1	3;3;1;1	40S ribosomal protein S15a	Rps15a	;	4	3	3	3	3	0	0	3	0	0	3	0	0	31.5	31.5	31.5	12.31	108	108;130;71;78	1	3	0.0031521	1.9628	By MS/MS			0.42601	0.90244	51.378	2	2	Median	0.42601	NaN	NaN	0.90244	NaN	NaN	51.378	NaN	NaN	2
G3UZ46;Q80VK8;B1AWC8;Q8VBU5;B1AWC9;G3UWT3	G3UZ46;Q80VK8;B1AWC8;Q8VBU5;B1AWC9;G3UWT3	2;2;2;2;2;1	2;2;2;2;2;1	2;2;2;2;2;1		Pde4b	;;;;;	6	2	2	2	1	0	1	1	0	1	1	0	1	22.4	22.4	22.4	17.327	161	161;212;659;721;736;166	1	2	0.010108	1.7252	By MS/MS		By MS/MS	NaN	NaN	NaN	0	0	Median	NaN	NaN	NaN	NaN	NaN	NaN	NaN	NaN	NaN	0
B1AXE9;Q8VHG2-2;Q8VHG2;F6YMV1;A0A067XG49;F6QYS7	B1AXE9;Q8VHG2-2;Q8VHG2;F6YMV1;A0A067XG49;F6QYS7	3;3;3;2;2;2	3;3;3;2;2;2	3;3;3;2;2;2	Angiomotin	Amot	;;;;;	6	3	3	3	1	2	1	1	2	1	1	2	1	8.2	8.2	8.2	58.145	522	522;853;1126;672;737;929	1	4	0.0017715	2.309	By MS/MS	By MS/MS	By MS/MS	NaN	NaN	NaN	0	0	Median	NaN	NaN	NaN	NaN	NaN	NaN	NaN	NaN	NaN	0
B1AXI9;J3QMP9;Q62036	B1AXI9;J3QMP9;Q62036	1;1;1	1;1;1	1;1;1	Centrosomal protein of 131 kDa	Cep131	;;	3	1	1	1	1	1	0	1	1	0	1	1	0	1.2	1.2	1.2	120.23	1059	1059;1060;1060	1	2	0.023422	1.4617	By MS/MS	By MS/MS		NaN	NaN	NaN	0	0	Median	NaN	NaN	NaN	NaN	NaN	NaN	NaN	NaN	NaN	0
B1AZ42;P0C0A3	B1AZ42;P0C0A3	1;1	1;1	1;1	Charged multivesicular body protein 6	Chmp6	;	2	1	1	1	1	1	0	1	1	0	1	1	0	16.7	16.7	16.7	9.032	78	78;200	1	2	0	3.5839	By MS/MS	By MS/MS		NaN	NaN	NaN	0	0	Median	NaN	NaN	NaN	NaN	NaN	NaN	NaN	NaN	NaN	0
B7ZNS2;B1AZP2-2;B1AZP2;E9PUF2;B1AZP2-3	B7ZNS2;B1AZP2-2;B1AZP2;E9PUF2;B1AZP2-3	2;2;2;1;1	2;2;2;1;1	2;2;2;1;1	Disks large-associated protein 4	Dlgap4	;;;;	5	2	2	2	0	2	0	0	2	0	0	2	0	3.5	3.5	3.5	106.17	975	975;989;992;285;453	1	2	0.0060652	1.8656		By MS/MS		NaN	NaN	NaN	0	0	Median	NaN	NaN	NaN	NaN	NaN	NaN	NaN	NaN	NaN	0
P56812;D3Z7Q5	P56812;D3Z7Q5	6;3	6;3	6;3	Programmed cell death protein 5	Pdcd5	;	2	6	6	6	4	2	2	4	2	2	4	2	2	47.6	47.6	47.6	14.275	126	126;205	1	9	0	21.802	By MS/MS	By MS/MS	By MS/MS	0.55841	0.89969	30.785	3	0	Leave out requantified	0.50415	NaN	NaN	1.0704	NaN	NaN	41.162	NaN	NaN	2
Q3TF41;Q8BSH9;P28656	Q3TF41;Q8BSH9;P28656	4;4;4	4;4;4	3;3;3	Nucleosome assembly protein 1-like 1	Nap1l1	;;	3	4	4	3	4	2	3	4	2	3	3	1	2	17.1	17.1	14.4	42.732	368	368;383;391	1	12	0	86.566	By MS/MS	By MS/MS	By MS/MS	0.31417	0.89941	25.867	2	2	Median	NaN	NaN	NaN	NaN	NaN	NaN	NaN	NaN	NaN	1
P62082	P62082	3	3	3	40S ribosomal protein S7	Rps7		1	3	3	3	3	3	2	3	3	2	3	3	2	25.8	25.8	25.8	22.127	194	194	1	10	0	9.7545	By MS/MS	By MS/MS	By MS/MS	0.46548	0.89939	24.304	7	2	Leave out requantified	0.41581	0.66105	0.48761	0.8102	0.91373	1.0184	97.747	6.5635	41.875	2
S4R1B9;B1Q2W7;D3YZK4;Q80UV9-2;Q80UV9-3;Q80UV9	S4R1B9;B1Q2W7;D3YZK4;Q80UV9-2;Q80UV9-3;Q80UV9	1;1;1;1;1;1	1;1;1;1;1;1	1;1;1;1;1;1	Transcription initiation factor TFIID subunit 1	Taf1	;;;;;	6	1	1	1	1	1	1	1	1	1	1	1	1	0.8	0.8	0.8	197.37	1733	1733;1893;1902;929;1870;1891	1	4	0.027937	1.4187	By MS/MS	By MS/MS	By MS/MS	NaN	NaN	NaN	0	0	Median	NaN	NaN	NaN	NaN	NaN	NaN	NaN	NaN	NaN	0
D3Z5B1;B2RPU8;Q9D1L0	D3Z5B1;B2RPU8;Q9D1L0	1;1;1	1;1;1	1;1;1	Coiled-coil-helix-coiled-coil-helix domain-containing protein 2	Zbed5;Chchd2	;;	3	1	1	1	1	0	1	1	0	1	1	0	1	13.1	13.1	13.1	19.183	183	183;756;153	1	3	0	3.3352	By MS/MS		By MS/MS	NaN	NaN	NaN	0	0	Median	NaN	NaN	NaN	NaN	NaN	NaN	NaN	NaN	NaN	0
G3UWQ2;B2RQ57;F8VQH0;Q4JIM5;A0A087WQB7	G3UWQ2;B2RQ57;F8VQH0;Q4JIM5;A0A087WQB7	2;2;2;2;1	2;2;2;2;1	2;2;2;2;1	Non-specific protein-tyrosine kinase;Abelson tyrosine-protein kinase 2	Abl2	;;;;	5	2	2	2	1	1	2	1	1	2	1	1	2	19.4	19.4	19.4	15.08	139	139;1078;1182;1182;269	1	4	0.012766	1.6732	By MS/MS	By MS/MS	By MS/MS	NaN	NaN	NaN	0	0	Median	NaN	NaN	NaN	NaN	NaN	NaN	NaN	NaN	NaN	0
B7ZMZ7;B2RQ71;E9PWR4	B7ZMZ7;B2RQ71;E9PWR4	1;1;1	1;1;1	1;1;1		Dip2c	;;	3	1	1	1	1	0	0	1	0	0	1	0	0	1.2	1.2	1.2	167.24	1527	1527;1556;1557	1	1	0.048512	1.1403	By MS/MS			NaN	NaN	NaN	0	0	Median	NaN	NaN	NaN	NaN	NaN	NaN	NaN	NaN	NaN	0
E9QAI5;G3UWN2;B2RQC6-2;B2RQC6;E9QAT6	E9QAI5;G3UWN2;B2RQC6-2;B2RQC6	5;5;5;5;2	5;5;5;5;2	5;5;5;5;2	CAD protein;Glutamine-dependent carbamoyl-phosphate synthase;Aspartate carbamoyltransferase;Dihydroorotase	Cad	;;;	5	5	5	5	4	3	2	4	3	2	4	3	2	2.7	2.7	2.7	236.25	2162	2162;2164;2154;2225;971	1	9	0	4.8843	By MS/MS	By MS/MS	By MS/MS	NaN	NaN	NaN	0	0	Median	NaN	NaN	NaN	NaN	NaN	NaN	NaN	NaN	NaN	0
Q8VEK3;Q8VEK3-2	Q8VEK3;Q8VEK3-2	10;9	10;9	10;9	Heterogeneous nuclear ribonucleoprotein U	Hnrnpu	;	2	10	10	10	8	7	9	8	7	9	8	7	9	16.1	16.1	16.1	87.917	800	800;793	1	35	0	230.82	By MS/MS	By MS/MS	By MS/MS	0.67265	0.89867	35.735	15	1	Leave out requantified	0.4498	0.69407	0.62523	1.2159	0.96212	1.1731	118.99	37.264	34.02	5
B2RSH2;Q3V3I2	B2RSH2	4;1	3;1	3;1	Guanine nucleotide-binding protein G(i) subunit alpha-1	Gnai1		2	4	3	3	4	4	3	3	3	2	3	3	2	12.7	9.6	9.6	40.361	354	354;354	1	8	0	9.9291	By MS/MS	By MS/MS	By MS/MS	NaN	NaN	NaN	0	0	Median	NaN	NaN	NaN	NaN	NaN	NaN	NaN	NaN	NaN	0
B2RUF0;Q9Z2C8	B2RUF0;Q9Z2C8	3;3	1;1	1;1	Y-box-binding protein 2	Ybx2	;	2	3	1	1	3	1	2	1	0	1	1	0	1	10.3	5	5	38.08	359	359;360	1	2	0.018231	1.5311	By MS/MS	By matching	By MS/MS	NaN	NaN	NaN	0	0	Median	NaN	NaN	NaN	NaN	NaN	NaN	NaN	NaN	NaN	0
E9QLQ9;B2RUG9;Q61315-4;Q61315-3;Q61315-2;Q61315;Q8C493;E9Q4H1	E9QLQ9;B2RUG9;Q61315-4;Q61315-3;Q61315-2;Q61315	4;4;4;4;4;4;1;1	4;4;4;4;4;4;1;1	4;4;4;4;4;4;1;1	Adenomatous polyposis coli protein	Apc	;;;;;	8	4	4	4	3	3	2	3	3	2	3	3	2	2.2	2.2	2.2	307.46	2808	2808;2842;2710;2744;2811;2845;324;1133	1	8	0	4.6463	By MS/MS	By MS/MS	By MS/MS	NaN	NaN	NaN	0	0	Median	NaN	NaN	NaN	NaN	NaN	NaN	NaN	NaN	NaN	0
Q9D8S5;O35326	Q9D8S5;O35326	3;3	2;2	2;2	Serine/arginine-rich splicing factor 5	Srsf5	;	2	3	2	2	3	1	0	2	1	0	2	1	0	14.1	10.7	10.7	30.978	270	270;269	1	3	0.039976	1.2691	By MS/MS	By MS/MS		0.40532	0.89762	43.151	3	1	Median	0.37374	NaN	NaN	0.63004	NaN	NaN	50.057	NaN	NaN	2
Q99KJ8	Q99KJ8	7	7	7	Dynactin subunit 2	Dctn2		1	7	7	7	5	5	5	5	5	5	5	5	5	24.1	24.1	24.1	44.116	402	402	1	17	0	196.52	By MS/MS	By MS/MS	By MS/MS	0.34217	0.89708	94.143	7	1	Leave out requantified	NaN	0.65567	0.3153	NaN	0.89708	0.69651	NaN	86.908	87.797	1
B2RXS3;F8VQ70	B2RXS3;F8VQ70	1;1	1;1	1;1		Scaper	;	2	1	1	1	0	1	1	0	1	1	0	1	1	1.1	1.1	1.1	157.14	1392	1392;1398	1	2	0.048646	1.1433		By MS/MS	By MS/MS	NaN	NaN	NaN	0	0	Median	NaN	NaN	NaN	NaN	NaN	NaN	NaN	NaN	NaN	0
D3YWF6;Q7TQI3;D3Z7K0	D3YWF6;Q7TQI3;D3Z7K0	3;3;2	3;3;2	3;3;2	Ubiquitin thioesterase OTUB1	Otub1	;;	3	3	3	3	2	2	2	2	2	2	2	2	2	19.5	19.5	19.5	28.036	241	241;271;95	1	9	0	18.799	By MS/MS	By MS/MS	By MS/MS	0.54083	0.89667	167.01	7	2	Median	0.50855	2.536	2.403	0.88411	3.8527	3.5763	194.26	223.4	195.64	3
Q61029-2;Q61029-3;Q61029;Q61033-2;Q61029-4;Q61033	Q61029-2;Q61029-3;Q61029;Q61033-2;Q61029-4;Q61033	8;8;8;6;6;6	8;8;8;6;6;6	8;8;8;6;6;6	Lamina-associated polypeptide 2, isoforms beta/delta/epsilon/gamma;Lamina-associated polypeptide 2, isoforms alpha/zeta	Tmpo	;;;;;	6	8	8	8	7	6	6	7	6	6	7	6	6	31.3	31.3	31.3	42.65	380	380;412;452;225;343;693	1	20	0	47.371	By MS/MS	By MS/MS	By MS/MS	0.43267	0.89577	69.329	7	1	Leave out requantified	0.29764	0.58019	0.85824	0.80997	0.83647	1.6257	77.564	15.093	61.221	3
S4R2B0;B2RY56	S4R2B0;B2RY56	3;3	3;3	3;3	RNA-binding protein 25	Rbm25	;	2	3	3	3	2	1	2	2	1	2	2	1	2	7.7	7.7	7.7	71.006	585	585;838	1	7	0	19.036	By MS/MS	By MS/MS	By MS/MS	NaN	NaN	NaN	0	0	Median	NaN	NaN	NaN	NaN	NaN	NaN	NaN	NaN	NaN	0
B7ZC23;Q91W39;B7ZC24	B7ZC23;Q91W39	3;3;1	3;3;1	3;3;1	Nuclear receptor coactivator 5	Ncoa5	;	3	3	3	3	3	2	0	3	2	0	3	2	0	16.7	16.7	16.7	31.554	299	299;579;406	1	5	0	2.6665	By MS/MS	By MS/MS		NaN	NaN	NaN	0	0	Median	NaN	NaN	NaN	NaN	NaN	NaN	NaN	NaN	NaN	0
B7ZCU2;B7ZCU5;B7ZCU4;B7ZCU3;B7ZCU0;J3QNK8;Q8CBW3-5;Q8CBW3-2;Q8CBW3-4;Q8CBW3-3;Q8CBW3	B7ZCU2;B7ZCU5;B7ZCU4;B7ZCU3;B7ZCU0;J3QNK8;Q8CBW3-5;Q8CBW3-2;Q8CBW3-4;Q8CBW3-3;Q8CBW3	2;2;2;2;2;2;2;2;2;2;2	2;2;2;2;2;2;2;2;2;2;2	2;2;2;2;2;2;2;2;2;2;2	Abl interactor 1	Abi1	;;;;;;;;;;	11	2	2	2	2	1	1	2	1	1	2	1	1	7.4	7.4	7.4	43.174	393	393;422;451;452;480;481;388;446;475;476;481	1	4	0.0025	2.1125	By MS/MS	By MS/MS	By MS/MS	NaN	NaN	NaN	0	0	Median	NaN	NaN	NaN	NaN	NaN	NaN	NaN	NaN	NaN	0
B7ZNF6;E9QKH8;O35927-2;O35927;A0A2I3BQV6	B7ZNF6;E9QKH8;O35927-2;O35927	11;11;11;11;2	11;11;11;11;2	11;11;11;11;2	Catenin delta-2	Ctnnd2	;;;	5	11	11	11	7	7	8	7	7	8	7	7	8	13.8	13.8	13.8	132.36	1221	1221;1246;1222;1247;145	1	24	0	21.003	By MS/MS	By MS/MS	By MS/MS	NaN	NaN	NaN	0	0	Median	NaN	NaN	NaN	NaN	NaN	NaN	NaN	NaN	NaN	0
Q6NSP9;P52927	Q6NSP9;P52927	1;1	1;1	1;1	High mobility group protein HMGI-C	Hmga2	;	2	1	1	1	1	1	1	1	1	1	1	1	1	17.8	17.8	17.8	14.055	129	129;108	1	3	0	28.528	By MS/MS	By MS/MS	By MS/MS	0.68525	0.89468	34.857	3	1	Median	NaN	NaN	NaN	NaN	NaN	NaN	NaN	NaN	NaN	1
D3YWT1;D3Z3N4;D3Z6Y3	D3YWT1;D3Z3N4	3;3;1	3;3;1	3;3;1		Hnrnph3	;	3	3	3	3	3	3	2	3	3	2	3	3	2	15.1	15.1	15.1	35.181	331	331;346;71	1	13	0	12.216	By MS/MS	By MS/MS	By MS/MS	0.50796	0.89323	13.212	2	0	Median	NaN	NaN	NaN	NaN	NaN	NaN	NaN	NaN	NaN	1
F7CYX4;B8QI34;Q8BSS9	F7CYX4;B8QI34;Q8BSS9	6;6;6	6;6;6	5;5;5	Liprin-alpha-2	Ppfia2	;;	3	6	6	5	5	3	4	5	3	4	5	3	3	7.1	7.1	6.1	143.24	1256	1256;1257;1257	1	13	0	16.829	By MS/MS	By MS/MS	By MS/MS	NaN	NaN	NaN	0	0	Median	NaN	NaN	NaN	NaN	NaN	NaN	NaN	NaN	NaN	0
B9EHJ3;P39447;A0A0U1RPW2;A0A0U1RPB2	B9EHJ3;P39447;A0A0U1RPW2	5;5;4;1	5;5;4;1	5;5;4;1	Tight junction protein ZO-1	Tjp1	;;	4	5	5	5	2	3	3	2	3	3	2	3	3	4.8	4.8	4.8	188.85	1685	1685;1745;1128;171	1	8	0	5.1445	By MS/MS	By MS/MS	By MS/MS	NaN	NaN	NaN	0	0	Median	NaN	NaN	NaN	NaN	NaN	NaN	NaN	NaN	NaN	0
B9EIX2;Q80U49;Q80U49-2	B9EIX2;Q80U49;Q80U49-2	4;4;2	3;3;1	3;3;1	Centrosomal protein of 170 kDa protein B	Cep170b	;;	3	4	3	3	2	3	3	2	2	2	2	2	2	4.1	3.2	3.2	166.86	1539	1539;1574;658	1	6	0	3.119	By MS/MS	By MS/MS	By MS/MS	NaN	NaN	NaN	0	0	Median	NaN	NaN	NaN	NaN	NaN	NaN	NaN	NaN	NaN	0
F6Q1W8;B9EJA2-2;B9EJA2-3;B9EJA2-5;B9EJA2-4;B9EJA2	F6Q1W8;B9EJA2-2;B9EJA2-3;B9EJA2-5;B9EJA2-4;B9EJA2	1;1;1;1;1;1	1;1;1;1;1;1	1;1;1;1;1;1	Cortactin-binding protein 2	Cttnbp2	;;;;;	6	1	1	1	1	0	0	1	0	0	1	0	0	1.5	1.5	1.5	123.84	1139	1139;630;710;1607;1623;1648	1	1	0.047059	1.1632	By MS/MS			NaN	NaN	NaN	0	0	Median	NaN	NaN	NaN	NaN	NaN	NaN	NaN	NaN	NaN	0
Q5SPA9;G3UYU6;G3UX60;G3UWK6;E9Q7I7;E9PVW8;B9EJA3;G3UY75;Q64487-2;Q64487-12;Q64487-3;Q64487-1;Q64487-11;Q64487-9;Q64487-10;Q64487-7;Q64487-8;Q64487-5;Q64487-6;Q64487;G3UYR6	Q5SPA9;G3UYU6;G3UX60;G3UWK6;E9Q7I7;E9PVW8;B9EJA3;G3UY75;Q64487-2;Q64487-12;Q64487-3;Q64487-1;Q64487-11;Q64487-9;Q64487-10;Q64487-7;Q64487-8;Q64487-5;Q64487-6;Q64487	5;5;5;5;5;5;5;5;5;5;5;5;5;5;5;5;5;5;5;5;1	2;2;2;2;2;2;2;2;2;2;2;2;2;2;2;2;2;2;2;2;1	2;2;2;2;2;2;2;2;2;2;2;2;2;2;2;2;2;2;2;2;1	Protein-tyrosine-phosphatase;Receptor-type tyrosine-protein phosphatase delta	Ptprd	;;;;;;;;;;;;;;;;;;;	21	5	2	2	3	3	3	2	2	1	2	2	1	6.8	2.9	2.9	141.64	1254	1254;1495;1502;1505;1505;1506;1508;1890;1293;1501;1695;1893;1899;1902;1903;1905;1906;1908;1909;1912;98	1	7	0	213.86	By MS/MS	By MS/MS	By MS/MS	NaN	NaN	NaN	0	0	Median	NaN	NaN	NaN	NaN	NaN	NaN	NaN	NaN	NaN	0
Q8K1M6-4;Q8K1M6-2;Q8K1M6;A0A2U3TZ67;E9PUD2;Q8K1M6-3;Q8K1M6-5	Q8K1M6-4;Q8K1M6-2;Q8K1M6;A0A2U3TZ67;E9PUD2;Q8K1M6-3	7;7;7;5;5;5;2	7;7;7;5;5;5;2	7;7;7;5;5;5;2	Dynamin-1-like protein	Dnm1l	;;;;;	7	7	7	7	3	5	5	3	5	5	3	5	5	16.5	16.5	16.5	68.7	612	612;716;742;587;712;699;221	1	18	0	29.38	By MS/MS	By MS/MS	By MS/MS	0.48082	0.89266	34.073	4	0	Leave out requantified	NaN	0.63547	NaN	NaN	0.89266	NaN	NaN	34.073	NaN	1
C0HKD9;C0HKD8	C0HKD9;C0HKD8	1;1	1;1	1;1			;	2	1	1	1	0	1	1	0	1	1	0	1	1	4.1	4.1	4.1	51.954	439	439;439	1	2	0.0024174	2.0255		By MS/MS	By MS/MS	NaN	NaN	NaN	0	0	Median	NaN	NaN	NaN	NaN	NaN	NaN	NaN	NaN	NaN	0
CON__P02769	CON__P02769	1	1	1				1	1	1	1	1	1	1	1	1	1	1	1	1	2.1	2.1	2.1	69.293	607	607	1	3	0	17.406	By MS/MS	By MS/MS	By MS/MS	NaN	NaN	NaN	0	0	Median	NaN	NaN	NaN	NaN	NaN	NaN	NaN	NaN	NaN	0
CON__P13645	CON__P13645	3	3	3				1	3	3	3	2	1	2	2	1	2	2	1	2	7.4	7.4	7.4	59.51	593	593	1	5	0	21.501	By MS/MS	By MS/MS	By MS/MS	NaN	NaN	NaN	0	0	Median	NaN	NaN	NaN	NaN	NaN	NaN	NaN	NaN	NaN	0
CON__P35527	CON__P35527	2	2	2				1	2	2	2	2	1	2	2	1	2	2	1	2	5.8	5.8	5.8	62.129	623	623	1	5	0	248.71	By MS/MS	By MS/MS	By MS/MS	NaN	NaN	NaN	0	0	Median	NaN	NaN	NaN	NaN	NaN	NaN	NaN	NaN	NaN	0
A0A0N4SV32;Q3UMP4;Q9CY58-3;Q9CY58-2;Q9CY58;A0A0N4SWH2;A0A0N4SUQ1;A0A0N4SUN8;Q9CY58-4;A0A0N4SVK5;A0A0N4SV40	A0A0N4SV32;Q3UMP4;Q9CY58-3;Q9CY58-2;Q9CY58;A0A0N4SWH2;A0A0N4SUQ1;A0A0N4SUN8;Q9CY58-4	4;4;4;4;4;3;2;2;2;1;1	4;4;4;4;4;3;2;2;2;1;1	4;4;4;4;4;3;2;2;2;1;1	Plasminogen activator inhibitor 1 RNA-binding protein	Serbp1	;;;;;;;;	11	4	4	4	3	4	4	3	4	4	3	4	4	20.4	20.4	20.4	39.644	362	362;401;386;392;407;211;147;155;235;75;186	1	14	0	17.14	By MS/MS	By MS/MS	By MS/MS	0.40025	0.89113	14.509	13	1	Leave out requantified	0.36847	0.60118	0.37165	1.0009	0.84691	0.8257	28.09	16.559	17.8	4
D3YU17;Q8VCM8	D3YU17;Q8VCM8	1;1	1;1	1;1	Nicalin	Ncln	;	2	1	1	1	0	1	1	0	1	1	0	1	1	2.5	2.5	2.5	62.779	562	562;563	1	2	0.010086	1.72		By MS/MS	By MS/MS	NaN	NaN	NaN	0	0	Median	NaN	NaN	NaN	NaN	NaN	NaN	NaN	NaN	NaN	0
Q3UEQ1;E9Q9A0;F6V2U0;D3YUD3;D3YUL8;D3Z230;A0A0A6YXS5;F6R4N2;A0A0R4J0Q2;E9QAD0;Q9EPW0	Q3UEQ1;E9Q9A0;F6V2U0;D3YUD3;D3YUL8;D3Z230;A0A0A6YXS5;F6R4N2;A0A0R4J0Q2;E9QAD0	3;3;3;3;3;3;2;2;2;2;1	3;3;3;3;3;3;2;2;2;2;1	3;3;3;3;3;3;2;2;2;2;1		Inpp4a	;;;;;;;;;	11	3	3	3	1	3	1	1	3	1	1	3	1	5.2	5.2	5.2	99.971	890	890;938;939;954;972;977;306;679;679;690;939	1	5	0	3.2149	By MS/MS	By MS/MS	By MS/MS	NaN	NaN	NaN	0	0	Median	NaN	NaN	NaN	NaN	NaN	NaN	NaN	NaN	NaN	0
D6RET7;D3YUE7;Q8CB44	D6RET7;D3YUE7;Q8CB44	1;1;1	1;1;1	1;1;1	GRAM domain-containing protein 4	Gramd4	;;	3	1	1	1	1	1	0	1	1	0	1	1	0	5.3	5.3	5.3	37.594	323	323;627;633	1	2	0.0046693	1.9237	By MS/MS	By MS/MS		NaN	NaN	NaN	0	0	Median	NaN	NaN	NaN	NaN	NaN	NaN	NaN	NaN	NaN	0
D3YUG4;J3QP56;P97823-2;P97823	D3YUG4;J3QP56;P97823-2;P97823	1;1;1;1	1;1;1;1	1;1;1;1	Acyl-protein thioesterase 1	Lypla1	;;;	4	1	1	1	1	1	1	1	1	1	1	1	1	9.2	9.2	9.2	15.176	142	142;224;221;230	1	3	0.025526	1.4275	By MS/MS	By MS/MS	By MS/MS	NaN	NaN	NaN	0	0	Median	NaN	NaN	NaN	NaN	NaN	NaN	NaN	NaN	NaN	0
Q9DBJ1;O70250	Q9DBJ1	7;1	7;1	7;1	Phosphoglycerate mutase 1	Pgam1		2	7	7	7	7	6	6	7	6	6	7	6	6	44.1	44.1	44.1	28.832	254	254;253	1	26	0	74.415	By MS/MS	By MS/MS	By MS/MS	0.38307	0.89002	37.155	21	4	Leave out requantified	0.35335	0.56138	0.40971	0.89641	0.8031	0.96712	16.767	31.241	48.287	8
Q8BMK4	Q8BMK4	7	7	7	Cytoskeleton-associated protein 4	Ckap4		1	7	7	7	6	5	6	6	5	6	6	5	6	16.7	16.7	16.7	63.691	575	575	1	23	0	31.475	By MS/MS	By MS/MS	By MS/MS	0.43724	0.88975	74.377	4	2	Median	0.65293	0.28786	NaN	1.4369	0.42765	NaN	7.2419	43.067	NaN	2
D3YVX4;Q91VZ6	D3YVX4;Q91VZ6	2;2	2;2	2;2	Stromal membrane-associated protein 1	Smap1	;	2	2	2	2	1	1	1	1	1	1	1	1	1	7	7	7	37.841	355	355;440	1	3	0.01817	1.5245	By MS/MS	By MS/MS	By MS/MS	NaN	NaN	NaN	0	0	Median	NaN	NaN	NaN	NaN	NaN	NaN	NaN	NaN	NaN	0
Q9D2M8;A6X925;Q9D2M8-2;B2KF55	Q9D2M8;A6X925;Q9D2M8-2	4;3;2;1	4;3;2;1	4;3;2;1	Ubiquitin-conjugating enzyme E2 variant 2	Ube2v2	;;	4	4	4	4	3	2	3	3	2	3	3	2	3	29	29	29	16.367	145	145;105;103;63	1	11	0	4.693	By MS/MS	By MS/MS	By MS/MS	0.44487	0.88876	40.494	4	1	Median	0.50957	NaN	NaN	1.3346	NaN	NaN	42.204	NaN	NaN	2
D3YW09;G3UVU2;Q62203	D3YW09;G3UVU2;Q62203	1;1;1	1;1;1	1;1;1	Splicing factor 3A subunit 2	Sf3a2	;;	3	1	1	1	1	0	1	1	0	1	1	0	1	12.9	12.9	12.9	22.135	194	194;485;475	1	2	0.0060514	1.862	By MS/MS		By MS/MS	NaN	NaN	NaN	0	0	Median	NaN	NaN	NaN	NaN	NaN	NaN	NaN	NaN	NaN	0
H3BJB5;D3YW10;D3YXD1;Q91W82	H3BJB5;D3YW10;D3YXD1;Q91W82	1;1;1;1	1;1;1;1	1;1;1;1	Ubiquitin-conjugating enzyme E2 E2	Ube2e2	;;;	4	1	1	1	1	0	0	1	0	0	1	0	0	18.5	18.5	18.5	9.9839	92	92;108;181;201	1	1	0.0024896	2.0919	By MS/MS			NaN	NaN	NaN	0	0	Median	NaN	NaN	NaN	NaN	NaN	NaN	NaN	NaN	NaN	0
G3X9D3;D3YW47;Q8CAE9-3;Q8CAE9	G3X9D3;D3YW47;Q8CAE9-3;Q8CAE9	2;2;2;2	2;2;2;2	2;2;2;2	Podocalyxin-like protein 2	Podxl2	;;;	4	2	2	2	1	1	2	1	1	2	1	1	2	4.6	4.6	4.6	58.394	539	539;603;539;603	1	5	0.0026502	2.2956	By MS/MS	By MS/MS	By MS/MS	NaN	NaN	NaN	0	0	Median	NaN	NaN	NaN	NaN	NaN	NaN	NaN	NaN	NaN	0
Q9JHU4;F6ZX84	Q9JHU4	52;3	52;3	52;3	Cytoplasmic dynein 1 heavy chain 1	Dync1h1		2	52	52	52	35	28	31	35	28	31	35	28	31	15.4	15.4	15.4	532.04	4644	4644;252	1	113	0	287.53	By MS/MS	By MS/MS	By MS/MS	0.42257	0.88742	96.243	41	13	Leave out requantified	0.41506	0.52302	0.49282	0.9865	0.74696	0.90989	48.979	28.846	133.44	17
D3Z519;D3YWQ0-2;D3YWQ0	D3Z519;D3YWQ0-2;D3YWQ0	1;1;1	1;1;1	1;1;1	Diacylglycerol kinase	Dgki	;;	3	1	1	1	1	0	0	1	0	0	1	0	0	1.8	1.8	1.8	101.33	899	899;1050;1071	1	1	0.0024958	2.1078	By MS/MS			NaN	NaN	NaN	0	0	Median	NaN	NaN	NaN	NaN	NaN	NaN	NaN	NaN	NaN	0
Q9WV55;A0A3B2W837	Q9WV55;A0A3B2W837	2;1	2;1	2;1	Vesicle-associated membrane protein-associated protein A	Vapa	;	2	2	2	2	1	2	2	1	2	2	1	2	2	11.6	11.6	11.6	27.855	249	249;236	1	5	0.0053599	1.8915	By MS/MS	By MS/MS	By MS/MS	0.61083	0.88674	24.659	3	0	Median	NaN	NaN	NaN	NaN	NaN	NaN	NaN	NaN	NaN	1
D3YXH0;P63054	D3YXH0;P63054	2;2	2;2	2;2	Purkinje cell protein 4	Igsf5;Pcp4	;	2	2	2	2	2	2	2	2	2	2	2	2	2	8.7	8.7	8.7	32.627	298	298;62	1	6	0	3.4185	By MS/MS	By MS/MS	By MS/MS	NaN	NaN	NaN	0	0	Median	NaN	NaN	NaN	NaN	NaN	NaN	NaN	NaN	NaN	0
P62983;A0A0A6YW67;E9Q9J0;E9Q4P0;E9Q5F6;E9QNP0;Q5SX22;P62984;P0CG49;P0CG50	P62983;A0A0A6YW67;E9Q9J0;E9Q4P0;E9Q5F6;E9QNP0;Q5SX22;P62984;P0CG49;P0CG50	8;7;7;7;7;7;7;7;7;7	8;7;7;7;7;7;7;7;7;7	8;7;7;7;7;7;7;7;7;7	Ubiquitin-40S ribosomal protein S27a;Ubiquitin;40S ribosomal protein S27a;Ubiquitin-60S ribosomal protein L40;Ubiquitin;60S ribosomal protein L40;Polyubiquitin-B;Ubiquitin;Polyubiquitin-C;Ubiquitin;Ubiquitin-related 1;Ubiquitin-related 2	Rps27a;Gm8797;Uba52;Kxd1;Ubc;Ubb	;;;;;;;;;	10	8	8	8	7	4	6	7	4	6	7	4	6	41	41	41	17.951	156	156;77;96;193;201;232;236;128;305;734	1	26	0	43.902	By MS/MS	By MS/MS	By MS/MS	0.39136	0.88576	5.4541	20	2	Leave out requantified	0.32557	0.58029	0.39136	0.91186	0.82903	0.91608	5.4945	4.4199	17.733	9
D3YY02;D3Z4H6;P52912;Q8CII5;G5E8L2;Q80ZW7	D3YY02;D3Z4H6;P52912;Q8CII5;G5E8L2;Q80ZW7	2;2;2;1;1;1	2;2;2;1;1;1	2;2;2;1;1;1	Nucleolysin TIA-1	Tia1	;;;;;	6	2	2	2	0	1	1	0	1	1	0	1	1	14.6	14.6	14.6	23.778	212	212;385;386;285;375;377	1	2	0.018268	1.5336		By MS/MS	By MS/MS	NaN	NaN	NaN	0	0	Median	NaN	NaN	NaN	NaN	NaN	NaN	NaN	NaN	NaN	0
F6UFG6;D3YYE1;D3Z7M9;O35381	F6UFG6;D3YYE1;D3Z7M9;O35381	1;1;1;1	1;1;1;1	1;1;1;1	Acidic leucine-rich nuclear phosphoprotein 32 family member A	Anp32a	;;;	4	1	1	1	1	0	0	1	0	0	1	0	0	11.6	11.6	11.6	15.306	138	138;198;233;247	1	1	0.0060377	1.8483	By MS/MS			NaN	NaN	NaN	0	0	Median	NaN	NaN	NaN	NaN	NaN	NaN	NaN	NaN	NaN	0
D3YYF8;Q3UXZ6	D3YYF8;Q3UXZ6	1;1	1;1	1;1	Protein FAM81A	Fam81a	;	2	1	1	1	1	0	0	1	0	0	1	0	0	22.2	22.2	22.2	9.3558	81	81;364	1	2	0.025575	1.4298	By MS/MS			NaN	NaN	NaN	0	0	Median	NaN	NaN	NaN	NaN	NaN	NaN	NaN	NaN	NaN	0
D3YYK8;E9Q6X0;Q8R001-2;Q8R001	D3YYK8;E9Q6X0;Q8R001-2;Q8R001	1;1;1;1	1;1;1;1	1;1;1;1	Microtubule-associated protein RP/EB family member 2	Mapre2	;;;	4	1	1	1	1	0	0	1	0	0	1	0	0	7.3	7.3	7.3	29.425	260	260;284;317;326	1	1	0.0031226	1.9364	By MS/MS			NaN	NaN	NaN	0	0	Median	NaN	NaN	NaN	NaN	NaN	NaN	NaN	NaN	NaN	0
D3YYN7;Q6PIE5	D3YYN7;Q6PIE5	14;14	6;6	6;6	Sodium/potassium-transporting ATPase subunit alpha-2	Atp1a2	;	2	14	6	6	8	9	11	2	4	5	2	4	5	18.5	8.2	8.2	103.58	947	947;1020	1	12	0	7.0093	By MS/MS	By MS/MS	By MS/MS	NaN	NaN	NaN	0	0	Median	NaN	NaN	NaN	NaN	NaN	NaN	NaN	NaN	NaN	0
D3Z7G3;D3YYX8;D3Z2E9;Q9D882;F8WHN9	D3Z7G3;D3YYX8;D3Z2E9;Q9D882;F8WHN9	2;2;2;2;1	2;2;2;2;1	2;2;2;2;1	Uncharacterized protein C10orf35 homolog	2010107G23Rik	;;;;	5	2	2	2	2	1	1	2	1	1	2	1	1	24.2	24.2	24.2	10.843	99	99;100;122;120;100	1	4	0.0024938	2.1012	By MS/MS	By MS/MS	By MS/MS	NaN	NaN	NaN	0	0	Median	NaN	NaN	NaN	NaN	NaN	NaN	NaN	NaN	NaN	0
P20029	P20029	15	13	13	78 kDa glucose-regulated protein	Hspa5		1	15	13	13	11	10	12	9	9	11	9	9	11	23.1	21.4	21.4	72.421	655	655	1	36	0	17.649	By MS/MS	By MS/MS	By MS/MS	0.42991	0.8842	94.071	17	2	Leave out requantified	0.36757	0.65079	0.37979	1.022	0.91308	0.86314	112.06	35.724	33.475	7
D3YZJ1;Q64337-2;Q64337	D3YZJ1;Q64337-2;Q64337	1;1;1	1;1;1	1;1;1	Sequestosome-1	Sqstm1	;;	3	1	1	1	1	0	0	1	0	0	1	0	0	5.2	5.2	5.2	41.683	382	382;404;442	1	1	0.015257	1.6194	By MS/MS			NaN	NaN	NaN	0	0	Median	NaN	NaN	NaN	NaN	NaN	NaN	NaN	NaN	NaN	0
G3UXT7;Q8CFQ9;P56959;G3UZD2;Q91VQ2	G3UXT7;Q8CFQ9;P56959;G3UZD2;Q91VQ2	4;4;4;3;3	4;4;4;3;3	4;4;4;3;3	RNA-binding protein FUS	Fus	;;;;	5	4	4	4	4	3	4	4	3	4	4	3	4	42.3	42.3	42.3	13.897	130	130;517;518;104;280	1	14	0	34.882	By MS/MS	By MS/MS	By MS/MS	0.54984	0.8834	59.242	9	1	Leave out requantified	0.61572	1.0211	0.80336	1.0677	1.1885	1.6808	122.1	41.821	14.324	4
D3YZS0;Q9CQY2	D3YZS0;Q9CQY2	1;1	1;1	1;1	RNMT-activating mini protein	Fam103a1	;	2	1	1	1	1	1	1	1	1	1	1	1	1	48.6	48.6	48.6	4.2886	35	35;119	1	4	0	14.089	By MS/MS	By MS/MS	By MS/MS	NaN	NaN	NaN	0	0	Median	NaN	NaN	NaN	NaN	NaN	NaN	NaN	NaN	NaN	0
D3YZU5;D3YZU4;D3YZU1	D3YZU5;D3YZU4;D3YZU1	3;3;3	3;3;3	3;3;3	SH3 and multiple ankyrin repeat domains protein 1	Shank1	;;	3	3	3	3	1	2	1	1	2	1	1	2	1	2.3	2.3	2.3	225.46	2158	2158;2159;2167	1	4	0	3.7243	By MS/MS	By MS/MS	By MS/MS	NaN	NaN	NaN	0	0	Median	NaN	NaN	NaN	NaN	NaN	NaN	NaN	NaN	NaN	0
D3YZW1;Q91Z69	D3YZW1;Q91Z69	4;4	4;4	2;2	SLIT-ROBO Rho GTPase-activating protein 1	Srgap1	;	2	4	4	2	0	1	3	0	1	3	0	1	1	4.1	4.1	2.2	124.1	1085	1085;1062	1	4	0	3.6562		By MS/MS	By MS/MS	NaN	NaN	NaN	0	0	Median	NaN	NaN	NaN	NaN	NaN	NaN	NaN	NaN	NaN	0
D3Z036;O88543	D3Z036;O88543	1;1	1;1	1;1	COP9 signalosome complex subunit 3	Cops3	;	2	1	1	1	0	1	1	0	1	1	0	1	1	11.3	11.3	11.3	11.465	106	106;423	1	3	0	9.0699		By MS/MS	By MS/MS	NaN	NaN	NaN	0	0	Median	NaN	NaN	NaN	NaN	NaN	NaN	NaN	NaN	NaN	0
D3Z0G0;Q9EQ80	D3Z0G0;Q9EQ80	2;2	2;2	2;2	NIF3-like protein 1	Nif3l1	;	2	2	2	2	1	2	1	1	2	1	1	2	1	7.3	7.3	7.3	36.267	329	329;376	1	4	0.0081121	1.7768	By MS/MS	By MS/MS	By MS/MS	NaN	NaN	NaN	0	0	Median	NaN	NaN	NaN	NaN	NaN	NaN	NaN	NaN	NaN	0
D3Z0M6;O88485;Q3TYJ3;O88485-2	D3Z0M6;O88485;Q3TYJ3;O88485-2	3;3;2;2	3;3;2;2	3;3;2;2	Cytoplasmic dynein 1 intermediate chain 1	Dync1i1	;;;	4	3	3	3	1	3	2	1	3	2	1	3	2	7.9	7.9	7.9	72.889	645	645;628;617;608	1	6	0	9.4475	By MS/MS	By MS/MS	By MS/MS	NaN	NaN	NaN	0	0	Median	NaN	NaN	NaN	NaN	NaN	NaN	NaN	NaN	NaN	0
P51881;Q3V132	P51881	6;1	5;0	5;0	ADP/ATP translocase 2;ADP/ATP translocase 2, N-terminally processed	Slc25a5		2	6	5	5	3	5	3	3	4	3	3	4	3	22.8	20.1	20.1	32.931	298	298;320	1	14	0	5.8835	By MS/MS	By MS/MS	By MS/MS	0.36845	0.88257	51.744	13	2	Leave out requantified	0.34478	0.47148	0.36845	0.96476	0.73064	0.88257	97.161	59.102	50.233	5
D3Z0V2;Q9ES28-8;Q9ES28-5;Q9ES28-3;Q9ES28-7;Q9ES28	D3Z0V2;Q9ES28-8;Q9ES28-5;Q9ES28-3;Q9ES28-7;Q9ES28	1;1;1;1;1;1	1;1;1;1;1;1	1;1;1;1;1;1	Rho guanine nucleotide exchange factor 7	Arhgef7	;;;;;	6	1	1	1	1	1	1	1	1	1	1	1	1	3.5	3.5	3.5	72.353	636	636;705;782;787;810;862	1	3	0.042566	1.2553	By MS/MS	By MS/MS	By MS/MS	NaN	NaN	NaN	0	0	Median	NaN	NaN	NaN	NaN	NaN	NaN	NaN	NaN	NaN	0
D3Z0V6;P12849	D3Z0V6;P12849	2;2	2;2	2;2	cAMP-dependent protein kinase type I-beta regulatory subunit	Prkar1b	;	2	2	2	2	1	0	1	1	0	1	1	0	1	11.3	11.3	11.3	28.916	257	257;381	1	2	0.042874	1.2363	By MS/MS		By MS/MS	NaN	NaN	NaN	0	0	Median	NaN	NaN	NaN	NaN	NaN	NaN	NaN	NaN	NaN	0
D3Z101;S4R1X1;Q7TMQ7	D3Z101;S4R1X1;Q7TMQ7	1;1;1	1;1;1	1;1;1	WD repeat-containing protein 91	Wdr91	;;	3	1	1	1	0	0	1	0	0	1	0	0	1	6.1	6.1	6.1	23.257	196	196;604;748	1	1	0.039053	1.279			By MS/MS	NaN	NaN	NaN	0	0	Median	NaN	NaN	NaN	NaN	NaN	NaN	NaN	NaN	NaN	0
Q05816	Q05816	5	5	5	Fatty acid-binding protein, epidermal	Fabp5		1	5	5	5	5	3	5	5	3	5	5	3	5	40.7	40.7	40.7	15.137	135	135	1	18	0	28.554	By MS/MS	By MS/MS	By MS/MS	0.41856	0.8821	4.6702	11	4	Leave out requantified	0.27402	0.44348	0.39463	0.92582	0.8054	0.92773	36.709	8.4383	29.501	6
Q78PY7;Q3TJ56;E9Q3E9	Q78PY7;Q3TJ56	8;5;2	8;5;2	8;5;2	Staphylococcal nuclease domain-containing protein 1	Snd1	;	3	8	8	8	5	4	7	5	4	7	5	4	7	14.9	14.9	14.9	102.09	910	910;608;262	1	17	0	20.6	By MS/MS	By MS/MS	By MS/MS	0.4908	0.88163	25.95	4	3	Median	0.53292	NaN	NaN	1.1402	NaN	NaN	29.996	NaN	NaN	2
Q8C854-3;Q8C854;A2ATP5;A2ATP6;G8JL68;Q8C854-1;Q8C854-2;F6XJA1	Q8C854-3;Q8C854;A2ATP5;A2ATP6;G8JL68;Q8C854-1;Q8C854-2	6;6;5;5;4;3;3;1	6;6;5;5;4;3;3;1	6;6;5;5;4;3;3;1	Myelin expression factor 2	Myef2	;;;;;;	8	6	6	6	4	5	5	4	5	5	4	5	5	11.7	11.7	11.7	61.733	574	574;591;550;567;530;488;498;446	1	16	0	323.31	By MS/MS	By MS/MS	By MS/MS	0.35641	0.88073	28.958	8	1	Leave out requantified	0.30033	0.77276	0.37044	0.82092	1.0907	0.81983	27.898	10.998	10.134	4
P63101;D3YXN6;A0A2I3BQ03;D3YXF4	P63101;D3YXN6;A0A2I3BQ03	7;4;4;3	4;3;3;3	4;3;3;3	14-3-3 protein zeta/delta	Ywhaz	;;	4	7	4	4	5	7	7	3	4	4	3	4	4	32.2	18.8	18.8	27.771	245	245;88;166;44	1	28	0	128.74	By MS/MS	By MS/MS	By MS/MS	0.50629	0.87991	20.835	6	2	Leave out requantified	0.063836	0.53553	0.47866	0.17841	0.74005	1.0462	4.6924	6.5143	48.184	2
D3Z2M0;G3UXB4;Q3U308	D3Z2M0;G3UXB4;Q3U308	3;3;3	2;2;2	2;2;2	Cytoplasmic tRNA 2-thiolation protein 2	Ctu2	;;	3	3	2	2	2	2	2	1	2	2	1	2	2	10.8	10.8	10.8	27.294	249	249;410;514	1	5	0	2.9799	By MS/MS	By MS/MS	By MS/MS	NaN	NaN	NaN	0	0	Median	NaN	NaN	NaN	NaN	NaN	NaN	NaN	NaN	NaN	0
D3Z3M7;D3Z2Z1;F8WIA1;Q922J3-2;Q922J3;F6RAY2;Q8C0S5;F6RCU2;F7CB97	D3Z3M7;D3Z2Z1;F8WIA1;Q922J3-2;Q922J3;F6RAY2;Q8C0S5;F6RCU2;F7CB97	2;2;2;2;2;1;1;1;1	2;2;2;2;2;1;1;1;1	2;2;2;2;2;1;1;1;1	CAP-Gly domain-containing linker protein 1	Clip1	;;;;;;;;	9	2	2	2	1	1	1	1	1	1	1	1	1	2.7	2.7	2.7	148	1320	1320;1426;1437;1315;1391;172;840;1066;1182	1	3	0.002453	2.0534	By MS/MS	By MS/MS	By MS/MS	NaN	NaN	NaN	0	0	Median	NaN	NaN	NaN	NaN	NaN	NaN	NaN	NaN	NaN	0
D3Z383;Q07646-2;Q07646	D3Z383;Q07646-2;Q07646	2;2;2	2;2;2	2;2;2	Mesoderm-specific transcript protein	Mest	;;	3	2	2	2	1	2	1	1	2	1	1	2	1	10.8	10.8	10.8	39.502	342	342;326;335	1	4	0.035452	1.3541	By MS/MS	By MS/MS	By MS/MS	NaN	NaN	NaN	0	0	Median	NaN	NaN	NaN	NaN	NaN	NaN	NaN	NaN	NaN	0
F6Z2M6;F6RQ26;D3Z396;Q8BG33;Q99PJ0	F6Z2M6;F6RQ26;D3Z396;Q8BG33;Q99PJ0	1;1;1;1;1	1;1;1;1;1	1;1;1;1;1	Neurotrimin	Ntm	;;;;	5	1	1	1	1	1	1	1	1	1	1	1	1	11.2	11.2	11.2	19.684	179	179;191;316;344;344	1	4	0	16.284	By MS/MS	By MS/MS	By MS/MS	NaN	NaN	NaN	0	0	Median	NaN	NaN	NaN	NaN	NaN	NaN	NaN	NaN	NaN	0
F6S6G6;D3Z3E4;D3Z3E0;Q8BVE8-3;Q8BVE8;Q8BVE8-2	F6S6G6;D3Z3E4;D3Z3E0;Q8BVE8-3;Q8BVE8;Q8BVE8-2	1;1;1;1;1;1	1;1;1;1;1;1	1;1;1;1;1;1	Histone-lysine N-methyltransferase NSD2	Whsc1	;;;;;	6	1	1	1	1	0	1	1	0	1	1	0	1	9	9	9	18.288	167	167;629;647;847;1365;1366	1	2	0.03565	1.3206	By MS/MS		By MS/MS	NaN	NaN	NaN	0	0	Median	NaN	NaN	NaN	NaN	NaN	NaN	NaN	NaN	NaN	0
D3Z483;G3X9Q2;Q61016	D3Z483;G3X9Q2;Q61016	1;1;1	1;1;1	1;1;1	Guanine nucleotide-binding protein subunit gamma;Guanine nucleotide-binding protein G(I)/G(S)/G(O) subunit gamma-7	Gng7	;;	3	1	1	1	1	0	0	1	0	0	1	0	0	26.3	26.3	26.3	4.1648	38	38;69;68	1	1	0.038186	1.2967	By MS/MS			NaN	NaN	NaN	0	0	Median	NaN	NaN	NaN	NaN	NaN	NaN	NaN	NaN	NaN	0
D3Z7J6;D3Z487;Q99LD9	D3Z7J6;D3Z487;Q99LD9	1;1;1	1;1;1	1;1;1	Translation initiation factor eIF-2B subunit beta	Eif2b2	;;	3	1	1	1	1	1	1	1	1	1	1	1	1	7	7	7	25.369	228	228;302;351	1	3	0.0025862	2.2162	By MS/MS	By MS/MS	By MS/MS	NaN	NaN	NaN	0	0	Median	NaN	NaN	NaN	NaN	NaN	NaN	NaN	NaN	NaN	0
D3Z4S6;Q922P8	D3Z4S6;Q922P8	2;2	2;2	2;2	Transmembrane protein 132A	Tmem132a	;	2	2	2	2	1	1	1	1	1	1	1	1	1	5.2	5.2	5.2	74.772	687	687;1018	1	3	0.006079	1.8707	By MS/MS	By MS/MS	By MS/MS	NaN	NaN	NaN	0	0	Median	NaN	NaN	NaN	NaN	NaN	NaN	NaN	NaN	NaN	0
F8WI31;D3Z4V1;Q922V4	F8WI31;D3Z4V1;Q922V4	1;1;1	1;1;1	1;1;1	Pleiotropic regulator 1	Plrg1	;;	3	1	1	1	1	1	1	1	1	1	1	1	1	5	5	5	42.438	383	383;504;513	1	3	0	137.03	By MS/MS	By MS/MS	By MS/MS	NaN	NaN	NaN	0	0	Median	NaN	NaN	NaN	NaN	NaN	NaN	NaN	NaN	NaN	0
D3Z5G4;O88532	D3Z5G4;O88532	1;1	1;1	1;1	Zinc finger RNA-binding protein	Zfr	;	2	1	1	1	1	1	1	1	1	1	1	1	1	4.8	4.8	4.8	36.515	351	351;1074	1	3	0	51.946	By MS/MS	By MS/MS	By MS/MS	NaN	NaN	NaN	0	0	Median	NaN	NaN	NaN	NaN	NaN	NaN	NaN	NaN	NaN	0
D3Z5P0;Q5RJI5	D3Z5P0;Q5RJI5	4;4	4;4	4;4	Serine/threonine-protein kinase BRSK1	Brsk1	;	2	4	4	4	3	3	4	3	3	4	3	3	4	9.2	9.2	9.2	77.196	703	703;778	1	10	0	10.239	By MS/MS	By MS/MS	By MS/MS	NaN	NaN	NaN	0	0	Median	NaN	NaN	NaN	NaN	NaN	NaN	NaN	NaN	NaN	0
D3Z5T2;Q9D0L7-2;Q9D0L7	D3Z5T2;Q9D0L7-2;Q9D0L7	1;1;1	1;1;1	1;1;1	Armadillo repeat-containing protein 10	Armc10	;;	3	1	1	1	0	1	0	0	1	0	0	1	0	8	8	8	25.81	238	238;292;306	1	1	0	12.193		By MS/MS		NaN	NaN	NaN	0	0	Median	NaN	NaN	NaN	NaN	NaN	NaN	NaN	NaN	NaN	0
D3Z636;Q91VM9	D3Z636;Q91VM9	1;1	1;1	1;1	Inorganic pyrophosphatase 2, mitochondrial	Ppa2	;	2	1	1	1	0	0	1	0	0	1	0	0	1	4.9	4.9	4.9	37.985	329	329;330	1	1	0.0025168	2.1359			By MS/MS	NaN	NaN	NaN	0	0	Median	NaN	NaN	NaN	NaN	NaN	NaN	NaN	NaN	NaN	0
E2QRQ3;D3Z6D2;Q8CJ67-3;Q8CJ67-2;Q8CJ67;Q8CJ67-4	E2QRQ3;D3Z6D2;Q8CJ67-3;Q8CJ67-2;Q8CJ67;Q8CJ67-4	2;2;2;2;2;1	2;2;2;2;2;1	2;2;2;2;2;1	Double-stranded RNA-binding protein Staufen homolog 2	Stau2	;;;;;	6	2	2	2	1	1	1	1	1	1	1	1	1	6.6	6.6	6.6	51.996	473	473;511;479;538;570;206	1	3	0.0053517	1.8873	By MS/MS	By MS/MS	By MS/MS	NaN	NaN	NaN	0	0	Median	NaN	NaN	NaN	NaN	NaN	NaN	NaN	NaN	NaN	0
D3Z6G3;A0A0J9YVB9;Q6PER3	D3Z6G3;A0A0J9YVB9;Q6PER3	2;1;1	2;1;1	2;1;1	Microtubule-associated protein RP/EB family member 3	Mapre3	;;	3	2	2	2	2	1	2	2	1	2	2	1	2	11.7	11.7	11.7	30.364	266	266;140;281	1	5	0	39.48	By MS/MS	By MS/MS	By MS/MS	NaN	NaN	NaN	0	0	Median	NaN	NaN	NaN	NaN	NaN	NaN	NaN	NaN	NaN	0
E9QAT0;D3Z6U8;E9QNF5;Q6AXB7;P35922-9;P35922-8;P35922-3;P35922-7;P35922-2;P35922;E9QAS9;E9QAS8;P35922-11;P35922-10;P35922-5;P35922-4;P35922-12;P35922-6	E9QAT0;D3Z6U8;E9QNF5;Q6AXB7;P35922-9;P35922-8;P35922-3;P35922-7;P35922-2;P35922;E9QAS9;E9QAS8;P35922-11;P35922-10;P35922-5;P35922-4;P35922-12;P35922-6	3;3;3;3;3;3;3;3;3;3;2;2;2;2;2;2;2;2	3;3;3;3;3;3;3;3;3;3;2;2;2;2;2;2;2;2	2;2;2;2;2;2;2;2;2;2;1;1;1;1;1;1;1;1	Fragile X mental retardation protein 1 homolog	Fmr1	;;;;;;;;;;;;;;;;;	18	3	3	2	3	2	3	3	2	3	2	1	2	8.1	8.1	4.9	66.169	589	589;591;593;614;568;581;589;593;602;614;585;631;415;427;436;448;491;512	1	9	0	7.9094	By MS/MS	By MS/MS	By MS/MS	NaN	NaN	NaN	0	0	Median	NaN	NaN	NaN	NaN	NaN	NaN	NaN	NaN	NaN	0
Q9CPQ1	Q9CPQ1	2	2	2	Cytochrome c oxidase subunit 6C	Cox6c		1	2	2	2	1	1	2	1	1	2	1	1	2	31.6	31.6	31.6	8.4689	76	76	1	4	0.0087273	1.7411	By MS/MS	By MS/MS	By MS/MS	0.39327	0.87924	20.388	4	1	Median	NaN	NaN	0.44674	NaN	NaN	0.93834	NaN	NaN	20.631	1
D3Z780;Q61749;Q61749-2;A0A0J9YTQ7;A0A0J9YUY0	D3Z780;Q61749;Q61749-2;A0A0J9YTQ7;A0A0J9YUY0	2;2;2;1;1	2;2;2;1;1	2;2;2;1;1	Translation initiation factor eIF-2B subunit delta	Eif2b4	;;;;	5	2	2	2	2	0	0	2	0	0	2	0	0	4.6	4.6	4.6	62.352	566	566;524;544;100;245	1	2	0.042467	1.247	By MS/MS			NaN	NaN	NaN	0	0	Median	NaN	NaN	NaN	NaN	NaN	NaN	NaN	NaN	NaN	0
D3Z7B8;D3Z7B9;Q9R1N9-2;Q9R1N9	D3Z7B8;D3Z7B9;Q9R1N9-2;Q9R1N9	1;1;1;1	1;1;1;1	1;1;1;1	Collagen alpha-1(XIII) chain	Col13a1	;;;	4	1	1	1	1	1	1	1	1	1	1	1	1	1.9	1.9	1.9	65.617	675	675;709;739;751	1	3	0.017747	1.5678	By MS/MS	By MS/MS	By MS/MS	0.36688	0.87898	2.5884	3	0	Median	NaN	NaN	NaN	NaN	NaN	NaN	NaN	NaN	NaN	1
D3Z7E5;Q2NL51	D3Z7E5;Q2NL51	2;2	2;2	2;2	Glycogen synthase kinase-3 alpha	Gsk3a	;	2	2	2	2	2	1	2	2	1	2	2	1	2	6	6	6	51.245	486	486;490	1	5	0.0017937	2.3505	By MS/MS	By MS/MS	By MS/MS	NaN	NaN	NaN	0	0	Median	NaN	NaN	NaN	NaN	NaN	NaN	NaN	NaN	NaN	0
G3X922;D4AFX7	G3X922;D4AFX7	1;1	1;1	1;1		Dnajc13	;	2	1	1	1	1	1	0	1	1	0	1	1	0	0.8	0.8	0.8	254.44	2243	2243;2248	1	2	0.0031721	1.9784	By MS/MS	By MS/MS		NaN	NaN	NaN	0	0	Median	NaN	NaN	NaN	NaN	NaN	NaN	NaN	NaN	NaN	0
D6RFU2;Q99LR1-2;Q99LR1	D6RFU2;Q99LR1-2;Q99LR1	1;1;1	1;1;1	1;1;1	Monoacylglycerol lipase ABHD12	Abhd12	;;	3	1	1	1	0	1	0	0	1	0	0	1	0	7.7	7.7	7.7	33.335	298	298;179;398	1	1	0.020557	1.4895		By MS/MS		NaN	NaN	NaN	0	0	Median	NaN	NaN	NaN	NaN	NaN	NaN	NaN	NaN	NaN	0
D6RGA5;Q9D287	D6RGA5;Q9D287	1;1	1;1	1;1	Pre-mRNA-splicing factor SPF27	Bcas2	;	2	1	1	1	1	1	0	1	1	0	1	1	0	16.7	16.7	16.7	8.6486	78	78;225	1	2	0.025674	1.4378	By MS/MS	By MS/MS		NaN	NaN	NaN	0	0	Median	NaN	NaN	NaN	NaN	NaN	NaN	NaN	NaN	NaN	0
D6RGL6;Q3TXN1;Q8VDQ1-2;Q8VDQ1	D6RGL6;Q3TXN1;Q8VDQ1-2;Q8VDQ1	1;1;1;1	1;1;1;1	1;1;1;1	Prostaglandin reductase 2	Ptgr2	;;;	4	1	1	1	0	0	1	0	0	1	0	0	1	32.1	32.1	32.1	6.3342	56	56;315;316;351	1	1	0.0031696	1.9769			By MS/MS	NaN	NaN	NaN	0	0	Median	NaN	NaN	NaN	NaN	NaN	NaN	NaN	NaN	NaN	0
F6VRI6;D6RH76;Q8VE47;A0A1L1SSH6	F6VRI6;D6RH76;Q8VE47	3;3;3;1	3;3;3;1	3;3;3;1	Ubiquitin-like modifier-activating enzyme 5	Uba5	;;	4	3	3	3	2	2	2	2	2	2	2	2	2	28.3	28.3	28.3	10.943	99	99;130;403;117	1	7	0	53.249	By MS/MS	By MS/MS	By MS/MS	NaN	NaN	NaN	0	0	Median	NaN	NaN	NaN	NaN	NaN	NaN	NaN	NaN	NaN	0
D6RH82;Q9R0A0	D6RH82;Q9R0A0	1;1	1;1	1;1	Peroxisomal membrane protein PEX14	Pex14	;	2	1	1	1	1	1	1	1	1	1	1	1	1	30.8	30.8	30.8	8.5647	78	78;376	1	3	0.0046154	1.9014	By MS/MS	By MS/MS	By MS/MS	NaN	NaN	NaN	0	0	Median	NaN	NaN	NaN	NaN	NaN	NaN	NaN	NaN	NaN	0
D6RI64;Q9R0P4	D6RI64;Q9R0P4	1;1	1;1	1;1	Small acidic protein	1110004F10Rik;Smap	;	2	1	1	1	1	1	1	1	1	1	1	1	1	28.4	28.4	28.4	9.1951	81	81;181	1	6	0	29.442	By MS/MS	By MS/MS	By MS/MS	NaN	NaN	NaN	0	0	Median	NaN	NaN	NaN	NaN	NaN	NaN	NaN	NaN	NaN	0
D9J2V6;P41778-2;P41778	D9J2V6;P41778-2;P41778	1;1;1	1;1;1	1;1;1	Pre-B-cell leukemia transcription factor 1	Pbx1	;;	3	1	1	1	1	1	1	1	1	1	1	1	1	4.1	4.1	4.1	37.048	339	339;347;430	1	3	0.002551	2.1893	By MS/MS	By MS/MS	By MS/MS	NaN	NaN	NaN	0	0	Median	NaN	NaN	NaN	NaN	NaN	NaN	NaN	NaN	NaN	0
D9J2Z9;D9J300;D9J301;D9J302;Q8CI51;Q9CRA2;A0A0G2JGZ5;D9J303;F8WJI6;E9Q8P5;A0A0G2JEJ0;Q8CI51-3;Q8CI51-2	D9J2Z9;D9J300;D9J301;D9J302;Q8CI51;Q9CRA2;A0A0G2JGZ5;D9J303;F8WJI6;E9Q8P5;A0A0G2JEJ0;Q8CI51-3;Q8CI51-2	2;2;2;2;2;1;1;1;1;1;1;1;1	2;2;2;2;2;1;1;1;1;1;1;1;1	2;2;2;2;2;1;1;1;1;1;1;1;1	PDZ and LIM domain protein 5	Pdlim5	;;;;;;;;;;;;	13	2	2	2	1	1	2	1	1	2	1	1	2	7.9	7.9	7.9	52.396	482	482;526;574;614;591;214;223;234;239;239;253;239;337	1	4	0	3.2613	By MS/MS	By MS/MS	By MS/MS	NaN	NaN	NaN	0	0	Median	NaN	NaN	NaN	NaN	NaN	NaN	NaN	NaN	NaN	0
P05202	P05202	11	11	11	Aspartate aminotransferase, mitochondrial	Got2		1	11	11	11	10	7	10	10	7	10	10	7	10	29.5	29.5	29.5	47.411	430	430	1	28	0	13.478	By MS/MS	By MS/MS	By MS/MS	0.42843	0.87889	18.615	13	3	Leave out requantified	0.34689	0.61504	0.3744	0.9129	0.86511	0.84615	31.49	22.575	17.682	5
F6TS96;Q3TY99;E0CXU1;E0CXS2;E0CY14;F8WIE2;E0CXS9;Q08122-2;Q08122-1;Q08122;Q08122-4;E0CYM5;E0CY76;J3KMT7	F6TS96;Q3TY99;E0CXU1;E0CXS2;E0CY14;F8WIE2;E0CXS9;Q08122-2;Q08122-1;Q08122;Q08122-4;E0CYM5;E0CY76;J3KMT7	2;2;2;2;2;2;2;2;2;2;2;1;1;1	2;2;2;2;2;2;2;2;2;2;2;1;1;1	2;2;2;2;2;2;2;2;2;2;2;1;1;1	Transducin-like enhancer protein 3	Tle3	;;;;;;;;;;;;;	14	2	2	2	2	1	0	2	1	0	2	1	0	4.3	4.3	4.3	75.386	702	702;712;716;760;762;764;767;769;771;772;782;235;335;783	1	3	0	2.8227	By MS/MS	By MS/MS		NaN	NaN	NaN	0	0	Median	NaN	NaN	NaN	NaN	NaN	NaN	NaN	NaN	NaN	0
O35841	O35841	3	3	3	Apoptosis inhibitor 5	Api5		1	3	3	3	3	2	2	3	2	2	3	2	2	5.8	5.8	5.8	56.784	504	504	1	7	0	2.7708	By MS/MS	By MS/MS	By MS/MS	0.49748	0.87719	12.43	3	0	Median	NaN	NaN	NaN	NaN	NaN	NaN	NaN	NaN	NaN	1
E0CY11;Q9CS84-5;Q9CS84-4;Q9CS84-3;Q9CS84-2;Q9CS84	E0CY11;Q9CS84-5;Q9CS84-4;Q9CS84-3;Q9CS84-2;Q9CS84	2;2;2;2;2;2	2;2;2;2;2;2	2;2;2;2;2;2	Neurexin-1	Nrxn1	;;;;;	6	2	2	2	1	0	1	1	0	1	1	0	1	1.8	1.8	1.8	164.19	1495	1495;1477;1496;1499;1507;1514	1	2	0.025064	1.4393	By MS/MS		By MS/MS	NaN	NaN	NaN	0	0	Median	NaN	NaN	NaN	NaN	NaN	NaN	NaN	NaN	NaN	0
E0CY23;P48722;A0A0N4SVU2;P48722-2	E0CY23;P48722;A0A0N4SVU2;P48722-2	2;2;1;1	2;2;1;1	2;2;1;1	Heat shock 70 kDa protein 4L	Hspa4l	;;;	4	2	2	2	1	0	2	1	0	2	1	0	2	4.9	4.9	4.9	63.555	571	571;838;158;817	1	3	0.0025532	2.1902	By MS/MS		By MS/MS	NaN	NaN	NaN	0	0	Median	NaN	NaN	NaN	NaN	NaN	NaN	NaN	NaN	NaN	0
E0CYY1;F7BWP1;Q8WTY4	E0CYY1;F7BWP1;Q8WTY4	1;1;1	1;1;1	1;1;1	Anamorsin	Ciapin1	;;	3	1	1	1	1	1	0	1	1	0	1	1	0	15.1	15.1	15.1	16.706	152	152;254;309	1	3	0	2.9739	By MS/MS	By MS/MS		NaN	NaN	NaN	0	0	Median	NaN	NaN	NaN	NaN	NaN	NaN	NaN	NaN	NaN	0
F6U6U5;E9PU87;Q6P4S6;F6S7W6	F6U6U5;E9PU87;Q6P4S6;F6S7W6	2;2;2;1	2;2;2;1	2;2;2;1	Serine/threonine-protein kinase SIK3	Sik3	;;;	4	2	2	2	1	0	1	1	0	1	1	0	1	2	2	2	134.76	1214	1214;1369;1311;1319	1	2	0.018182	1.5261	By MS/MS		By MS/MS	NaN	NaN	NaN	0	0	Median	NaN	NaN	NaN	NaN	NaN	NaN	NaN	NaN	NaN	0
E9PUX0;Q80WJ7;F6ZQL0;F6QFT1;F6QHD1	E9PUX0;Q80WJ7;F6ZQL0;F6QFT1;F6QHD1	2;2;1;1;1	2;2;1;1;1	2;2;1;1;1	Protein LYRIC	Mtdh	;;;;	5	2	2	2	2	1	1	2	1	1	2	1	1	16.5	16.5	16.5	18.215	164	164;579;220;382;393	1	6	0	3.0675	By MS/MS	By MS/MS	By MS/MS	NaN	NaN	NaN	0	0	Median	NaN	NaN	NaN	NaN	NaN	NaN	NaN	NaN	NaN	0
E9PUZ5;E9QAC6;Q62083	E9PUZ5;E9QAC6;Q62083	2;2;2	2;2;2	2;2;2	Galectin;PRKCA-binding protein	Pick1	;;	3	2	2	2	2	1	1	2	1	1	2	1	1	7	7	7	46.526	416	416;530;416	1	4	0.0026525	2.3031	By MS/MS	By MS/MS	By MS/MS	NaN	NaN	NaN	0	0	Median	NaN	NaN	NaN	NaN	NaN	NaN	NaN	NaN	NaN	0
E9PV22;Q505F5	E9PV22;Q505F5	8;8	8;8	8;8	Leucine-rich repeat-containing protein 47	Lrrc47	;	2	8	8	8	5	5	4	5	5	4	5	5	4	19.2	19.2	19.2	65.903	603	603;581	1	17	0	9.3584	By MS/MS	By MS/MS	By MS/MS	NaN	NaN	NaN	0	0	Median	NaN	NaN	NaN	NaN	NaN	NaN	NaN	NaN	NaN	0
E9PV24-2;E9PV24	E9PV24-2;E9PV24	4;4	4;4	4;4	Fibrinogen alpha chain;Fibrinopeptide A;Fibrinogen alpha chain	Fga	;	2	4	4	4	0	4	1	0	4	1	0	4	1	12.2	12.2	12.2	61.325	557	557;789	1	5	0	4.256		By MS/MS	By MS/MS	NaN	NaN	NaN	0	0	Median	NaN	NaN	NaN	NaN	NaN	NaN	NaN	NaN	NaN	0
E9PV26;H3BLA4;H3BJU6	E9PV26	4;1;1	4;1;1	4;1;1		Prr36		3	4	4	4	4	2	2	4	2	2	4	2	2	6.2	6.2	6.2	110.69	1098	1098;155;205	1	8	0	5.8795	By MS/MS	By MS/MS	By MS/MS	NaN	NaN	NaN	0	0	Median	NaN	NaN	NaN	NaN	NaN	NaN	NaN	NaN	NaN	0
E9PV58;Q99LG2	E9PV58;Q99LG2	1;1	1;1	1;1	Transportin-2	Tnpo2	;	2	1	1	1	0	1	0	0	1	0	0	1	0	2.3	2.3	2.3	101.44	897	897;887	1	1	0.0026549	2.304		By MS/MS		NaN	NaN	NaN	0	0	Median	NaN	NaN	NaN	NaN	NaN	NaN	NaN	NaN	NaN	0
P20152;A0A0A6YWC8;A2AKJ2;P31001;CON__Q9DCV7;CON__Q3KNV1;CON__P08729;CON__Q9H552;Q9DCV7;P11679	P20152;A0A0A6YWC8	27;23;9;3;1;1;1;1;1;1	27;23;9;3;1;1;1;1;1;1	26;22;9;2;0;0;0;0;0;0	Vimentin	Vim	;	10	27	27	26	20	20	22	20	20	22	20	20	21	61.6	61.6	59.7	53.687	466	466;427;134;469;457;469;469;499;457;490	1	99	0	323.31	By MS/MS	By MS/MS	By MS/MS	0.37262	0.87715	19.775	40	7	Leave out requantified	0.40067	0.52306	0.37262	1.0878	0.75753	0.87715	48.905	13.796	19.985	12
E9PVD3	E9PVD3	2	2	2	Protocadherin-16	Dchs1		1	2	2	2	2	0	0	2	0	0	2	0	0	0.9	0.9	0.9	346.38	3291	3291	1	2	0.042516	1.2523	By MS/MS			NaN	NaN	NaN	0	0	Median	NaN	NaN	NaN	NaN	NaN	NaN	NaN	NaN	NaN	0
E9Q175;E9Q3L1;E9PVU0;E9Q174;V9GXM4;V9GX76;Q64331	E9Q175;E9Q3L1;E9PVU0;E9Q174;V9GXM4;V9GX76;Q64331	2;2;2;2;2;2;1	2;2;2;2;2;2;1	2;2;2;2;2;2;1	Unconventional myosin-VI	Myo6	;;;;;;	7	2	2	2	0	1	2	0	1	2	0	1	2	2.8	2.8	2.8	144.77	1253	1253;1262;1266;1284;1285;1294;1265	1	3	0	3.578		By MS/MS	By MS/MS	NaN	NaN	NaN	0	0	Median	NaN	NaN	NaN	NaN	NaN	NaN	NaN	NaN	NaN	0
E9PW07;Q66L44	E9PW07;Q66L44	1;1	1;1	1;1	Protein Dos	Dos	;	2	1	1	1	1	1	1	1	1	1	1	1	1	1.8	1.8	1.8	75.059	705	705;698	1	3	0.023407	1.4617	By MS/MS	By MS/MS	By MS/MS	NaN	NaN	NaN	0	0	Median	NaN	NaN	NaN	NaN	NaN	NaN	NaN	NaN	NaN	0
E9PW43;Q9CQS8	E9PW43;Q9CQS8	1;1	1;1	1;1	Protein transport protein Sec61 subunit beta	Gm10320;Sec61b	;	2	1	1	1	1	1	1	1	1	1	1	1	1	9.7	9.7	9.7	11.788	113	113;96	1	3	0.023483	1.4634	By MS/MS	By MS/MS	By MS/MS	NaN	NaN	NaN	0	0	Median	NaN	NaN	NaN	NaN	NaN	NaN	NaN	NaN	NaN	0
E9PWC5;Q9JLB0-2;Q9JLB0	E9PWC5;Q9JLB0-2;Q9JLB0	1;1;1	1;1;1	1;1;1	MAGUK p55 subfamily member 6	Mpp6	;;	3	1	1	1	0	1	1	0	1	1	0	1	1	3.2	3.2	3.2	35.183	315	315;539;553	1	2	0.04566	1.1721		By MS/MS	By MS/MS	NaN	NaN	NaN	0	0	Median	NaN	NaN	NaN	NaN	NaN	NaN	NaN	NaN	NaN	0
P28738;P33175	P28738	7;2	7;2	6;1	Kinesin heavy chain isoform 5C	Kif5c		2	7	7	6	5	5	2	5	5	2	5	5	1	8.2	8.2	7.2	109.27	956	956;1027	1	14	0	14.05	By MS/MS	By MS/MS	By MS/MS	0.52395	0.8764	27.351	5	1	Leave out requantified	0.39128	0.76503	NaN	0.86776	1.0471	NaN	28.216	30.937	NaN	3
F6Y0S3;E9PWP6;F6VBV0;Q99NE5-5;Q99NE5-4;Q99NE5-3;Q99NE5;F6TZK4;Q99NE5-6;Q7TPL9;Q99NE5-2;Q99NE5-7	F6Y0S3;E9PWP6;F6VBV0;Q99NE5-5;Q99NE5-4;Q99NE5-3;Q99NE5;F6TZK4;Q99NE5-6	3;3;3;3;3;3;3;2;2;1;1;1	3;3;3;3;3;3;3;2;2;1;1;1	3;3;3;3;3;3;3;2;2;1;1;1	Regulating synaptic membrane exocytosis protein 1	Rims1	;;;;;;;;	12	3	3	3	0	0	3	0	0	3	0	0	3	3.3	3.3	3.3	179.57	1613	1613;1641;1666;1350;1374;1435;1463;1477;1299;219;388;1184	1	4	0	11.375			By MS/MS	NaN	NaN	NaN	0	0	Median	NaN	NaN	NaN	NaN	NaN	NaN	NaN	NaN	NaN	0
E9PWW9;A0A0U1RPA7	E9PWW9;A0A0U1RPA7	2;1	2;1	2;1		Rsf1	;	2	2	2	2	1	2	1	1	2	1	1	2	1	2.2	2.2	2.2	161.75	1441	1441;109	1	4	0.0087083	1.7349	By MS/MS	By MS/MS	By MS/MS	NaN	NaN	NaN	0	0	Median	NaN	NaN	NaN	NaN	NaN	NaN	NaN	NaN	NaN	0
P58252;G3UXK8;G3UZ34;A2AH85;O08810	P58252	16;1;1;1;1	16;1;1;1;1	16;1;1;1;1	Elongation factor 2	Eef2		5	16	16	16	11	10	10	11	10	10	11	10	10	20.9	20.9	20.9	95.313	858	858;85;962;972;971	1	35	0	57.765	By MS/MS	By MS/MS	By MS/MS	0.46582	0.87632	125.12	16	2	Leave out requantified	0.31075	0.61956	0.53332	0.86893	0.88376	1.2131	147.35	33.615	42.761	7
Q6P0A6;Q925I8;E9PX28;E9PXQ7	Q6P0A6;Q925I8;E9PX28;E9PXQ7	3;3;3;3	3;3;3;3	3;3;3;3		Pcdh10	;;;	4	3	3	3	3	1	2	3	1	2	3	1	2	4.2	4.2	4.2	97.117	896	896;1040;1047;1057	1	6	0	2.6764	By MS/MS	By MS/MS	By MS/MS	NaN	NaN	NaN	0	0	Median	NaN	NaN	NaN	NaN	NaN	NaN	NaN	NaN	NaN	0
E9PX53;E9QPR5;Q8K2V1-2;Q8K2V1;F6V294	E9PX53;E9QPR5;Q8K2V1-2;Q8K2V1;F6V294	3;3;3;3;2	3;3;3;3;2	3;3;3;3;2	Serine/threonine-protein phosphatase 4 regulatory subunit 1	Ppp4r1	;;;;	5	3	3	3	1	1	2	1	1	2	1	1	2	5.7	5.7	5.7	104.5	934	934;951;602;951;148	1	5	0.00094697	2.587	By MS/MS	By MS/MS	By MS/MS	NaN	NaN	NaN	0	0	Median	NaN	NaN	NaN	NaN	NaN	NaN	NaN	NaN	NaN	0
E9PX94;Q8K1A6	E9PX94;Q8K1A6	2;2	2;2	2;2	Coiled-coil and C2 domain-containing protein 1A	Cc2d1a	;	2	2	2	2	1	0	1	1	0	1	1	0	1	2.8	2.8	2.8	98.642	897	897;943	1	2	0.035585	1.3186	By MS/MS		By MS/MS	NaN	NaN	NaN	0	0	Median	NaN	NaN	NaN	NaN	NaN	NaN	NaN	NaN	NaN	0
E9PXT5;Q3TCH7	E9PXT5;Q3TCH7	1;1	1;1	1;1	Cullin-4A	Cul4a	;	2	1	1	1	1	0	0	1	0	0	1	0	0	4.2	4.2	4.2	30.23	265	265;759	1	1	0.035258	1.3373	By MS/MS			NaN	NaN	NaN	0	0	Median	NaN	NaN	NaN	NaN	NaN	NaN	NaN	NaN	NaN	0
E9PY43	E9PY43	1	1	1		Erich1		1	1	1	1	0	1	0	0	1	0	0	1	0	3	3	3	37.35	332	332	1	1	0.02783	1.4113		By MS/MS		NaN	NaN	NaN	0	0	Median	NaN	NaN	NaN	NaN	NaN	NaN	NaN	NaN	NaN	0
E9PYD5;P10711-2;P10711	E9PYD5;P10711-2;P10711	1;1;1	1;1;1	1;1;1	Transcription elongation factor A protein 1	Tcea1	;;	3	1	1	1	1	0	0	1	0	0	1	0	0	5.8	5.8	5.8	35.031	312	312;266;301	1	1	0.0046512	1.9188	By MS/MS			NaN	NaN	NaN	0	0	Median	NaN	NaN	NaN	NaN	NaN	NaN	NaN	NaN	NaN	0
E9PYH0;Q62059;E9QMK2;G3XA35;Q62059-3;Q62059-2	E9PYH0;Q62059;E9QMK2;G3XA35;Q62059-3;Q62059-2	2;2;1;1;1;1	2;2;1;1;1;1	2;2;1;1;1;1	Versican core protein	Vcan	;;;;;	6	2	2	2	2	1	0	2	1	0	2	1	0	1.1	1.1	1.1	366.89	3354	3354;3357;1615;2394;1614;2397	1	3	0.002455	2.0538	By MS/MS	By MS/MS		NaN	NaN	NaN	0	0	Median	NaN	NaN	NaN	NaN	NaN	NaN	NaN	NaN	NaN	0
E9PYI8;Q9JMA1	E9PYI8;Q9JMA1	3;3	3;3	3;3	Ubiquitin carboxyl-terminal hydrolase;Ubiquitin carboxyl-terminal hydrolase 14	Usp14	;	2	3	3	3	2	0	1	2	0	1	2	0	1	7.9	7.9	7.9	52.318	458	458;493	1	3	0.022906	1.4668	By MS/MS		By MS/MS	NaN	NaN	NaN	0	0	Median	NaN	NaN	NaN	NaN	NaN	NaN	NaN	NaN	NaN	0
E9PYJ7;Q6ZPQ6-2;Q6ZPQ6	E9PYJ7;Q6ZPQ6-2;Q6ZPQ6	1;1;1	1;1;1	1;1;1	Membrane-associated phosphatidylinositol transfer protein 2	Pitpnm2	;;	3	1	1	1	1	1	0	1	1	0	1	1	0	1.3	1.3	1.3	147.62	1331	1331;1281;1335	1	2	0.0031771	1.9852	By MS/MS	By MS/MS		NaN	NaN	NaN	0	0	Median	NaN	NaN	NaN	NaN	NaN	NaN	NaN	NaN	NaN	0
A0A0R4IZX5;P55066	A0A0R4IZX5;P55066	10;10	10;10	10;10	Neurocan core protein	Ncan	;	2	10	10	10	8	6	6	8	6	6	8	6	6	10.2	10.2	10.2	137.17	1268	1268;1268	1	23	0	25.573	By MS/MS	By MS/MS	By MS/MS	0.43405	0.87604	4.6436	3	0	Median	NaN	NaN	NaN	NaN	NaN	NaN	NaN	NaN	NaN	1
Q9CQ60;D3Z4X1;F6X8L5;Q8CBG6	Q9CQ60;D3Z4X1	3;2;1;1	3;2;1;1	3;2;1;1	6-phosphogluconolactonase	Pgls	;	4	3	3	3	3	3	3	3	3	3	3	3	3	17.5	17.5	17.5	27.254	257	257;174;188;215	1	9	0	3.4678	By MS/MS	By MS/MS	By MS/MS	0.42049	0.87489	20.698	6	0	Leave out requantified	0.4248	0.50244	0.4052	1.0973	0.7005	0.87416	19.445	10.741	20.815	2
F8VQE2;E9Q0A4;Q9QXL1;F6ZSF2	F8VQE2;E9Q0A4;Q9QXL1	4;4;4;1	4;4;4;1	3;3;3;1	Kinesin-like protein;Kinesin-like protein KIF21B	Kif21b	;;	4	4	4	3	3	2	2	3	2	2	2	2	1	3.4	3.4	2.6	181.4	1624	1624;1639;1668;78	1	7	0	4.7419	By MS/MS	By MS/MS	By MS/MS	NaN	NaN	NaN	0	0	Median	NaN	NaN	NaN	NaN	NaN	NaN	NaN	NaN	NaN	0
F8WGN6;E9Q0J5;Q9QXL2-3;Q9QXL2-2;Q9QXL2-4;Q9QXL2	F8WGN6;E9Q0J5;Q9QXL2-3;Q9QXL2-2;Q9QXL2-4;Q9QXL2	2;2;2;2;2;2	1;1;1;1;1;1	1;1;1;1;1;1	Kinesin-like protein;Kinesin-like protein KIF21A	Kif21a	;;;;;	6	2	1	1	2	1	2	1	1	1	1	1	1	1.7	0.9	0.9	181.37	1628	1628;1672;1567;1573;1616;1672	1	3	0.0087464	1.7465	By MS/MS	By MS/MS	By MS/MS	NaN	NaN	NaN	0	0	Median	NaN	NaN	NaN	NaN	NaN	NaN	NaN	NaN	NaN	0
Q60864	Q60864	7	7	7	Stress-induced-phosphoprotein 1	Stip1		1	7	7	7	6	4	4	6	4	4	6	4	4	12.7	12.7	12.7	62.581	543	543	1	15	0	5.9597	By MS/MS	By MS/MS	By MS/MS	0.43668	0.87337	148.18	6	1	Median	0.17238	2.9838	NaN	0.37398	4.0605	NaN	78.621	205.04	NaN	3
E9Q475;E9Q646;E9Q0Y6;P70362	E9Q475;E9Q646;E9Q0Y6;P70362	1;1;1;1	1;1;1;1	1;1;1;1	Ubiquitin fusion degradation protein 1 homolog	Ufd1l	;;;	4	1	1	1	1	0	0	1	0	0	1	0	0	27.1	27.1	27.1	5.5952	48	48;58;72;307	1	1	0.034377	1.3675	By MS/MS			NaN	NaN	NaN	0	0	Median	NaN	NaN	NaN	NaN	NaN	NaN	NaN	NaN	NaN	0
E9Q1H3;G3UY72;G3UYR8;Q9DBF1-2;Q9DBF1;E9Q1G1	E9Q1H3;G3UY72;G3UYR8;Q9DBF1-2;Q9DBF1;E9Q1G1	2;2;2;2;2;1	2;2;2;2;2;1	2;2;2;2;2;1	Alpha-aminoadipic semialdehyde dehydrogenase	Aldh7a1	;;;;;	6	2	2	2	2	1	1	2	1	1	2	1	1	22.4	22.4	22.4	17.904	161	161;321;475;511;539;121	1	5	0	2.8439	By MS/MS	By MS/MS	By MS/MS	NaN	NaN	NaN	0	0	Median	NaN	NaN	NaN	NaN	NaN	NaN	NaN	NaN	NaN	0
E9Q1L5;Q8BUH8	E9Q1L5;Q8BUH8	1;1	1;1	1;1	Sentrin-specific protease 7	Senp7	;	2	1	1	1	1	1	1	1	1	1	1	1	1	1.6	1.6	1.6	113.36	1010	1010;1037	1	3	0.0025231	2.1431	By MS/MS	By MS/MS	By MS/MS	NaN	NaN	NaN	0	0	Median	NaN	NaN	NaN	NaN	NaN	NaN	NaN	NaN	NaN	0
E9Q1S3;Q01405;A2AN97;A2AN98;A2AN99	E9Q1S3;Q01405	5;5;1;1;1	5;5;1;1;1	3;3;0;0;0	Protein transport protein Sec23A	Sec23a	;	5	5	5	3	2	4	4	2	4	4	2	3	2	9.5	9.5	5.7	82.955	736	736;765;58;122;138	1	10	0	6.662	By MS/MS	By MS/MS	By MS/MS	NaN	NaN	NaN	0	0	Median	NaN	NaN	NaN	NaN	NaN	NaN	NaN	NaN	NaN	0
E9QAX7;F6ZEW4;E9Q1T9;Q9ERK4	E9QAX7;F6ZEW4;E9Q1T9;Q9ERK4	1;1;1;1	1;1;1;1	1;1;1;1	Exportin-2	Cse1l	;;;	4	1	1	1	1	1	1	1	1	1	1	1	1	3.9	3.9	3.9	48.009	415	415;658;915;971	1	3	0	13.068	By MS/MS	By MS/MS	By MS/MS	NaN	NaN	NaN	0	0	Median	NaN	NaN	NaN	NaN	NaN	NaN	NaN	NaN	NaN	0
E9Q1U6;Q6PEE2;Q6PEE2-2	E9Q1U6;Q6PEE2;Q6PEE2-2	1;1;1	1;1;1	1;1;1	CBP80/20-dependent translation initiation factor	Ctif	;;	3	1	1	1	0	1	0	0	1	0	0	1	0	2.9	2.9	2.9	70.273	623	623;600;623	1	1	0.0099929	1.6955		By MS/MS		NaN	NaN	NaN	0	0	Median	NaN	NaN	NaN	NaN	NaN	NaN	NaN	NaN	NaN	0
Q9R1P4;A0A1B0GS70	Q9R1P4;A0A1B0GS70	4;3	4;3	4;3	Proteasome subunit alpha type-1	Psma1	;	2	4	4	4	4	2	3	4	2	3	4	2	3	26.6	26.6	26.6	29.546	263	263;238	1	10	0	36.289	By MS/MS	By MS/MS	By MS/MS	0.40665	0.87304	62.465	5	2	Median	0.39095	NaN	NaN	0.86481	NaN	NaN	82.06	NaN	NaN	3
F8WHL2;Q8CIE6;F6XJN3	F8WHL2;Q8CIE6	5;5;2	5;5;2	5;5;2	Coatomer subunit alpha;Coatomer subunit alpha;Xenin;Proxenin	Copa	;	3	5	5	5	4	1	1	4	1	1	4	1	1	6.9	6.9	6.9	139.41	1233	1233;1224;143	1	6	0	6.4113	By MS/MS	By MS/MS	By MS/MS	0.35762	0.87267	17.855	3	2	Plateau	0.41186	NaN	NaN	0.80515	NaN	NaN	15.875	NaN	NaN	2
E9Q2E4;A0A0J9YUS1;Q6GQX8	E9Q2E4	6;2;2	6;2;2	6;2;2		Gm15800		3	6	6	6	2	5	2	2	5	2	2	5	2	2.2	2.2	2.2	484.12	4418	4418;678;1014	1	9	0	5.938	By MS/MS	By MS/MS	By MS/MS	NaN	NaN	NaN	0	0	Median	NaN	NaN	NaN	NaN	NaN	NaN	NaN	NaN	NaN	0
E9Q2M5;G3UYR9;G3UWR2;G3UYG6;Q6Y7W8	E9Q2M5;G3UYR9;G3UWR2;G3UYG6;Q6Y7W8	1;1;1;1;1	1;1;1;1;1	1;1;1;1;1	PERQ amino acid-rich with GYF domain-containing protein 2	Gigyf2	;;;;	5	1	1	1	0	0	1	0	0	1	0	0	1	2.1	2.1	2.1	81.866	721	721;877;1122;1285;1291	1	2	0	3.2577			By MS/MS	NaN	NaN	NaN	0	0	Median	NaN	NaN	NaN	NaN	NaN	NaN	NaN	NaN	NaN	0
E9Q355-3;E9Q355-2;E9Q355	E9Q355-3;E9Q355-2;E9Q355	1;1;1	1;1;1	1;1;1	Cation channel sperm-associated protein subunit gamma 1	Catsperg1	;;	3	1	1	1	0	1	0	0	1	0	0	1	0	2.4	2.4	2.4	91.722	800	800;1098;1151	1	1	0.035301	1.338		By MS/MS		NaN	NaN	NaN	0	0	Median	NaN	NaN	NaN	NaN	NaN	NaN	NaN	NaN	NaN	0
Q5NC80;E9PZF0;Q01768;P15532;Q5NC79	Q5NC80;E9PZF0;Q01768;P15532;Q5NC79	2;2;2;2;1	2;2;2;2;1	2;2;2;2;1	Nucleoside diphosphate kinase;Nucleoside diphosphate kinase B;Nucleoside diphosphate kinase A	Nme1;Gm20390;Nme2	;;;;	5	2	2	2	2	2	2	2	2	2	2	2	2	22.8	22.8	22.8	14.092	127	127;267;152;152;117	1	9	0.0025381	2.1687	By MS/MS	By MS/MS	By MS/MS	0.37357	0.86819	1.9655	9	0	Leave out requantified	0.38136	0.63654	0.36263	0.97913	0.95016	0.85676	25.958	14.697	7.2475	3
E9Q3Q6;E9Q4G8;Q61490	E9Q3Q6;E9Q4G8;Q61490	2;1;1	2;1;1	2;1;1	CD166 antigen	Alcam	;;	3	2	2	2	2	2	2	2	2	2	2	2	2	4.2	4.2	4.2	63.668	570	570;555;583	1	6	0	2.7168	By MS/MS	By MS/MS	By MS/MS	NaN	NaN	NaN	0	0	Median	NaN	NaN	NaN	NaN	NaN	NaN	NaN	NaN	NaN	0
P61089;A0A1W2P7Z3	P61089	3;1	3;1	3;1	Ubiquitin-conjugating enzyme E2 N	Ube2n		2	3	3	3	3	2	1	3	2	1	3	2	1	30.9	30.9	30.9	17.138	152	152;87	1	6	0	3.3366	By MS/MS	By MS/MS	By MS/MS	0.31807	0.86713	7.9524	3	0	Plateau	NaN	NaN	NaN	NaN	NaN	NaN	NaN	NaN	NaN	1
H7BX15;E9Q9Q9;E9Q3V9;Q80TR1-2;Q80TR1	H7BX15;E9Q9Q9;E9Q3V9;Q80TR1-2;Q80TR1	1;1;1;1;1	1;1;1;1;1	1;1;1;1;1	Latrophilin-1	Adgrl1;Lphn1	;;;;	5	1	1	1	0	0	1	0	0	1	0	0	1	0.7	0.7	0.7	162.28	1471	1471;1511;1516;1295;1466	1	1	0.03903	1.2787			By MS/MS	NaN	NaN	NaN	0	0	Median	NaN	NaN	NaN	NaN	NaN	NaN	NaN	NaN	NaN	0
E9Q3W4;Q9QXS1-15;Q9QXS1-10;Q9QXS1-9;Q9QXS1-12;Q9QXS1-11;Q9QXS1-13;Q9QXS1-5;Q9QXS1-3;Q9QXS1-16;Q9QXS1-4;Q9QXS1-14;Q9QXS1-6;Q9QXS1-7;Q9QXS1-8;Q9QXS1-2;Q9QXS1;A0A3B2W7J8;E9PW24;A0A0R4J223;E9Q9J6;A0A0R4J221;A0A0R4J218	E9Q3W4;Q9QXS1-15;Q9QXS1-10;Q9QXS1-9;Q9QXS1-12;Q9QXS1-11;Q9QXS1-13;Q9QXS1-5;Q9QXS1-3;Q9QXS1-16;Q9QXS1-4;Q9QXS1-14;Q9QXS1-6;Q9QXS1-7;Q9QXS1-8;Q9QXS1-2;Q9QXS1;A0A3B2W7J8	9;9;9;9;9;9;9;9;9;9;9;9;9;9;9;9;9;6;1;1;1;1;1	9;9;9;9;9;9;9;9;9;9;9;9;9;9;9;9;9;6;1;1;1;1;1	9;9;9;9;9;9;9;9;9;9;9;9;9;9;9;9;9;6;1;1;1;1;1	Plectin	Plec	;;;;;;;;;;;;;;;;;	23	9	9	9	4	3	5	4	3	5	4	3	5	3.4	3.4	3.4	499.1	4386	4386;4449;4511;4516;4521;4526;4534;4543;4543;4544;4548;4550;4572;4577;4589;4686;4691;1646;499;661;676;702;964	1	12	0	10.484	By MS/MS	By MS/MS	By MS/MS	NaN	NaN	NaN	0	0	Median	NaN	NaN	NaN	NaN	NaN	NaN	NaN	NaN	NaN	0
Q9WTL7	Q9WTL7	2	2	2	Acyl-protein thioesterase 2	Lypla2		1	2	2	2	1	2	2	1	2	2	1	2	2	11.3	11.3	11.3	24.794	231	231	1	5	0	2.674	By MS/MS	By MS/MS	By MS/MS	0.44269	0.86404	20.637	3	0	Median	NaN	NaN	NaN	NaN	NaN	NaN	NaN	NaN	NaN	1
E9Q4M4;Q91VN4	E9Q4M4;Q91VN4	2;2	2;2	2;2	MICOS complex subunit Mic25	Chchd6	;	2	2	2	2	1	1	2	1	1	2	1	1	2	9	9	9	26.388	245	245;273	1	4	0.0025907	2.2229	By MS/MS	By MS/MS	By MS/MS	NaN	NaN	NaN	0	0	Median	NaN	NaN	NaN	NaN	NaN	NaN	NaN	NaN	NaN	0
E9Q4Q8;E9Q8R1;Q6P0X1;E9Q6U4;Q3UWL8	E9Q4Q8;E9Q8R1;Q6P0X1;E9Q6U4;Q3UWL8	1;1;1;1;1	1;1;1;1;1	1;1;1;1;1	Prefoldin subunit 4	Pfdn4	;;;;	5	1	1	1	1	0	0	1	0	0	1	0	0	25.5	25.5	25.5	5.43	47	47;49;77;130;134	1	1	0.032119	1.3747	By MS/MS			NaN	NaN	NaN	0	0	Median	NaN	NaN	NaN	NaN	NaN	NaN	NaN	NaN	NaN	0
A0A0A6YY47;P13595-2;P13595;E9Q589;E9QB01;A0A0A6YY91;P13595-3;A0A0A6YWU2;P13595-4	A0A0A6YY47;P13595-2;P13595;E9Q589;E9QB01;A0A0A6YY91;P13595-3;A0A0A6YWU2;P13595-4	9;9;9;8;8;8;8;5;5	9;9;9;8;8;8;8;5;5	9;9;9;8;8;8;8;5;5	Neural cell adhesion molecule 1	Ncam1	;;;;;;;;	9	9	9	9	7	8	6	7	8	6	7	8	6	15.6	15.6	15.6	93.491	848	848;848;1115;725;849;1089;725;605;605	1	38	0	98.386	By MS/MS	By MS/MS	By MS/MS	0.46353	0.86295	61.023	20	5	Leave out requantified	0.35021	0.51763	0.42664	1.066	0.73487	0.91916	74.088	19.905	14.169	7
E9Q5L3;Q9DBL1	E9Q5L3;Q9DBL1	1;1	1;1	1;1	Short/branched chain specific acyl-CoA dehydrogenase, mitochondrial	Acadsb	;	2	1	1	1	0	1	0	0	1	0	0	1	0	4.7	4.7	4.7	51.853	465	465;432	1	1	0	3.109		By MS/MS		NaN	NaN	NaN	0	0	Median	NaN	NaN	NaN	NaN	NaN	NaN	NaN	NaN	NaN	0
E9Q683;Q6PHS9-4;Q6PHS9-2;Q6PHS9-5;Q6PHS9;Q6PHS9-3;Q6PHS9-6	E9Q683;Q6PHS9-4;Q6PHS9-2;Q6PHS9-5;Q6PHS9;Q6PHS9-3;Q6PHS9-6	2;2;2;2;2;2;2	2;2;2;2;2;2;2	2;2;2;2;2;2;2	Voltage-dependent calcium channel subunit alpha-2/delta-2;Voltage-dependent calcium channel subunit alpha-2-2;Voltage-dependent calcium channel subunit delta-2	Cacna2d2	;;;;;;	7	2	2	2	0	1	2	0	1	2	0	1	2	3.2	3.2	3.2	130.56	1157	1157;1147;1148;1150;1154;1156;1157	1	4	0.0024213	2.0291		By MS/MS	By MS/MS	NaN	NaN	NaN	0	0	Median	NaN	NaN	NaN	NaN	NaN	NaN	NaN	NaN	NaN	0
E9Q6B6;E9Q6E0;J3QNR6;K3W4S4;Q9ESN9-2;Q9ESN9-3;Q9ESN9-5;Q9ESN9-4;Q9ESN9;Q9ESN9-6	E9Q6B6;E9Q6E0;J3QNR6;K3W4S4;Q9ESN9-2;Q9ESN9-3;Q9ESN9-5;Q9ESN9-4;Q9ESN9;Q9ESN9-6	2;2;2;2;2;2;2;2;2;2	2;2;2;2;2;2;2;2;2;2	1;1;1;1;1;1;1;1;1;1	C-Jun-amino-terminal kinase-interacting protein 3	Mapk8ip3	;;;;;;;;;	10	2	2	1	0	0	2	0	0	2	0	0	1	1.7	1.7	0.9	143.44	1300	1300;1306;1337;1345;1305;1314;1322;1336;1337;1345	1	2	0.028986	1.3982			By MS/MS	NaN	NaN	NaN	0	0	Median	NaN	NaN	NaN	NaN	NaN	NaN	NaN	NaN	NaN	0
E9Q6J5-2;E9Q6J5;E9Q6J5-3	E9Q6J5-2;E9Q6J5;E9Q6J5-3	2;2;2	2;2;2	2;2;2		Bod1l	;;	3	2	2	2	2	0	0	2	0	0	2	0	0	0.9	0.9	0.9	322.3	2985	2985;3032;3035	1	2	0.0025359	2.1651	By MS/MS			NaN	NaN	NaN	0	0	Median	NaN	NaN	NaN	NaN	NaN	NaN	NaN	NaN	NaN	0
E9Q740;F8VQC1	E9Q740;F8VQC1	2;2	2;2	2;2	Signal recognition particle subunit SRP72	Srp72	;	2	2	2	2	1	2	1	1	2	1	1	2	1	4.3	4.3	4.3	67.928	610	610;671	1	4	0.0060332	1.8477	By MS/MS	By MS/MS	By MS/MS	NaN	NaN	NaN	0	0	Median	NaN	NaN	NaN	NaN	NaN	NaN	NaN	NaN	NaN	0
E9Q7G0;F6ZQA3;A0A1B0GSW3;A0A1B0GT61	E9Q7G0	9;4;4;3	9;4;4;3	9;4;4;3		Numa1		4	9	9	9	5	6	4	5	6	4	5	6	4	6.3	6.3	6.3	235.63	2094	2094;741;1082;875	1	15	0	10.943	By MS/MS	By MS/MS	By MS/MS	NaN	NaN	NaN	0	0	Median	NaN	NaN	NaN	NaN	NaN	NaN	NaN	NaN	NaN	0
E9Q7S0;F7BQW7;Q8CHC4;D3Z656;F7CD11;F6VSS8;A0A338P6C7;D3Z1M7	E9Q7S0;F7BQW7;Q8CHC4;D3Z656;F7CD11	5;5;5;4;3;2;2;1	5;5;5;4;3;2;2;1	5;5;5;4;3;2;2;1	Synaptojanin-1	Synj1	;;;;	8	5	5	5	3	2	2	3	2	2	3	2	2	5.6	5.6	5.6	144.59	1309	1309;1324;1574;1607;189;200;242;693	1	7	0	4.9044	By MS/MS	By MS/MS	By MS/MS	NaN	NaN	NaN	0	0	Median	NaN	NaN	NaN	NaN	NaN	NaN	NaN	NaN	NaN	0
P50396;D6RI86;B7FAU8	P50396	13;2;2	13;2;2	9;2;2	Rab GDP dissociation inhibitor alpha	Gdi1		3	13	13	9	12	12	13	12	12	13	9	8	9	33.3	33.3	26.2	50.521	447	447;78;149	1	56	0	220.2	By MS/MS	By MS/MS	By MS/MS	0.41696	0.86082	101.92	30	5	Leave out requantified	0.41279	0.54356	0.37492	1.1556	0.80852	0.87937	66.67	34.066	101.56	11
E9Q8B3;Q5U458;A2A8D1	E9Q8B3;Q5U458	3;3;1	3;3;1	3;3;1	DnaJ homolog subfamily C member 11	Dnajc11	;	3	3	3	3	1	2	1	1	2	1	1	2	1	12.7	12.7	12.7	45.513	402	402;559;127	1	6	0	11.699	By MS/MS	By MS/MS	By MS/MS	NaN	NaN	NaN	0	0	Median	NaN	NaN	NaN	NaN	NaN	NaN	NaN	NaN	NaN	0
Q9JII6	Q9JII6	4	4	4	Alcohol dehydrogenase [NADP(+)]	Akr1a1		1	4	4	4	2	4	2	2	4	2	2	4	2	19.1	19.1	19.1	36.586	325	325	1	8	0	6.2031	By MS/MS	By MS/MS	By MS/MS	0.51197	0.85577	24.515	5	0	Leave out requantified	NaN	0.5727	0.5196	NaN	0.75513	1.019	NaN	6.8222	35.207	1
G3X9V2;E9Q8Z6;E9Q8Z8;P30999;E9Q986;D3Z7H6;E9Q907;E9Q905;E9Q8Z4;E9Q8Z9;D3Z2H2;E9Q901;E9Q904;E9Q8Z5;P30999-2;P30999-3;E9Q906;E9Q903;D3Z2H7	G3X9V2;E9Q8Z6;E9Q8Z8;P30999;E9Q986;D3Z7H6;E9Q907;E9Q905;E9Q8Z4;E9Q8Z9;D3Z2H2;E9Q901;E9Q904;E9Q8Z5;P30999-2;P30999-3;E9Q906;E9Q903	9;9;9;9;8;8;8;8;8;8;8;8;8;8;8;8;7;7;3	9;9;9;9;8;8;8;8;8;8;8;8;8;8;8;8;7;7;3	9;9;9;9;8;8;8;8;8;8;8;8;8;8;8;8;7;7;3	Catenin delta-1	Ctnnd1	;;;;;;;;;;;;;;;;;	19	9	9	9	6	4	5	6	4	5	6	4	5	15.5	15.5	15.5	104.1	932	932;961;967;938;830;837;860;866;868;878;884;907;913;940;911;917;839;892;609	1	18	0	47.506	By MS/MS	By MS/MS	By MS/MS	NaN	NaN	NaN	0	0	Median	NaN	NaN	NaN	NaN	NaN	NaN	NaN	NaN	NaN	0
P28658	P28658	3	3	3	Ataxin-10	Atxn10		1	3	3	3	1	2	3	1	2	3	1	2	3	8	8	8	53.706	475	475	1	7	0	4.3628	By MS/MS	By MS/MS	By MS/MS	0.44336	0.85544	52.283	4	0	Median	NaN	NaN	0.57978	NaN	NaN	1.2615	NaN	NaN	75.376	1
F6VCY0;E9Q9J5;Q3V406;Q9D6J5	F6VCY0;E9Q9J5;Q3V406;Q9D6J5	1;1;1;1	1;1;1;1	1;1;1;1	NADH dehydrogenase [ubiquinone] 1 beta subcomplex subunit 8, mitochondrial	Ndufb8	;;;	4	1	1	1	1	1	1	1	1	1	1	1	1	20.7	20.7	20.7	13.388	111	111;138;157;186	1	3	0	2.9919	By MS/MS	By MS/MS	By MS/MS	NaN	NaN	NaN	0	0	Median	NaN	NaN	NaN	NaN	NaN	NaN	NaN	NaN	NaN	0
S4R2F3;Q8C8R3-5;Q8C8R3;Q8C8R3-2;S4R2R5;Q8C8R3-4;Q8C8R3-3;S4R1J9;S4R2T7;S4R1M4;A0A1D5RLB2;S4R1I1;S4R2Q9;S4R2D6;Q8C8R3-8;Q8C8R3-7;Q8C8R3-6	S4R2F3;Q8C8R3-5;Q8C8R3;Q8C8R3-2;S4R2R5;Q8C8R3-4	24;24;24;24;23;23;8;5;5;2;1;1;1;1;1;1;1	24;24;24;24;23;23;8;5;5;2;1;1;1;1;1;1;1	24;24;24;24;23;23;8;5;5;2;1;1;1;1;1;1;1	Ankyrin-2	Ank2	;;;;;	17	24	24	24	17	17	14	17	17	14	17	17	14	9.9	9.9	9.9	429.1	3926	3926;3844;3898;3926;3900;3959;1050;1114;1219;187;121;418;421;489;418;454;481	1	53	0	43.922	By MS/MS	By MS/MS	By MS/MS	0.44126	0.85486	89.266	11	2	Leave out requantified	0.41623	0.63945	0.4045	0.85486	0.76985	0.96144	32.358	122.02	116.65	4
E9QAD6;P97450	E9QAD6;P97450	1;1	1;1	1;1	ATP synthase-coupling factor 6, mitochondrial	Atp5j	;	2	1	1	1	1	1	1	1	1	1	1	1	1	20.9	20.9	20.9	10.473	91	91;108	1	5	0	69.605	By MS/MS	By MS/MS	By MS/MS	NaN	NaN	NaN	0	0	Median	NaN	NaN	NaN	NaN	NaN	NaN	NaN	NaN	NaN	0
E9QAQ5;Q9WV60	E9QAQ5;Q9WV60	3;3	3;3	3;3	Glycogen synthase kinase-3 beta	Gsk3b	;	2	3	3	3	1	3	2	1	3	2	1	3	2	12.5	12.5	12.5	47.989	433	433;420	1	9	0	37.877	By MS/MS	By MS/MS	By MS/MS	NaN	NaN	NaN	0	0	Median	NaN	NaN	NaN	NaN	NaN	NaN	NaN	NaN	NaN	0
B8JK33;B8JK32;Q9D0E1-2;Q9D0E1;F6W322;A0A3Q4EH91	B8JK33;B8JK32;Q9D0E1-2;Q9D0E1	9;9;9;9;4;1	9;9;9;9;4;1	9;9;9;9;4;1	Heterogeneous nuclear ribonucleoprotein M	Hnrnpm	;;;	6	9	9	9	8	5	6	8	5	6	8	5	6	18	18	18	68.161	640	640;679;690;729;243;237	1	22	0	70.466	By MS/MS	By MS/MS	By MS/MS	0.4138	0.85465	15.914	8	0	Leave out requantified	0.27058	0.63283	0.4359	0.75066	0.97305	0.99929	22.593	9.7191	27.064	3
E9QAS4;E9QAS5;Q6PDQ2;F6WR45	E9QAS4;E9QAS5;Q6PDQ2;F6WR45	6;6;6;3	6;6;6;3	3;3;3;1	Chromodomain-helicase-DNA-binding protein 4	Chd4	;;;	4	6	6	3	5	2	2	5	2	2	3	1	1	4.8	4.8	2.8	216.37	1902	1902;1922;1915;444	1	10	0	6.8327	By MS/MS	By MS/MS	By MS/MS	NaN	NaN	NaN	0	0	Median	NaN	NaN	NaN	NaN	NaN	NaN	NaN	NaN	NaN	0
D3YZ62;D3Z4J3;Q99104;F6TDE5;B8JK05;D6RFU0;F6Z2S4	D3YZ62;D3Z4J3;Q99104;F6TDE5	8;8;8;4;2;1;1	8;8;8;4;2;1;1	8;8;8;4;2;1;1	Unconventional myosin-Va	Myo5a	;;;	7	8	8	8	6	4	5	6	4	5	6	4	5	6.1	6.1	6.1	212.33	1828	1828;1855;1853;585;228;47;217	1	17	0	35.882	By MS/MS	By MS/MS	By MS/MS	0.50783	0.85381	8.1961	5	1	Leave out requantified	0.35219	NaN	NaN	0.80573	NaN	NaN	10.078	NaN	NaN	3
Q9CQM8;O09167	Q9CQM8;O09167	2;2	2;2	2;2	60S ribosomal protein L21	Rpl21	;	2	2	2	2	1	2	1	1	2	1	1	2	1	11.2	11.2	11.2	18.579	160	160;160	1	6	0	3.3836	By MS/MS	By MS/MS	By MS/MS	0.37617	0.85231	12.606	5	2	Median	NaN	0.6243	0.3558	NaN	0.87017	0.76371	NaN	2.9336	6.3107	1
E9QJS1;Q9R117;A0A1L1SVI6	E9QJS1;Q9R117;A0A1L1SVI6	2;2;1	2;2;1	2;2;1	Tyrosine-protein kinase;Non-receptor tyrosine-protein kinase TYK2	Tyk2	;;	3	2	2	2	1	0	1	1	0	1	1	0	1	1.9	1.9	1.9	135.9	1207	1207;1184;159	1	2	0.04878	1.1478	By MS/MS		By MS/MS	NaN	NaN	NaN	0	0	Median	NaN	NaN	NaN	NaN	NaN	NaN	NaN	NaN	NaN	0
P80316;E0CZA1	P80316	5;1	5;1	5;1	T-complex protein 1 subunit epsilon	Cct5		2	5	5	5	4	2	2	4	2	2	4	2	2	13.1	13.1	13.1	59.623	541	541;199	1	11	0	8.2518	By MS/MS	By MS/MS	By MS/MS	0.36266	0.84875	36.888	5	2	Median	NaN	0.66062	0.35041	NaN	0.98131	0.82631	NaN	71.376	4.9782	1
E9QKK4;Q8K3I9	E9QKK4;Q8K3I9	1;1	1;1	1;1	Glucocorticoid-induced transcript 1 protein	Glcci1	;	2	1	1	1	1	0	0	1	0	0	1	0	0	3.2	3.2	3.2	57.55	538	538;537	1	1	0	2.8802	By MS/MS			NaN	NaN	NaN	0	0	Median	NaN	NaN	NaN	NaN	NaN	NaN	NaN	NaN	NaN	0
A2A7S7;Q91WQ3	A2A7S7;Q91WQ3	5;5	5;5	5;5	Tyrosine--tRNA ligase;Tyrosine--tRNA ligase, cytoplasmic;Tyrosine--tRNA ligase, cytoplasmic, N-terminally processed	Yars	;	2	5	5	5	4	4	2	4	4	2	4	4	2	11.5	11.5	11.5	63.001	564	564;528	1	10	0	5.0266	By MS/MS	By MS/MS	By MS/MS	0.35617	0.84751	9.0898	3	0	Plateau	NaN	NaN	NaN	NaN	NaN	NaN	NaN	NaN	NaN	1
E9QMB7;Q8CES0	E9QMB7;Q8CES0	2;2	2;2	2;2	N-alpha-acetyltransferase 30	Naa30	;	2	2	2	2	1	2	1	1	2	1	1	2	1	8.2	8.2	8.2	39.759	366	366;364	1	4	0	3.029	By MS/MS	By MS/MS	By MS/MS	NaN	NaN	NaN	0	0	Median	NaN	NaN	NaN	NaN	NaN	NaN	NaN	NaN	NaN	0
E9QMC2;Q3UVX5	E9QMC2;Q3UVX5	3;3	3;3	3;3	Metabotropic glutamate receptor 5	Grm5	;	2	3	3	3	2	1	2	2	1	2	2	1	2	3.1	3.1	3.1	128.27	1171	1171;1203	1	5	0	3.3068	By MS/MS	By MS/MS	By MS/MS	NaN	NaN	NaN	0	0	Median	NaN	NaN	NaN	NaN	NaN	NaN	NaN	NaN	NaN	0
E9QN14;F8VPQ4;Q812A2	E9QN14;F8VPQ4;Q812A2	3;3;3	2;2;2	2;2;2	SLIT-ROBO Rho GTPase-activating protein 3	Srgap3	;;	3	3	2	2	0	1	3	0	1	2	0	1	2	3	2.1	2.1	121.72	1075	1075;1099;1099	1	3	0.036123	1.3143		By MS/MS	By MS/MS	NaN	NaN	NaN	0	0	Median	NaN	NaN	NaN	NaN	NaN	NaN	NaN	NaN	NaN	0
E9QNF7;Q9CPW0;A0A140LJB1	E9QNF7;Q9CPW0;A0A140LJB1	2;2;1	2;2;1	2;2;1	Contactin-associated protein-like 2	Cntnap2	;;	3	2	2	2	1	0	1	1	0	1	1	0	1	1.7	1.7	1.7	148.25	1332	1332;1332;119	1	2	0.044177	1.2082	By MS/MS		By MS/MS	NaN	NaN	NaN	0	0	Median	NaN	NaN	NaN	NaN	NaN	NaN	NaN	NaN	NaN	0
G5E8R3;E9QPD7;Q05920	G5E8R3;E9QPD7;Q05920	4;4;4	4;4;4	4;4;4	Pyruvate carboxylase;Pyruvate carboxylase, mitochondrial	Pcx;Pc	;;	3	4	4	4	2	1	4	2	1	4	2	1	4	5.2	5.2	5.2	129.7	1178	1178;1179;1178	1	10	0	66.453	By MS/MS	By MS/MS	By MS/MS	NaN	NaN	NaN	0	0	Median	NaN	NaN	NaN	NaN	NaN	NaN	NaN	NaN	NaN	0
E9QPX1;P39061-2;P39061-1;P39061	E9QPX1;P39061-2;P39061-1;P39061	1;1;1;1	1;1;1;1	1;1;1;1	Collagen alpha-1(XVIII) chain;Endostatin	Col18a1	;;;	4	1	1	1	0	0	1	0	0	1	0	0	1	1	1	1	182.29	1774	1774;1315;1527;1774	1	1	0.0031373	1.9532			By MS/MS	NaN	NaN	NaN	0	0	Median	NaN	NaN	NaN	NaN	NaN	NaN	NaN	NaN	NaN	0
P63017;Q504P4;P17156;D3Z5E2	P63017;Q504P4	29;26;10;8	29;26;10;8	20;18;4;5	Heat shock cognate 71 kDa protein	Hspa8	;	4	29	29	20	23	25	22	23	25	22	17	17	18	39.5	39.5	33.3	70.87	646	646;627;633;116	1	103	0	323.31	By MS/MS	By MS/MS	By MS/MS	0.34972	0.84535	42.605	44	6	Leave out requantified	0.36195	0.55118	0.35454	1.0122	0.83697	0.88599	77.611	38.241	24.051	16
F2Z3X7;F2Z4B7;G5E867;F2Z3U3	F2Z3X7;F2Z4B7;G5E867;F2Z3U3	1;1;1;1	1;1;1;1	1;1;1;1		Raph1	;;;	4	1	1	1	0	1	1	0	1	1	0	1	1	6.1	6.1	6.1	23.421	213	213;645;679;1266	1	2	0.024532	1.4467		By MS/MS	By MS/MS	NaN	NaN	NaN	0	0	Median	NaN	NaN	NaN	NaN	NaN	NaN	NaN	NaN	NaN	0
F2Z3X9;F2Z3V6;F2Z4A5;F2Z3Z9;F2Z400;Q3TRL2;F2Z3X6;Q9Z2A0	F2Z3X9;F2Z3V6;F2Z4A5;F2Z3Z9;F2Z400;Q3TRL2;F2Z3X6;Q9Z2A0	1;1;1;1;1;1;1;1	1;1;1;1;1;1;1;1	1;1;1;1;1;1;1;1	3-phosphoinositide-dependent protein kinase 1	Pdpk1	;;;;;;;	8	1	1	1	1	1	1	1	1	1	1	1	1	30.4	30.4	30.4	5.9626	56	56;111;128;432;457;522;532;559	1	3	0.0053394	1.8816	By MS/MS	By MS/MS	By MS/MS	NaN	NaN	NaN	0	0	Median	NaN	NaN	NaN	NaN	NaN	NaN	NaN	NaN	NaN	0
F2Z3Z1;Q8BGZ1	F2Z3Z1;Q8BGZ1	1;1	1;1	1;1	Hippocalcin-like protein 4	Hpcal4	;	2	1	1	1	1	1	1	1	1	1	1	1	1	7.1	7.1	7.1	18.05	155	155;191	1	3	0.022383	1.4751	By MS/MS	By MS/MS	By MS/MS	NaN	NaN	NaN	0	0	Median	NaN	NaN	NaN	NaN	NaN	NaN	NaN	NaN	NaN	0
F6QA74;P28352;D3Z124;D3Z6R9	F6QA74;P28352;D3Z124;D3Z6R9	2;2;1;1	2;2;1;1	2;2;1;1	DNA-(apurinic or apyrimidinic site) lyase;DNA-(apurinic or apyrimidinic site) lyase, mitochondrial	Apex1	;;;	4	2	2	2	1	1	1	1	1	1	1	1	1	9.3	9.3	9.3	32.318	289	289;317;177;214	1	6	0	9.5201	By MS/MS	By MS/MS	By MS/MS	NaN	NaN	NaN	0	0	Median	NaN	NaN	NaN	NaN	NaN	NaN	NaN	NaN	NaN	0
F6R9G0;Q8CHI8-5;Q8CHI8-3;Q8CHI8-2;Q8CHI8-4;Q8CHI8	F6R9G0;Q8CHI8-5;Q8CHI8-3;Q8CHI8-2;Q8CHI8-4;Q8CHI8	1;1;1;1;1;1	1;1;1;1;1;1	1;1;1;1;1;1	E1A-binding protein p400	Ep400	;;;;;	6	1	1	1	1	1	0	1	1	0	1	1	0	4.9	4.9	4.9	34.56	325	325;2909;2999;3035;3065;3072	1	2	0	19.848	By MS/MS	By MS/MS		NaN	NaN	NaN	0	0	Median	NaN	NaN	NaN	NaN	NaN	NaN	NaN	NaN	NaN	0
Q91VR5	Q91VR5	5	5	5	ATP-dependent RNA helicase DDX1	Ddx1		1	5	5	5	2	3	4	2	3	4	2	3	4	12.3	12.3	12.3	82.499	740	740	1	9	0	3.7154	By MS/MS	By MS/MS	By MS/MS	0.45111	0.84457	9.3299	4	1	Median	0.42207	NaN	NaN	0.90636	NaN	NaN	6.9147	NaN	NaN	2
F6RJE8;O70172	F6RJE8;O70172	1;1	1;1	1;1	Phosphatidylinositol 5-phosphate 4-kinase type-2 alpha	Pip4k2a	;	2	1	1	1	1	1	1	1	1	1	1	1	1	6.5	6.5	6.5	24.6	214	214;405	1	3	0.038163	1.2965	By MS/MS	By MS/MS	By MS/MS	NaN	NaN	NaN	0	0	Median	NaN	NaN	NaN	NaN	NaN	NaN	NaN	NaN	NaN	0
F6RJV6;Q9JJK2	F6RJV6;Q9JJK2	1;1	1;1	1;1	LanC-like protein 2	Lancl2	;	2	1	1	1	1	1	1	1	1	1	1	1	1	3.2	3.2	3.2	49.742	441	441;450	1	3	0.047032	1.1631	By MS/MS	By MS/MS	By MS/MS	NaN	NaN	NaN	0	0	Median	NaN	NaN	NaN	NaN	NaN	NaN	NaN	NaN	NaN	0
F6XZM9;F6S5I0;F6RND9;Q5SWZ5;P97434-4;P97434-3;P97434;P97434-5;P97434-2	F6XZM9;F6S5I0;F6RND9;Q5SWZ5;P97434-4;P97434-3;P97434;P97434-5;P97434-2	1;1;1;1;1;1;1;1;1	1;1;1;1;1;1;1;1;1	1;1;1;1;1;1;1;1;1	Myosin phosphatase Rho-interacting protein	Mprip	;;;;;;;;	9	1	1	1	1	0	0	1	0	0	1	0	0	3	3	3	57.259	498	498;848;1010;2269;986;1001;1024;1029;1037	1	1	0.048862	1.1515	By MS/MS			NaN	NaN	NaN	0	0	Median	NaN	NaN	NaN	NaN	NaN	NaN	NaN	NaN	NaN	0
F6SFF5;Q8K1Z0	F6SFF5;Q8K1Z0	1;1	1;1	1;1	Ubiquinone biosynthesis protein COQ9, mitochondrial	Coq9	;	2	1	1	1	1	1	1	1	1	1	1	1	1	7.8	7.8	7.8	30.282	270	270;313	1	3	0.0024917	2.0949	By MS/MS	By MS/MS	By MS/MS	NaN	NaN	NaN	0	0	Median	NaN	NaN	NaN	NaN	NaN	NaN	NaN	NaN	NaN	0
F6TDZ2;Q6P2B1;Q6P2B1-2	F6TDZ2;Q6P2B1;Q6P2B1-2	1;1;1	1;1;1	1;1;1	Transportin-3	Tnpo3	;;	3	1	1	1	1	1	1	1	1	1	1	1	1	8.1	8.1	8.1	28.311	247	247;923;929	1	3	0.01013	1.7297	By MS/MS	By MS/MS	By MS/MS	NaN	NaN	NaN	0	0	Median	NaN	NaN	NaN	NaN	NaN	NaN	NaN	NaN	NaN	0
F6TZU3;Q8CA72	F6TZU3;Q8CA72	1;1	1;1	1;1	Gigaxonin	Gan	;	2	1	1	1	1	1	1	1	1	1	1	1	1	2.3	2.3	2.3	67.539	597	597;597	1	3	0.020736	1.5009	By MS/MS	By MS/MS	By MS/MS	NaN	NaN	NaN	0	0	Median	NaN	NaN	NaN	NaN	NaN	NaN	NaN	NaN	NaN	0
Q9CQB4;Q9D855	Q9CQB4;Q9D855	3;3	3;3	3;3	Cytochrome b-c1 complex subunit 7	Uqcrb	;	2	3	3	3	3	1	2	3	1	2	3	1	2	34.2	34.2	34.2	13.561	111	111;111	1	6	0	2.8362	By MS/MS	By MS/MS	By MS/MS	0.40339	0.84412	21.386	3	0	Median	NaN	NaN	NaN	NaN	NaN	NaN	NaN	NaN	NaN	1
F6VAL0;Q6PCP5;F7BC60;F7B1A4;F7CTF8;E0CYI3;E0CYB9;Q6PCP5-4;Q6PCP5-3;Q6PCP5-2	F6VAL0;Q6PCP5;F7BC60;F7B1A4;F7CTF8;E0CYI3;E0CYB9;Q6PCP5-4;Q6PCP5-3;Q6PCP5-2	2;2;1;1;1;1;1;1;1;1	2;2;1;1;1;1;1;1;1;1	2;2;1;1;1;1;1;1;1;1	Mitochondrial fission factor	Mff	;;;;;;;;;	10	2	2	2	1	2	1	1	2	1	1	2	1	18.4	18.4	18.4	16.194	147	147;291;137;145;220;243;316;218;238;239	1	4	0.002611	2.2478	By MS/MS	By MS/MS	By MS/MS	NaN	NaN	NaN	0	0	Median	NaN	NaN	NaN	NaN	NaN	NaN	NaN	NaN	NaN	0
G5E919;F7CDT0;F6WMC0;P61082	G5E919;F7CDT0;F6WMC0;P61082	2;2;2;2	2;2;2;2	2;2;2;2	NEDD8-conjugating enzyme Ubc12	Ube2m	;;;	4	2	2	2	0	1	2	0	1	2	0	1	2	20.9	20.9	20.9	10.102	86	86;171;172;183	1	3	0.0099786	1.6911		By MS/MS	By MS/MS	NaN	NaN	NaN	0	0	Median	NaN	NaN	NaN	NaN	NaN	NaN	NaN	NaN	NaN	0
F6XTP0;Q8R1Z9	F6XTP0;Q8R1Z9	1;1	1;1	1;1	RING finger protein 121	Rnf121	;	2	1	1	1	0	0	1	0	0	1	0	0	1	10	10	10	19.707	170	170;327	1	1	0.0053354	1.8811			By MS/MS	NaN	NaN	NaN	0	0	Median	NaN	NaN	NaN	NaN	NaN	NaN	NaN	NaN	NaN	0
P60843;D6RJ60;A0A0N4SVM5;E9PV04;A0A0N4SVP8	P60843	12;1;1;1;1	12;1;1;1;1	8;0;0;0;0	Eukaryotic initiation factor 4A-I	Eif4a1		5	12	12	8	10	10	6	10	10	6	6	7	3	36.5	36.5	25.4	46.153	406	406;96;266;411;411	1	31	0	29.527	By MS/MS	By MS/MS	By MS/MS	0.35705	0.84207	13.356	17	3	Leave out requantified	0.3461	0.56032	0.36063	1.0001	0.81475	0.83413	27.841	10.027	13.692	6
Q7M739;F6ZDS4;F6RX08	Q7M739;F6ZDS4	7;7;1	7;7;1	7;7;1	Nucleoprotein TPR	Tpr	;	3	7	7	7	5	5	5	5	5	5	5	5	5	4	4	4	266.92	2357	2357;2431;611	1	15	0	47.723	By MS/MS	By MS/MS	By MS/MS	NaN	NaN	NaN	0	0	Median	NaN	NaN	NaN	NaN	NaN	NaN	NaN	NaN	NaN	0
F7ADQ2;Q6PAR5-5;Q6PAR5-2;Q6PAR5-6;Q6PAR5;Q6PAR5-4;F7ADT6	F7ADQ2;Q6PAR5-5;Q6PAR5-2;Q6PAR5-6;Q6PAR5;Q6PAR5-4;F7ADT6	2;2;2;2;2;2;1	2;2;2;2;2;2;1	2;2;2;2;2;2;1	GTPase-activating protein and VPS9 domain-containing protein 1	Gapvd1	;;;;;;	7	2	2	2	2	0	1	2	0	1	2	0	1	2.3	2.3	2.3	99.061	896	896;1436;1437;1457;1458;1464;548	1	3	0.038118	1.2943	By MS/MS		By MS/MS	NaN	NaN	NaN	0	0	Median	NaN	NaN	NaN	NaN	NaN	NaN	NaN	NaN	NaN	0
F7AI87;O35226-5;O35226-3;O35226-2	F7AI87;O35226-5;O35226-3;O35226-2	1;1;1;1	1;1;1;1	1;1;1;1		Psmd4	;;;	4	1	1	1	1	1	1	1	1	1	1	1	1	10.3	10.3	10.3	21.316	194	194;260;368;379	1	3	0	8.0271	By MS/MS	By MS/MS	By MS/MS	NaN	NaN	NaN	0	0	Median	NaN	NaN	NaN	NaN	NaN	NaN	NaN	NaN	NaN	0
P10126;P62631;D3Z3I8;D3YZ68	P10126;P62631	6;3;2;2	6;3;2;2	6;3;2;2	Elongation factor 1-alpha 1;Elongation factor 1-alpha 2	Eef1a1;Eef1a2	;	4	6	6	6	5	5	4	5	5	4	5	5	4	12.1	12.1	12.1	50.113	462	462;463;186;249	1	20	0	136.14	By MS/MS	By MS/MS	By MS/MS	0.46449	0.83973	38.348	12	1	Leave out requantified	0.46449	0.5717	0.3778	1.3015	0.80699	0.83613	107.53	29.602	17.905	5
J3QM71;F7AMS7;Q5SXG1;Q5SXG3;G3X9G2;Q9JM52-2;Q9JM52;Q9JM52-3	J3QM71;F7AMS7;Q5SXG1;Q5SXG3;G3X9G2;Q9JM52-2;Q9JM52;Q9JM52-3	1;1;1;1;1;1;1;1	1;1;1;1;1;1;1;1	1;1;1;1;1;1;1;1	Misshapen-like kinase 1	Mink1	;;;;;;;	8	1	1	1	1	0	0	1	0	0	1	0	0	4.6	4.6	4.6	31.432	259	259;1198;1334;1337;1344;1300;1308;1345	1	1	0.037634	1.2991	By MS/MS			NaN	NaN	NaN	0	0	Median	NaN	NaN	NaN	NaN	NaN	NaN	NaN	NaN	NaN	0
F7BGR7;Q8C7Q4;B0LM42	F7BGR7;Q8C7Q4;B0LM42	3;3;2	1;1;1	1;1;1	RNA-binding protein 4	Gm21992;Rbm4	;;	3	3	1	1	2	1	1	1	0	1	1	0	1	8	3.4	3.4	52.791	477	477;361;336	1	2	0.045892	1.1809	By MS/MS	By matching	By MS/MS	NaN	NaN	NaN	0	0	Median	NaN	NaN	NaN	NaN	NaN	NaN	NaN	NaN	NaN	0
P17742;A0A1L1SST0;A0A1L1SRX5	P17742;A0A1L1SST0	9;6;2	9;6;2	9;6;2	Peptidyl-prolyl cis-trans isomerase A;Peptidyl-prolyl cis-trans isomerase A, N-terminally processed	Ppia	;	3	9	9	9	8	6	7	8	6	7	8	6	7	55.5	55.5	55.5	17.971	164	164;156;40	1	44	0	31.55	By MS/MS	By MS/MS	By MS/MS	0.38114	0.83868	68.32	17	1	Leave out requantified	0.20248	0.55784	0.50316	0.84155	0.83953	1.121	85.805	9.8021	20.234	6
F7CBP1;G3XA17	F7CBP1;G3XA17	2;2	2;2	1;1		Eif4g2	;	2	2	2	1	1	0	2	1	0	2	1	0	1	3.1	3.1	1.5	97.888	868	868;906	1	3	0.019463	1.5176	By MS/MS		By MS/MS	NaN	NaN	NaN	0	0	Median	NaN	NaN	NaN	NaN	NaN	NaN	NaN	NaN	NaN	0
S4R2F1;F7CZ64;Q8VHW2	S4R2F1;F7CZ64;Q8VHW2	2;2;2	2;2;2	2;2;2	Voltage-dependent calcium channel gamma subunit;Voltage-dependent calcium channel gamma-8 subunit	Cacng8	;;	3	2	2	2	1	2	2	1	2	2	1	2	2	7.1	7.1	7.1	43.436	423	423;423;423	1	5	0.00093721	2.5423	By MS/MS	By MS/MS	By MS/MS	NaN	NaN	NaN	0	0	Median	NaN	NaN	NaN	NaN	NaN	NaN	NaN	NaN	NaN	0
Q3UH59;Q61879;Q5SV64;Q8BXF2;A0A2R8VHF9;E9QPE7;A0A338P6K2	Q3UH59;Q61879;Q5SV64	27;27;26;2;1;1;1	27;27;26;2;1;1;1	24;24;23;2;0;0;0	Myosin-10	Myh10	;;	7	27	27	24	23	18	19	23	18	19	21	17	17	18.2	18.2	16.1	233.45	2013	2013;1976;2007;231;1938;1972;1979	1	70	0	323.31	By MS/MS	By MS/MS	By MS/MS	0.32975	0.83754	70.04	19	3	Leave out requantified	0.32502	0.71738	0.32871	0.86275	0.98098	0.7376	70.021	106.74	51.97	9
F8VQN6;Q8R4H2	F8VQN6;Q8R4H2	2;1	2;1	2;1	Rho guanine nucleotide exchange factor 12	Arhgef12	;	2	2	2	2	2	0	0	2	0	0	2	0	0	2.3	2.3	2.3	172.47	1544	1544;1543	1	2	0	8.8067	By MS/MS			NaN	NaN	NaN	0	0	Median	NaN	NaN	NaN	NaN	NaN	NaN	NaN	NaN	NaN	0
F8WHB5;F8WIS9;P11798-2;P11798	F8WHB5;F8WIS9;P11798-2;P11798	1;1;1;1	1;1;1;1	1;1;1;1	Calcium/calmodulin-dependent protein kinase type II subunit alpha	Camk2a	;;;	4	1	1	1	1	0	0	1	0	0	1	0	0	6.3	6.3	6.3	21.351	189	189;489;200;478	1	1	0.029944	1.3867	By MS/MS			NaN	NaN	NaN	0	0	Median	NaN	NaN	NaN	NaN	NaN	NaN	NaN	NaN	NaN	0
B1AXW5;B1AXW6;P35700	B1AXW5;B1AXW6;P35700	2;2;2	2;2;2	2;2;2	Peroxiredoxin-1	Prdx1	;;	3	2	2	2	2	2	2	2	2	2	2	2	2	17.8	17.8	17.8	18.87	169	169;176;199	1	7	0.0025773	2.2097	By MS/MS	By MS/MS	By MS/MS	0.35527	0.83547	1.4523	7	0	Leave out requantified	0.38377	0.65287	0.31798	1.0624	0.94779	0.73326	59.58	19.291	14.085	3
F8WHP8;P56135	F8WHP8;P56135	2;2	2;2	2;2	ATP synthase subunit f, mitochondrial	Atp5j2	;	2	2	2	2	2	2	1	2	2	1	2	2	1	30.3	30.3	30.3	9.0054	76	76;88	1	5	0.029907	1.386	By MS/MS	By MS/MS	By MS/MS	NaN	NaN	NaN	0	0	Median	NaN	NaN	NaN	NaN	NaN	NaN	NaN	NaN	NaN	0
F8WHR6;Q569Z5-2;Q569Z5	F8WHR6;Q569Z5-2;Q569Z5	2;2;2	2;2;2	2;2;2	Probable ATP-dependent RNA helicase DDX46	Ddx46	;;	3	2	2	2	2	1	1	2	1	1	2	1	1	3.1	3.1	3.1	117	1028	1028;1027;1032	1	4	0	3.0235	By MS/MS	By MS/MS	By MS/MS	NaN	NaN	NaN	0	0	Median	NaN	NaN	NaN	NaN	NaN	NaN	NaN	NaN	NaN	0
F8WHU5;Q4VA53-2;Q4VA53;Q4VA53-3	F8WHU5;Q4VA53-2;Q4VA53;Q4VA53-3	1;1;1;1	1;1;1;1	1;1;1;1	Sister chromatid cohesion protein PDS5 homolog B	Pds5b	;;;	4	1	1	1	0	1	0	0	1	0	0	1	0	1.4	1.4	1.4	164.76	1449	1449;701;1446;1448	1	1	0.044989	1.1925		By MS/MS		NaN	NaN	NaN	0	0	Median	NaN	NaN	NaN	NaN	NaN	NaN	NaN	NaN	NaN	0
F8WHV1;Q9D187;A0A1D5RMI0	F8WHV1;Q9D187;A0A1D5RMI0	2;2;1	2;2;1	2;2;1	Mitotic spindle-associated MMXD complex subunit MIP18	Fam96b	;;	3	2	2	2	1	2	2	1	2	2	1	2	2	31.6	31.6	31.6	15.003	136	136;163;91	1	5	0.0018149	2.3793	By MS/MS	By MS/MS	By MS/MS	NaN	NaN	NaN	0	0	Median	NaN	NaN	NaN	NaN	NaN	NaN	NaN	NaN	NaN	0
F8WI57;Q99MR0;D3Z5W4	F8WI57;Q99MR0;D3Z5W4	2;2;1	2;2;1	2;2;1	Actin-like protein 6B	Actl6b	;;	3	2	2	2	2	2	1	2	2	1	2	2	1	8.1	8.1	8.1	41.689	381	381;426;74	1	5	0.018817	1.5206	By MS/MS	By MS/MS	By MS/MS	NaN	NaN	NaN	0	0	Median	NaN	NaN	NaN	NaN	NaN	NaN	NaN	NaN	NaN	0
F8WIE5;Q69ZR2	F8WIE5;Q69ZR2	1;1	1;1	1;1	E3 ubiquitin-protein ligase HECTD1	Hectd1	;	2	1	1	1	1	1	0	1	1	0	1	1	0	0.4	0.4	0.4	289.23	2610	2610;2618	1	2	0.022427	1.4781	By MS/MS	By MS/MS		NaN	NaN	NaN	0	0	Median	NaN	NaN	NaN	NaN	NaN	NaN	NaN	NaN	NaN	0
F8WIT2;P14824	F8WIT2;P14824	3;3	3;3	3;3	Annexin;Annexin A6	Anxa6	;	2	3	3	3	1	3	2	1	3	2	1	3	2	5.2	5.2	5.2	75.288	667	667;673	1	6	0	3.4383	By MS/MS	By MS/MS	By MS/MS	NaN	NaN	NaN	0	0	Median	NaN	NaN	NaN	NaN	NaN	NaN	NaN	NaN	NaN	0
F8WJ30;O70591	F8WJ30;O70591	1;1	1;1	1;1	Prefoldin subunit 2	Pfdn2	;	2	1	1	1	1	1	1	1	1	1	1	1	1	10.9	10.9	10.9	14.31	129	129;154	1	3	0.017241	1.5991	By MS/MS	By MS/MS	By MS/MS	NaN	NaN	NaN	0	0	Median	NaN	NaN	NaN	NaN	NaN	NaN	NaN	NaN	NaN	0
G3UW70;Q9D1L9	G3UW70;Q9D1L9	1;1	1;1	1;1	Ragulator complex protein LAMTOR5	Lamtor5	;	2	1	1	1	1	1	1	1	1	1	1	1	1	13.8	13.8	13.8	15.354	145	145;91	1	3	0.0060196	1.834	By MS/MS	By MS/MS	By MS/MS	NaN	NaN	NaN	0	0	Median	NaN	NaN	NaN	NaN	NaN	NaN	NaN	NaN	NaN	0
Q8K2P2;Q8K2P2-2	Q8K2P2;Q8K2P2-2	2;1	2;1	2;1	Protein FAM83A	Fam83a	;	2	2	2	2	1	1	1	1	1	1	1	1	1	7.3	7.3	7.3	48.192	436	436;258	1	3	0.042541	1.2547	By MS/MS	By MS/MS	By matching	0.3776	0.83499	10.081	2	0	Median	NaN	NaN	NaN	NaN	NaN	NaN	NaN	NaN	NaN	1
G3UX44;P50171;P50171-2	G3UX44;P50171;P50171-2	1;1;1	1;1;1	1;1;1	Estradiol 17-beta-dehydrogenase 8	H2-Ke6;Hsd17b8	;;	3	1	1	1	1	1	1	1	1	1	1	1	1	5.6	5.6	5.6	23.985	234	234;259;274	1	3	0.046145	1.1678	By MS/MS	By MS/MS	By MS/MS	NaN	NaN	NaN	0	0	Median	NaN	NaN	NaN	NaN	NaN	NaN	NaN	NaN	NaN	0
G3UX48;Q7TSC1	G3UX48;Q7TSC1	4;4	4;4	4;4	Protein PRRC2A	Prrc2a	;	2	4	4	4	2	2	2	2	2	2	2	2	2	3.1	3.1	3.1	219.46	2069	2069;2158	1	6	0	4.4779	By MS/MS	By MS/MS	By MS/MS	NaN	NaN	NaN	0	0	Median	NaN	NaN	NaN	NaN	NaN	NaN	NaN	NaN	NaN	0
G3UXL2;Q9D7G0;Q9CS42	G3UXL2;Q9D7G0;Q9CS42	1;1;1	1;1;1	1;1;1	Ribose-phosphate pyrophosphokinase 1;Ribose-phosphate pyrophosphokinase 2	Prps1l3;Prps1;Prps2	;;	3	1	1	1	0	0	1	0	0	1	0	0	1	5.3	5.3	5.3	34.824	318	318;318;318	1	1	0.049025	1.1538			By MS/MS	NaN	NaN	NaN	0	0	Median	NaN	NaN	NaN	NaN	NaN	NaN	NaN	NaN	NaN	0
Q3MIA8;G3UXW9;Q99LD4;A0A140LJB7;B1ATU4;Q99LD4-2	Q3MIA8;G3UXW9;Q99LD4;A0A140LJB7;B1ATU4;Q99LD4-2	2;2;2;1;1;1	2;2;2;1;1;1	2;2;2;1;1;1	COP9 signalosome complex subunit 1	Gps1	;;;;;	6	2	2	2	1	2	2	1	2	2	1	2	2	5.3	5.3	5.3	55.163	487	487;526;471;486;490;474	1	5	0	76.278	By MS/MS	By MS/MS	By MS/MS	NaN	NaN	NaN	0	0	Median	NaN	NaN	NaN	NaN	NaN	NaN	NaN	NaN	NaN	0
G3UXX3;Q91XH5;Q64105;G3UZ79	G3UXX3;Q91XH5;Q64105;G3UZ79	3;3;3;2	3;3;3;2	3;3;3;2	Sepiapterin reductase	Spr	;;;	4	3	3	3	3	2	2	3	2	2	3	2	2	18.7	18.7	18.7	23.357	219	219;262;261;126	1	7	0	7.7355	By MS/MS	By MS/MS	By MS/MS	NaN	NaN	NaN	0	0	Median	NaN	NaN	NaN	NaN	NaN	NaN	NaN	NaN	NaN	0
G3UXY2;O88508;G3UY43;G3UZF8;G3UZK0;G3UZN5;G3UX07;O88508-2	G3UXY2;O88508;G3UY43;G3UZF8;G3UZK0;G3UZN5;G3UX07;O88508-2	2;2;1;1;1;1;1;1	2;2;1;1;1;1;1;1	2;2;1;1;1;1;1;1	DNA (cytosine-5)-methyltransferase 3A	Dnmt3a	;;;;;;;	8	2	2	2	2	2	2	2	2	2	2	2	2	9	9	9	36.261	332	332;908;72;140;181;184;193;689	1	6	0	2.8251	By MS/MS	By MS/MS	By MS/MS	NaN	NaN	NaN	0	0	Median	NaN	NaN	NaN	NaN	NaN	NaN	NaN	NaN	NaN	0
G3UY42;Q8CCS6-2;Q8CCS6;G3UX74;D3YUB9;D3Z055;G3UWS5;D3Z5F7	G3UY42;Q8CCS6-2;Q8CCS6;G3UX74;D3YUB9;D3Z055;G3UWS5;D3Z5F7	2;2;2;1;1;1;1;1	2;2;2;1;1;1;1;1	2;2;2;1;1;1;1;1	Polyadenylate-binding protein 2	Pabpn1;Gm20521	;;;;;;;	8	2	2	2	1	2	1	1	2	1	1	2	1	8.5	8.5	8.5	34.003	319	319;292;302;73;164;168;178;333	1	4	0.0018232	2.4209	By MS/MS	By MS/MS	By MS/MS	NaN	NaN	NaN	0	0	Median	NaN	NaN	NaN	NaN	NaN	NaN	NaN	NaN	NaN	0
G3UYU0	G3UYU0	2	2	2		Mex3a		1	2	2	2	2	1	2	2	1	2	2	1	2	5.8	5.8	5.8	54.224	520	520	1	5	0	3.5574	By MS/MS	By MS/MS	By MS/MS	NaN	NaN	NaN	0	0	Median	NaN	NaN	NaN	NaN	NaN	NaN	NaN	NaN	NaN	0
G3UYU4;O08917	G3UYU4;O08917	1;1	1;1	1;1	Flotillin-1	Flot1	;	2	1	1	1	1	1	1	1	1	1	1	1	1	3.4	3.4	3.4	42.238	380	380;428	1	3	0.00091827	2.4666	By MS/MS	By MS/MS	By MS/MS	NaN	NaN	NaN	0	0	Median	NaN	NaN	NaN	NaN	NaN	NaN	NaN	NaN	NaN	0
G3UYV7;P62858	G3UYV7;P62858	2;2	2;2	2;2	40S ribosomal protein S28	Rps28	;	2	2	2	2	1	2	2	1	2	2	1	2	2	37.5	37.5	37.5	6.3442	56	56;69	1	6	0	48.477	By MS/MS	By MS/MS	By MS/MS	NaN	NaN	NaN	0	0	Median	NaN	NaN	NaN	NaN	NaN	NaN	NaN	NaN	NaN	0
G3UZJ4;H3BJQ7;P99029-2;P99029	G3UZJ4;H3BJQ7;P99029-2;P99029	3;3;3;3	3;3;3;3	3;3;3;3	Peroxiredoxin-5, mitochondrial	Prdx5	;;;	4	3	3	3	2	1	2	2	1	2	2	1	2	24.7	24.7	24.7	17.253	166	166;213;162;210	1	8	0	12.988	By MS/MS	By MS/MS	By MS/MS	NaN	NaN	NaN	0	0	Median	NaN	NaN	NaN	NaN	NaN	NaN	NaN	NaN	NaN	0
G3X928;Q6NZC7	G3X928;Q6NZC7	1;1	1;1	1;1	SEC23-interacting protein	Sec23ip	;	2	1	1	1	1	1	1	1	1	1	1	1	1	2.5	2.5	2.5	110.76	998	998;998	1	3	0.0025402	2.1721	By MS/MS	By MS/MS	By MS/MS	NaN	NaN	NaN	0	0	Median	NaN	NaN	NaN	NaN	NaN	NaN	NaN	NaN	NaN	0
G3X956;Q920B9	G3X956;Q920B9	1;1	1;1	1;1	FACT complex subunit SPT16	Supt16;Supt16h	;	2	1	1	1	0	1	0	0	1	0	0	1	0	1.6	1.6	1.6	119.84	1047	1047;1047	1	1	0.017147	1.5792		By MS/MS		NaN	NaN	NaN	0	0	Median	NaN	NaN	NaN	NaN	NaN	NaN	NaN	NaN	NaN	0
G3X9H7;Q8R1S4-2;Q8R1S4;A0A2I3BQ92;A0A2I3BPM9;A0A2I3BQ67	G3X9H7;Q8R1S4-2;Q8R1S4;A0A2I3BQ92;A0A2I3BPM9;A0A2I3BQ67	2;2;2;1;1;1	2;2;2;1;1;1	2;2;2;1;1;1	Metastasis suppressor protein 1	Mtss1	;;;;;	6	2	2	2	1	1	0	1	1	0	1	1	0	2.6	2.6	2.6	82.421	759	759;723;759;162;204;242	1	2	0.027883	1.4128	By MS/MS	By MS/MS		NaN	NaN	NaN	0	0	Median	NaN	NaN	NaN	NaN	NaN	NaN	NaN	NaN	NaN	0
Q9CQA3	Q9CQA3	2	2	2	Succinate dehydrogenase [ubiquinone] iron-sulfur subunit, mitochondrial	Sdhb		1	2	2	2	1	1	2	1	1	2	1	1	2	4.3	4.3	4.3	31.814	282	282	1	4	0.038507	1.2838	By MS/MS	By matching	By MS/MS	0.36641	0.83394	12.84	3	0	Plateau	NaN	NaN	NaN	NaN	NaN	NaN	NaN	NaN	NaN	1
H3BLF8;G3XA48;P58044	H3BLF8;G3XA48;P58044	1;1;1	1;1;1	1;1;1	Isopentenyl-diphosphate Delta-isomerase 1	Idi1	;;	3	1	1	1	0	1	0	0	1	0	0	1	0	12.3	12.3	12.3	18.426	163	163;283;227	1	1	0.0024691	2.0696		By MS/MS		NaN	NaN	NaN	0	0	Median	NaN	NaN	NaN	NaN	NaN	NaN	NaN	NaN	NaN	0
P61922-2;P61922;F7C9G3	P61922-2;P61922	4;4;1	4;4;1	4;4;1	4-aminobutyrate aminotransferase, mitochondrial	Abat	;	3	4	4	4	2	3	3	2	3	3	2	3	3	17.1	17.1	17.1	50.236	444	444;500;232	1	11	0	17.782	By MS/MS	By MS/MS	By MS/MS	0.44376	0.83358	64.515	2	2	Median	NaN	NaN	NaN	NaN	NaN	NaN	NaN	NaN	NaN	0
Q9WTM5;A0A1B0GSR4;A0A1B0GT54;A0A1B0GRW3	Q9WTM5;A0A1B0GSR4;A0A1B0GT54	4;3;2;1	4;3;2;1	4;3;2;1	RuvB-like 2	Ruvbl2	;;	4	4	4	4	3	2	2	3	2	2	3	2	2	9.9	9.9	9.9	51.112	463	463;221;134;237	1	7	0	4.3106	By MS/MS	By MS/MS	By MS/MS	0.40021	0.83182	12.423	3	0	Median	NaN	NaN	NaN	NaN	NaN	NaN	NaN	NaN	NaN	1
G5E866;Q99NB9	G5E866;Q99NB9	3;3	3;3	3;3	Splicing factor 3B subunit 1	Sf3b1	;	2	3	3	3	3	1	0	3	1	0	3	1	0	3.8	3.8	3.8	145.83	1304	1304;1304	1	4	0.0060105	1.8207	By MS/MS	By MS/MS		NaN	NaN	NaN	0	0	Median	NaN	NaN	NaN	NaN	NaN	NaN	NaN	NaN	NaN	0
A0A1B0GQU8;P35980;A0A1B0GSF7;A0A1B0GSS8;A0A1B0GSA8;A0A1B0GRZ3;A0A1B0GS28	A0A1B0GQU8;P35980;A0A1B0GSF7;A0A1B0GSS8;A0A1B0GSA8	7;7;6;5;4;3;3	7;7;6;5;4;3;3	7;7;6;5;4;3;3	60S ribosomal protein L18	Rpl18	;;;;	7	7	7	7	4	5	6	4	5	6	4	5	6	50.3	50.3	50.3	18.101	159	159;188;136;155;126;57;80	1	17	0	9.5362	By MS/MS	By MS/MS	By MS/MS	0.37894	0.82627	39.357	8	1	Leave out requantified	0.37894	0.48794	0.35093	1.0361	0.69644	0.83771	52.7	6.614	10.309	3
Q6DFY2;G5E8G3	Q6DFY2;G5E8G3	1;1	1;1	1;1		Opcml	;	2	1	1	1	1	0	1	1	0	1	1	0	1	5.9	5.9	5.9	37.156	337	337;345	1	2	0	29.208	By MS/MS		By MS/MS	NaN	NaN	NaN	0	0	Median	NaN	NaN	NaN	NaN	NaN	NaN	NaN	NaN	NaN	0
Q80UY7;G5E8J9;Q8CFE4	Q80UY7;G5E8J9;Q8CFE4	1;1;1	1;1;1	1;1;1	SCY1-like protein 2	Scyl2	;;	3	1	1	1	0	1	1	0	1	1	0	1	1	5.1	5.1	5.1	31.069	274	274;929;930	1	2	0.037612	1.2991		By MS/MS	By MS/MS	NaN	NaN	NaN	0	0	Median	NaN	NaN	NaN	NaN	NaN	NaN	NaN	NaN	NaN	0
G5E8Q4;O08967;Q3TZ02;A2A517;Q9QX11-2;Q9QX11	G5E8Q4;O08967;Q3TZ02;A2A517;Q9QX11-2;Q9QX11	2;2;1;1;1;1	2;2;1;1;1;1	1;1;0;0;0;0	Cytohesin-3;Cytohesin-1	Cyth3;Cyth1	;;;;;	6	2	2	1	2	0	0	2	0	0	1	0	0	7.1	7.1	4	40.809	351	351;399;400;460;397;398	1	2	0.022966	1.4697	By MS/MS			NaN	NaN	NaN	0	0	Median	NaN	NaN	NaN	NaN	NaN	NaN	NaN	NaN	NaN	0
G5E8S0;Q9D4H9-3;Q9D4H9;Q9D4H9-2	G5E8S0;Q9D4H9-3;Q9D4H9;Q9D4H9-2	1;1;1;1	1;1;1;1	1;1;1;1	PHD finger protein 14	Phf14	;;;	4	1	1	1	0	1	0	0	1	0	0	1	0	1.4	1.4	1.4	99.09	881	881;878;881;941	1	1	0.043779	1.2149		By MS/MS		NaN	NaN	NaN	0	0	Median	NaN	NaN	NaN	NaN	NaN	NaN	NaN	NaN	NaN	0
G5E8T0;P60904	G5E8T0;P60904	1;1	1;1	1;1	DnaJ homolog subfamily C member 5	Dnajc5	;	2	1	1	1	0	1	0	0	1	0	0	1	0	15	15	15	18.753	167	167;198	1	1	0.035714	1.3218		By MS/MS		NaN	NaN	NaN	0	0	Median	NaN	NaN	NaN	NaN	NaN	NaN	NaN	NaN	NaN	0
G5E8T2;O88196-5;O88196-3;O88196-6;O88196-2;O88196;A0A0R4J1T2;D6RDD2;D6RD03;D6RFU5;A0A338P6W3;O88196-4;D3YZA6;D3Z502;D3Z2K0;D3YZ03;D3Z485;D6RHT6	G5E8T2;O88196-5;O88196-3;O88196-6;O88196-2;O88196;A0A0R4J1T2;D6RDD2;D6RD03;D6RFU5;A0A338P6W3;O88196-4	3;3;3;3;3;3;2;2;2;2;2;2;1;1;1;1;1;1	3;3;3;3;3;3;2;2;2;2;2;2;1;1;1;1;1;1	3;3;3;3;3;3;2;2;2;2;2;2;1;1;1;1;1;1	E3 ubiquitin-protein ligase TTC3	Ttc3	;;;;;;;;;;;	18	3	3	3	1	2	2	1	2	2	1	2	2	2.5	2.5	2.5	223.91	1979	1979;1578;1961;1978;1978;1979;776;1162;1179;1197;1624;1938;78;128;382;469;622;1135	1	5	0.0017746	2.3133	By MS/MS	By MS/MS	By MS/MS	NaN	NaN	NaN	0	0	Median	NaN	NaN	NaN	NaN	NaN	NaN	NaN	NaN	NaN	0
H3BIX2;H3BK17;H3BKU0;Q9CZ00-2;Q9CZ00	H3BIX2;H3BK17;H3BKU0;Q9CZ00-2;Q9CZ00	1;1;1;1;1	1;1;1;1;1	1;1;1;1;1	Dysbindin domain-containing protein 1	Dbndd1	;;;;	5	1	1	1	0	1	0	0	1	0	0	1	0	26	26	26	10.048	96	96;147;194;113;160	1	1	0.043829	1.2183		By MS/MS		NaN	NaN	NaN	0	0	Median	NaN	NaN	NaN	NaN	NaN	NaN	NaN	NaN	NaN	0
Q3TB04;H3BIZ7;Q8BIE6;Q8BIE6-2;H3BL79;H3BJN6	Q3TB04;H3BIZ7;Q8BIE6;Q8BIE6-2	7;7;7;7;2;1	7;7;7;7;2;1	7;7;7;7;2;1	FERM domain-containing protein 4A	Frmd4a	;;;	6	7	7	7	3	6	4	3	6	4	3	6	4	14.8	14.8	14.8	80.788	737	737;1035;1020;1042;525;159	1	13	0	9.012	By MS/MS	By MS/MS	By MS/MS	NaN	NaN	NaN	0	0	Median	NaN	NaN	NaN	NaN	NaN	NaN	NaN	NaN	NaN	0
H3BJ30;H3BJW3;Q6NVF9;H3BKW0	H3BJ30;H3BJW3;Q6NVF9;H3BKW0	3;3;3;2	3;3;3;2	3;3;3;2	Cleavage and polyadenylation specificity factor subunit 6	Cpsf6	;;;	4	3	3	3	1	3	2	1	3	2	1	3	2	6.2	6.2	6.2	59.308	552	552;588;551;182	1	7	0	19.715	By MS/MS	By MS/MS	By MS/MS	NaN	NaN	NaN	0	0	Median	NaN	NaN	NaN	NaN	NaN	NaN	NaN	NaN	NaN	0
H3BJU7;H3BJ45;H3BJ40;H3BKH9;H3BJX8;Q60875-5;Q60875-4;Q60875	H3BJU7;H3BJ45;H3BJ40;H3BKH9;H3BJX8;Q60875-5;Q60875-4;Q60875	3;3;3;3;3;3;3;3	3;3;3;3;3;3;3;3	3;3;3;3;3;3;3;3	Rho guanine nucleotide exchange factor 2	Arhgef2	;;;;;;;	8	3	3	3	2	1	1	2	1	1	2	1	1	4.2	4.2	4.2	108.59	956	956;968;970;983;1183;956;958;985	1	4	0	3.6799	By MS/MS	By MS/MS	By MS/MS	NaN	NaN	NaN	0	0	Median	NaN	NaN	NaN	NaN	NaN	NaN	NaN	NaN	NaN	0
H3BK66;Q05BF4;H3BJR7;H3BJS1;Q8CBE3	H3BK66;Q05BF4;H3BJR7;H3BJS1;Q8CBE3	1;1;1;1;1	1;1;1;1;1	1;1;1;1;1	WD repeat-containing protein 37	Wdr37	;;;;	5	1	1	1	1	1	1	1	1	1	1	1	1	9.8	9.8	9.8	14.89	133	133;170;179;185;496	1	4	0.024548	1.4478	By MS/MS	By MS/MS	By MS/MS	NaN	NaN	NaN	0	0	Median	NaN	NaN	NaN	NaN	NaN	NaN	NaN	NaN	NaN	0
P68181-2;P68181-3;P68181;P68181-4;H6TMF5	P68181-2;P68181-3;P68181;P68181-4	5;5;5;5;1	5;5;5;5;1	3;3;3;3;1	cAMP-dependent protein kinase catalytic subunit beta	Prkacb	;;;	5	5	5	3	5	4	5	5	4	5	3	2	3	23.1	23.1	16	39.449	338	338;339;351;398;189	1	18	0	98.08	By MS/MS	By MS/MS	By MS/MS	0.40581	0.82611	9.0722	14	2	Leave out requantified	0.40581	0.58175	0.38874	1.0546	0.81746	0.82611	37.861	6.2192	9.0722	5
P62259;D6REF3;F6WA09	P62259	7;3;3	6;3;3	6;3;3	14-3-3 protein epsilon	Ywhae		3	7	6	6	6	7	7	5	6	6	5	6	6	37.3	33.3	33.3	29.174	255	255;130;154	1	22	0	40.48	By MS/MS	By MS/MS	By MS/MS	0.36394	0.82603	223.19	11	2	Leave out requantified	0.26702	0.57178	0.36394	0.74816	0.87832	0.87086	50.886	6.4188	229	5
H3BKL5;Q921H8;Q8VCH0;H3BKA1;H3BJZ9	H3BKL5;Q921H8;Q8VCH0;H3BKA1;H3BJZ9	2;2;2;1;1	2;2;2;1;1	2;2;2;1;1	3-ketoacyl-CoA thiolase A, peroxisomal;3-ketoacyl-CoA thiolase B, peroxisomal	Acaa1a;Acaa1b	;;;;	5	2	2	2	0	1	2	0	1	2	0	1	2	11.5	11.5	11.5	38.361	373	373;424;424;199;331	1	4	0	4.4906		By MS/MS	By MS/MS	NaN	NaN	NaN	0	0	Median	NaN	NaN	NaN	NaN	NaN	NaN	NaN	NaN	NaN	0
H3BKN0;Q1HFZ0;Q1HFZ0-2	H3BKN0;Q1HFZ0;Q1HFZ0-2	3;3;2	3;3;2	3;3;2	tRNA (cytosine(34)-C(5))-methyltransferase	Nsun2	;;	3	3	3	3	1	2	2	1	2	2	1	2	2	6	6	6	81.373	722	722;757;691	1	5	0	3.1483	By MS/MS	By MS/MS	By MS/MS	NaN	NaN	NaN	0	0	Median	NaN	NaN	NaN	NaN	NaN	NaN	NaN	NaN	NaN	0
F6YVP7;P62270;S4R1N6;A0A1Y7VKY1;A0A3Q4EGP3	F6YVP7;P62270;S4R1N6;A0A1Y7VKY1	9;9;8;7;3	9;9;8;7;3	9;9;8;7;3	40S ribosomal protein S18	Gm10260;Rps18	;;;	5	9	9	9	8	7	7	8	7	7	8	7	7	53.3	53.3	53.3	17.671	152	152;152;107;152;38	1	24	0	12.305	By MS/MS	By MS/MS	By MS/MS	0.54924	0.82486	36.483	13	3	Leave out requantified	0.52173	0.63768	0.41917	1.1903	0.8299	0.9752	21.504	4.5766	65.181	4
H3BL05;H3BLD9;Q8C1M2	H3BL05;H3BLD9;Q8C1M2	4;4;4	4;4;4	4;4;4	Zinc finger protein 428	Zfp428;Znf428	;;	3	4	4	4	4	2	2	4	2	2	4	2	2	38.6	38.6	38.6	16.317	153	153;189;176	1	8	0	68.781	By MS/MS	By MS/MS	By MS/MS	NaN	NaN	NaN	0	0	Median	NaN	NaN	NaN	NaN	NaN	NaN	NaN	NaN	NaN	0
H3BL37;O08784;F6R3V4;H3BIX0	H3BL37;O08784;F6R3V4;H3BIX0	2;2;1;1	2;2;1;1	2;2;1;1	Treacle protein	Tcof1	;;;	4	2	2	2	2	0	0	2	0	0	2	0	0	2.2	2.2	2.2	138.55	1356	1356;1320;1013;1056	1	2	0	2.8989	By MS/MS			NaN	NaN	NaN	0	0	Median	NaN	NaN	NaN	NaN	NaN	NaN	NaN	NaN	NaN	0
H7BWY7;Q9Z1K5	H7BWY7;Q9Z1K5	1;1	1;1	1;1	E3 ubiquitin-protein ligase ARIH1	Arih1	;	2	1	1	1	1	1	1	1	1	1	1	1	1	3.7	3.7	3.7	42.499	381	381;555	1	3	0	6.2193	By MS/MS	By MS/MS	By MS/MS	NaN	NaN	NaN	0	0	Median	NaN	NaN	NaN	NaN	NaN	NaN	NaN	NaN	NaN	0
H7BX01;P58281;P58281-2	H7BX01;P58281;P58281-2	3;3;3	3;3;3	3;3;3	Dynamin-like 120 kDa protein, mitochondrial;Dynamin-like 120 kDa protein, form S1	Opa1	;;	3	3	3	3	1	2	2	1	2	2	1	2	2	4.6	4.6	4.6	113.23	978	978;960;997	1	7	0	2.7546	By MS/MS	By MS/MS	By MS/MS	NaN	NaN	NaN	0	0	Median	NaN	NaN	NaN	NaN	NaN	NaN	NaN	NaN	NaN	0
H9KV01;H9KV15;H9KV00;Q9QX47-2;Q9QX47-4;Q9QX47-3;Q9QX47;H9KV02	H9KV01;H9KV15;H9KV00;Q9QX47-2;Q9QX47-4;Q9QX47-3;Q9QX47	3;3;3;3;3;3;3;1	3;3;3;3;3;3;3;1	3;3;3;3;3;3;3;1	Protein SON	Son	;;;;;;	8	3	3	3	1	0	2	1	0	2	1	0	2	2	2	2	252.18	2321	2321;2343;2477;2126;2281;2404;2444;454	1	3	0.013466	1.671	By MS/MS		By MS/MS	NaN	NaN	NaN	0	0	Median	NaN	NaN	NaN	NaN	NaN	NaN	NaN	NaN	NaN	0
I1E4X7;Q9JI46;H3BLR8;A0A338P7L3	I1E4X7;Q9JI46;H3BLR8;A0A338P7L3	4;4;3;2	4;4;3;2	1;1;1;1	Diphosphoinositol polyphosphate phosphohydrolase 1	Nudt3	;;;	4	4	4	1	4	3	2	4	3	2	1	1	1	42.8	42.8	8.8	17.828	159	159;168;122;77	1	12	0	9.7921	By MS/MS	By MS/MS	By MS/MS	NaN	NaN	NaN	0	0	Median	NaN	NaN	NaN	NaN	NaN	NaN	NaN	NaN	NaN	0
J3JS94;Q9CR70	J3JS94;Q9CR70	1;1	1;1	1;1	EKC/KEOPS complex subunit Lage3	Lage3	;	2	1	1	1	1	1	0	1	1	0	1	1	0	18.9	18.9	18.9	11.614	111	111;148	1	2	0.00092081	2.4701	By MS/MS	By MS/MS		NaN	NaN	NaN	0	0	Median	NaN	NaN	NaN	NaN	NaN	NaN	NaN	NaN	NaN	0
A0A1B0GSB2;P19253;A0A1B0GSL5;A0A1B0GSC2;A0A1B0GRH1;A0A1B0GSQ6;A0A1B0GS68;A0A1B0GQW6;A0A1B0GSJ2;A0A1B0GSF0;A0A1B0GT00;A0A1B0GTA1	A0A1B0GSB2;P19253;A0A1B0GSL5;A0A1B0GSC2;A0A1B0GRH1;A0A1B0GSQ6;A0A1B0GS68	3;3;2;2;2;2;2;1;1;1;1;1	3;3;2;2;2;2;2;1;1;1;1;1	3;3;2;2;2;2;2;1;1;1;1;1	60S ribosomal protein L13a	Rpl13a	;;;;;;	12	3	3	3	2	3	3	2	3	3	2	3	3	23.6	23.6	23.6	16.45	148	148;203;110;122;128;167;446;69;110;131;133;177	1	8	0	3.0111	By MS/MS	By MS/MS	By MS/MS	0.40424	0.82443	16.59	5	2	Median	NaN	0.68008	0.36015	NaN	0.90093	0.73104	NaN	12.549	3.1581	1
J3QMM7;K3W4M4;Q9CZ42-2;Q9CZ42-3;Q9CZ42;J3QN06;J3QPU6	J3QMM7;K3W4M4;Q9CZ42-2;Q9CZ42-3;Q9CZ42;J3QN06	3;3;3;3;3;2;1	3;3;3;3;3;2;1	3;3;3;3;3;2;1	ATP-dependent (S)-NAD(P)H-hydrate dehydratase	Carkd	;;;;;	7	3	3	3	1	1	3	1	1	3	1	1	3	11.6	11.6	11.6	35.169	327	327;365;298;327;343;272;79	1	6	0	9.2389	By MS/MS	By MS/MS	By MS/MS	NaN	NaN	NaN	0	0	Median	NaN	NaN	NaN	NaN	NaN	NaN	NaN	NaN	NaN	0
J3QP71;K3W4Q8;P18572-2;P18572	J3QP71;K3W4Q8;P18572-2;P18572	2;2;2;2	2;2;2;2	2;2;2;2	Basigin	Bsg	;;;	4	2	2	2	2	1	2	2	1	2	2	1	2	12.7	12.7	12.7	21.602	197	197;218;273;389	1	5	0.0046189	1.9029	By MS/MS	By MS/MS	By MS/MS	NaN	NaN	NaN	0	0	Median	NaN	NaN	NaN	NaN	NaN	NaN	NaN	NaN	NaN	0
O08529	O08529	1	1	1	Calpain-2 catalytic subunit	Capn2		1	1	1	1	0	1	1	0	1	1	0	1	1	1.9	1.9	1.9	79.871	700	700	1	2	0.026718	1.4214		By MS/MS	By MS/MS	NaN	NaN	NaN	0	0	Median	NaN	NaN	NaN	NaN	NaN	NaN	NaN	NaN	NaN	0
O08579;Q3THM8;I7HJS1;B7FAU5;D6RFS0	O08579;Q3THM8;I7HJS1;B7FAU5	4;3;3;2;1	4;3;3;2;1	4;3;3;2;1	Emerin	Emd	;;;	5	4	4	4	4	0	1	4	0	1	4	0	1	27.4	27.4	27.4	29.435	259	259;158;223;170;65	1	5	0	4.1483	By MS/MS		By MS/MS	NaN	NaN	NaN	0	0	Median	NaN	NaN	NaN	NaN	NaN	NaN	NaN	NaN	NaN	0
O08715-2;O08715-5;O08715-3;O08715-6;O08715;O08715-4	O08715-2;O08715-5;O08715-3;O08715-6;O08715;O08715-4	1;1;1;1;1;1	1;1;1;1;1;1	1;1;1;1;1;1	A-kinase anchor protein 1, mitochondrial	Akap1	;;;;;	6	1	1	1	0	1	1	0	1	1	0	1	1	1.8	1.8	1.8	57.68	544	544;547;577;637;857;890	1	2	0.048565	1.1422		By MS/MS	By MS/MS	NaN	NaN	NaN	0	0	Median	NaN	NaN	NaN	NaN	NaN	NaN	NaN	NaN	NaN	0
O08759;A0A0J9YUF2;A0A140LI50;A0A140LHS2;A0A0J9YVG1;A0A0J9YUY4;A0A0J9YUK0;O08759-3;O08759-2	O08759;A0A0J9YUF2;A0A140LI50;A0A140LHS2;A0A0J9YVG1;A0A0J9YUY4;A0A0J9YUK0;O08759-3;O08759-2	2;1;1;1;1;1;1;1;1	2;1;1;1;1;1;1;1;1	2;1;1;1;1;1;1;1;1	Ubiquitin-protein ligase E3A	Ube3a	;;;;;;;;	9	2	2	2	0	0	2	0	0	2	0	0	2	3.8	3.8	3.8	99.818	870	870;40;78;126;143;192;313;762;849	1	2	0	3.2503			By MS/MS	NaN	NaN	NaN	0	0	Median	NaN	NaN	NaN	NaN	NaN	NaN	NaN	NaN	NaN	0
Q3UGB5;Q9JII5-2;Q9JII5;D3Z4J1	Q3UGB5;Q9JII5-2;Q9JII5;D3Z4J1	2;2;2;1	2;2;2;1	2;2;2;1	DAZ-associated protein 1	Dazap1	;;;	4	2	2	2	1	1	2	1	1	2	1	1	2	8.4	8.4	8.4	43.157	406	406;405;406;171	1	4	0	11.216	By MS/MS	By MS/MS	By MS/MS	0.58748	0.82316	30.9	3	0	Plateau	NaN	NaN	NaN	NaN	NaN	NaN	NaN	NaN	NaN	1
P61164;A0A494BB86	P61164;A0A494BB86	3;2	3;2	2;2	Alpha-centractin	Actr1a	;	2	3	3	2	2	3	2	2	3	2	2	2	1	16	16	10.4	42.613	376	376;332	1	7	0	5.7645	By MS/MS	By MS/MS	By MS/MS	0.47207	0.815	5.4349	2	1	Median	NaN	NaN	NaN	NaN	NaN	NaN	NaN	NaN	NaN	0
O08915;D3YW40	O08915;D3YW40	2;1	2;1	2;1	AH receptor-interacting protein	Aip	;	2	2	2	2	0	1	2	0	1	2	0	1	2	8.8	8.8	8.8	37.605	330	330;172	1	3	0.025641	1.4359		By MS/MS	By MS/MS	NaN	NaN	NaN	0	0	Median	NaN	NaN	NaN	NaN	NaN	NaN	NaN	NaN	NaN	0
O35136-2;O35136	O35136-2;O35136	3;3	3;3	3;3	Neural cell adhesion molecule 2	Ncam2	;	2	3	3	3	0	3	2	0	3	2	0	3	2	7.3	7.3	7.3	81.207	727	727;837	1	5	0	7.322		By MS/MS	By MS/MS	NaN	NaN	NaN	0	0	Median	NaN	NaN	NaN	NaN	NaN	NaN	NaN	NaN	NaN	0
Q497W9;O35286;A0A0G2JG10	Q497W9;O35286;A0A0G2JG10	3;3;2	3;3;2	3;3;2	Pre-mRNA-splicing factor ATP-dependent RNA helicase DHX15	Dhx15	;;	3	3	3	3	1	2	1	1	2	1	1	2	1	6.3	6.3	6.3	79.97	703	703;795;608	1	4	0.00094607	2.5838	By MS/MS	By MS/MS	By MS/MS	NaN	NaN	NaN	0	0	Median	NaN	NaN	NaN	NaN	NaN	NaN	NaN	NaN	NaN	0
O35393	O35393	1	1	1	Ephrin-B3	Efnb3		1	1	1	1	0	0	1	0	0	1	0	0	1	4.7	4.7	4.7	35.884	340	340	1	1	0.049052	1.1547			By MS/MS	NaN	NaN	NaN	0	0	Median	NaN	NaN	NaN	NaN	NaN	NaN	NaN	NaN	NaN	0
Q8R3C7;Q8BZY3;Q61655	Q8R3C7;Q8BZY3;Q61655	4;4;4	4;4;4	4;4;4	ATP-dependent RNA helicase DDX19A	Ddx19b;Ddx19a	;;	3	4	4	4	4	2	2	4	2	2	4	2	2	11.7	11.7	11.7	53.893	479	479;494;478	1	9	0	6.9116	By MS/MS	By MS/MS	By MS/MS	0.43933	0.81281	35.56	5	2	Median	0.50116	NaN	0.41179	0.79163	NaN	0.79157	67.476	NaN	22.348	2
O35465;O35465-2;F6WP10	O35465;O35465-2;F6WP10	2;2;1	2;2;1	2;2;1	Peptidyl-prolyl cis-trans isomerase FKBP8	Fkbp8	;;	3	2	2	2	2	1	1	2	1	1	2	1	1	8	8	8	43.528	402	402;403;36	1	4	0.006006	1.8201	By MS/MS	By MS/MS	By MS/MS	NaN	NaN	NaN	0	0	Median	NaN	NaN	NaN	NaN	NaN	NaN	NaN	NaN	NaN	0
O35526;A0A0J9YUA0;D6RFB9	O35526;A0A0J9YUA0;D6RFB9	4;3;3	3;2;2	3;2;2	Syntaxin-1A	Stx1a	;;	3	4	3	3	4	2	3	3	2	2	3	2	2	19.4	14.9	14.9	33.054	288	288;158;256	1	9	0	8.7311	By MS/MS	By MS/MS	By MS/MS	NaN	NaN	NaN	0	0	Median	NaN	NaN	NaN	NaN	NaN	NaN	NaN	NaN	NaN	0
P55821	P55821	2	1	1	Stathmin-2	Stmn2		1	2	1	1	2	2	2	1	1	1	1	1	1	21.2	11.7	11.7	20.828	179	179	1	3	0.044151	1.2081	By MS/MS	By MS/MS	By MS/MS	0.37251	0.81031	68.886	3	1	Median	NaN	NaN	NaN	NaN	NaN	NaN	NaN	NaN	NaN	1
Q8C2Q7;O35737	Q8C2Q7;O35737	10;10	10;10	6;6	Heterogeneous nuclear ribonucleoprotein H;Heterogeneous nuclear ribonucleoprotein H, N-terminally processed	Hnrnph1	;	2	10	10	6	10	6	6	10	6	6	6	3	3	28.2	28.2	16.3	51.217	472	472;449	1	35	0	56.528	By MS/MS	By MS/MS	By MS/MS	NaN	NaN	NaN	0	0	Median	NaN	NaN	NaN	NaN	NaN	NaN	NaN	NaN	NaN	0
O35864	O35864	1	1	1	COP9 signalosome complex subunit 5	Cops5		1	1	1	1	1	1	1	1	1	1	1	1	1	3	3	3	37.548	334	334	1	3	0.035344	1.3418	By MS/MS	By MS/MS	By MS/MS	NaN	NaN	NaN	0	0	Median	NaN	NaN	NaN	NaN	NaN	NaN	NaN	NaN	NaN	0
A0A0G2JDJ5;A0A0G2JEB3;A0A0G2JEA5;Q920E5	A0A0G2JDJ5;A0A0G2JEB3;A0A0G2JEA5;Q920E5	1;1;1;1	1;1;1;1	1;1;1;1	Farnesyl pyrophosphate synthase	Fdps	;;;	4	1	1	1	1	1	1	1	1	1	1	1	1	13.2	13.2	13.2	13.875	121	121;225;862;353	1	4	0.010101	1.7247	By MS/MS	By MS/MS	By MS/MS	0.36381	0.80897	15.653	4	1	Median	0.32319	NaN	NaN	0.79623	NaN	NaN	7.2527	NaN	NaN	2
O35901;O35900	O35901;O35900	1;1	1;1	1;1	U6 snRNA-associated Sm-like protein LSm2	Lsm2	;	2	1	1	1	0	1	0	0	1	0	0	1	0	14.5	14.5	14.5	14.857	131	131;95	1	1	0.0024331	2.039		By MS/MS		NaN	NaN	NaN	0	0	Median	NaN	NaN	NaN	NaN	NaN	NaN	NaN	NaN	NaN	0
Q8K1K2;P62196	Q8K1K2;P62196	7;7	7;7	7;7	26S protease regulatory subunit 8	Psmc5	;	2	7	7	7	6	4	5	6	4	5	6	4	5	29.3	29.3	29.3	38.751	348	348;406	1	16	0	78.555	By MS/MS	By MS/MS	By MS/MS	0.60285	0.80862	14.412	3	0	Median	NaN	0.6208	NaN	NaN	0.82765	NaN	NaN	3.2906	NaN	1
O54825	O54825	1	1	1	Bystin	Bysl		1	1	1	1	1	0	0	1	0	0	1	0	0	3.4	3.4	3.4	49.783	436	436	1	1	0.045014	1.193	By MS/MS			NaN	NaN	NaN	0	0	Median	NaN	NaN	NaN	NaN	NaN	NaN	NaN	NaN	NaN	0
Q9CQV8-2;Q9CQV8;A2A5N1;O70456	Q9CQV8-2;Q9CQV8;A2A5N1	8;8;5;1	8;8;5;1	5;5;4;0	14-3-3 protein beta/alpha;14-3-3 protein beta/alpha, N-terminally processed	Ywhab	;;	4	8	8	5	6	8	7	6	8	7	4	5	4	36.5	36.5	23	27.854	244	244;246;159;248	1	46	0	90.229	By MS/MS	By MS/MS	By MS/MS	0.34885	0.80753	7.4906	19	1	Leave out requantified	0.34065	0.52052	0.3372	0.95252	0.74706	0.75211	6.468	8.2402	12.696	7
O54941	O54941	4	4	4	SWI/SNF-related matrix-associated actin-dependent regulator of chromatin subfamily E member 1	Smarce1		1	4	4	4	2	1	2	2	1	2	2	1	2	11.7	11.7	11.7	46.638	411	411	1	5	0	3.6692	By MS/MS	By MS/MS	By MS/MS	NaN	NaN	NaN	0	0	Median	NaN	NaN	NaN	NaN	NaN	NaN	NaN	NaN	NaN	0
O54983	O54983	3	3	3	Ketimine reductase mu-crystallin	Crym		1	3	3	3	3	3	2	3	3	2	3	3	2	8.6	8.6	8.6	33.523	313	313	1	9	0	4.5301	By MS/MS	By MS/MS	By MS/MS	NaN	NaN	NaN	0	0	Median	NaN	NaN	NaN	NaN	NaN	NaN	NaN	NaN	NaN	0
O54984	O54984	2	2	2	ATPase Asna1	Asna1		1	2	2	2	2	1	2	2	1	2	2	1	2	5.5	5.5	5.5	38.822	348	348	1	5	0.0031847	1.9916	By MS/MS	By MS/MS	By MS/MS	NaN	NaN	NaN	0	0	Median	NaN	NaN	NaN	NaN	NaN	NaN	NaN	NaN	NaN	0
Q9D8N0	Q9D8N0	8	8	8	Elongation factor 1-gamma	Eef1g		1	8	8	8	5	6	7	5	6	7	5	6	7	22.7	22.7	22.7	50.06	437	437	1	20	0	111.99	By MS/MS	By MS/MS	By MS/MS	0.4083	0.80712	79.912	12	1	Leave out requantified	0.31514	0.4963	0.42931	0.84306	0.67199	0.91112	75.362	82.686	12.63	4
O55135;A6PWZ2	O55135;A6PWZ2	2;1	2;1	2;1	Eukaryotic translation initiation factor 6	Eif6	;	2	2	2	2	1	1	1	1	1	1	1	1	1	17.1	17.1	17.1	26.511	245	245;58	1	4	0.0017905	2.3419	By MS/MS	By MS/MS	By MS/MS	NaN	NaN	NaN	0	0	Median	NaN	NaN	NaN	NaN	NaN	NaN	NaN	NaN	NaN	0
Q3THK7	Q3THK7	5	5	5	GMP synthase [glutamine-hydrolyzing]	Gmps		1	5	5	5	3	2	4	3	2	4	3	2	4	11.5	11.5	11.5	76.723	693	693	1	9	0	4.4778	By MS/MS	By MS/MS	By MS/MS	0.46458	0.8062	16.708	2	1	Median	NaN	NaN	0.46458	NaN	NaN	0.8062	NaN	NaN	16.708	0
O55201-2;O55201	O55201-2;O55201	4;4	4;4	4;4	Transcription elongation factor SPT5	Supt5h	;	2	4	4	4	4	3	3	4	3	3	4	3	3	7.2	7.2	7.2	98.309	888	888;1082	1	10	0	19.039	By MS/MS	By MS/MS	By MS/MS	NaN	NaN	NaN	0	0	Median	NaN	NaN	NaN	NaN	NaN	NaN	NaN	NaN	NaN	0
P47757-2;P47757;P47757-4;A0A0A0MQI9;F6YHZ8;A2AMW0;F7CAZ6	P47757-2;P47757;P47757-4;A0A0A0MQI9;F6YHZ8;A2AMW0;F7CAZ6	4;4;4;3;3;3;2	4;4;4;3;3;3;2	4;4;4;3;3;3;2	F-actin-capping protein subunit beta	Capzb	;;;;;;	7	4	4	4	3	3	3	3	3	3	3	3	3	21	21	21	30.628	272	272;277;301;109;188;260;204	1	9	0	4.659	By MS/MS	By MS/MS	By MS/MS	0.37132	0.80615	31.235	8	0	Leave out requantified	0.32299	0.57695	0.3353	0.71723	0.80615	0.80383	51.466	57.837	25.032	2
Q9CWF2	Q9CWF2	37	37	3	Tubulin beta-2B chain	Tubb2b		1	37	37	3	32	23	25	32	23	25	3	1	3	65.8	65.8	3.6	49.953	445	445	1	341	0	323.31	By MS/MS	By MS/MS	By MS/MS	0.40678	0.80575	190.83	62	13	Leave out requantified	0.33397	0.55817	0.35361	0.71921	0.80121	0.80741	105.94	217.63	170.15	22
Q9CXS4;Q9CXS4-2	Q9CXS4	3;1	3;1	3;1	Centromere protein V	Cenpv		2	3	3	3	2	2	3	2	2	3	2	2	3	18.3	18.3	18.3	27.541	252	252;90	1	10	0	7.5131	By MS/MS	By MS/MS	By MS/MS	0.3827	0.80509	12.72	3	0	Median	NaN	NaN	NaN	NaN	NaN	NaN	NaN	NaN	NaN	1
Q80UE4;Q80UE5;O70318;A0A1W2P6H2;A0A1W2P7I2;A0A1W2P6I5;Q8C928	Q80UE4;Q80UE5;O70318;A0A1W2P6H2;A0A1W2P7I2;A0A1W2P6I5;Q8C928	2;2;2;1;1;1;1	2;2;2;1;1;1;1	2;2;2;1;1;1;1	Band 4.1-like protein 2	Epb4.1l2;Epb41l2	;;;;;;	7	2	2	2	1	1	2	1	1	2	1	1	2	4	4	4	88.461	794	794;918;988;131;201;513;806	1	4	0.0074129	1.7926	By MS/MS	By MS/MS	By MS/MS	NaN	NaN	NaN	0	0	Median	NaN	NaN	NaN	NaN	NaN	NaN	NaN	NaN	NaN	0
O70435;E0CZ34;F8WH02;E0CYL6	O70435	3;1;1;1	3;1;1;1	3;1;1;1	Proteasome subunit alpha type-3	Psma3		4	3	3	3	1	1	2	1	1	2	1	1	2	17.6	17.6	17.6	28.405	255	255;35;40;52	1	6	0	9.1769	By MS/MS	By MS/MS	By MS/MS	NaN	NaN	NaN	0	0	Median	NaN	NaN	NaN	NaN	NaN	NaN	NaN	NaN	NaN	0
Q9CQX2	Q9CQX2	2	2	2	Cytochrome b5 type B	Cyb5b		1	2	2	2	2	2	2	2	2	2	2	2	2	24.7	24.7	24.7	16.318	146	146	1	10	0	9.1592	By MS/MS	By MS/MS	By MS/MS	0.44218	0.80449	32.354	4	1	Median	0.44218	NaN	NaN	0.83508	NaN	NaN	29.283	NaN	NaN	2
O89053;G3UYK8	O89053;G3UYK8	2;1	2;1	2;1	Coronin-1A;Coronin	Coro1a	;	2	2	2	2	2	1	1	2	1	1	2	1	1	6.1	6.1	6.1	50.989	461	461;389	1	4	0	4.1434	By MS/MS	By MS/MS	By MS/MS	NaN	NaN	NaN	0	0	Median	NaN	NaN	NaN	NaN	NaN	NaN	NaN	NaN	NaN	0
O89086;Q8BG13;S4R2M6	O89086;Q8BG13	5;4;1	5;4;1	5;4;1	RNA-binding protein 3	Rbm3	;	3	5	5	5	5	4	5	5	4	5	5	4	5	35.9	35.9	35.9	16.604	153	153;154;90	1	20	0	104.31	By MS/MS	By MS/MS	By MS/MS	NaN	NaN	NaN	0	0	Median	NaN	NaN	NaN	NaN	NaN	NaN	NaN	NaN	NaN	0
P00405	P00405	1	1	1	Cytochrome c oxidase subunit 2	Mtco2		1	1	1	1	0	1	0	0	1	0	0	1	0	4.4	4.4	4.4	25.976	227	227	1	1	0.048485	1.1401		By MS/MS		NaN	NaN	NaN	0	0	Median	NaN	NaN	NaN	NaN	NaN	NaN	NaN	NaN	NaN	0
P01027	P01027	1	1	1	Complement C3;Complement C3 beta chain;C3-beta-c;Complement C3 alpha chain;C3a anaphylatoxin;Acylation stimulating protein;Complement C3b alpha chain;Complement C3c alpha chain fragment 1;Complement C3dg fragment;Complement C3g fragment;Complement C3d fragment;Complement C3f fragment;Complement C3c alpha chain fragment 2	C3		1	1	1	1	1	0	0	1	0	0	1	0	0	1.2	1.2	1.2	186.48	1663	1663	1	2	0.0024876	2.0909	By MS/MS			NaN	NaN	NaN	0	0	Median	NaN	NaN	NaN	NaN	NaN	NaN	NaN	NaN	NaN	0
P02772	P02772	5	5	5	Alpha-fetoprotein	Afp		1	5	5	5	3	1	3	3	1	3	3	1	3	11.9	11.9	11.9	67.337	605	605	1	7	0	4.9161	By MS/MS	By MS/MS	By MS/MS	NaN	NaN	NaN	0	0	Median	NaN	NaN	NaN	NaN	NaN	NaN	NaN	NaN	NaN	0
P03930	P03930	1	1	1	ATP synthase protein 8	Mtatp8		1	1	1	1	1	1	1	1	1	1	1	1	1	14.9	14.9	14.9	7.7662	67	67	1	3	0.035366	1.3424	By MS/MS	By MS/MS	By MS/MS	NaN	NaN	NaN	0	0	Median	NaN	NaN	NaN	NaN	NaN	NaN	NaN	NaN	NaN	0
P03995-2;P03995	P03995-2;P03995	5;5	5;5	5;5	Glial fibrillary acidic protein	Gfap	;	2	5	5	5	1	3	4	1	3	4	1	3	4	13.3	13.3	13.3	49.364	428	428;430	1	9	0	4.8255	By MS/MS	By MS/MS	By MS/MS	NaN	NaN	NaN	0	0	Median	NaN	NaN	NaN	NaN	NaN	NaN	NaN	NaN	NaN	0
P68373;P05213;A0A2R8VHF3;Q9JJZ2;Q3UX10	P68373;P05213;A0A2R8VHF3;Q9JJZ2	32;32;20;20;3	1;1;1;1;0	0;0;0;0;0	Tubulin alpha-1C chain;Tubulin alpha-1B chain;Tubulin alpha-8 chain	Tuba1c;Tuba1b;Tuba8	;;;	5	32	1	0	26	29	26	1	1	1	0	0	0	54.3	3.1	0	49.909	449	449;451;267;449;446	1	11	0	36.245	By MS/MS	By MS/MS	By MS/MS	NaN	NaN	NaN	0	0	Median	NaN	NaN	NaN	NaN	NaN	NaN	NaN	NaN	NaN	0
Q9D819	Q9D819	3	3	3	Inorganic pyrophosphatase	Ppa1		1	3	3	3	2	2	1	2	2	1	2	2	1	11.8	11.8	11.8	32.667	289	289	1	6	0.0018018	2.3589	By MS/MS	By MS/MS	By MS/MS	0.4535	0.80237	15.727	2	0	Median	NaN	NaN	NaN	NaN	NaN	NaN	NaN	NaN	NaN	0
P05480;P05480-1	P05480;P05480-1	2;2	1;1	1;1	Neuronal proto-oncogene tyrosine-protein kinase Src	Src	;	2	2	1	1	1	1	2	1	1	1	1	1	1	4.9	3	3	59.89	535	535;541	1	3	0.028949	1.3973	By MS/MS	By MS/MS	By MS/MS	NaN	NaN	NaN	0	0	Median	NaN	NaN	NaN	NaN	NaN	NaN	NaN	NaN	NaN	0
P06728	P06728	2	2	2	Apolipoprotein A-IV	Apoa4		1	2	2	2	0	1	1	0	1	1	0	1	1	5.1	5.1	5.1	45.029	395	395	1	2	0.00093809	2.5467		By MS/MS	By MS/MS	NaN	NaN	NaN	0	0	Median	NaN	NaN	NaN	NaN	NaN	NaN	NaN	NaN	NaN	0
Q3TQP6;P06801	Q3TQP6;P06801	1;1	1;1	1;1	Malic enzyme;NADP-dependent malic enzyme	Me1	;	2	1	1	1	0	0	1	0	0	1	0	0	1	3.3	3.3	3.3	61.48	552	552;572	1	1	0.033231	1.3717			By MS/MS	NaN	NaN	NaN	0	0	Median	NaN	NaN	NaN	NaN	NaN	NaN	NaN	NaN	NaN	0
P07309	P07309	2	2	2	Transthyretin	Ttr		1	2	2	2	1	2	2	1	2	2	1	2	2	32	32	32	15.776	147	147	1	9	0	8.293	By MS/MS	By MS/MS	By MS/MS	NaN	NaN	NaN	0	0	Median	NaN	NaN	NaN	NaN	NaN	NaN	NaN	NaN	NaN	0
P08030;A0A1D5RLR6	P08030;A0A1D5RLR6	2;1	2;1	2;1	Adenine phosphoribosyltransferase	Aprt	;	2	2	2	2	2	1	1	2	1	1	2	1	1	14.4	14.4	14.4	19.724	180	180;67	1	4	0.003125	1.9392	By MS/MS	By MS/MS	By MS/MS	NaN	NaN	NaN	0	0	Median	NaN	NaN	NaN	NaN	NaN	NaN	NaN	NaN	NaN	0
Q8BGQ7	Q8BGQ7	7	7	7	Alanine--tRNA ligase, cytoplasmic	Aars		1	7	7	7	5	5	4	5	5	4	5	5	4	11	11	11	106.91	968	968	1	14	0	9.2541	By MS/MS	By MS/MS	By MS/MS	0.41379	0.80168	39.861	5	2	Median	0.25376	0.58228	NaN	0.41653	0.81678	NaN	24.446	2.6379	NaN	2
A0A140LIU3;P56391	A0A140LIU3;P56391	3;3	3;3	3;3	Cytochrome c oxidase subunit 6B1	Cox6b1	;	2	3	3	3	3	1	1	3	1	1	3	1	1	62.8	62.8	62.8	4.8655	43	43;86	1	5	0	2.7443	By MS/MS	By MS/MS	By MS/MS	0.34678	0.80149	32.135	4	1	Median	0.26076	NaN	NaN	0.72774	NaN	NaN	54.017	NaN	NaN	2
P10605	P10605	3	3	3	Cathepsin B;Cathepsin B light chain;Cathepsin B heavy chain	Ctsb		1	3	3	3	2	1	2	2	1	2	2	1	2	8.8	8.8	8.8	37.279	339	339	1	5	0	4.9579	By MS/MS	By MS/MS	By MS/MS	NaN	NaN	NaN	0	0	Median	NaN	NaN	NaN	NaN	NaN	NaN	NaN	NaN	NaN	0
P10852-2;P10852;A0A0U1RP98;A0A0U1RPK4	P10852-2;P10852	3;2;1;1	3;2;1;1	3;2;1;1	4F2 cell-surface antigen heavy chain	Slc3a2	;	4	3	3	3	3	3	3	3	3	3	3	3	3	7.3	7.3	7.3	62.239	565	565;526;231;303	1	13	0	4.8095	By MS/MS	By MS/MS	By MS/MS	NaN	NaN	NaN	0	0	Median	NaN	NaN	NaN	NaN	NaN	NaN	NaN	NaN	NaN	0
P11087-2;P11087	P11087-2;P11087	3;3	3;3	3;3	Collagen alpha-1(I) chain	Col1a1	;	2	3	3	3	1	3	1	1	3	1	1	3	1	3.1	3.1	3.1	117.82	1225	1225;1453	1	5	0	3.3917	By MS/MS	By MS/MS	By MS/MS	NaN	NaN	NaN	0	0	Median	NaN	NaN	NaN	NaN	NaN	NaN	NaN	NaN	NaN	0
Q9CQU3	Q9CQU3	1	1	1	Protein RER1	Rer1		1	1	1	1	1	1	1	1	1	1	1	1	1	9.7	9.7	9.7	22.988	196	196	1	3	0.032258	1.3807	By MS/MS	By MS/MS	By MS/MS	0.50523	0.79891	18.709	3	0	Median	NaN	NaN	NaN	NaN	NaN	NaN	NaN	NaN	NaN	1
P14152;A0A5F8MPN8;B1ATQ3	P14152;A0A5F8MPN8	4;3;1	4;3;1	4;3;1	Malate dehydrogenase, cytoplasmic	Mdh1	;	3	4	4	4	2	1	4	2	1	4	2	1	4	15.3	15.3	15.3	36.511	334	334;355;155	1	7	0	3.4168	By MS/MS	By MS/MS	By MS/MS	NaN	NaN	NaN	0	0	Median	NaN	NaN	NaN	NaN	NaN	NaN	NaN	NaN	NaN	0
P14211	P14211	1	1	1	Calreticulin	Calr		1	1	1	1	1	1	1	1	1	1	1	1	1	2.9	2.9	2.9	47.994	416	416	1	3	0.042081	1.2587	By MS/MS	By MS/MS	By MS/MS	NaN	NaN	NaN	0	0	Median	NaN	NaN	NaN	NaN	NaN	NaN	NaN	NaN	NaN	0
Q9DCR2;A0A286YD58;A0A286YDU3	Q9DCR2;A0A286YD58;A0A286YDU3	2;1;1	2;1;1	2;1;1	AP-3 complex subunit sigma-1	Ap3s1	;;	3	2	2	2	2	1	1	2	1	1	2	1	1	15	15	15	21.732	193	193;54;162	1	4	0.00092851	2.5063	By MS/MS	By MS/MS	By MS/MS	0.54946	0.79679	21.762	3	3	Median	NaN	NaN	NaN	NaN	NaN	NaN	NaN	NaN	NaN	1
P52480;A0A1L1SUV0;A0A1L1SSN6;A0A1L1STV8;A0A1L1SQV8;A0A1L1SU37;A0A1L1ST52;A0A1L1SVH2;E9Q509;G3X925;P53657	P52480	15;5;5;5;5;5;3;1;1;1;1	15;5;5;5;5;5;3;1;1;1;1	2;0;0;0;0;0;0;0;0;0;0	Pyruvate kinase PKM	Pkm		11	15	15	2	12	9	10	12	9	10	1	0	1	34.5	34.5	3.2	57.844	531	531;155;176;184;187;232;102;51;543;574;574	1	45	0	29.405	By MS/MS	By MS/MS	By MS/MS	0.46058	0.79672	6.6129	10	2	Leave out requantified	0.28851	0.58348	0.36792	0.78552	0.79672	0.83785	52.852	6.7793	7.6344	5
Q5SX49;P62962;CON__P02584	Q5SX49;P62962;CON__P02584	3;3;2	3;3;2	3;3;2	Profilin;Profilin-1	Pfn1	;;	3	3	3	3	3	1	2	3	1	2	3	1	2	45.5	45.5	45.5	11.82	112	112;140;140	1	13	0	9.4842	By MS/MS	By MS/MS	By MS/MS	0.32932	0.79545	94.209	4	2	Median	0.19663	NaN	NaN	0.50483	NaN	NaN	112.66	NaN	NaN	3
Q8CB58;Q8BGJ5;Q922I7;P17225	Q8CB58;Q8BGJ5;Q922I7;P17225	1;1;1;1	1;1;1;1	1;1;1;1	Polypyrimidine tract-binding protein 1	Ptbp1	;;;	4	1	1	1	1	1	1	1	1	1	1	1	1	4.7	4.7	4.7	52.63	489	489;529;555;527	1	5	0	10.201	By MS/MS	By MS/MS	By MS/MS	NaN	NaN	NaN	0	0	Median	NaN	NaN	NaN	NaN	NaN	NaN	NaN	NaN	NaN	0
Q99KK7;A0A494BBC1;A0A494BA16	Q99KK7	7;2;1	7;2;1	7;2;1	Dipeptidyl peptidase 3	Dpp3		3	7	7	7	6	4	4	6	4	4	6	4	4	16.1	16.1	16.1	82.897	738	738;455;185	1	15	0	9.1653	By MS/MS	By MS/MS	By MS/MS	0.62088	0.79427	48.16	3	0	Median	0.59055	NaN	NaN	0.80842	NaN	NaN	68.094	NaN	NaN	2
A0A668KLC6;P20357;Q80X35;Q80ZL4;Q3TLQ0;G3UZE9;G3UWW1;G3UZV6;G3UZK9;E9Q8Y2;G3UZJ2;F7ALC8	A0A668KLC6;P20357	27;27;13;13;13;9;7;7;7;6;6;5	27;27;13;13;13;9;7;7;7;6;6;5	27;27;13;13;13;9;7;7;7;6;6;5	Microtubule-associated protein 2	Map2	;	12	27	27	27	19	24	21	19	24	21	19	24	21	16.5	16.5	16.5	216.18	1989	1989;1828;466;467;498;565;336;381;608;139;240;262	1	92	0	323.31	By MS/MS	By MS/MS	By MS/MS	0.47474	0.79236	102.08	24	3	Leave out requantified	0.40092	0.55481	0.33673	1.0318	0.81162	0.73051	27.35	106.51	14.318	9
Q61696;P17879;P16627	Q61696;P17879;P16627	11;11;9	1;1;0	1;1;0	Heat shock 70 kDa protein 1A;Heat shock 70 kDa protein 1B;Heat shock 70 kDa protein 1-like	Hspa1a;Hspa1b;Hspa1l	;;	3	11	1	1	7	9	6	0	0	1	0	0	1	14.5	2.5	2.5	70.078	641	641;642;641	1	1	0.0025467	2.1852	By matching	By matching	By MS/MS	NaN	NaN	NaN	0	0	Median	NaN	NaN	NaN	NaN	NaN	NaN	NaN	NaN	NaN	0
Q91V35;P18052-2;P18052;A0A2R8VHH6	Q91V35;P18052-2;P18052;A0A2R8VHH6	2;2;2;1	2;2;2;1	2;2;2;1	Receptor-type tyrosine-protein phosphatase;Receptor-type tyrosine-protein phosphatase alpha	Ptpra	;;;	4	2	2	2	1	0	2	1	0	2	1	0	2	3.9	3.9	3.9	89.841	793	793;794;829;374	1	3	0.0046261	1.9036	By MS/MS		By MS/MS	NaN	NaN	NaN	0	0	Median	NaN	NaN	NaN	NaN	NaN	NaN	NaN	NaN	NaN	0
P19246	P19246	1	1	1	Neurofilament heavy polypeptide	Nefh		1	1	1	1	0	0	1	0	0	1	0	0	1	0.9	0.9	0.9	116.99	1090	1090	1	1	0.038984	1.2784			By MS/MS	NaN	NaN	NaN	0	0	Median	NaN	NaN	NaN	NaN	NaN	NaN	NaN	NaN	NaN	0
P19324;A0A140LHR4;A0A140LHK0	P19324;A0A140LHR4	4;2;1	4;2;1	4;2;1	Serpin H1	Serpinh1	;	3	4	4	4	1	2	3	1	2	3	1	2	3	13.7	13.7	13.7	46.533	417	417;203;115	1	6	0	3.3627	By MS/MS	By MS/MS	By MS/MS	NaN	NaN	NaN	0	0	Median	NaN	NaN	NaN	NaN	NaN	NaN	NaN	NaN	NaN	0
P19783;M0QWX7	P19783	3;1	3;1	3;1	Cytochrome c oxidase subunit 4 isoform 1, mitochondrial	Cox4i1		2	3	3	3	2	3	1	2	3	1	2	3	1	14.8	14.8	14.8	19.53	169	169;92	1	10	0	2.8721	By MS/MS	By MS/MS	By MS/MS	NaN	NaN	NaN	0	0	Median	NaN	NaN	NaN	NaN	NaN	NaN	NaN	NaN	NaN	0
Q4VA93;P20444	Q4VA93;P20444	1;1	1;1	1;1	Protein kinase C;Protein kinase C alpha type	Prkca	;	2	1	1	1	1	1	1	1	1	1	1	1	1	2.7	2.7	2.7	76.823	672	672;672	1	3	0.01532	1.6238	By MS/MS	By MS/MS	By MS/MS	NaN	NaN	NaN	0	0	Median	NaN	NaN	NaN	NaN	NaN	NaN	NaN	NaN	NaN	0
Q8CBB7;P22892	Q8CBB7;P22892	2;2	2;2	2;2	AP-1 complex subunit gamma-1	Ap1g1	;	2	2	2	2	2	0	0	2	0	0	2	0	0	4.2	4.2	4.2	91.721	825	825;822	1	2	0.0017857	2.3345	By MS/MS			NaN	NaN	NaN	0	0	Median	NaN	NaN	NaN	NaN	NaN	NaN	NaN	NaN	NaN	0
P24270;A2AL20	P24270	5;1	5;1	5;1	Catalase	Cat		2	5	5	5	4	4	4	4	4	4	4	4	4	14.2	14.2	14.2	59.795	527	527;176	1	12	0	6.5373	By MS/MS	By MS/MS	By MS/MS	NaN	NaN	NaN	0	0	Median	NaN	NaN	NaN	NaN	NaN	NaN	NaN	NaN	NaN	0
P61982	P61982	7	5	5	14-3-3 protein gamma;14-3-3 protein gamma, N-terminally processed	Ywhag		1	7	5	5	7	7	7	5	5	5	5	5	5	36	26.3	26.3	28.302	247	247	1	38	0	323.31	By MS/MS	By MS/MS	By MS/MS	0.35791	0.78898	6.6817	18	4	Leave out requantified	0.35791	0.53213	0.33561	0.82991	0.78144	0.78305	11.608	4.5934	2.2743	7
P26041	P26041	3	2	2	Moesin	Msn		1	3	2	2	1	2	2	0	2	2	0	2	2	6.1	4.3	4.3	67.766	577	577	1	4	0.00093458	2.5218	By matching	By MS/MS	By MS/MS	NaN	NaN	NaN	0	0	Median	NaN	NaN	NaN	NaN	NaN	NaN	NaN	NaN	NaN	0
P26516	P26516	2	2	2	26S proteasome non-ATPase regulatory subunit 7	Psmd7		1	2	2	2	1	2	0	1	2	0	1	2	0	12.8	12.8	12.8	36.539	321	321	1	3	0	5.0795	By MS/MS	By MS/MS		NaN	NaN	NaN	0	0	Median	NaN	NaN	NaN	NaN	NaN	NaN	NaN	NaN	NaN	0
Q06185;Q8BTB6	Q06185;Q8BTB6	2;1	2;1	2;1	ATP synthase subunit e, mitochondrial	Atp5i;Atp5k	;	2	2	2	2	2	2	2	2	2	2	2	2	2	36.6	36.6	36.6	8.2355	71	71;38	1	6	0	6.7683	By MS/MS	By MS/MS	By MS/MS	0.38391	0.78624	10.853	6	0	Leave out requantified	0.37346	0.52194	0.37332	0.83699	0.74175	0.83871	9.9285	19.091	19.989	2
Q9D034;P27601	Q9D034;P27601	3;3	3;3	3;3	Guanine nucleotide-binding protein subunit alpha-13	Gna13	;	2	3	3	3	2	3	3	2	3	3	2	3	3	20.8	20.8	20.8	19.937	173	173;377	1	8	0	3.9706	By MS/MS	By MS/MS	By MS/MS	NaN	NaN	NaN	0	0	Median	NaN	NaN	NaN	NaN	NaN	NaN	NaN	NaN	NaN	0
Q9CR51	Q9CR51	2	2	2	V-type proton ATPase subunit G 1	Atp6v1g1		1	2	2	2	2	2	2	2	2	2	2	2	2	22.9	22.9	22.9	13.724	118	118	1	9	0	163.85	By MS/MS	By MS/MS	By MS/MS	0.37777	0.78534	16.983	6	0	Median	0.36667	0.5949	0.35129	0.80733	0.78534	0.70014	27.368	1.7308	21.492	2
Q91Z31;Q91Z31-2;A0A0G2JE77;Q3V328;A0A0G2JGW0	Q91Z31;Q91Z31-2;A0A0G2JE77;Q3V328;A0A0G2JGW0	2;2;1;1;1	2;2;1;1;1	2;2;1;1;1	Polypyrimidine tract-binding protein 2	Ptbp2	;;;;	5	2	2	2	1	1	1	1	1	1	1	1	1	5.1	5.1	5.1	57.488	531	531;532;49;241;356	1	3	0.013976	1.637	By MS/MS	By MS/MS	By MS/MS	0.48429	0.78471	3.8192	2	1	Median	NaN	NaN	NaN	NaN	NaN	NaN	NaN	NaN	NaN	0
P28654	P28654	1	1	1	Decorin	Dcn		1	1	1	1	1	1	0	1	1	0	1	1	0	6.2	6.2	6.2	39.809	354	354	1	3	0.013409	1.6625	By MS/MS	By MS/MS		NaN	NaN	NaN	0	0	Median	NaN	NaN	NaN	NaN	NaN	NaN	NaN	NaN	NaN	0
Q9DB05;P28663	Q9DB05;P28663	1;1	1;1	1;1	Alpha-soluble NSF attachment protein;Beta-soluble NSF attachment protein	Napa;Napb	;	2	1	1	1	1	0	0	1	0	0	1	0	0	3.7	3.7	3.7	33.189	295	295;298	1	1	0.036058	1.3137	By MS/MS			NaN	NaN	NaN	0	0	Median	NaN	NaN	NaN	NaN	NaN	NaN	NaN	NaN	NaN	0
P97807-2;P97807	P97807-2;P97807	2;2	2;2	2;2	Fumarate hydratase, mitochondrial	Fh	;	2	2	2	2	1	2	1	1	2	1	1	2	1	6.9	6.9	6.9	50.052	467	467;507	1	6	0	2.8962	By MS/MS	By MS/MS	By MS/MS	0.40913	0.78376	37.324	4	1	Median	NaN	0.58644	0.39672	NaN	0.82111	0.78376	NaN	64.129	6.7095	0
P30416	P30416	2	2	2	Peptidyl-prolyl cis-trans isomerase FKBP4;Peptidyl-prolyl cis-trans isomerase FKBP4, N-terminally processed	Fkbp4		1	2	2	2	1	0	2	1	0	2	1	0	2	6.1	6.1	6.1	51.572	458	458	1	3	0.0046296	1.9118	By MS/MS		By MS/MS	NaN	NaN	NaN	0	0	Median	NaN	NaN	NaN	NaN	NaN	NaN	NaN	NaN	NaN	0
P31650	P31650	1	1	1	Sodium- and chloride-dependent GABA transporter 3	Slc6a11		1	1	1	1	1	1	1	1	1	1	1	1	1	2.6	2.6	2.6	69.96	627	627	1	3	0.0025641	2.2029	By MS/MS	By MS/MS	By MS/MS	NaN	NaN	NaN	0	0	Median	NaN	NaN	NaN	NaN	NaN	NaN	NaN	NaN	NaN	0
P29341;Q62029;Q9D4E6;A0A2I3BR37;F6ZAX1;V9GXG3	P29341	11;3;3;2;1;1	11;3;3;2;1;1	10;3;3;1;1;0	Polyadenylate-binding protein 1	Pabpc1		6	11	11	10	8	8	8	8	8	8	7	7	7	21.4	21.4	18.7	70.67	636	636;628;643;126;118;168	1	28	0	49.863	By MS/MS	By MS/MS	By MS/MS	0.42435	0.78221	76.687	10	0	Leave out requantified	0.46349	0.48996	0.33139	0.90644	0.67305	0.79303	50.884	21.174	86.378	3
P32507-2;P32507	P32507-2;P32507	1;1	1;1	1;1	Nectin-2	Pvrl2	;	2	1	1	1	1	1	1	1	1	1	1	1	1	5.4	5.4	5.4	50.779	467	467;530	1	3	0	5.6473	By MS/MS	By MS/MS	By MS/MS	NaN	NaN	NaN	0	0	Median	NaN	NaN	NaN	NaN	NaN	NaN	NaN	NaN	NaN	0
P46660	P46660	17	17	16	Alpha-internexin	Ina		1	17	17	16	11	12	17	11	12	17	11	11	16	41.3	41.3	39.5	55.382	501	501	1	58	0	271.19	By MS/MS	By MS/MS	By MS/MS	0.36599	0.7815	26.529	14	5	Leave out requantified	0.39862	0.32002	0.37503	0.8566	0.49592	0.85928	23.602	50.311	37.845	3
P32921-2;P32921	P32921-2;P32921	2;2	2;2	2;2	Tryptophan--tRNA ligase, cytoplasmic;T1-TrpRS;T2-TrpRS	Wars	;	2	2	2	2	2	0	1	2	0	1	2	0	1	5.9	5.9	5.9	53.64	475	475;481	1	3	0.014085	1.6586	By MS/MS		By MS/MS	NaN	NaN	NaN	0	0	Median	NaN	NaN	NaN	NaN	NaN	NaN	NaN	NaN	NaN	0
Q8R1Q8	Q8R1Q8	2	2	2	Cytoplasmic dynein 1 light intermediate chain 1	Dync1li1		1	2	2	2	1	2	1	1	2	1	1	2	1	7.3	7.3	7.3	56.614	523	523	1	4	0	24.477	By MS/MS	By MS/MS	By MS/MS	0.37771	0.77804	22.011	3	0	Median	NaN	NaN	NaN	NaN	NaN	NaN	NaN	NaN	NaN	1
B1AWE0;Q6PFA2;B1AWD8;B1AWD9;O08585;B1AWE1	B1AWE0;Q6PFA2;B1AWD8;B1AWD9;O08585;B1AWE1	4;4;4;4;4;3	4;4;4;4;4;3	4;4;4;4;4;3	Clathrin light chain A	Clta	;;;;;	6	4	4	4	3	1	3	3	1	3	3	1	3	24.5	24.5	24.5	23.478	216	216;218;236;248;235;230	1	10	0	43.051	By MS/MS	By MS/MS	By MS/MS	0.47683	0.77579	6.5976	2	0	Median	NaN	NaN	NaN	NaN	NaN	NaN	NaN	NaN	NaN	1
P35279-2;P35279;D3YV69;P61294;A0A1L1SRS6;F7BE32;B1AQD3;Q0PD20;B1AQD4;Q8BHD0;Q99P58;Q9ERI2;Q64008;Q3UP38	P35279-2;P35279;D3YV69;P61294	3;3;2;2;1;1;1;1;1;1;1;1;1;1	3;3;2;2;1;1;1;1;1;1;1;1;1;1	2;2;1;1;0;0;0;0;0;0;0;0;0;0	Ras-related protein Rab-6A;Ras-related protein Rab-6B	Rab6a;Rab6b	;;;	14	3	3	2	2	3	3	2	3	3	2	2	2	17.3	17.3	12	23.545	208	208;208;175;208;80;199;251;259;265;217;218;221;259;726	1	10	0	3.8329	By MS/MS	By MS/MS	By MS/MS	NaN	NaN	NaN	0	0	Median	NaN	NaN	NaN	NaN	NaN	NaN	NaN	NaN	NaN	0
P35282;A0A452J8C1;A0A3Q4EI12;P35293	P35282;A0A452J8C1;A0A3Q4EI12;P35293	2;1;1;1	2;1;1;1	2;1;1;1	Ras-related protein Rab-21;Ras-related protein Rab-18	Rab21;Rab18	;;;	4	2	2	2	0	1	2	0	1	2	0	1	2	5.9	5.9	5.9	24.106	222	222;194;212;206	1	3	0.048538	1.1417		By MS/MS	By MS/MS	NaN	NaN	NaN	0	0	Median	NaN	NaN	NaN	NaN	NaN	NaN	NaN	NaN	NaN	0
P35564	P35564	3	3	3	Calnexin	Canx		1	3	3	3	1	1	3	1	1	3	1	1	3	5.6	5.6	5.6	67.277	591	591	1	5	0	3.2614	By MS/MS	By MS/MS	By MS/MS	NaN	NaN	NaN	0	0	Median	NaN	NaN	NaN	NaN	NaN	NaN	NaN	NaN	NaN	0
P35585	P35585	2	2	2	AP-1 complex subunit mu-1	Ap1m1		1	2	2	2	1	2	1	1	2	1	1	2	1	6.6	6.6	6.6	48.542	423	423	1	4	0.0031596	1.9662	By MS/MS	By MS/MS	By MS/MS	NaN	NaN	NaN	0	0	Median	NaN	NaN	NaN	NaN	NaN	NaN	NaN	NaN	NaN	0
P36916-2;P36916	P36916-2;P36916	2;2	2;2	2;2	Guanine nucleotide-binding protein-like 1	Gnl1	;	2	2	2	2	2	1	1	2	1	1	2	1	1	6.5	6.5	6.5	47.402	430	430;607	1	4	0.038095	1.2936	By MS/MS	By MS/MS	By MS/MS	NaN	NaN	NaN	0	0	Median	NaN	NaN	NaN	NaN	NaN	NaN	NaN	NaN	NaN	0
P39688;D3YZ57;D3YVZ0;D3YZA2;E9Q696;P06240;Q04736	P39688;D3YZ57	3;2;1;1;1;1;1	3;2;1;1;1;1;1	1;0;0;0;0;0;0	Tyrosine-protein kinase Fyn;Non-specific protein-tyrosine kinase	Fyn	;	7	3	3	1	2	0	1	2	0	1	1	0	0	6.9	6.9	3	60.674	537	537;482;36;114;520;509;541	1	3	0	2.9884	By MS/MS		By MS/MS	NaN	NaN	NaN	0	0	Median	NaN	NaN	NaN	NaN	NaN	NaN	NaN	NaN	NaN	0
P47963	P47963	4	4	4	60S ribosomal protein L13	Rpl13		1	4	4	4	4	4	4	4	4	4	4	4	4	17.1	17.1	17.1	24.305	211	211	1	16	0	114.49	By MS/MS	By MS/MS	By MS/MS	0.37707	0.77506	15.786	6	1	Median	0.32812	0.50789	0.37597	0.73214	0.69367	0.77506	27.962	18.438	1.0044	2
A0A0G2JGQ6;Q9JLM8;A0A0G2JE54;Q8CCN4;A0A0G2JGH1;Q1EDH1;H7BX36;A0A0G2JEN4;A0A0G2JGR9	A0A0G2JGQ6;Q9JLM8	14;14;6;6;5;5;5;5;3	14;14;6;6;5;5;5;5;3	5;5;5;5;4;4;4;4;0	Serine/threonine-protein kinase DCLK1	Dclk1	;	9	14	14	5	13	7	8	13	7	8	4	2	2	23.3	23.3	8.4	82.104	739	739;756;432;449;382;421;422;452;111	1	37	0	48.975	By MS/MS	By MS/MS	By MS/MS	0.31306	0.77472	41.831	10	1	Leave out requantified	0.31306	0.87315	NaN	0.77472	1.145	NaN	54.113	1.746	NaN	7
P42669	P42669	1	1	1	Transcriptional activator protein Pur-alpha	Pura		1	1	1	1	1	1	1	1	1	1	1	1	1	7.2	7.2	7.2	34.883	321	321	1	4	0	69.667	By MS/MS	By MS/MS	By MS/MS	NaN	NaN	NaN	0	0	Median	NaN	NaN	NaN	NaN	NaN	NaN	NaN	NaN	NaN	0
P08226;A0A1B0GX15;G3UWN5;G3UZM8	P08226	9;4;4;3	9;4;4;3	9;4;4;3	Apolipoprotein E	Apoe		4	9	9	9	5	6	7	5	6	7	5	6	7	27	27	27	35.866	311	311;231;232;146	1	23	0	76.378	By MS/MS	By MS/MS	By MS/MS	0.41748	0.77391	62.266	5	1	Median	NaN	NaN	0.41748	NaN	NaN	0.77391	NaN	NaN	47.63	1
P45376	P45376	1	1	1	Aldose reductase	Akr1b1		1	1	1	1	0	1	1	0	1	1	0	1	1	4.4	4.4	4.4	35.732	316	316	1	2	0.023468	1.4625		By MS/MS	By MS/MS	NaN	NaN	NaN	0	0	Median	NaN	NaN	NaN	NaN	NaN	NaN	NaN	NaN	NaN	0
D3YYV8;P47962	D3YYV8;P47962	2;2	2;2	2;2	60S ribosomal protein L5	Rpl5	;	2	2	2	2	1	1	1	1	1	1	1	1	1	19	19	19	17.997	163	163;297	1	3	0.020625	1.4916	By MS/MS	By matching	By MS/MS	0.52552	0.77212	75.545	3	1	Median	NaN	NaN	NaN	NaN	NaN	NaN	NaN	NaN	NaN	1
P46414	P46414	2	2	2	Cyclin-dependent kinase inhibitor 1B	Cdkn1b		1	2	2	2	2	0	1	2	0	1	2	0	1	14.2	14.2	14.2	22.193	197	197	1	3	0.028894	1.3956	By MS/MS		By MS/MS	NaN	NaN	NaN	0	0	Median	NaN	NaN	NaN	NaN	NaN	NaN	NaN	NaN	NaN	0
P46664	P46664	3	3	3	Adenylosuccinate synthetase isozyme 2	Adss		1	3	3	3	1	1	1	1	1	1	1	1	1	8.8	8.8	8.8	50.02	456	456	1	3	0.0046368	1.9156	By MS/MS	By MS/MS	By MS/MS	NaN	NaN	NaN	0	0	Median	NaN	NaN	NaN	NaN	NaN	NaN	NaN	NaN	NaN	0
P46935;A0A571BDN7;A0A571BEP7;V9GXK3;V9GWV8;Q3V335	P46935;A0A571BDN7;A0A571BEP7	7;6;5;1;1;1	7;6;5;1;1;1	7;6;5;1;1;1	E3 ubiquitin-protein ligase NEDD4	Nedd4	;;	6	7	7	7	6	2	5	6	2	5	6	2	5	11.7	11.7	11.7	102.71	887	887;1136;496;195;196;305	1	17	0	45.089	By MS/MS	By MS/MS	By MS/MS	NaN	NaN	NaN	0	0	Median	NaN	NaN	NaN	NaN	NaN	NaN	NaN	NaN	NaN	0
P47708	P47708	2	2	2	Rabphilin-3A	Rph3a		1	2	2	2	1	2	0	1	2	0	1	2	0	7	7	7	75.488	681	681	1	3	0	6.4492	By MS/MS	By MS/MS		NaN	NaN	NaN	0	0	Median	NaN	NaN	NaN	NaN	NaN	NaN	NaN	NaN	NaN	0
P47877;D3YU40	P47877	3;1	3;1	3;1	Insulin-like growth factor-binding protein 2	Igfbp2		2	3	3	3	3	0	0	3	0	0	3	0	0	13.8	13.8	13.8	32.846	305	305;158	1	3	0.0088041	1.7634	By MS/MS			NaN	NaN	NaN	0	0	Median	NaN	NaN	NaN	NaN	NaN	NaN	NaN	NaN	NaN	0
P18760;F8WGL3;A0A494B9A7	P18760;F8WGL3	3;2;1	3;2;1	3;2;1	Cofilin-1	Cfl1	;	3	3	3	3	3	2	2	3	2	2	3	2	2	24.1	24.1	24.1	18.559	166	166;227;178	1	14	0	16.829	By MS/MS	By MS/MS	By MS/MS	0.24139	0.77125	69.555	12	5	Median	0.13161	0.52701	0.50664	0.52791	0.83543	0.99232	86.344	62.761	29.588	7
A0A2R8VHW9;Q50HX3;Q91V41	A0A2R8VHW9;Q50HX3;Q91V41	3;3;3	3;3;3	3;3;3	Ras-related protein Rab-14	Rab14	;;	3	3	3	3	1	2	3	1	2	3	1	2	3	59	59	59	9.2282	83	83;197;215	1	7	0	5.2032	By MS/MS	By MS/MS	By MS/MS	0.42364	0.76946	23.157	2	0	Median	NaN	NaN	NaN	NaN	NaN	NaN	NaN	NaN	NaN	0
P49070	P49070	1	1	1	Calcium signal-modulating cyclophilin ligand	Camlg		1	1	1	1	0	1	1	0	1	1	0	1	1	7.5	7.5	7.5	32.542	294	294	1	2	0.016563	1.6004		By MS/MS	By MS/MS	NaN	NaN	NaN	0	0	Median	NaN	NaN	NaN	NaN	NaN	NaN	NaN	NaN	NaN	0
Q811Q9-2;P49586;Q811Q9;D3Z3T5	Q811Q9-2;P49586;Q811Q9;D3Z3T5	2;2;2;1	2;2;2;1	2;2;2;1	Choline-phosphate cytidylyltransferase B;Choline-phosphate cytidylyltransferase A	Pcyt1b;Pcyt1a	;;;	4	2	2	2	2	0	1	2	0	1	2	0	1	8.3	8.3	8.3	38.759	339	339;367;369;265	1	3	0.002447	2.048	By MS/MS		By MS/MS	NaN	NaN	NaN	0	0	Median	NaN	NaN	NaN	NaN	NaN	NaN	NaN	NaN	NaN	0
P62334	P62334	5	5	5	26S protease regulatory subunit 10B	Psmc6		1	5	5	5	3	3	2	3	3	2	3	3	2	16.5	16.5	16.5	44.172	389	389	1	11	0	4.6443	By MS/MS	By MS/MS	By MS/MS	0.36804	0.76814	63.667	4	0	Median	NaN	0.30554	NaN	NaN	0.44028	NaN	NaN	83.476	NaN	1
P68254-2;P68254	P68254-2;P68254	6;6	4;4	4;4	14-3-3 protein theta	Ywhaq	;	2	6	4	4	5	5	6	4	3	4	4	3	4	27.6	19.8	19.8	27.7	243	243;245	1	24	0	30.791	By MS/MS	By MS/MS	By MS/MS	0.37295	0.76652	67.054	13	5	Leave out requantified	0.19902	0.4873	0.33542	0.55506	0.71719	0.76652	83.697	85.942	89.541	4
P50153	P50153	2	2	2	Guanine nucleotide-binding protein G(I)/G(S)/G(O) subunit gamma-4	Gng4		1	2	2	2	1	2	2	1	2	2	1	2	2	37.3	37.3	37.3	8.4047	75	75	1	5	0	3.945	By MS/MS	By MS/MS	By MS/MS	NaN	NaN	NaN	0	0	Median	NaN	NaN	NaN	NaN	NaN	NaN	NaN	NaN	NaN	0
E9Q3H7;E9Q0B6	E9Q3H7;E9Q0B6	2;2	2;2	2;2		Dnah6	;	2	2	2	2	1	1	0	1	1	0	1	1	0	0.8	0.8	0.8	468.64	4092	4092;4144	1	2	0.045403	1.1842	By MS/MS	By MS/MS		0.42122	0.76608	128.09	2	1	Median	NaN	NaN	NaN	NaN	NaN	NaN	NaN	NaN	NaN	1
P51660	P51660	2	2	2	Peroxisomal multifunctional enzyme type 2;(3R)-hydroxyacyl-CoA dehydrogenase;Enoyl-CoA hydratase 2	Hsd17b4		1	2	2	2	2	2	2	2	2	2	2	2	2	3.3	3.3	3.3	79.481	735	735	1	6	0	2.7499	By MS/MS	By MS/MS	By MS/MS	NaN	NaN	NaN	0	0	Median	NaN	NaN	NaN	NaN	NaN	NaN	NaN	NaN	NaN	0
P52196	P52196	1	1	1	Thiosulfate sulfurtransferase	Tst		1	1	1	1	1	1	1	1	1	1	1	1	1	6.4	6.4	6.4	33.466	297	297	1	3	0.0031323	1.9507	By MS/MS	By MS/MS	By MS/MS	NaN	NaN	NaN	0	0	Median	NaN	NaN	NaN	NaN	NaN	NaN	NaN	NaN	NaN	0
P52479;P52479-2	P52479;P52479-2	2;2	2;2	2;2	Ubiquitin carboxyl-terminal hydrolase 10	Usp10	;	2	2	2	2	1	1	1	1	1	1	1	1	1	6.3	6.3	6.3	87.021	792	792;793	1	3	0	7.6529	By MS/MS	By MS/MS	By MS/MS	NaN	NaN	NaN	0	0	Median	NaN	NaN	NaN	NaN	NaN	NaN	NaN	NaN	NaN	0
P53986	P53986	1	1	1	Monocarboxylate transporter 1	Slc16a1		1	1	1	1	1	1	1	1	1	1	1	1	1	4.1	4.1	4.1	53.267	493	493	1	3	0.0024752	2.0785	By MS/MS	By MS/MS	By MS/MS	NaN	NaN	NaN	0	0	Median	NaN	NaN	NaN	NaN	NaN	NaN	NaN	NaN	NaN	0
Q8BSL7;P84078;P61205;E9Q798;P84084;P61750	Q8BSL7;P84078;P61205;E9Q798;P84084;P61750	3;3;3;2;2;2	3;3;3;2;2;2	3;3;3;2;2;2	ADP-ribosylation factor 2;ADP-ribosylation factor 1;ADP-ribosylation factor 3;ADP-ribosylation factor 5;ADP-ribosylation factor 4	Arf2;Arf1;Arf3;Arf4;Arf5	;;;;;	6	3	3	3	1	2	3	1	2	3	1	2	3	23.2	23.2	23.2	20.746	181	181;181;181;153;180;180	1	7	0	5.721	By MS/MS	By MS/MS	By MS/MS	0.4804	0.76455	60.139	2	0	Median	NaN	NaN	NaN	NaN	NaN	NaN	NaN	NaN	NaN	0
Q61166	Q61166	6	6	6	Microtubule-associated protein RP/EB family member 1	Mapre1		1	6	6	6	3	5	5	3	5	5	3	5	5	32.1	32.1	32.1	30.016	268	268	1	18	0	200.99	By MS/MS	By MS/MS	By MS/MS	0.38179	0.76129	20.054	5	0	Leave out requantified	NaN	0.48916	0.35806	NaN	0.71148	0.77154	NaN	14.269	18.162	1
P54823	P54823	3	3	3	Probable ATP-dependent RNA helicase DDX6	Ddx6		1	3	3	3	2	2	1	2	2	1	2	2	1	8.7	8.7	8.7	54.191	483	483	1	10	0	30.455	By MS/MS	By MS/MS	By MS/MS	NaN	NaN	NaN	0	0	Median	NaN	NaN	NaN	NaN	NaN	NaN	NaN	NaN	NaN	0
Q9D1E6	Q9D1E6	2	2	2	Tubulin-folding cofactor B	Tbcb		1	2	2	2	1	1	2	1	1	2	1	1	2	14.8	14.8	14.8	27.385	244	244	1	4	0.00092593	2.4915	By MS/MS	By MS/MS	By MS/MS	0.42646	0.75939	30.5	4	1	Median	NaN	NaN	0.34366	NaN	NaN	0.71949	NaN	NaN	19.144	1
P57746	P57746	2	2	2	V-type proton ATPase subunit D	Atp6v1d		1	2	2	2	1	2	1	1	2	1	1	2	1	4.9	4.9	4.9	28.369	247	247	1	4	0.024485	1.4423	By MS/MS	By MS/MS	By MS/MS	NaN	NaN	NaN	0	0	Median	NaN	NaN	NaN	NaN	NaN	NaN	NaN	NaN	NaN	0
P57784	P57784	2	2	2	U2 small nuclear ribonucleoprotein A	Snrpa1		1	2	2	2	1	0	1	1	0	1	1	0	1	13.7	13.7	13.7	28.357	255	255	1	2	0.0024631	2.059	By MS/MS		By MS/MS	NaN	NaN	NaN	0	0	Median	NaN	NaN	NaN	NaN	NaN	NaN	NaN	NaN	NaN	0
P58404-2;P58404;V9GXE7;V9GXI9	P58404-2;P58404;V9GXE7;V9GXI9	2;2;1;1	2;2;1;1	2;2;1;1	Striatin-4	Strn4	;;;	4	2	2	2	2	1	1	2	1	1	2	1	1	3.6	3.6	3.6	80.974	753	753;760;198;293	1	5	0	6.1013	By MS/MS	By MS/MS	By MS/MS	NaN	NaN	NaN	0	0	Median	NaN	NaN	NaN	NaN	NaN	NaN	NaN	NaN	NaN	0
P59017	P59017	1	1	1	Bcl-2-like protein 13	Bcl2l13		1	1	1	1	0	1	1	0	1	1	0	1	1	2.5	2.5	2.5	46.719	434	434	1	2	0.021192	1.4811		By MS/MS	By MS/MS	NaN	NaN	NaN	0	0	Median	NaN	NaN	NaN	NaN	NaN	NaN	NaN	NaN	NaN	0
P59644	P59644	1	1	1	Phosphatidylinositol 4,5-bisphosphate 5-phosphatase A	Inpp5j		1	1	1	1	0	0	1	0	0	1	0	0	1	2.4	2.4	2.4	107.54	1003	1003	1	1	0.017651	1.5455			By MS/MS	NaN	NaN	NaN	0	0	Median	NaN	NaN	NaN	NaN	NaN	NaN	NaN	NaN	NaN	0
P60122	P60122	3	3	3	RuvB-like 1	Ruvbl1		1	3	3	3	1	2	2	1	2	2	1	2	2	10.3	10.3	10.3	50.213	456	456	1	6	0.0025575	2.1947	By MS/MS	By MS/MS	By MS/MS	NaN	NaN	NaN	0	0	Median	NaN	NaN	NaN	NaN	NaN	NaN	NaN	NaN	NaN	0
P60229	P60229	1	1	1	Eukaryotic translation initiation factor 3 subunit E	Eif3e		1	1	1	1	0	1	0	0	1	0	0	1	0	4.3	4.3	4.3	52.22	445	445	1	1	0.039007	1.2787		By MS/MS		NaN	NaN	NaN	0	0	Median	NaN	NaN	NaN	NaN	NaN	NaN	NaN	NaN	NaN	0
P60469-2;P60469;A0A1B0GRM4	P60469-2;P60469;A0A1B0GRM4	8;8;6	8;8;6	8;8;6	Liprin-alpha-3	Ppfia3	;;	3	8	8	8	4	5	4	4	5	4	4	5	4	11.9	11.9	11.9	116.28	1043	1043;1194;1034	1	13	0	9.2175	By MS/MS	By MS/MS	By MS/MS	NaN	NaN	NaN	0	0	Median	NaN	NaN	NaN	NaN	NaN	NaN	NaN	NaN	NaN	0
P60487;A0A2R8W6I7	P60487	3;1	3;1	3;1	Pyridoxal phosphate phosphatase	Pdxp		2	3	3	3	3	0	1	3	0	1	3	0	1	16.1	16.1	16.1	31.512	292	292;596	1	4	0	4.5261	By MS/MS		By MS/MS	NaN	NaN	NaN	0	0	Median	NaN	NaN	NaN	NaN	NaN	NaN	NaN	NaN	NaN	0
P60824	P60824	1	1	1	Cold-inducible RNA-binding protein	Cirbp		1	1	1	1	1	1	1	1	1	1	1	1	1	6.4	6.4	6.4	18.607	172	172	1	3	0	74.825	By MS/MS	By MS/MS	By MS/MS	NaN	NaN	NaN	0	0	Median	NaN	NaN	NaN	NaN	NaN	NaN	NaN	NaN	NaN	0
P61027	P61027	2	2	2	Ras-related protein Rab-10	Rab10		1	2	2	2	2	1	2	2	1	2	2	1	2	11.5	11.5	11.5	22.541	200	200	1	5	0	3.0459	By MS/MS	By MS/MS	By MS/MS	NaN	NaN	NaN	0	0	Median	NaN	NaN	NaN	NaN	NaN	NaN	NaN	NaN	NaN	0
Q9EPN1-3;Q9EPN1-4;Q9EPN1;Q9EPN1-2;Q8BSM6;A0A0A6YXX3;A0A0A6YXL6;E9Q3Y4;Q9ESE1-3;Q9ESE1-2;Q9ESE1	Q9EPN1-3;Q9EPN1-4;Q9EPN1	11;11;11;3;1;1;1;1;1;1;1	11;11;11;3;1;1;1;1;1;1;1	11;11;11;3;1;1;1;1;1;1;1	Neurobeachin	Nbea	;;	11	11	11	11	8	8	7	8	8	7	8	8	7	5.5	5.5	5.5	323.2	2904	2904;2931;2936;739;758;2577;2790;2854;2579;2792;2856	1	27	0	16.75	By MS/MS	By MS/MS	By MS/MS	0.51798	0.75827	17.736	3	1	Median	NaN	NaN	NaN	NaN	NaN	NaN	NaN	NaN	NaN	1
P61759	P61759	1	1	1	Prefoldin subunit 3	Vbp1		1	1	1	1	1	1	1	1	1	1	1	1	1	6.1	6.1	6.1	22.435	196	196	1	3	0.013428	1.6651	By MS/MS	By MS/MS	By MS/MS	NaN	NaN	NaN	0	0	Median	NaN	NaN	NaN	NaN	NaN	NaN	NaN	NaN	NaN	0
P61804	P61804	2	2	2	Dolichyl-diphosphooligosaccharide--protein glycosyltransferase subunit DAD1	Dad1		1	2	2	2	1	1	1	1	1	1	1	1	1	19.5	19.5	19.5	12.497	113	113	1	3	0.017639	1.5449	By MS/MS	By MS/MS	By MS/MS	NaN	NaN	NaN	0	0	Median	NaN	NaN	NaN	NaN	NaN	NaN	NaN	NaN	NaN	0
P61967	P61967	1	1	1	AP-1 complex subunit sigma-1A	Ap1s1		1	1	1	1	1	1	1	1	1	1	1	1	1	10.1	10.1	10.1	18.733	158	158	1	3	0	2.8587	By MS/MS	By MS/MS	By MS/MS	NaN	NaN	NaN	0	0	Median	NaN	NaN	NaN	NaN	NaN	NaN	NaN	NaN	NaN	0
P62071;A0A1B0GRG1;A0A1B0GRT5;P10833	P62071;A0A1B0GRG1;A0A1B0GRT5;P10833	2;1;1;1	2;1;1;1	2;1;1;1	Ras-related protein R-Ras2;Ras-related protein R-Ras	Rras2;Rras	;;;	4	2	2	2	1	1	2	1	1	2	1	1	2	13.7	13.7	13.7	23.399	204	204;107;139;218	1	4	0	36.943	By MS/MS	By MS/MS	By MS/MS	NaN	NaN	NaN	0	0	Median	NaN	NaN	NaN	NaN	NaN	NaN	NaN	NaN	NaN	0
P62075;A0A1W2P756;A0A1W2P7H2	P62075;A0A1W2P756;A0A1W2P7H2	2;1;1	2;1;1	2;1;1	Mitochondrial import inner membrane translocase subunit Tim13	Timm13	;;	3	2	2	2	2	2	1	2	2	1	2	2	1	25.3	25.3	25.3	10.458	95	95;75;80	1	5	0.0024732	2.0783	By MS/MS	By MS/MS	By MS/MS	NaN	NaN	NaN	0	0	Median	NaN	NaN	NaN	NaN	NaN	NaN	NaN	NaN	NaN	0
Q8VDN2	Q8VDN2	13	5	5	Sodium/potassium-transporting ATPase subunit alpha-1	Atp1a1		1	13	5	5	10	7	9	5	3	3	5	3	3	15.5	6.9	6.9	112.98	1023	1023	1	12	0	7.4263	By MS/MS	By MS/MS	By MS/MS	0.34271	0.75719	20.448	3	0	Median	NaN	NaN	NaN	NaN	NaN	NaN	NaN	NaN	NaN	1
P62141;A0A0J9YUG2	P62141	4;1	2;1	2;1	Serine/threonine-protein phosphatase PP1-beta catalytic subunit	Ppp1cb		2	4	2	2	1	3	2	0	2	2	0	2	2	18	10.7	10.7	37.186	327	327;59	1	4	0.0025274	2.1527	By matching	By MS/MS	By MS/MS	NaN	NaN	NaN	0	0	Median	NaN	NaN	NaN	NaN	NaN	NaN	NaN	NaN	NaN	0
P68510	P68510	5	3	3	14-3-3 protein eta	Ywhah		1	5	3	3	5	5	4	3	3	2	3	3	2	22.8	13	13	28.211	246	246	1	9	0	42.176	By MS/MS	By MS/MS	By MS/MS	0.45012	0.75703	41.076	3	3	Median	NaN	NaN	NaN	NaN	NaN	NaN	NaN	NaN	NaN	1
Q921R2;P62301;A0A0U1RQ71	Q921R2;P62301;A0A0U1RQ71	2;2;1	2;2;1	2;2;1	40S ribosomal protein S13	Rps13	;;	3	2	2	2	2	1	1	2	1	1	2	1	1	15.7	15.7	15.7	16.142	140	140;151;53	1	4	0.0024814	2.0834	By MS/MS	By MS/MS	By MS/MS	NaN	NaN	NaN	0	0	Median	NaN	NaN	NaN	NaN	NaN	NaN	NaN	NaN	NaN	0
P62307	P62307	1	1	1	Small nuclear ribonucleoprotein F	Snrpf		1	1	1	1	1	1	1	1	1	1	1	1	1	15.1	15.1	15.1	9.7251	86	86	1	6	0	61.13	By MS/MS	By MS/MS	By MS/MS	NaN	NaN	NaN	0	0	Median	NaN	NaN	NaN	NaN	NaN	NaN	NaN	NaN	NaN	0
P62309	P62309	2	2	2	Small nuclear ribonucleoprotein G	Snrpg		1	2	2	2	2	1	1	2	1	1	2	1	1	17.1	17.1	17.1	8.496	76	76	1	4	0.0074239	1.7977	By MS/MS	By MS/MS	By MS/MS	NaN	NaN	NaN	0	0	Median	NaN	NaN	NaN	NaN	NaN	NaN	NaN	NaN	NaN	0
P62311	P62311	2	2	2	U6 snRNA-associated Sm-like protein LSm3	Lsm3		1	2	2	2	1	1	1	1	1	1	1	1	1	32.4	32.4	32.4	11.845	102	102	1	3	0	91.776	By MS/MS	By MS/MS	By MS/MS	NaN	NaN	NaN	0	0	Median	NaN	NaN	NaN	NaN	NaN	NaN	NaN	NaN	NaN	0
P62315	P62315	2	2	2	Small nuclear ribonucleoprotein Sm D1	Snrpd1		1	2	2	2	2	1	1	2	1	1	2	1	1	10.9	10.9	10.9	13.281	119	119	1	4	0.0074405	1.8053	By MS/MS	By MS/MS	By MS/MS	NaN	NaN	NaN	0	0	Median	NaN	NaN	NaN	NaN	NaN	NaN	NaN	NaN	NaN	0
P62317	P62317	2	2	2	Small nuclear ribonucleoprotein Sm D2	Snrpd2		1	2	2	2	1	1	2	1	1	2	1	1	2	16.1	16.1	16.1	13.527	118	118	1	4	0.015278	1.6214	By MS/MS	By MS/MS	By MS/MS	NaN	NaN	NaN	0	0	Median	NaN	NaN	NaN	NaN	NaN	NaN	NaN	NaN	NaN	0
P62320	P62320	1	1	1	Small nuclear ribonucleoprotein Sm D3	Snrpd3		1	1	1	1	1	1	1	1	1	1	1	1	1	7.9	7.9	7.9	13.916	126	126	1	3	0.042973	1.2389	By MS/MS	By MS/MS	By MS/MS	NaN	NaN	NaN	0	0	Median	NaN	NaN	NaN	NaN	NaN	NaN	NaN	NaN	NaN	0
Q7TT50;A0A1Y7VM95	Q7TT50	4;1	4;1	4;1	Serine/threonine-protein kinase MRCK beta	Cdc42bpb		2	4	4	4	3	2	1	3	2	1	3	2	1	3.4	3.4	3.4	194.75	1713	1713;232	1	6	0	5.687	By MS/MS	By MS/MS	By MS/MS	0.5417	0.7564	24.537	5	3	Median	0.61007	0.59603	NaN	1.0579	0.78506	NaN	33.934	9.2853	NaN	3
P62892	P62892	1	1	1	60S ribosomal protein L39	Rpl39		1	1	1	1	1	1	1	1	1	1	1	1	1	19.6	19.6	19.6	6.4066	51	51	1	3	0.045608	1.1708	By MS/MS	By MS/MS	By MS/MS	NaN	NaN	NaN	0	0	Median	NaN	NaN	NaN	NaN	NaN	NaN	NaN	NaN	NaN	0
P62900	P62900	1	1	1	60S ribosomal protein L31	Rpl31		1	1	1	1	0	1	1	0	1	1	0	1	1	8	8	8	14.463	125	125	1	2	0	9.6659		By MS/MS	By MS/MS	NaN	NaN	NaN	0	0	Median	NaN	NaN	NaN	NaN	NaN	NaN	NaN	NaN	NaN	0
Q9WUM4;E9PZJ0;E9PVJ1;E9PX03	Q9WUM4	4;1;1;1	4;1;1;1	4;1;1;1	Coronin-1C	Coro1c		4	4	4	4	4	1	2	4	1	2	4	1	2	13.5	13.5	13.5	53.12	474	474;66;85;159	1	8	0	3.8078	By MS/MS	By MS/MS	By MS/MS	0.30569	0.75635	9.5168	2	0	Median	NaN	NaN	NaN	NaN	NaN	NaN	NaN	NaN	NaN	1
A0A0R4J0Z1;P08003	A0A0R4J0Z1;P08003	2;2	2;2	2;2	Protein disulfide-isomerase A4	Pdia4	;	2	2	2	2	1	2	2	1	2	2	1	2	2	4.2	4.2	4.2	72.369	641	641;638	1	6	0.0025974	2.2391	By MS/MS	By MS/MS	By MS/MS	0.40503	0.75143	12.981	2	0	Median	NaN	NaN	NaN	NaN	NaN	NaN	NaN	NaN	NaN	0
[truncated: 520 more rows]
[truncated: 38 more columns]
