# Supplementary material for: Identifying putative substrates of Calpain-15 in neurodevelopment
Source: PLoS One. 2025 Apr 16;20(4):e0319489. doi: 10.1371/journal.pone.0319489 (PMC12002525; doi:10.1371/journal.pone.0319489)
Supplement: S4 Extended Data Table — Top 50 entries of the highest normalized ratio H/L are selected as the top 50 reduced peptides (highlighted in green). Top 50 entries around the average of normalized ratio H/L are selected as the top 50 unchanged peptides (highlighted in beige). Entries with 0 total intensity are filtered. (XLSX) [file pone.0319489.s006.xlsx]

## Sheet: Extended Table S3
Extended Table S4 TAILS peptides from CAPN15 Het and KO mice.
Top 50 entries of the highest normalized ratio H/L are selected as the top 50 reduced peptides (highlighted in green). Top 50 entries around the average of normalized ratio H/L are selected as the top 50 unchanged peptides (highlighted in beige). Entries with 0 total intensity are filtered.
Sequence	K Count	Modifications	Mass	Mass Fractional Part	Protein Groups	Proteins	Gene Names	Protein Names	Unique (Groups)	Unique (Proteins)	Acetyl (N-term)	Deamidation (NQ)	Oxidation (M)	Missed cleavages	Identification type 1	Identification type 2	Identification type 3	Fraction Average	Fraction Std. Dev.	Fraction 1	Experiment 1	Experiment 2	Experiment 3	Retention time	Calibrated retention time	Charges	PEP	MS/MS scan number	Raw file	Score	Delta score	Ratio H/L	Ratio H/L normalized	Ratio H/L variability [%]	Ratio H/L count	Ratio H/L iso-count	Ratio H/L type	Ratio H/L 1	Ratio H/L normalized 1	Ratio H/L variability [%] 1	Ratio H/L count 1	Ratio H/L iso-count 1	Ratio H/L type 1	Ratio H/L 2	Ratio H/L normalized 2	Ratio H/L variability [%] 2	Ratio H/L count 2	Ratio H/L iso-count 2	Ratio H/L type 2
TAEKENVMTELTMEINKWR	2	Oxidation (M)	2338.13	0.129717	552	Q00547-2;Q00547	Hmmr	Hyaluronan mediated motility receptor	yes	no	0	0	1	0	By MS/MS			1	0	2	2			124.65	124.65	2;3	1.6834e-06	183822	S14334_130_Sossin_Tails_1_230212	142.12	28.738	0.0019925	0.0048741	NaN	1	1	Median	0.0019925	0.0048741	NaN	1	1	Median	NaN	NaN	NaN	0	0	Median
GEGEQKSNGKENRSALR	2	Deamidation (NQ);Acetyl (N-term)	1901.92	0.91913	507	P61406	Smg6	Telomerase-binding protein EST1A	yes	yes	1	1	0	1	By MS/MS		By MS/MS	1	0	2	1		1	110.46	110.52	3	0.0091497	165628	S14334_130_Sossin_Tails_1_230212	137.27	37.927	0.0033281	0.0086985	181.72	2	2	Median	0.00098273	0.0024066	NaN	1	1	Median	NaN	NaN	NaN	0	0	Median
TPEEGGYSYEISEKTTR	1	Unmodified	1945.89	0.890516	442	P14873	Map1b	Microtubule-associated protein 1B;MAP1B heavy chain;MAP1 light chain LC1	yes	yes	0	0	0	0			By MS/MS	1	0	1			1	42.765	43.577	3	0.087493	70184	S14336_132_Sossin_Tails_3_230212	107.57	62.119	21.857	65.359	NaN	1	1	Median	NaN	NaN	NaN	0	0	Median	NaN	NaN	NaN	0	0	Median
SLADLTAVDVPTR	0	Unmodified	1356.72	0.724894	783	Q9DCT2	Ndufs3	NADH dehydrogenase [ubiquinone] iron-sulfur protein 3, mitochondrial	yes	yes	0	0	0	0			By MS/MS	1	0	1			1	85.263	85.297	2	0.0073198	133558	S14336_132_Sossin_Tails_3_230212	166.29	95.878	13.148	34.869	NaN	1	1	Median	NaN	NaN	NaN	0	0	Median	NaN	NaN	NaN	0	0	Median
GAFRMLTMAYEQSSR	0	Oxidation (M);Deamidation (NQ)	1763.8	0.79709	606	Q61087	Lamb3	Laminin subunit beta-3	yes	yes	0	1	1	1	By MS/MS	By MS/MS	By MS/MS	1	0	3	1	1	1	81.651	81.672	2	0.017929	127554	S14334_130_Sossin_Tails_1_230212	143.89	39.066	0.0090672	0.015174	126.31	3	3	Median	0.0060793	0.014791	NaN	1	1	Median	0.0090672	0.015174	NaN	1	1	Median
ATPEPSGTPSSDTVSR	0	Unmodified	1587.74	0.737644	418	O89053	Coro1a	Coronin-1A	yes	yes	0	0	0	0		By MS/MS	By MS/MS	1	0	2		1	1	28.076	28.645	2	0.034672	45417	S14336_132_Sossin_Tails_3_230212	148.13	58.958	7.4096	16.324	25.582	2	2	Median	NaN	NaN	NaN	0	0	Median	12.173	19.561	NaN	1	1	Median
GATQQILDEAER	0	Unmodified	1329.65	0.652458	543	P80314	Cct2	T-complex protein 1 subunit beta	yes	yes	0	0	0	0	By MS/MS			1	0	1	1			48.53	48.53	2	0.030551	78449	S14334_130_Sossin_Tails_1_230212	166.69	40.955	3.6478	8.8128	NaN	1	1	Median	3.6478	8.8128	NaN	1	1	Median	NaN	NaN	NaN	0	0	Median
LQAGEETASHYR	0	Unmodified	1360.64	0.637142	815	Q9Z0E0-2;Q9Z0E0	Ncdn	Neurochondrin	yes	no	0	0	0	0			By MS/MS	1	0	1			1	17.23	18.042	3	0.042306	27543	S14336_132_Sossin_Tails_3_230212	145.81	91.025	3.0578	8.1953	NaN	1	1	Median	NaN	NaN	NaN	0	0	Median	NaN	NaN	NaN	0	0	Median
EEDTSAGTGDPPR	0	Unmodified	1330.56	0.563702	492	Q3U4W8;P56399;D3YYA5;D3Z4K7	Usp5	Ubiquitin carboxyl-terminal hydrolase;Ubiquitin carboxyl-terminal hydrolase 5	yes	no	0	0	0	0			By MS/MS	1	0	1			1	12.551	12.974	2	0.10081	19570	S14336_132_Sossin_Tails_3_230212	121.61	66.524	3.1775	8.1641	NaN	1	1	Median	NaN	NaN	NaN	0	0	Median	NaN	NaN	NaN	0	0	Median
DLNQLFQQDSSSR	0	Unmodified	1536.72	0.716849	362	V9GWT6;V9GXH3;V9GXF0;V9GXP8;F8VPM7;Q99MI1-4;Q99MI1-2;Q99MI1	Erc1	ELKS/Rab6-interacting/CAST family member 1	yes	no	0	0	0	0			By MS/MS	1	0	1			1	86.321	86.355	2	0.040148	135084	S14336_132_Sossin_Tails_3_230212	158.41	86.08	2.8634	7.4565	NaN	1	1	Median	NaN	NaN	NaN	0	0	Median	NaN	NaN	NaN	0	0	Median
GGLSDGEGPPGGR	0	Unmodified	1154.53	0.531614	794	Q9JIS5	Sv2a	Synaptic vesicle glycoprotein 2A	yes	yes	0	0	0	0	By MS/MS	By MS/MS	By MS/MS	1	0	3	1	1	1	21.506	21.852	2	0.0020224	34390	S14335_131_Sossin_Tails_2_230212	169.99	109.83	4.3141	7.2468	66.362	3	3	Median	5.0039	12.195	NaN	1	1	Median	4.3141	7.2468	NaN	1	1	Median
CNLDGSELEVIDTMR	0	Unmodified	1750.79	0.786585	71	A0A0R4J0I9;Q91ZX7	Lrp1	Prolow-density lipoprotein receptor-related protein 1;Low-density lipoprotein receptor-related protein 1 85 kDa subunit;Low-density lipoprotein receptor-related protein 1 515 kDa subunit;Low-density lipoprotein receptor-related protein 1 intracellular domain	yes	no	0	0	0	0			By MS/MS	1	0	1			1	96.588	96.622	2	0.091032	149238	S14336_132_Sossin_Tails_3_230212	113.77	55.068	4.5199	7.0067	NaN	1	1	Median	NaN	NaN	NaN	0	0	Median	NaN	NaN	NaN	0	0	Median
AVAQALEVIPR	0	Unmodified	1165.68	0.681907	319	E9Q133;Q3U0I3;P80318	Cct3	T-complex protein 1 subunit gamma	yes	no	0	0	0	0			By MS/MS	1	0	1			1	72.488	72.717	3	0.1309	115461	S14336_132_Sossin_Tails_3_230212	117.25	61.789	3.6367	5.4871	NaN	1	1	Median	NaN	NaN	NaN	0	0	Median	NaN	NaN	NaN	0	0	Median
TFVQENVYDEFVER	0	Unmodified	1773.82	0.82098	35	A0A0G2JF60;A0A0G2JEU1;P47738	Aldh2	Aldehyde dehydrogenase, mitochondrial	yes	no	0	0	0	0		By MS/MS		1	0	1		1		98.897	99.224	2	0.042819	150389	S14335_131_Sossin_Tails_2_230212	150.69	68.828	2.8523	4.5595	NaN	1	1	Median	NaN	NaN	NaN	0	0	Median	2.8523	4.5595	NaN	1	1	Median
APESDTGDEDQDQER	0	Unmodified	1690.66	0.65543	219	A2AUK8;A2AUK5;E9PV14	Epb4.1l1		yes	no	0	0	0	0			By MS/MS	1	0	1			1	11.056	11.382	2	0.030201	17229	S14336_132_Sossin_Tails_3_230212	139.76	91.756	2.2315	4.4724	NaN	1	1	Median	NaN	NaN	NaN	0	0	Median	NaN	NaN	NaN	0	0	Median
GSGGGPGAEPDLKNSNGNAGPR	1	2 Deamidation (NQ);Acetyl (N-term)	2051.91	0.914439	224	E9QAQ7;A2BH40-3;A2BH40	Arid1a	AT-rich interactive domain-containing protein 1A	yes	no	1	2	0	0			By MS/MS	1	0	1			1	100.6	100.64	2	0.034635	153828	S14336_132_Sossin_Tails_3_230212	94.728	31.837	0.013742	0.027635	NaN	1	1	Median	NaN	NaN	NaN	0	0	Median	NaN	NaN	NaN	0	0	Median
TIGGGDDSFNTFFSETGAGKHVPR	1	Unmodified	2496.17	0.166965	422	P68369;P05213;P68373;P05214;A0A2R8VHF3	Tuba1a;Tuba1b;Tuba1c;Tuba3a	Tubulin alpha-1A chain;Tubulin alpha-1B chain;Tubulin alpha-1C chain;Tubulin alpha-3 chain	yes	no	0	0	0	0			By MS/MS	1	0	1			1	82.487	82.522	4	3.3206e-33	129148	S14336_132_Sossin_Tails_3_230212	138.46	105.47	1.4796	4.3812	NaN	1	0	Median	NaN	NaN	NaN	0	0	Median	NaN	NaN	NaN	0	0	Median
NQVAMNPTNTVFDAKR	1	Unmodified	1804.89	0.889016	526	P63017;Q504P4;D3Z5E2	Hspa8	Heat shock cognate 71 kDa protein	yes	no	0	0	0	0	By MS/MS	By matching	By matching	1	0	3	1	1	1	54.757	55.005	3	0.075307	87672	S14334_130_Sossin_Tails_1_230212	87.824	46.883	1.2785	3.8539	43.221	3	0	Plateau	0.95764	2.3013	NaN	1	0	Median	0.95	1.633	NaN	1	0	Median
DSLLQDGEFTMDLR	0	Unmodified	1638.76	0.755936	258	Q5SX49;CON__P02584;P62962	Pfn1	Profilin;Profilin-1	yes	no	0	0	0	0		By MS/MS		1	0	1		1		113.07	113.4	2	0.073039	168204	S14335_131_Sossin_Tails_2_230212	153.54	79.002	2.1854	3.7738	NaN	1	1	Median	NaN	NaN	NaN	0	0	Median	2.1854	3.7738	NaN	1	1	Median
DSYVGDEAQSKR	1	Unmodified	1353.62	0.616072	502	P63260;P60710;E9Q5F4;G3UZ07;P63268;P68134;P68033;P62737;G3UYG0;E9Q606;A0A494B9T3;D3YZY0;A0A1D5RM20;D3Z2K3	Actg1;Actb;Actg2;Acta1;Actc1;Acta2	Actin, cytoplasmic 2;Actin, cytoplasmic 2, N-terminally processed;Actin, cytoplasmic 1;Actin, cytoplasmic 1, N-terminally processed;Actin, gamma-enteric smooth muscle;Actin, alpha skeletal muscle;Actin, alpha cardiac muscle 1;Actin, aortic smooth muscle	yes	no	0	0	0	0	By matching	By matching	By MS/MS	1	0	3	1	1	1	16.196	16.499	3	0.048473	24428	S14336_132_Sossin_Tails_3_230212	130.1	86.201	0.84667	3.5863	50.314	3	0	Plateau	0.66613	1.6301	NaN	1	0	Median	0.84667	1.407	NaN	1	0	Median
GAEDPEEEHELAVDMETINLDR	0	Unmodified	2511.11	0.107127	584	Q3UM45;F6TGJ2	Ppp1r7	Protein phosphatase 1 regulatory subunit 7	yes	no	0	0	0	0			By MS/MS	1	0	1			1	96.953	96.987	3	0.083117	149469	S14336_132_Sossin_Tails_3_230212	96.55	56.687	2.4785	3.5472	NaN	1	1	Median	NaN	NaN	NaN	0	0	Median	NaN	NaN	NaN	0	0	Median
EQSGEYECSASNDVAAPVVR	0	Unmodified	2166.95	0.948776	290	F6Z2M6;F6RQ26;D3Z396;Q8BG33;Q99PJ0	Ntm	Neurotrimin	yes	no	0	0	0	0			By MS/MS	1	0	2			2	56.13	56.748	2;3	1.6804e-168	91232	S14336_132_Sossin_Tails_3_230212	213.94	149.11	1.7416	3.4711	NaN	1	1	Median	NaN	NaN	NaN	0	0	Median	NaN	NaN	NaN	0	0	Median
EQAEAEVASLNR	0	Unmodified	1315.64	0.636808	449	P21107-2;D3Z6I8;E9Q7Q3	Tpm3		yes	no	0	0	0	0	By MS/MS	By MS/MS	By MS/MS	1	0	3	1	1	1	39.134	39.447	2	1.204e-06	64204	S14336_132_Sossin_Tails_3_230212	185.3	9.9735	1.4485	3.3591	75.532	3	3	Median	4.1875	10.165	NaN	1	1	Median	1.4485	2.3999	NaN	1	1	Median
TVTAMDVVYALKR	1	Unmodified	1465.8	0.796285	523	P62806	Hist1h4a	Histone H4	yes	yes	0	0	0	0			By MS/MS	1	0	1			1	91.129	91.163	3	0.013273	141205	S14336_132_Sossin_Tails_3_230212	115.92	64.194	1.1188	3.1745	NaN	1	0	Median	NaN	NaN	NaN	0	0	Median	NaN	NaN	NaN	0	0	Median
IHYGVIDDRGGLVDVTR	0	Unmodified	1883.99	0.98536	678	Q8BZQ2-2;Q8BZQ2	Crispld2	Cysteine-rich secretory protein LCCL domain-containing 2	yes	no	0	0	0	1	By MS/MS	By MS/MS	By MS/MS	1	0	3	1	1	1	91.763	91.851	2	0.044014	142158	S14336_132_Sossin_Tails_3_230212	104.87	58.987	1.8969	3.1457	59.702	3	0	Median	1.1424	2.7772	NaN	1	0	Median	1.8969	3.1457	NaN	1	0	Median
VSDSSDSMDTGAGSIR	0	Unmodified	1583.67	0.673329	401	O35143	Atpif1	ATPase inhibitor, mitochondrial	yes	yes	0	0	0	0	By MS/MS	By MS/MS	By MS/MS	1	0	3	1	1	1	36.161	36.506	2	7.8693e-16	58862	S14334_130_Sossin_Tails_1_230212	145	105.73	0.73784	3.0013	52.153	3	0	Plateau	0.52187	1.2622	NaN	1	0	Median	0.73784	1.1855	NaN	1	0	Median
AAVSGLWGKVNADEVGGEALGR	1	Unmodified	2155.1	0.10218	231	E9Q223;A8DUK4	Hbb-bs;Hbbt1		yes	no	0	0	0	0	By MS/MS		By matching	1	0	2	1		1	86.628	86.645	3	0.013848	133903	S14334_130_Sossin_Tails_1_230212	90.397	43.471	1.4148	2.9927	64.372	2	0	Median	0.92024	1.8984	NaN	1	0	Median	NaN	NaN	NaN	0	0	Median
QAQEEQAQAMQAR	0	Unmodified	1487.68	0.678689	606	Q61087	Lamb3	Laminin subunit beta-3	yes	yes	0	0	0	0	By MS/MS			1	0	1	1			41.159	41.159	2	0.069174	66340	S14334_130_Sossin_Tails_1_230212	102.52	12.473	1.4114	2.8892	NaN	1	0	Median	1.4114	2.8892	NaN	1	0	Median	NaN	NaN	NaN	0	0	Median
AGEEAADSPELPR	0	Unmodified	1340.62	0.620823	736	Q9CPW2	Fdx1l	Adrenodoxin-like protein, mitochondrial	yes	yes	0	0	0	0			By MS/MS	1	0	1			1	38.382	39.194	2	0.033469	63000	S14336_132_Sossin_Tails_3_230212	159.09	86.766	1.5838	2.7974	NaN	1	1	Median	NaN	NaN	NaN	0	0	Median	NaN	NaN	NaN	0	0	Median
DSEAGSSTPTTSTR	0	Unmodified	1395.61	0.611381	75	G3UX35;A0A0R4J170;Q3TKT4;Q3TKT4-2	Smarca4	Transcription activator BRG1	yes	no	0	0	0	0			By MS/MS	1	0	1			1	12.183	12.606	2	0.001192	18751	S14336_132_Sossin_Tails_3_230212	129.74	62.589	1.1949	2.6621	NaN	1	0	Median	NaN	NaN	NaN	0	0	Median	NaN	NaN	NaN	0	0	Median
SDSSDSMDTGAGSIR	0	Unmodified	1484.6	0.604915	401	O35143	Atpif1	ATPase inhibitor, mitochondrial	yes	yes	0	0	0	0	By MS/MS	By MS/MS	By MS/MS	1	0	3	1	1	1	30.436	30.782	2	6.413e-245	48818	S14336_132_Sossin_Tails_3_230212	250.51	132.99	0.83756	2.6405	36.135	3	0	Plateau	0.61035	1.4568	NaN	1	0	Median	0.83756	1.3943	NaN	1	0	Median
SILYVSPHPDAFPSLR	0	Acetyl (N-term)	1839.95	0.951934	375	G3UZ22;G3UY93;Q9Z1Q9	Vars	Valine--tRNA ligase	yes	no	1	0	0	0	By MS/MS	By MS/MS	By MS/MS	1	0	3	1	1	1	116.83	116.95	2;3	1.0137e-192	174004	S14334_130_Sossin_Tails_1_230212	231.66	130.31	0.025204	0.042804	NaN	1	0	Median	NaN	NaN	NaN	0	0	Median	0.025204	0.042804	NaN	1	0	Median
ETIEQEKQAGES	1	Unmodified	1347.62	0.615403	446	P20065-2;P20065	Tmsb4x	Thymosin beta-4;Hematopoietic system regulatory peptide	yes	no	0	0	0	0	By MS/MS		By MS/MS	1	0	2	1		1	15.748	16.057	2	0.00044311	24108	S14336_132_Sossin_Tails_3_230212	145.46	87.598	0.98151	2.5666	49.486	2	0	Median	0.79387	1.8088	NaN	1	0	Median	NaN	NaN	NaN	0	0	Median
LSSVASSPMSSSLGTAGQR	0	Unmodified	1821.89	0.889076	234	B0R0Y8;Q8R550-7;Q8R550-6;Q8R550-5;Q8R550-4;Q8R550-3;Q8R550-2;Q8R550	Sh3kbp1	SH3 domain-containing kinase-binding protein 1	yes	no	0	0	0	0	By matching	By MS/MS	By matching	1	0	3	1	1	1	63.788	63.938	2	0.043652	102619	S14335_131_Sossin_Tails_2_230212	103.14	62.639	0.86781	2.5328	16.698	3	0	Plateau	0.79447	1.9447	NaN	1	0	Median	1.1247	1.8671	NaN	1	0	Median
SGLGLGAASASTSGSGPADSVMR	0	Unmodified	2034.96	0.964032	296	D3Z6W1;Q7TSJ2-2;Q7TSJ2	Map6	Microtubule-associated protein 6	yes	no	0	0	0	0		By MS/MS	By MS/MS	1	0	3		1	2	71.3	71.462	2;3	1.991e-59	113415	S14336_132_Sossin_Tails_3_230212	211.17	157.41	1.1743	2.4915	NaN	1	1	Median	NaN	NaN	NaN	0	0	Median	NaN	NaN	NaN	0	0	Median
SSSAPVASPNVR	0	Unmodified	1170.6	0.5993	344	G5E8R3;E9QPD7;Q05920;A0A494B951;A0A286YCC5;A0A494B912	Pcx;Pc	Pyruvate carboxylase;Pyruvate carboxylase, mitochondrial	yes	no	0	0	0	0			By MS/MS	1	0	1			1	21.715	22.625	2	0.04553	35454	S14336_132_Sossin_Tails_3_230212	129.16	43.425	0.77691	2.3403	NaN	1	0	Median	NaN	NaN	NaN	0	0	Median	NaN	NaN	NaN	0	0	Median
GNCVQVQMGDGVLR	0	2 Deamidation (NQ)	1533.69	0.691562	141	A0A2R8VI13;J3QNX5	Shisa8		yes	no	0	2	0	0	By MS/MS	By MS/MS	By MS/MS	1	0	3	1	1	1	31.855	32.201	2	0.04643	52338	S14336_132_Sossin_Tails_3_230212	132.88	50.588	0.018055	0.048651	43.911	2	2	Median	0.02711	0.066365	NaN	1	1	Median	NaN	NaN	NaN	0	0	Median
LYSSSDDVIELTPSNFNR	0	Unmodified	2055.97	0.974914	360	F7DBQ0;Q3TML0;Q922R8	Pdia6	Protein disulfide-isomerase A6	yes	no	0	0	0	0	By MS/MS		By matching	1	0	3	2		1	95.053	95.064	2;3	0	145543	S14334_130_Sossin_Tails_1_230212	299.04	255.14	0.78637	2.267	34.091	3	0	Plateau	0.58256	1.4041	5.5681	2	0	Median	NaN	NaN	NaN	0	0	Median
EGLEQAALPAEESR	0	Unmodified	1498.73	0.726351	215	A2ARI1;A2ARI0;Q8C0L0	Tmx4	Thioredoxin-related transmembrane protein 4	yes	no	0	0	0	0	By MS/MS	By MS/MS	By MS/MS	1	0	4	1	1	2	55.202	55.451	2	8.3557e-14	88747	S14336_132_Sossin_Tails_3_230212	183.89	116.78	0.67992	2.2371	40.308	3	0	Plateau	0.49309	1.1839	NaN	1	0	Median	0.67992	1.1585	NaN	1	0	Median
ADEIAKAQVAQPGGDTIFGKIIR	2	Acetyl (N-term)	2439.31	0.312173	235	B0R1E3;P70349	Hint1	Histidine triad nucleotide-binding protein 1	yes	no	1	0	0	0	By MS/MS	By MS/MS	By MS/MS	1	0	4	1	1	2	105.57	105.69	3	1.8645e-06	159216	S14334_130_Sossin_Tails_1_230212	133.65	91.029	0.028122	0.048916	NaN	1	1	Median	NaN	NaN	NaN	0	0	Median	0.028122	0.048916	NaN	1	1	Median
EEEEEELVDPLTTVR	0	Unmodified	1786.85	0.847254	550	P99028	Uqcrh	Cytochrome b-c1 complex subunit 6, mitochondrial	yes	yes	0	0	0	0			By MS/MS	1	0	1			1	91.133	91.167	2	0.0017382	141422	S14336_132_Sossin_Tails_3_230212	156.69	38.75	1.4217	2.2003	NaN	1	1	Median	NaN	NaN	NaN	0	0	Median	NaN	NaN	NaN	0	0	Median
SQTQGPPDNPGFVESVDEYQFVER	0	Unmodified	2724.23	0.230353	164	A0A494B9G1;Q9CQ40	Mrpl49	39S ribosomal protein L49, mitochondrial	yes	no	0	0	0	0	By MS/MS	By MS/MS		1	0	2	1	1		102.46	102.63	3	0.014065	155359	S14334_130_Sossin_Tails_1_230212	98.067	61.813	1.3558	2.1819	5.3777	2	2	Median	1.2547	2.2664	NaN	1	1	Median	1.4651	2.1005	NaN	1	1	Median
LRPGDCEVCISYLGR	0	Unmodified	1793.86	0.855273	350	F6USD5;F6T4L3;Q3TMX5;Q9CXI5	Manf	Mesencephalic astrocyte-derived neurotrophic factor	yes	no	0	0	0	1	By MS/MS		By MS/MS	1	0	2	1		1	72.639	72.753	3	0.042074	115890	S14336_132_Sossin_Tails_3_230212	97.823	52.388	1.0533	2.1592	66.119	2	0	Median	1.6058	3.4461	NaN	1	0	Median	NaN	NaN	NaN	0	0	Median
KTSDVETMSSQSALALDER	1	Unmodified	2066.98	0.979013	442	P14873	Map1b	Microtubule-associated protein 1B;MAP1B heavy chain;MAP1 light chain LC1	yes	yes	0	0	0	0			By MS/MS	1	0	1			1	57.651	58.269	3	0.055519	93458	S14336_132_Sossin_Tails_3_230212	88.57	56.955	1.4422	2.0804	NaN	1	0	Median	NaN	NaN	NaN	0	0	Median	NaN	NaN	NaN	0	0	Median
SMAASGNLGHTPFLDEL	0	Unmodified	1758.82	0.824685	780	Q9DB77	Uqcrc2	Cytochrome b-c1 complex subunit 2, mitochondrial	yes	yes	0	0	0	0		By MS/MS		1	0	1		1		103.68	104.01	2	0.050143	156452	S14335_131_Sossin_Tails_2_230212	145.83	89.286	1.4212	1.9731	NaN	1	1	Median	NaN	NaN	NaN	0	0	Median	1.4212	1.9731	NaN	1	1	Median
DAFQNAYLELGGLGER	0	Unmodified	1751.85	0.847863	708	Q8VDN2	Atp1a1	Sodium/potassium-transporting ATPase subunit alpha-1	yes	yes	0	0	0	0	By MS/MS	By MS/MS		1	0	2	1	1		104.31	104.47	2	0.00014406	157030	S14335_131_Sossin_Tails_2_230212	151.7	87.973	1.3505	1.9543	20.223	2	2	Median	1.396	2.2547	NaN	1	1	Median	1.3065	1.6939	NaN	1	1	Median
AALVDLEPGTMDSVR	0	Oxidation (M)	1588.78	0.776672	721	Q922F4	Tubb6	Tubulin beta-6 chain	yes	yes	0	0	1	0	By MS/MS	By MS/MS	By MS/MS	1	0	3	1	1	1	76.182	76.262	2	0.014733	118880	S14335_131_Sossin_Tails_2_230212	145.28	62.445	0.026236	0.055297	94.146	2	2	Median	NaN	NaN	NaN	0	0	Median	0.017225	0.028417	NaN	1	1	Median
GHQQLYWSHPR	0	Unmodified	1407.68	0.679616	516	P62274	Rps29	40S ribosomal protein S29	yes	yes	0	0	0	0	By MS/MS	By MS/MS	By MS/MS	1	0	4	1	1	2	20.094	20.556	2;3	2.219e-05	32247	S14335_131_Sossin_Tails_2_230212	172.61	125.88	0.85682	1.9277	40.686	4	0	Median	0.53502	1.3	NaN	1	0	Median	0.83309	1.3995	NaN	1	0	Median
AAGTDGSDFQHR	0	Unmodified	1260.55	0.548327	55	A0A0N4SV89;Q5XKN4	Jagn1	Protein jagunal homolog 1	yes	no	0	0	0	0			By MS/MS	1	0	1			1	10.981	11.307	3	0.041903	17072	S14336_132_Sossin_Tails_3_230212	136.53	66.119	1.1948	1.9236	NaN	1	1	Median	NaN	NaN	NaN	0	0	Median	NaN	NaN	NaN	0	0	Median
ASTESGSESATHDSSAPR	0	Unmodified	1775.76	0.755813	759	Q9CY16	Mrps28	28S ribosomal protein S28, mitochondrial	yes	yes	0	0	0	0			By MS/MS	1	0	1			1	10.03	10.356	3	1.5869e-10	15573	S14336_132_Sossin_Tails_3_230212	130.27	111.44	0.71006	1.9064	NaN	1	0	Median	NaN	NaN	NaN	0	0	Median	NaN	NaN	NaN	0	0	Median
ITKTPQASTYSYETSDR	1	Unmodified	1946.92	0.92215	442	P14873	Map1b	Microtubule-associated protein 1B;MAP1B heavy chain;MAP1 light chain LC1	yes	yes	0	0	0	0			By MS/MS	1	0	1			1	32.651	33.56	3	0.022912	53906	S14336_132_Sossin_Tails_3_230212	111.73	89.886	0.98665	1.8957	NaN	1	0	Median	NaN	NaN	NaN	0	0	Median	NaN	NaN	NaN	0	0	Median
HVGDLGNVTAGKDGVANVSIEDR	1	Unmodified	2322.16	0.156401	428	P08228	Sod1	Superoxide dismutase [Cu-Zn]	yes	yes	0	0	0	0	By matching	By MS/MS	By MS/MS	1	0	5	1	2	2	60.966	61.187	3;4	5.1279e-20	97114	S14335_131_Sossin_Tails_2_230212	129.51	107.07	0.55828	1.8877	45.526	4	0	Linear	0.64125	1.5504	NaN	1	0	Median	0.50459	0.76393	30.745	2	0	Median
VGINYQPPTVVPGGDLAKVQR	1	Unmodified	2207.21	0.206251	422	P68369;P05213;P68373;A0A0A0MQA5;P68368;P05214;Q9JJZ2	Tuba1a;Tuba1b;Tuba1c;Tuba4a;Tuba3a;Tuba8	Tubulin alpha-1A chain;Tubulin alpha-1B chain;Tubulin alpha-1C chain;Tubulin alpha-4A chain;Tubulin alpha-3 chain;Tubulin alpha-8 chain	yes	no	0	0	0	0			By MS/MS	1	0	1			1	85.496	85.531	4	0.095955	133791	S14336_132_Sossin_Tails_3_230212	68.567	37.456	1.2903	1.8571	NaN	1	0	Median	NaN	NaN	NaN	0	0	Median	NaN	NaN	NaN	0	0	Median
TQEEWNQLDPIQR	0	3 Deamidation (NQ)	1658.74	0.742395	197	A2AE21	Zfp300		yes	yes	0	3	0	0		By MS/MS	By MS/MS	1	0	2		1	1	78.446	78.526	2	0.040877	122878	S14335_131_Sossin_Tails_2_230212	135.43	39.315	0.034187	0.062593	33.877	2	2	Median	NaN	NaN	NaN	0	0	Median	0.048534	0.079535	NaN	1	1	Median
AGGEGGVTLGQPHLSR	0	Unmodified	1534.79	0.785203	194	A2AAW9;Q9Z0N1	Eif2s3x	Eukaryotic translation initiation factor 2 subunit 3, X-linked	yes	no	0	0	0	0		By matching	By MS/MS	1	0	2		1	1	39.486	39.955	3	0.041705	64205	S14336_132_Sossin_Tails_3_230212	99.055	80.982	0.81172	1.8373	22.168	2	0	Median	NaN	NaN	NaN	0	0	Median	0.90073	1.5708	NaN	1	0	Median
TGGDAAAPGAAGTQAELPHR	0	Unmodified	1846.89	0.892187	767	Q9D0F3	Lman1	Protein ERGIC-53	yes	yes	0	0	0	0	By MS/MS	By MS/MS	By MS/MS	1	0	3	1	1	1	36.456	36.802	3	0.0066047	59862	S14334_130_Sossin_Tails_1_230212	95.554	95.554	0.669	1.8219	24.36	3	0	Plateau	0.54529	1.2418	NaN	1	0	Median	0.669	1.1593	NaN	1	0	Median
AVLVDLEPGTMDSVR	0	Oxidation (M)	1616.81	0.807972	537;772	P68372;Q9D6F9	Tubb4b;Tubb4a	Tubulin beta-4B chain;Tubulin beta-4A chain	no	no	0	0	1	0	By MS/MS	By MS/MS	By MS/MS	1	0	15	6	4	5	90.689	90.767	2;3	3.748e-05	132639	S14334_130_Sossin_Tails_1_230212	122.78	66.232	0.037954	0.06586	84.287	13	12	Median	0.05432	0.12778	65.34	6	5	Median	0.03062	0.052999	75.472	4	4	Median
ADTPGEATPPPR	0	Unmodified	1207.58	0.583315	267	F6SWV4;D3YVR4;Q9ERE7	Mesdc2	LDLR chaperone MESD	yes	no	0	0	0	0			By MS/MS	1	0	1			1	20.169	20.981	2	0.03151	33353	S14336_132_Sossin_Tails_3_230212	119.53	56.706	0.66908	1.8124	NaN	1	0	Median	NaN	NaN	NaN	0	0	Median	NaN	NaN	NaN	0	0	Median
ALTVPELTQQMFDSKNMMAACDPR	1	Oxidation (M)	2769.26	0.259427	749;644	Q9CWF2;Q7TMM9	Tubb2b;Tubb2a	Tubulin beta-2B chain;Tubulin beta-2A chain	no	no	0	0	1	0			By MS/MS	1	0	1			1	103.66	103.7	4	0.095479	158150	S14336_132_Sossin_Tails_3_230212	69.361	7.4195	0.043648	0.067698	NaN	1	1	Median	NaN	NaN	NaN	0	0	Median	NaN	NaN	NaN	0	0	Median
MASGGGVPTDEEQATGLER	0	Unmodified	1903.86	0.85817	15	F7C106;A0A0A6YVR0;Q9D881;P19536	Cox5b	Cytochrome c oxidase subunit 5B, mitochondrial	yes	no	0	0	0	0	By MS/MS	By MS/MS	By MS/MS	1	0	5	2	2	1	53.508	53.702	2;3	2.4546e-100	85431	S14335_131_Sossin_Tails_2_230212	209.19	170.31	1.03	1.7985	28.807	5	0	Median	0.71688	1.6669	15.404	2	0	Median	1.0399	1.7596	3.096	2	0	Median
EAHKSEIAHR	1	Unmodified	1176.6	0.599969	424	P07724	Alb	Serum albumin	yes	yes	0	0	0	0	By MS/MS	By matching	By matching	1	0	3	1	1	1	2.4847	2.3741	3	0.10538	2839	S14334_130_Sossin_Tails_1_230212	125.68	88.338	1.3805	1.7704	92.634	3	0	Median	0.41163	0.83964	NaN	1	0	Median	1.3805	1.7704	NaN	1	0	Median
GVQVETISPGDGR	0	Unmodified	1313.66	0.657543	453	P26883	Fkbp1a	Peptidyl-prolyl cis-trans isomerase FKBP1A	yes	yes	0	0	0	0	By MS/MS	By MS/MS	By MS/MS	1	0	4	2	1	1	44.608	44.818	2	9.2975e-181	71400	S14334_130_Sossin_Tails_1_230212	242.49	153.47	0.62007	1.7423	21.101	4	0	Linear	0.574	1.2813	11.992	2	0	Median	0.7575	1.2088	NaN	1	0	Median
KHLEINPDHSIIETLR	1	Unmodified	1914.03	0.0323098	425	P07901	Hsp90aa1	Heat shock protein HSP 90-alpha	yes	yes	0	0	0	0	By MS/MS	By MS/MS		1	0	2	1	1		57.385	57.448	4	0.013414	91478	S14335_131_Sossin_Tails_2_230212	114.27	57.747	0.92284	1.7364	5.7731	2	0	Median	0.85495	1.8088	NaN	1	0	Median	0.99612	1.6669	NaN	1	0	Median
AVGKDNFTLIPEGTNGTEER	1	Unmodified	2147.05	0.049476	395	O08553	Dpysl2	Dihydropyrimidinase-related protein 2	yes	yes	0	0	0	0			By MS/MS	1	0	1			1	67.453	67.779	3	0.015179	108021	S14336_132_Sossin_Tails_3_230212	99.313	64.892	0.81364	1.7259	NaN	1	0	Median	NaN	NaN	NaN	0	0	Median	NaN	NaN	NaN	0	0	Median
GVEIETISPGDGR	0	Unmodified	1328.66	0.657209	652	Q80YE1;Q9Z2I2	Fkbp1b	Peptidyl-prolyl cis-trans isomerase;Peptidyl-prolyl cis-trans isomerase FKBP1B	yes	no	0	0	0	0		By MS/MS	By MS/MS	1	0	2		1	1	56.59	56.962	2	4.7038e-25	91843	S14336_132_Sossin_Tails_3_230212	183.85	116.89	0.82856	1.7181	52	2	0	Median	NaN	NaN	NaN	0	0	Median	0.7001	1.1895	NaN	1	0	Median
NSSNTGVGSPSNTIGR	0	Unmodified	1546.73	0.733562	9	E9QNY9;A0A087WRE8;A0A0A6YXZ1;E9Q6L0;J3QP81;A0A087WS18;A0A087WQF1;A0A087WQ95;A0A087WNW8;A0A087WRK0;A0A087WP42;E9QKH0;A0A087WQ31;Q80TV8-2;A0A0A6YWK1;Q80TV8	Clasp1	CLIP-associating protein 1	yes	no	0	0	0	0			By MS/MS	1	0	1			1	24.25	25.159	2	0.04831	39460	S14336_132_Sossin_Tails_3_230212	156	88.891	1.1351	1.7138	NaN	1	1	Median	NaN	NaN	NaN	0	0	Median	NaN	NaN	NaN	0	0	Median
MKDTDSEEEIR	1	Unmodified	1351.59	0.59256	159	A0A3Q4EHJ0;P0DP28;P0DP27;P0DP26;A0A1Y7VK66;Q9D6P8	Calml3	Calmodulin-like protein 3	yes	no	0	0	0	0	By MS/MS	By MS/MS		1	0	2	1	1		14.8	14.914	3	0.083718	22010	S14335_131_Sossin_Tails_2_230212	110.98	43.458	0.88344	1.7091	19.19	2	0	Median	0.65049	1.4923	NaN	1	0	Median	1.1998	1.9575	NaN	1	0	Median
QIGENLIVPGGVKTIEANGR	1	Unmodified	2064.13	0.132752	546;631	P97427;Q6P1J1;Q71H75	Crmp1	Dihydropyrimidinase-related protein 1	no	no	0	0	0	0	By matching	By matching	By MS/MS	1	0	3	1	1	1	80.061	80.115	3	0.118	126257	S14336_132_Sossin_Tails_3_230212	72.968	35.198	1.1302	1.7041	19.599	3	0	Plateau	0.8012	1.7041	NaN	1	0	Median	0.9945	1.6856	NaN	1	0	Median
SLSQNYGVLKNDEGIAYR	1	Unmodified	2026.01	0.0119683	608	Q61171;D3Z4A4	Prdx2	Peroxiredoxin-2	yes	no	0	0	0	0	By matching		By MS/MS	1	0	2	1		1	67.824	67.987	3	0.032672	108564	S14336_132_Sossin_Tails_3_230212	107.98	62.647	0.76968	1.6792	24.715	2	0	Median	0.66151	1.41	NaN	1	0	Median	NaN	NaN	NaN	0	0	Median
TLEAVQDLLEQGR	0	Unmodified	1470.77	0.767822	83	A0A0U1RNJ1;P19096	Fasn	Fatty acid synthase;[Acyl-carrier-protein] S-acetyltransferase;[Acyl-carrier-protein] S-malonyltransferase;3-oxoacyl-[acyl-carrier-protein] synthase;3-oxoacyl-[acyl-carrier-protein] reductase;3-hydroxyacyl-[acyl-carrier-protein] dehydratase;Enoyl-[acyl-carrier-protein] reductase;Oleoyl-[acyl-carrier-protein] hydrolase	yes	no	0	0	0	0	By MS/MS	By MS/MS		1	0	2	1	1		96.319	96.482	2	2.5333e-11	146571	S14335_131_Sossin_Tails_2_230212	187.85	82.458	0.96596	1.6524	NaN	1	1	Median	NaN	NaN	NaN	0	0	Median	0.96596	1.6524	NaN	1	1	Median
SSDSMDTGAGSIR	0	Unmodified	1282.55	0.545944	401	O35143	Atpif1	ATPase inhibitor, mitochondrial	yes	yes	0	0	0	0	By MS/MS	By MS/MS	By MS/MS	1	0	3	1	1	1	25.435	25.814	2	7.1721e-233	41183	S14336_132_Sossin_Tails_3_230212	252.97	172.75	0.91011	1.6426	30.351	3	0	Median	0.66352	1.6018	NaN	1	0	Median	0.95142	1.6426	NaN	1	0	Median
NEAELCSALANLQTSR	0	2 Deamidation (NQ)	1777.82	0.815242	367	F8WIU7;Q3U3W5	Prmt10;Prmt9	Putative protein arginine N-methyltransferase 9	yes	no	0	2	0	0	By MS/MS	By MS/MS	By MS/MS	1	0	3	1	1	1	83.294	83.339	2	0.03673	128658	S14335_131_Sossin_Tails_2_230212	134.98	51.58	0.027966	0.080215	95.414	3	3	Median	0.052915	0.12704	NaN	1	1	Median	0.01197	0.020301	NaN	1	1	Median
ALAAAGYDVEKNNSR	1	Unmodified	1577.78	0.779783	390	I7HFT9;Q07133;P15864;P43274;P43277	Hist1h1t;Hist1h1c;Hist1h1e;Hist1h1d	Histone H1t;Histone H1.2;Histone H1.4;Histone H1.3	yes	no	0	0	0	0	By MS/MS	By MS/MS	By MS/MS	1	0	4	1	1	2	31.334	31.82	2;3	1.0311e-21	50867	S14336_132_Sossin_Tails_3_230212	171.36	80.156	0.79977	1.6181	28.946	4	0	Median	0.86878	2.1238	NaN	1	0	Median	0.96706	1.5567	NaN	1	0	Median
AAAAAGPASSQR	0	Acetyl (N-term)	1098.54	0.541785	755	Q9CX34	Sugt1	Suppressor of G2 allele of SKP1 homolog	yes	yes	1	0	0	0	By matching		By MS/MS	1	0	2	1		1	24.8	25.255	2	6.3779e-17	40226	S14336_132_Sossin_Tails_3_230212	120.27	81.519	0.030214	0.081936	3.7269	2	0	Median	0.034478	0.084124	NaN	1	0	Median	NaN	NaN	NaN	0	0	Median
SDSMDTGAGSIR	0	Unmodified	1195.51	0.513915	401	O35143	Atpif1	ATPase inhibitor, mitochondrial	yes	yes	0	0	0	0	By MS/MS	By MS/MS	By MS/MS	1	0	3	1	1	1	25.673	26.052	2	4.6591e-10	41766	S14335_131_Sossin_Tails_2_230212	175.33	122.39	0.91071	1.6094	30.212	3	0	Median	0.65797	1.6094	NaN	1	0	Median	0.95309	1.5938	NaN	1	0	Median
DLAGSIIGKGGQR	1	Unmodified	1270.7	0.699348	243	B2M1R6;P61979-3;P61979;P61979-2;H3BLL4	Hnrnpk	Heterogeneous nuclear ribonucleoprotein K	yes	no	0	0	0	0			By MS/MS	1	0	1			1	50.439	51.153	3	0.006686	82122	S14336_132_Sossin_Tails_3_230212	116.84	45.86	0.69992	1.5911	NaN	1	0	Median	NaN	NaN	NaN	0	0	Median	NaN	NaN	NaN	0	0	Median
DIDLPETFDAR	0	Unmodified	1290.61	0.609196	432	P10605	Ctsb	Cathepsin B;Cathepsin B light chain;Cathepsin B heavy chain	yes	yes	0	0	0	0	By MS/MS	By matching	By matching	1	0	3	1	1	1	93.447	93.567	2	0.10839	143262	S14334_130_Sossin_Tails_1_230212	107.79	62.766	0.72463	1.589	14.374	3	0	Plateau	0.72463	1.4877	NaN	1	0	Median	0.75237	1.2066	NaN	1	0	Median
KHLEINPDHPIVETLR	1	Unmodified	1910.04	0.0373951	437	P11499	Hsp90ab1	Heat shock protein HSP 90-beta	yes	yes	0	0	0	0		By MS/MS		1	0	1		1		49.846	49.874	4	0.047702	80031	S14335_131_Sossin_Tails_2_230212	95.873	45.214	0.9254	1.575	NaN	1	0	Median	NaN	NaN	NaN	0	0	Median	0.9254	1.575	NaN	1	0	Median
VATEQQVPLVLWSSDR	0	Unmodified	1826.95	0.952662	249	F6ZE56;F6X9J0;B7FAU3;B7FAU7;Q3TKX1;Q9R1Q9	Atp6ap1	V-type proton ATPase subunit S1	yes	no	0	0	0	0		By MS/MS	By MS/MS	1	0	3		2	1	102.19	102.42	2;3	0.038473	156389	S14336_132_Sossin_Tails_3_230212	127.71	34.457	1.08	1.5659	16.641	3	0	Plateau	NaN	NaN	NaN	0	0	Median	1.0311	1.4224	23.089	2	0	Median
LKSDTAAAAVR	1	Unmodified	1101.61	0.614222	555	Q02053	Uba1	Ubiquitin-like modifier-activating enzyme 1	yes	yes	0	0	0	0	By matching		By MS/MS	1	0	2	1		1	12.236	12.448	3	0.092149	18723	S14336_132_Sossin_Tails_3_230212	110.08	76.815	0.6252	1.542	25.284	2	0	Median	0.59451	1.2896	NaN	1	0	Median	NaN	NaN	NaN	0	0	Median
DSSDSMDTGAGSIR	0	Unmodified	1397.57	0.572887	401	O35143	Atpif1	ATPase inhibitor, mitochondrial	yes	yes	0	0	0	0	By MS/MS	By MS/MS	By MS/MS	1	0	6	2	2	2	35.591	35.936	2	8.7897e-106	57327	S14336_132_Sossin_Tails_3_230212	250.7	130.95	0.68937	1.5087	23.65	6	5	Median	0.59372	1.3441	10.6	2	1	Median	0.82152	1.4236	13.936	2	2	Median
TTFNVQDGPDFQDR	0	Unmodified	1638.73	0.727414	182	Q3TUS3;G3UZY2;A2A439;P97493	Txn2	Thioredoxin, mitochondrial	yes	no	0	0	0	0	By MS/MS	By MS/MS	By MS/MS	1	0	3	1	1	1	71.713	71.798	2	1.544e-115	112656	S14334_130_Sossin_Tails_1_230212	225.15	161.83	0.72798	1.4922	23.805	3	0	Median	0.59678	1.4274	NaN	1	0	Median	0.90704	1.4922	NaN	1	0	Median
VNPTVFFDITADDEPLGR	0	Unmodified	2004.98	0.979271	113	A0A1L1SRX5;P17742	Ppia	Peptidyl-prolyl cis-trans isomerase A;Peptidyl-prolyl cis-trans isomerase A, N-terminally processed	yes	no	0	0	0	0	By MS/MS	By MS/MS	By MS/MS	1	0	7	3	2	2	121.83	121.9	2;3	1.3868e-73	180077	S14334_130_Sossin_Tails_1_230212	238.67	228.44	0.88766	1.4918	29.988	7	2	Median	0.58708	1.4384	1.8243	3	2	Median	0.91056	1.4986	0.6482	2	0	Median
SAHGTAPVNIAGSR	0	Unmodified	1336.68	0.684761	677	Q8BTI8-3;Q8BTI8-2;Q8BTI8	Srrm2	Serine/arginine repetitive matrix protein 2	yes	no	0	0	0	0			By MS/MS	1	0	1			1	18.222	19.034	3	0.051027	29229	S14336_132_Sossin_Tails_3_230212	130.19	68.592	0.5694	1.4854	NaN	1	1	Median	NaN	NaN	NaN	0	0	Median	NaN	NaN	NaN	0	0	Median
SSGAHGEEGSAR	0	Unmodified	1143.49	0.490478	469	Q9DCW5;P43024	Cox6a1	Cytochrome c oxidase subunit 6A, mitochondrial;Cytochrome c oxidase subunit 6A1, mitochondrial	yes	no	0	0	0	0	By MS/MS	By MS/MS	By MS/MS	1	0	5	2	2	1	2.0697	1.9691	2;3	0.016174	2677	S14335_131_Sossin_Tails_2_230212	117.52	75.868	0.82899	1.4648	24.501	5	0	Median	0.76378	1.5381	6.9058	2	0	Median	0.8051	1.2984	7.1992	2	0	Median
SAPKEDDASASTSQSSR	1	Unmodified	1722.77	0.76565	661	Q8BGD9;B2RWE8	Eif4b	Eukaryotic translation initiation factor 4B	yes	no	0	0	0	0			By MS/MS	1	0	1			1	10.086	10.412	3	1.821e-09	15688	S14336_132_Sossin_Tails_3_230212	133.78	76.454	0.48387	1.4637	NaN	1	0	Median	NaN	NaN	NaN	0	0	Median	NaN	NaN	NaN	0	0	Median
VNFTVDQIR	0	Unmodified	1090.58	0.577108	495	P58252	Eef2	Elongation factor 2	yes	yes	0	0	0	0	By MS/MS	By matching	By MS/MS	1	0	3	1	1	1	65.219	65.337	2	2.6587e-09	103500	S14334_130_Sossin_Tails_1_230212	185.72	57.111	0.84323	1.4598	36.743	3	0	Median	0.47736	1.1701	NaN	1	0	Median	0.90236	1.4598	NaN	1	0	Median
MTVNESEQLVSCSMDDTVR	0	Unmodified	2199.94	0.944618	47	A0A0J9YU05;O88342	Wdr1	WD repeat-containing protein 1	yes	no	0	0	0	0			By MS/MS	1	0	1			1	90.933	90.968	3	0.043592	141293	S14336_132_Sossin_Tails_3_230212	91.64	54.598	0.94179	1.4567	NaN	1	0	Median	NaN	NaN	NaN	0	0	Median	NaN	NaN	NaN	0	0	Median
DWVIPPINLPENSR	0	Unmodified	1648.86	0.857306	275	D3YYT0;P15116	Cdh2	Cadherin-2	yes	no	0	0	0	0	By MS/MS	By MS/MS	By MS/MS	1	0	6	2	2	2	120.17	120.29	2;3	0.0011918	178336	S14334_130_Sossin_Tails_1_230212	115.29	56.657	0.73227	1.4323	24.004	6	0	Median	0.76033	1.7422	8.4916	2	0	Median	0.73227	1.1641	3.2122	2	0	Median
SLGGGTGSGMGTLLISKIR	1	Unmodified	1803.99	0.987668	749;644;537;772;721	Q9CWF2;P99024;P68372;Q9D6F9;Q7TMM9;Q922F4	Tubb2b;Tubb5;Tubb4b;Tubb4a;Tubb2a;Tubb6	Tubulin beta-2B chain;Tubulin beta-5 chain;Tubulin beta-4B chain;Tubulin beta-4A chain;Tubulin beta-2A chain;Tubulin beta-6 chain	no	no	0	0	0	0	By MS/MS	By MS/MS	By MS/MS	1	0	3	1	1	1	86.823	86.877	3	4.7239e-45	134065	S14335_131_Sossin_Tails_2_230212	176.68	123.72	0.60046	1.4316	16.089	3	0	Median	0.60046	1.4376	NaN	1	0	Median	0.6328	1.0857	NaN	1	0	Median
ELEDATETADAMNR	0	Unmodified	1564.67	0.667515	707	Q8VDD5	Myh9	Myosin-9	yes	yes	0	0	0	0			By MS/MS	1	0	1			1	47.641	48.355	2	0.087832	77893	S14336_132_Sossin_Tails_3_230212	143.97	55.479	0.92922	1.42	NaN	1	1	Median	NaN	NaN	NaN	0	0	Median	NaN	NaN	NaN	0	0	Median
GVVPGAAAAPAVAICQLCDR	0	Unmodified	1995	0.00300025	591	Q505D9	Trim67	Tripartite motif-containing protein 67	yes	yes	0	0	0	0			By MS/MS	1	0	1			1	95.559	95.593	3	0.074713	147730	S14336_132_Sossin_Tails_3_230212	85.146	70.353	0.95414	1.4073	NaN	1	0	Median	NaN	NaN	NaN	0	0	Median	NaN	NaN	NaN	0	0	Median
KIQVLQQQADDAEER	1	Unmodified	1769.89	0.89079	449	P21107-2;D3Z6I8;E9Q7Q3;D3Z2H9	Tpm3;Tpm3-rs7		yes	no	0	0	0	0	By MS/MS	By MS/MS	By MS/MS	1	0	4	1	1	2	35.939	36.285	2;3	3.0364e-43	58237	S14336_132_Sossin_Tails_3_230212	182.89	96.872	0.51805	1.3882	8.3806	3	0	Plateau	0.51805	1.1873	NaN	1	0	Median	0.812	1.3528	NaN	1	0	Median
WLLEGTPSSASEGDEDMR	0	Unmodified	1978.86	0.857835	818	Q9Z0P4-2;Q9Z0P4;Q3UZP7	Palm	Paralemmin-1	yes	no	0	0	0	0		By MS/MS	By MS/MS	1	0	2		1	1	84.382	84.463	2	4.2392e-05	132327	S14336_132_Sossin_Tails_3_230212	155.39	106.44	0.94055	1.3801	45.155	2	2	Median	NaN	NaN	NaN	0	0	Median	1.3534	1.8992	NaN	1	1	Median
AFVHWYVGEGMEEGEFSEAR	0	Oxidation (M)	2345.01	0.0058966	422	P68369;P05213;P68373;A0A0A0MQA5;P68368;P05214;Q9JJZ2	Tuba1a;Tuba1b;Tuba1c;Tuba4a;Tuba3a;Tuba8	Tubulin alpha-1A chain;Tubulin alpha-1B chain;Tubulin alpha-1C chain;Tubulin alpha-4A chain;Tubulin alpha-3 chain;Tubulin alpha-8 chain	yes	no	0	0	1	0		By MS/MS		1	0	1		1		86.63	86.758	3	0.063278	134577	S14335_131_Sossin_Tails_2_230212	95.409	63.999	0.07039	0.10077	NaN	1	1	Median	NaN	NaN	NaN	0	0	Median	0.07039	0.10077	NaN	1	1	Median
SHGSHETDEEFDAR	0	Unmodified	1615.65	0.649892	438	P12787	Cox5a	Cytochrome c oxidase subunit 5A, mitochondrial	yes	yes	0	0	0	0	By MS/MS	By MS/MS	By MS/MS	1	0	9	3	3	3	10.479	10.63	2;3;4	0	15264	S14334_130_Sossin_Tails_1_230212	284.92	284.92	0.72301	1.3609	36.181	9	0	Median	0.55558	1.3609	4.3391	3	0	Median	0.72301	1.1719	1.5048	3	0	Median
GTLDNPSSLDETAYER	0	Unmodified	1766.8	0.795887	325	E9Q2P9;O35943	Fxn	Frataxin, mitochondrial;Frataxin intermediate form;Frataxin mature form	yes	no	0	0	0	0	By MS/MS	By MS/MS	By MS/MS	1	0	4	2	1	1	63.572	63.722	2	1.2092e-149	101049	S14334_130_Sossin_Tails_1_230212	255.54	192.11	0.69493	1.3604	50.673	3	1	Median	1.27	2.6697	NaN	1	1	Median	0.69493	0.98964	NaN	1	0	Median
AMGIMNSFVNDIFER	0	Oxidation (M)	1758.81	0.806926	434	Q8CBB6;Q9D2U9;Q8CGP2;Q8CGP1;Q8CGP0;Q6ZWY9;Q64525;Q64524;Q64478;Q64475;P10854;P10853;Q8CGP2-2	Hist1h2br;Hist3h2ba;Hist1h2bp;Hist1h2bk;Hist3h2bb;Hist1h2bc;Hist2h2bb;Hist2h2be;Hist1h2bh;Hist1h2bb;Hist1h2bm;Hist1h2bf	Histone H2B;Histone H2B type 3-A;Histone H2B type 1-P;Histone H2B type 1-K;Histone H2B type 3-B;Histone H2B type 1-C/E/G;Histone H2B type 2-B;Histone H2B type 2-E;Histone H2B type 1-H;Histone H2B type 1-B;Histone H2B type 1-M;Histone H2B type 1-F/J/L	yes	no	0	0	1	0		By MS/MS	By MS/MS	1	0	2		1	1	119.05	119.23	2;3	0.0060875	178361	S14336_132_Sossin_Tails_3_230212	149.69	65.006	0.063537	0.10252	8.3287	2	2	Median	NaN	NaN	NaN	0	0	Median	0.072328	0.096655	NaN	1	1	Median
LSITTPEQR	0	Unmodified	1043.56	0.561123	548	P97792-2;P97792;A0A338P6N1;P97792-3	Cxadr	Coxsackievirus and adenovirus receptor homolog	yes	no	0	0	0	0	By MS/MS	By MS/MS		1	0	2	1	1		42.078	42.142	2	0.022547	67755	S14335_131_Sossin_Tails_2_230212	149.65	60.299	0.67801	1.3604	5.7154	2	0	Median	0.53342	1.3065	NaN	1	0	Median	0.86179	1.4165	NaN	1	0	Median
EAAGKSSGPTSLFAVTVAPPGAR	1	Unmodified	2170.14	0.138231	710	Q8VEK3-2;Q8VEK3	Hnrnpu	Heterogeneous nuclear ribonucleoprotein U	yes	no	0	0	0	0			By MS/MS	1	0	1			1	83.276	83.31	3	0.037716	130975	S14336_132_Sossin_Tails_3_230212	80.752	62.614	0.87741	1.3586	NaN	1	0	Median	NaN	NaN	NaN	0	0	Median	NaN	NaN	NaN	0	0	Median
SAAQAAAQTNSNAAGKQLR	1	Unmodified	1856.95	0.945286	53	A0A0N4SV32;Q3UMP4;Q9CY58-3;Q9CY58-2;Q9CY58;A0A0N4SWH2;A0A0N4SUQ1;A0A0N4SUN8;Q9CY58-4	Serbp1	Plasminogen activator inhibitor 1 RNA-binding protein	yes	no	0	0	0	0			By MS/MS	1	0	1			1	17.265	18.077	3	2.8295e-06	27282	S14336_132_Sossin_Tails_3_230212	122.29	69.156	0.63489	1.3413	NaN	1	0	Median	NaN	NaN	NaN	0	0	Median	NaN	NaN	NaN	0	0	Median
TSANMKAPQSLASSNSAQAR	1	Unmodified	2018.98	0.980351	415	Q9CXL6;Q6PGI2;O88809	Dcx	Neuronal migration protein doublecortin	yes	no	0	0	0	0			By MS/MS	1	0	1			1	29.63	30.539	3	0.01375	48671	S14336_132_Sossin_Tails_3_230212	99.881	81.682	0.57376	1.3391	NaN	1	0	Median	NaN	NaN	NaN	0	0	Median	NaN	NaN	NaN	0	0	Median
ASGGGVPTDEEQATGLER	0	Unmodified	1772.82	0.817685	15	F7C106;A0A0A6YVR0;Q9D881;P19536	Cox5b	Cytochrome c oxidase subunit 5B, mitochondrial	yes	no	0	0	0	0	By MS/MS	By matching	By matching	1	0	5	2	2	1	46.102	46.276	2;3	3.0155e-114	75067	S14334_130_Sossin_Tails_1_230212	238.64	201.66	0.69567	1.3357	23.037	5	0	Median	0.53264	1.3016	3.654	2	0	Median	0.73478	1.2342	11.357	2	0	Median
GTATGAGYFQR	0	Unmodified	1127.54	0.535971	431	V9GX22;P0DN91;P0DN90;P0DN89	Tmem254b		yes	no	0	0	0	0	By MS/MS		By MS/MS	1	0	2	1		1	33.077	33.532	2	0.023486	53819	S14336_132_Sossin_Tails_3_230212	146.69	85.865	0.62944	1.332	55.212	2	0	Median	0.44462	0.90146	NaN	1	0	Median	NaN	NaN	NaN	0	0	Median
NDEELNKLLGR	1	Unmodified	1299.68	0.678279	54	A0A0N4SV66;Q8CGP4;C0HKE9;C0HKE8;C0HKE7;C0HKE6;C0HKE5;C0HKE4;C0HKE3;C0HKE2;C0HKE1;Q8CGP6;Q8R1M2;Q8CGP7;Q8CGP5;Q8BFU2	Hist1h2aa;Hist1h2ah;H2afj;Hist1h2ak;Hist1h2af;Hist3h2a	Histone H2A;Histone H2A type 1-H;Histone H2A.J;Histone H2A type 1-K;Histone H2A type 1-F;Histone H2A type 3	yes	no	0	0	0	0	By MS/MS	By matching	By matching	1	0	3	1	1	1	63.99	64.141	2	0.007889	102023	S14334_130_Sossin_Tails_1_230212	136.52	73.299	0.56666	1.3299	15.469	3	0	Median	0.56666	1.3871	NaN	1	0	Median	0.77533	1.3299	NaN	1	0	Median
SDVLELTDENFESR	0	Unmodified	1652.75	0.75296	457	P27773;F6Q404	Pdia3	Protein disulfide-isomerase A3	yes	no	0	0	0	0	By matching	By MS/MS	By MS/MS	1	0	5	1	2	2	88.384	88.507	2;3	0	136000	S14335_131_Sossin_Tails_2_230212	356.13	241.73	0.70307	1.3287	15.277	4	0	Median	0.55601	1.3658	NaN	1	0	Median	0.74822	1.2712	2.362	2	0	Median
TANTPLSGTTVSESAVTPAQSPVLR	0	Unmodified	2483.29	0.286746	43	Q3V328;A0A0G2JGW0;Q91Z31;Q91Z31-2	Ptbp2	Polypyrimidine tract-binding protein 2	yes	no	0	0	0	0		By MS/MS	By MS/MS	1	0	2		1	1	83.116	83.147	3	2.5204e-05	130641	S14336_132_Sossin_Tails_3_230212	101.71	83.252	0.91469	1.3235	52.508	2	0	Median	NaN	NaN	NaN	0	0	Median	1.3261	1.9185	NaN	1	0	Median
AMGIMNSFVNDIFER	0	2 Oxidation (M)	1774.8	0.801841	434	Q8CBB6;Q9D2U9;Q8CGP2;Q8CGP1;Q8CGP0;Q6ZWY9;Q64525;Q64524;Q64478;Q64475;P10854;P10853;Q8CGP2-2	Hist1h2br;Hist3h2ba;Hist1h2bp;Hist1h2bk;Hist3h2bb;Hist1h2bc;Hist2h2bb;Hist2h2be;Hist1h2bh;Hist1h2bb;Hist1h2bm;Hist1h2bf	Histone H2B;Histone H2B type 3-A;Histone H2B type 1-P;Histone H2B type 1-K;Histone H2B type 3-B;Histone H2B type 1-C/E/G;Histone H2B type 2-B;Histone H2B type 2-E;Histone H2B type 1-H;Histone H2B type 1-B;Histone H2B type 1-M;Histone H2B type 1-F/J/L	yes	no	0	0	2	0			By MS/MS	1	0	1			1	103.44	103.47	3	0.094929	157794	S14336_132_Sossin_Tails_3_230212	111.64	51.434	0.073043	0.11291	NaN	1	1	Median	NaN	NaN	NaN	0	0	Median	NaN	NaN	NaN	0	0	Median
LEQAALPAEESR	0	Unmodified	1312.66	0.662294	215	A2ARI1;A2ARI0;Q8C0L0	Tmx4	Thioredoxin-related transmembrane protein 4	yes	no	0	0	0	0	By matching		By MS/MS	1	0	2	1		1	40.098	40.504	2	0.00027407	65238	S14336_132_Sossin_Tails_3_230212	147.62	96.095	0.56831	1.3069	26.995	2	0	Median	0.47204	1.0798	NaN	1	0	Median	NaN	NaN	NaN	0	0	Median
GVVPLAGTNGETTTQGLDGLSER	0	Deamidation (NQ)	2272.12	0.118284	230	A6ZI44;P05064;D3Z510;A0A0U1RPN8;D3YWI1;D3YV98;A0A0U1RPT5;Q9CPQ9;A6ZI46	Aldoa;Aldoart1	Fructose-bisphosphate aldolase;Fructose-bisphosphate aldolase A	yes	no	0	1	0	0	By MS/MS	By MS/MS	By MS/MS	1	0	4	1	1	2	91.915	91.938	3	3.1683e-06	143711	S14336_132_Sossin_Tails_3_230212	131.56	90.213	0.069464	0.11321	13.749	2	2	Median	0.069914	0.12476	NaN	1	1	Median	NaN	NaN	NaN	0	0	Median
SESPYEDFLSADSKVLGR	1	Unmodified	1998.95	0.95345	442	P14873	Map1b	Microtubule-associated protein 1B;MAP1B heavy chain;MAP1 light chain LC1	yes	yes	0	0	0	0	By MS/MS		By MS/MS	1	0	2	1		1	97.465	97.482	3	0.0043859	148102	S14334_130_Sossin_Tails_1_230212	115.87	43.284	0.59104	1.3068	14.902	2	1	Median	0.51456	1.1761	NaN	1	0	Median	NaN	NaN	NaN	0	0	Median
MESPIPILPLPTPDAETEKLIR	1	Unmodified	2459.33	0.334548	150	A0A338P6R8;A0A338P769;B7ZNM7;Q9Z2Q6	Sep5	Septin-5	yes	no	0	0	0	0	By matching	By MS/MS	By MS/MS	1	0	3	1	1	1	121.06	121.18	3	0.041265	181141	S14336_132_Sossin_Tails_3_230212	86.539	50.705	0.81252	1.2979	31.509	3	0	Median	0.81252	1.2979	NaN	1	0	Median	1.0389	1.3374	NaN	1	0	Median
ALAAGGYDVEKNNSR	1	Unmodified	1563.76	0.764133	471	P43276	Hist1h1b	Histone H1.5	yes	yes	0	0	0	0	By matching		By MS/MS	1	0	2	1		1	30.74	31.195	3	0.023355	50218	S14336_132_Sossin_Tails_3_230212	99.834	56.43	0.47661	1.2817	9.6856	2	0	Median	0.56718	1.3726	NaN	1	0	Median	NaN	NaN	NaN	0	0	Median
EAQATVDIKDSNGMR	1	Oxidation (M)	1649.77	0.767898	12	A0A0A0MQF9;F6R2B3;Q8VHK1	Caskin2	Caskin-2	yes	no	0	0	1	0	By MS/MS		By MS/MS	1	0	2	1		1	85.71	85.71	2	4.7339e-05	134037	S14336_132_Sossin_Tails_3_230212	152.04	34.008	0.04859	0.11794	NaN	1	0	Median	0.04859	0.11794	NaN	1	0	Median	NaN	NaN	NaN	0	0	Median
NMTNYEVKANEQAR	1	2 Deamidation (NQ)	1668.74	0.741349	719	Q921I6	Sh3bp4	SH3 domain-binding protein 4	yes	yes	0	2	0	0		By MS/MS	By MS/MS	1	0	2		1	1	63.36	63.636	2	1.3119e-10	100474	S14335_131_Sossin_Tails_2_230212	188.99	49.553	0.053533	0.11817	31.129	2	2	Median	NaN	NaN	NaN	0	0	Median	0.056047	0.094822	NaN	1	1	Median
SIVVSPILIPENQR	0	Unmodified	1563.9	0.898442	812	Q9WTR5	Cdh13	Cadherin-13	yes	yes	0	0	0	0	By MS/MS	By MS/MS	By MS/MS	1	0	7	2	2	3	97.476	97.584	2;3	3.5402e-262	150377	S14336_132_Sossin_Tails_3_230212	254.53	194.13	0.74259	1.2748	31.789	7	0	Median	0.52123	1.2217	2.5654	2	0	Median	0.7543	1.2882	1.4714	2	0	Median
INNMHLDIENEVNNEMANR	0	Unmodified	2269.02	0.0215634	668	Q8BHZ0	Fam49a	Protein FAM49A	yes	yes	0	0	0	0			By MS/MS	1	0	1			1	79.607	79.739	3	0.031693	125327	S14336_132_Sossin_Tails_3_230212	114.21	56.462	0.83305	1.2668	NaN	1	1	Median	NaN	NaN	NaN	0	0	Median	NaN	NaN	NaN	0	0	Median
SNPVHEIQSLDEVTNLDR	0	Unmodified	2065.01	0.00761116	769	Q9D1Q6	Erp44	Endoplasmic reticulum resident protein 44	yes	yes	0	0	0	0			By MS/MS	1	0	1			1	80.982	81.016	3	0.037102	127638	S14336_132_Sossin_Tails_3_230212	128.74	68.426	0.82254	1.2641	NaN	1	1	Median	NaN	NaN	NaN	0	0	Median	NaN	NaN	NaN	0	0	Median
ETTSSIPEAGEGQIR	0	Unmodified	1573.76	0.758379	126	A0A1Y7VM99;A0A1Y7VLA3;A0A1Y7VK19;Q9DCB8	Isca2	Iron-sulfur cluster assembly 2 homolog, mitochondrial	yes	no	0	0	0	0	By MS/MS	By MS/MS		1	0	2	1	1		44.609	44.623	2	2.065e-18	72161	S14334_130_Sossin_Tails_1_230212	160.15	36.349	0.73853	1.2612	7.7354	2	0	Median	0.59952	1.1941	NaN	1	0	Median	0.90976	1.3321	NaN	1	0	Median
EDIDLPETFDAR	0	Unmodified	1419.65	0.651789	432	P10605	Ctsb	Cathepsin B;Cathepsin B light chain;Cathepsin B heavy chain	yes	yes	0	0	0	0			By MS/MS	1	0	1			1	86.298	86.333	2	0.094564	135029	S14336_132_Sossin_Tails_3_230212	106.29	37.505	0.84899	1.2577	NaN	1	0	Median	NaN	NaN	NaN	0	0	Median	NaN	NaN	NaN	0	0	Median
KLLEGEEER	1	Unmodified	1101.57	0.566603	441;74;479	P14733;P48678-3;A0A0R4J0Q5;P21619;P21619-2;P48678-2;P48678	Lmnb1;Lmna;Lmnb2	Lamin-B1;Prelamin-A/C;Lamin-A/C;Lamin-B2	no	no	0	0	0	0		By matching	By MS/MS	1	0	2		1	1	12.814	13.139	3	0.032042	19609	S14336_132_Sossin_Tails_3_230212	132.25	25.044	0.58216	1.2458	53.978	2	0	Median	NaN	NaN	NaN	0	0	Median	1.1088	1.8247	NaN	1	0	Median
AILVDLEPGTMDSVR	0	Oxidation (M)	1630.82	0.823622	792;749;644	Q9CWF2;P99024;Q9ERD7;A0A1D5RM76;Q7TMM9	Tubb2b;Tubb5;Tubb3;Tubb2a	Tubulin beta-2B chain;Tubulin beta-5 chain;Tubulin beta-3 chain;Tubulin beta-2A chain	no	no	0	0	1	0	By MS/MS	By MS/MS	By MS/MS	1	0	15	3	6	6	92.379	92.461	2;3	3.4084e-16	146458	S14336_132_Sossin_Tails_3_230212	194.17	81.808	0.06307	0.12348	83.347	12	12	Median	0.095048	0.19206	69.707	3	3	Median	0.10246	0.15265	95.084	3	3	Median
TNPEESWQVYSSAQDSEGR	0	Unmodified	2168.92	0.924669	227	A3KGE4;G3X9Q7;Q8R357;O88998-4;O88998-2;O88998-3;O88998	Olfm1	Noelin	yes	no	0	0	0	0	By MS/MS	By MS/MS	By MS/MS	1	0	4	1	1	2	72.81	73.039	2;3	1.4524e-16	114591	S14334_130_Sossin_Tails_1_230212	161.66	113.14	0.8406	1.244	NaN	1	0	Median	NaN	NaN	NaN	0	0	Median	NaN	NaN	NaN	0	0	Median
TDLGSSSSGDTR	0	Unmodified	1181.52	0.516024	586	Q3UNH4	Gprin1	G protein-regulated inducer of neurite outgrowth 1	yes	yes	0	0	0	0			By MS/MS	1	0	1			1	12.735	13.232	2	0.097253	19803	S14336_132_Sossin_Tails_3_230212	150.15	95.376	0.59149	1.2436	NaN	1	1	Median	NaN	NaN	NaN	0	0	Median	NaN	NaN	NaN	0	0	Median
LQTAPVPMPDLKNVR	1	Unmodified	1677.92	0.923611	236	B1AQW2;P10637-4;P10637-3;P10637-5;P10637-2;A0A0A0MQC7;A2A5Y6;P10637-6;P10637	Mapt	Microtubule-associated protein;Microtubule-associated protein tau	yes	no	0	0	0	0	By matching	By matching	By MS/MS	1	0	3	1	1	1	75.535	75.62	3	0.039417	119658	S14336_132_Sossin_Tails_3_230212	99.927	86.181	0.41187	1.2411	12.066	3	0	Plateau	0.40921	0.99654	NaN	1	0	Median	0.61382	1.0195	NaN	1	0	Median
GDGEDEATAVMGAR	0	Unmodified	1377.58	0.583058	695	Q8K0T0	Rtn1	Reticulon-1	yes	yes	0	0	0	0			By MS/MS	1	0	1			1	46.871	47.585	2	0.0371	76251	S14336_132_Sossin_Tails_3_230212	106.67	57.669	0.65381	1.2369	NaN	1	0	Median	NaN	NaN	NaN	0	0	Median	NaN	NaN	NaN	0	0	Median
SGTAHEYSSCPDDAIFQSLAR	0	Unmodified	2311.02	0.0175239	551	Q00493	Cpe	Carboxypeptidase E	yes	yes	0	0	0	0			By MS/MS	1	0	1			1	79.549	79.681	3	2.7984e-07	125590	S14336_132_Sossin_Tails_3_230212	119.37	83.726	0.62217	1.229	NaN	1	0	Median	NaN	NaN	NaN	0	0	Median	NaN	NaN	NaN	0	0	Median
EKLQEEMLQR	1	Unmodified	1302.66	0.660186	447	P20152;A0A0A6YWC8	Vim	Vimentin	yes	no	0	0	0	0		By MS/MS	By MS/MS	1	0	2		1	1	34.755	35.273	3	0.041669	56671	S14336_132_Sossin_Tails_3_230212	164.33	61.252	0.56022	1.2207	27.504	2	0	Median	NaN	NaN	NaN	0	0	Median	0.58502	1.0049	NaN	1	0	Median
QEWESAGQQAPHPR	0	Unmodified	1619.74	0.744067	624	Q62418-3;Q62418-2;Q62418	Dbnl	Drebrin-like protein	yes	no	0	0	0	0		By MS/MS	By MS/MS	1	0	2		1	1	27.616	28.184	3	0.033648	45106	S14335_131_Sossin_Tails_2_230212	139.64	82.41	0.7048	1.2131	79.576	2	2	Median	NaN	NaN	NaN	0	0	Median	0.46507	0.69106	NaN	1	1	Median
DNIQGITKPAIR	1	Unmodified	1324.75	0.746298	523	P62806	Hist1h4a	Histone H4	yes	yes	0	0	0	0	By MS/MS	By matching	By matching	1	0	3	1	1	1	45.348	45.628	2	0.029967	73396	S14334_130_Sossin_Tails_1_230212	114.71	65.914	0.56872	1.2121	12.886	3	0	Median	0.56872	1.3069	NaN	1	0	Median	0.7407	1.2121	NaN	1	0	Median
ELKQLYLER	1	Unmodified	1190.67	0.665923	505	P61161	Actr2	Actin-related protein 2	yes	yes	0	0	0	0	By MS/MS	By matching	By matching	1	0	3	1	1	1	47.505	47.752	3	0.031075	76881	S14334_130_Sossin_Tails_1_230212	131.62	28.07	0.62888	1.2093	18.024	3	0	Plateau	0.48224	0.88155	NaN	1	0	Median	0.64729	0.90087	NaN	1	0	Median
MSSTFIGNSTAIQELFKR	1	Unmodified	2029.03	0.0302609	792	Q9ERD7	Tubb3	Tubulin beta-3 chain	yes	yes	0	0	0	0	By MS/MS	By matching		1	0	2	1	1		105.85	106.02	3	0.049073	159682	S14334_130_Sossin_Tails_1_230212	98.062	7.6767	0.68237	1.2031	0.54971	2	0	Median	0.61546	1.2077	NaN	1	0	Median	0.75655	1.1984	NaN	1	0	Median
FYEQMNGPVTSGSR	0	Unmodified	1571.7	0.703841	76	D3YUQ9;E9QN08;Q80T06;A0A0R4J1E2;P57776;P57776-3;D3Z7N2;D3YZT9;A0A0R4J1L2;Q91VK2;F6ZFU0;P57776-2;D3YY68	Eef1d	Elongation factor 1-delta	yes	no	0	0	0	0	By MS/MS			1	0	1	1			47.988	47.988	2	0.071301	77236	S14334_130_Sossin_Tails_1_230212	122.33	61.928	0.72753	1.2017	NaN	1	1	Median	0.72753	1.2017	NaN	1	1	Median	NaN	NaN	NaN	0	0	Median
VTGAPVPAVSEPQDGDDFQSR	0	Unmodified	2171.01	0.0130905	723	Q924T2	Mrps2	28S ribosomal protein S2, mitochondrial	yes	yes	0	0	0	0		By MS/MS	By MS/MS	1	0	2		1	1	70.994	71.022	2;3	0.00031967	113126	S14336_132_Sossin_Tails_3_230212	139.58	73.315	0.73135	1.1982	NaN	1	0	Median	NaN	NaN	NaN	0	0	Median	0.73135	1.1982	NaN	1	0	Median
NLLSVAYKNVIGAR	1	Unmodified	1516.87	0.872562	514	P62259;D6REF3;F6WA09	Ywhae	14-3-3 protein epsilon	yes	no	0	0	0	0	By matching	By matching	By MS/MS	1	0	3	1	1	1	86.487	86.541	3	0.057163	135606	S14336_132_Sossin_Tails_3_230212	97.957	48.337	0.62832	1.1975	25.275	3	0	Median	0.62832	1.2896	NaN	1	0	Median	0.7253	1.1975	NaN	1	0	Median
QLFHPEQLITGKEDAANNYAR	1	Unmodified	2414.2	0.197872	422	P68369;P05213;P68373;A0A0A0MQA5;P68368;P05214;Q9JJZ2;A0A2R8VHF3;A0A087WRB4;A0A087WQS4	Tuba1a;Tuba1b;Tuba1c;Tuba4a;Tuba3a;Tuba8	Tubulin alpha-1A chain;Tubulin alpha-1B chain;Tubulin alpha-1C chain;Tubulin alpha-4A chain;Tubulin alpha-3 chain;Tubulin alpha-8 chain	yes	no	0	0	0	0	By MS/MS	By matching	By MS/MS	1	0	4	1	1	2	72.887	73.009	3;4	1.0519e-78	116502	S14336_132_Sossin_Tails_3_230212	193.42	147.26	0.46714	1.1935	11.935	4	0	Median	0.51386	1.2308	NaN	1	0	Median	0.60291	0.97094	NaN	1	0	Median
VLLESEQFLTELTR	0	Unmodified	1676.9	0.898502	220	A2AUM6;P16254	Srp14	Signal recognition particle 14 kDa protein;Signal recognition particle 14 kDa protein, N-terminally processed	yes	no	0	0	0	0	By MS/MS	By MS/MS	By MS/MS	1	0	3	1	1	1	115.92	116.04	2	0.023954	172180	S14335_131_Sossin_Tails_2_230212	122.51	72.227	0.81877	1.1926	8.8542	3	0	Median	0.53674	1.0451	NaN	1	0	Median	0.89685	1.1926	NaN	1	0	Median
GMYDGPVFDLTTTPKGGTPAGSTR	1	Unmodified	2425.16	0.158375	617	Q62188;Q3TT92;E9PWE8	Dpysl3	Dihydropyrimidinase-related protein 3	yes	no	0	0	0	0	By MS/MS	By MS/MS	By MS/MS	1	0	3	1	1	1	84.76	84.814	3	1.8391e-51	132581	S14336_132_Sossin_Tails_3_230212	145.88	130.67	0.57947	1.1785	11.936	3	0	Median	0.57947	1.1785	NaN	1	0	Median	0.67185	1.1352	NaN	1	0	Median
GIEQAVQSHAVAEEEAR	0	Unmodified	1822.88	0.880954	682	Q8CAQ8-2;Q8CAQ8;Q8CAQ8-5;A0A0U1RQ14;E9Q800;Q8CAQ8-3	Immt	MICOS complex subunit Mic60	yes	no	0	0	0	0			By MS/MS	1	0	1			1	42.873	43.685	3	0.071631	70375	S14336_132_Sossin_Tails_3_230212	113.33	51.921	0.5663	1.1743	NaN	1	1	Median	NaN	NaN	NaN	0	0	Median	NaN	NaN	NaN	0	0	Median
GTAAAAAAAGEGAR	0	Unmodified	1143.56	0.563249	664	Q8BHK1	Nipa1	Magnesium transporter NIPA1	yes	yes	0	0	0	0	By MS/MS		By MS/MS	1	0	2	1		1	13.873	14.134	2	0.00046896	21208	S14336_132_Sossin_Tails_3_230212	137.4	78.416	0.528	1.1719	28.314	2	0	Median	0.4205	0.9593	NaN	1	0	Median	NaN	NaN	NaN	0	0	Median
HESGASIKIDEPLEGSEDR	1	Unmodified	2067.97	0.970891	243	B2M1R6;P61979-3;P61979;P61979-2;H3BLL4	Hnrnpk	Heterogeneous nuclear ribonucleoprotein K	yes	no	0	0	0	0	By MS/MS	By matching	By matching	1	0	3	1	1	1	44.205	44.485	3	0.021281	71874	S14334_130_Sossin_Tails_1_230212	101.05	55.515	0.4299	1.16	11.795	3	0	Median	0.4299	0.95094	NaN	1	0	Median	0.67251	1.1725	NaN	1	0	Median
SQQSASGAPVLLR	0	Unmodified	1312.71	0.709913	782	Q9DCM0	Ethe1	Persulfide dioxygenase ETHE1, mitochondrial	yes	yes	0	0	0	0	By matching	By MS/MS	By matching	1	0	3	1	1	1	45.622	45.902	2	0.0036103	73711	S14335_131_Sossin_Tails_2_230212	139.31	70.461	0.68581	1.1589	43.707	3	0	Median	0.45215	1.0295	NaN	1	0	Median	0.68581	1.1589	NaN	1	0	Median
DNFTLIPEGTNGTEER	0	Deamidation (NQ)	1792.81	0.811537	395	O08553	Dpysl2	Dihydropyrimidinase-related protein 2	yes	yes	0	1	0	0	By MS/MS	By MS/MS	By MS/MS	1	0	6	2	2	2	89.688	89.776	2	7.4788e-05	139293	S14335_131_Sossin_Tails_2_230212	152.4	72.658	0.076824	0.13702	39.076	2	2	Median	NaN	NaN	NaN	0	0	Median	0.1136	0.18062	NaN	1	1	Median
KLFIGGLSFETTEESLR	1	Unmodified	1926.01	0.00984299	413	O88569-3;O88569-2;O88569	Hnrnpa2b1	Heterogeneous nuclear ribonucleoproteins A2/B1	yes	no	0	0	0	0	By MS/MS	By MS/MS		1	0	2	1	1		99.057	99.221	3	0.00011799	150970	S14334_130_Sossin_Tails_1_230212	147.75	66.625	0.61598	1.1587	14.583	2	1	Median	0.59599	1.2846	NaN	1	1	Median	0.63665	1.0452	NaN	1	0	Median
GAASPAQKGTSNATR	1	Unmodified	1415.71	0.711704	236	B1AQW2;P10637-4;P10637-3;P10637-5;P10637-2;A0A0A0MQC7;A2A5Y6;P10637-6;P10637;B1AQW5	Mapt	Microtubule-associated protein;Microtubule-associated protein tau	yes	no	0	0	0	0			By MS/MS	1	0	1			1	9.8649	10.094	3	0.096625	15319	S14336_132_Sossin_Tails_3_230212	84.468	41.625	0.38207	1.1514	NaN	1	0	Median	NaN	NaN	NaN	0	0	Median	NaN	NaN	NaN	0	0	Median
NEAELCSALANLQTSR	0	3 Deamidation (NQ)	1778.8	0.799258	367	F8WIU7;Q3U3W5	Prmt10;Prmt9	Putative protein arginine N-methyltransferase 9	yes	no	0	3	0	0	By MS/MS		By MS/MS	1	0	2	1		1	89.984	90.001	2	0.068755	138337	S14334_130_Sossin_Tails_1_230212	113.61	18.515	0.066239	0.13895	15.863	2	2	Median	0.070446	0.15545	NaN	1	1	Median	NaN	NaN	NaN	0	0	Median
NASSLSEAEQLQR	0	2 Deamidation (NQ)	1433.66	0.663416	226	A2CG49-7;D3Z560;B1B1A7;F6QYT9;A2CG49-10;A2CG49-5;A2CG49-9;A2CG49-8;A2CG49-2;A2CG49	Kalrn	Kalirin	yes	no	0	2	0	0			By MS/MS	1	0	1			1	35.872	36.781	2	0.132	58582	S14336_132_Sossin_Tails_3_230212	112.71	14.667	0.058557	0.13956	NaN	1	1	Median	NaN	NaN	NaN	0	0	Median	NaN	NaN	NaN	0	0	Median
HYFQNTQGLIFVVDSNDR	0	Unmodified	2152.03	0.0337663	331	E9Q798;P84084;P61750;Q8BSL7;P84078;P61205	Arf4;Arf5;Arf2;Arf1;Arf3	ADP-ribosylation factor 5;ADP-ribosylation factor 4;ADP-ribosylation factor 2;ADP-ribosylation factor 1;ADP-ribosylation factor 3	yes	no	0	0	0	0		By MS/MS		1	0	1		1		91.748	92.076	3	0.059651	140558	S14335_131_Sossin_Tails_2_230212	110.56	56.582	0.71197	1.1445	NaN	1	1	Median	NaN	NaN	NaN	0	0	Median	0.71197	1.1445	NaN	1	1	Median
VFDKDGNGYISAAELR	1	Unmodified	1753.86	0.863513	159	A0A3Q4EHJ0;P0DP28;P0DP27;P0DP26			yes	no	0	0	0	0	By matching	By matching	By MS/MS	1	0	3	1	1	1	66.061	66.179	3	0.10741	105267	S14336_132_Sossin_Tails_3_230212	81.01	54.005	0.52236	1.1397	22.141	3	0	Median	0.476	1.1397	NaN	1	0	Median	0.59959	1.0304	NaN	1	0	Median
SSGPYGGGGQYFAKPR	1	Unmodified	1627.77	0.774304	480	Q5EBP8;P49312	Hnrnpa1	Heterogeneous nuclear ribonucleoprotein A1;Heterogeneous nuclear ribonucleoprotein A1, N-terminally processed	yes	no	0	0	0	0	By MS/MS	By matching	By MS/MS	1	0	4	1	1	2	40.386	40.824	2;3	2.3292e-21	66432	S14336_132_Sossin_Tails_3_230212	150.9	104.75	0.5059	1.1315	8.2328	3	0	Median	0.5059	1.233	NaN	1	0	Median	0.66054	1.1315	NaN	1	0	Median
AIAKGVGIISEGNETVEDIAAR	1	Unmodified	2212.17	0.169925	44;708	A0A0G2JGX4;Q8VCE0;Q6PIC6;D3YYN7;Q6PIE5;Q8VDN2	Atp1a3;Atp1a2;Atp1a1	Sodium/potassium-transporting ATPase subunit alpha-3;Sodium/potassium-transporting ATPase subunit alpha-2;Sodium/potassium-transporting ATPase subunit alpha-1	no	no	0	0	0	0			By MS/MS	1	0	1			1	81.836	81.87	3	0.023727	128741	S14336_132_Sossin_Tails_3_230212	96.455	58.038	0.78392	1.1304	NaN	1	0	Median	NaN	NaN	NaN	0	0	Median	NaN	NaN	NaN	0	0	Median
QQAAYYAQTSPQGMPQHPPAPQGQ	0	Unmodified	2580.18	0.18157	30	A0A0G2JE55;Q3TUE1;A0A0G2JGW9	Fubp1		yes	no	0	0	0	0		By MS/MS	By MS/MS	1	0	2		1	1	62.616	62.892	3	0.00033237	100425	S14336_132_Sossin_Tails_3_230212	72.864	31.335	0.77855	1.1233	55.518	2	2	Median	NaN	NaN	NaN	0	0	Median	1.1403	1.6633	NaN	1	1	Median
LPTNPEESWQVYSSAQDSEGR	0	Unmodified	2379.06	0.0614972	227	A3KGE4;G3X9Q7;Q8R357;O88998-4;O88998-2;O88998-3;O88998	Olfm1	Noelin	yes	no	0	0	0	0	By MS/MS			1	0	1	1			87.12	87.12	3	0.00087538	134346	S14334_130_Sossin_Tails_1_230212	105.46	27.957	0.5991	1.1215	NaN	1	0	Median	0.5991	1.1215	NaN	1	0	Median	NaN	NaN	NaN	0	0	Median
FWNQPPAEVNLSPITIPGLPVR	0	Unmodified	2444.32	0.321615	2	A0A087WP80	Lsamp		yes	yes	0	0	0	0		By MS/MS	By MS/MS	1	0	2		1	1	125.21	125.34	3	3.8801e-40	184388	S14335_131_Sossin_Tails_2_230212	145.88	128.95	0.73785	1.1096	18.285	2	0	Median	NaN	NaN	NaN	0	0	Median	0.6502	0.97505	NaN	1	0	Median
TSSYSALSEPSR	0	Unmodified	1283.6	0.599359	192	A2A845;Q9DCS3	Mecr	Trans-2-enoyl-CoA reductase, mitochondrial	yes	no	0	0	0	0	By MS/MS	By MS/MS	By MS/MS	1	0	3	1	1	1	34.416	34.761	2	2.3693e-34	55578	S14336_132_Sossin_Tails_3_230212	194.12	103.03	0.64203	1.1066	19.777	3	0	Median	0.50465	1.0486	NaN	1	0	Median	0.68658	1.1066	NaN	1	0	Median
DWVIPPINVPENSR	0	Unmodified	1634.84	0.841655	467	Q80ZV4;P39038	Cdh4	Cadherin-4	yes	no	0	0	0	0			By MS/MS	1	0	1			1	113.59	113.73	2	0.046686	171011	S14336_132_Sossin_Tails_3_230212	100.69	73.715	0.76052	1.1022	NaN	1	0	Median	NaN	NaN	NaN	0	0	Median	NaN	NaN	NaN	0	0	Median
NPEPQDQGELFQGVDPR	0	Unmodified	1924.89	0.891519	566	Q0VGU4;A0A087WQ93	Vgf		yes	no	0	0	0	0			By MS/MS	1	0	1			1	75.232	75.461	2	0.042856	119120	S14336_132_Sossin_Tails_3_230212	103.14	81.081	0.76096	1.1019	NaN	1	0	Median	NaN	NaN	NaN	0	0	Median	NaN	NaN	NaN	0	0	Median
QSGFSLSGTQVDEGVR	0	Unmodified	1665.8	0.795827	617	Q62188;Q3TT92;E9PWE8	Dpysl3	Dihydropyrimidinase-related protein 3	yes	no	0	0	0	0			By MS/MS	1	0	1			1	66.291	66.617	2	0.1158	106520	S14336_132_Sossin_Tails_3_230212	130.47	43.557	0.73182	1.1017	NaN	1	1	Median	NaN	NaN	NaN	0	0	Median	NaN	NaN	NaN	0	0	Median
VNTDLGELLNGR	0	Unmodified	1299.68	0.678279	626	Q66JY2-4;Q66JY2	Ino80d	INO80 complex subunit D	yes	no	0	0	0	0	By MS/MS			1	0	1	1			60.587	60.587	2	0.024482	96235	S14334_130_Sossin_Tails_1_230212	123.11	31.475	0.44716	1.0943	NaN	1	0	Median	0.44716	1.0943	NaN	1	0	Median	NaN	NaN	NaN	0	0	Median
SEVPGAAAEGPGGSGVGLGDR	0	Unmodified	1838.88	0.875869	786	Q9EP72	Emc7	ER membrane protein complex subunit 7	yes	yes	0	0	0	0	By MS/MS	By MS/MS	By MS/MS	1	0	5	2	1	2	57.925	58.198	2;3	9.5191e-78	93199	S14336_132_Sossin_Tails_3_230212	188.63	118.54	0.61294	1.0872	27.729	5	0	Median	0.49233	1.0152	9.6844	2	0	Median	0.61294	0.9732	NaN	1	0	Median
NDVITVQTPAFAESVTEGDVR	0	Unmodified	2247.1	0.101905	770	Q9D2G2	Dlst	Dihydrolipoyllysine-residue succinyltransferase component of 2-oxoglutarate dehydrogenase complex, mitochondrial	yes	yes	0	0	0	0	By MS/MS	By MS/MS	By MS/MS	1	0	6	2	2	2	100.9	101.02	2;3	3.7065e-54	154601	S14336_132_Sossin_Tails_3_230212	200.97	133.72	0.62234	1.0839	29.236	6	2	Median	0.56156	1.0111	27.916	2	1	Median	0.70009	1.008	32.488	2	1	Median
TVVSGLVQFVPKEELQDR	1	Unmodified	2043.1	0.100055	190	A2A7S7;Q91WQ3	Yars	Tyrosine--tRNA ligase;Tyrosine--tRNA ligase, cytoplasmic;Tyrosine--tRNA ligase, cytoplasmic, N-terminally processed	yes	no	0	0	0	0			By MS/MS	1	0	1			1	92.083	92.118	3	0.012908	143031	S14336_132_Sossin_Tails_3_230212	112.67	25.22	0.78071	1.0762	NaN	1	0	Median	NaN	NaN	NaN	0	0	Median	NaN	NaN	NaN	0	0	Median
SAADNDEGTNGQVR	0	3 Deamidation (NQ)	1435.57	0.56991	569	Q2PZL6	Fat4	Protocadherin Fat 4	yes	yes	0	3	0	0		By MS/MS		1	0	1		1		21.402	21.629	2	0.039942	33296	S14335_131_Sossin_Tails_2_230212	142.83	47.325	0.094142	0.15845	NaN	1	1	Median	NaN	NaN	NaN	0	0	Median	0.094142	0.15845	NaN	1	1	Median
ELTGLKALYETELADAR	1	Unmodified	1891.99	0.989108	441	P14733	Lmnb1	Lamin-B1	yes	yes	0	0	0	0			By MS/MS	1	0	1			1	97.742	97.776	3	0.051903	150324	S14336_132_Sossin_Tails_3_230212	90.259	32.455	0.74209	1.068	NaN	1	0	Median	NaN	NaN	NaN	0	0	Median	NaN	NaN	NaN	0	0	Median
VGGGGSGGGLLENANPLIYER	0	Unmodified	2029.02	0.0228673	104	A0A1D5RMI0;F8WHV1;Q9D187	Fam96b	Mitotic spindle-associated MMXD complex subunit MIP18	yes	no	0	0	0	0	By matching	By MS/MS	By MS/MS	1	0	5	1	2	2	95.547	95.692	2;3	5.3295e-55	147484	S14336_132_Sossin_Tails_3_230212	171.56	107.01	0.7954	1.0558	22.604	5	0	Median	0.40007	0.81322	NaN	1	0	Median	0.9295	1.2297	21.559	2	0	Median
GASKEILSEVER	1	Unmodified	1316.69	0.693594	319	E9Q133;Q3U0I3;P80318;F6Q609	Cct3	T-complex protein 1 subunit gamma	yes	no	0	0	0	0			By MS/MS	1	0	1			1	38.836	39.648	3	0.10702	64037	S14336_132_Sossin_Tails_3_230212	101.72	41.028	0.39145	1.0471	NaN	1	0	Median	NaN	NaN	NaN	0	0	Median	NaN	NaN	NaN	0	0	Median
SVELEEALPPTSADGTAR	0	Unmodified	1841.9	0.900686	653	Q80ZM5	H1fx		yes	yes	0	0	0	0			By MS/MS	1	0	1			1	74.351	74.579	2	0.00097919	117947	S14336_132_Sossin_Tails_3_230212	140.08	72.012	0.71783	1.046	NaN	1	1	Median	NaN	NaN	NaN	0	0	Median	NaN	NaN	NaN	0	0	Median
GIVNGAAPELPVPTGGPMAGAR	0	Oxidation (M)	2047.05	0.0520589	524	P62814	Atp6v1b2	V-type proton ATPase subunit B, brain isoform	yes	yes	0	0	1	0			By MS/MS	1	0	1			1	85.861	85.895	3	0.13026	134329	S14336_132_Sossin_Tails_3_230212	76.678	33.417	0.1159	0.16297	NaN	1	1	Median	NaN	NaN	NaN	0	0	Median	NaN	NaN	NaN	0	0	Median
VDFPWAAVDNMLVR	0	Unmodified	1631.81	0.812998	173	H3BKU7;D3Z4T6;A0A4W9;Q80Z24	Negr1	Neuronal growth regulator 1	yes	no	0	0	0	0	By MS/MS	By MS/MS	By MS/MS	1	0	6	2	2	2	126.07	126.16	2;3	0.00074241	187755	S14336_132_Sossin_Tails_3_230212	127.83	81.012	0.68115	1.0372	15.472	6	0	Median	0.43349	0.95411	4.4127	2	0	Median	0.68115	1.0372	2.1075	2	0	Median
NSEMDNILANLR	0	2 Deamidation (NQ)	1390.64	0.639844	675	Q8BMS1	Hadha	Trifunctional enzyme subunit alpha, mitochondrial;Long-chain enoyl-CoA hydratase;Long chain 3-hydroxyacyl-CoA dehydrogenase	yes	yes	0	2	0	0		By MS/MS		1	0	1		1		87.303	87.431	2	0.00040821	134792	S14335_131_Sossin_Tails_2_230212	145.9	61.087	0.112	0.16404	NaN	1	0	Median	NaN	NaN	NaN	0	0	Median	0.112	0.16404	NaN	1	0	Median
GFIGPGIDVPAPDMSTGER	0	Unmodified	1914.91	0.914562	452	P26443	Glud1	Glutamate dehydrogenase 1, mitochondrial	yes	yes	0	0	0	0	By MS/MS	By MS/MS	By MS/MS	1	0	3	1	1	1	102.93	103.05	2	3.4464e-06	155147	S14335_131_Sossin_Tails_2_230212	155.66	100.35	0.75109	1.0355	NaN	1	1	Median	NaN	NaN	NaN	0	0	Median	NaN	NaN	NaN	0	0	Median
GAEEMETVIPVDVMR	0	Unmodified	1674.8	0.795693	191	A2A817;A2A816;A2A815;A2A813;Q99LX0	Park7	Protein deglycase DJ-1	yes	no	0	0	0	0	By MS/MS			1	0	1	1			100.28	100.28	2	0.039287	152297	S14334_130_Sossin_Tails_1_230212	137.16	53.849	0.63188	1.035	NaN	1	1	Median	0.63188	1.035	NaN	1	1	Median	NaN	NaN	NaN	0	0	Median
VEKEEAGGGGGGGISEEEAAQYDR	1	Unmodified	2394.06	0.0571401	810	Q9R1T2-2;Q9R1T2	Sae1	SUMO-activating enzyme subunit 1;SUMO-activating enzyme subunit 1, N-terminally processed	yes	no	0	0	0	0	By MS/MS		By MS/MS	1	0	2	1		1	41.305	41.711	3	7.7245e-09	67959	S14336_132_Sossin_Tails_3_230212	131.26	91.081	0.54895	1.0327	NaN	1	1	Median	NaN	NaN	NaN	0	0	Median	NaN	NaN	NaN	0	0	Median
LQQTQAQVDEVVDIMR	0	Unmodified	1871.94	0.941111	232	B0QZN5;P63044	Vamp2	Vesicle-associated membrane protein 2	yes	no	0	0	0	0		By MS/MS	By MS/MS	1	0	3		2	1	93.797	94.027	2;3	2.2819e-16	143063	S14335_131_Sossin_Tails_2_230212	196.11	119.88	0.68075	1.0313	147.49	3	3	Median	NaN	NaN	NaN	0	0	Median	0.47236	0.8057	207.6	2	2	Median
DPAIYFKEQFLDGDAWTNR	1	Unmodified	2285.08	0.0752968	440	P14211	Calr	Calreticulin	yes	yes	0	0	0	0	By MS/MS	By MS/MS	By matching	1	0	4	2	1	1	120.27	120.36	2;3	0.006504	177866	S14335_131_Sossin_Tails_2_230212	111.77	77.374	0.41799	1.0312	23.019	4	1	Linear	0.37025	0.74407	33.774	2	1	Median	0.56158	0.94394	NaN	1	0	Median
KLAVNMVPFPR	1	Unmodified	1270.72	0.721998	792;749;644;537;772;721	Q9CWF2;P99024;CON__ENSEMBL:ENSBTAP00000025008;A2AQ07;Q9ERD7;P68372;Q9D6F9;Q7TMM9;Q922F4	Tubb2b;Tubb5;Tubb1;Tubb3;Tubb4b;Tubb4a;Tubb2a;Tubb6	Tubulin beta-2B chain;Tubulin beta-5 chain;Tubulin beta-1 chain;Tubulin beta-3 chain;Tubulin beta-4B chain;Tubulin beta-4A chain;Tubulin beta-2A chain;Tubulin beta-6 chain	no	no	0	0	0	0	By matching	By matching	By MS/MS	1	0	5	2	1	2	73.076	73.174	2;3	0.067922	116135	S14336_132_Sossin_Tails_3_230212	117.81	56.983	0.38855	1.0307	11.363	5	0	Median	0.3971	0.95978	10.083	2	0	Median	0.5379	0.91985	NaN	1	0	Median
TNEKVELQELNDR	1	Unmodified	1586.79	0.790014	447	P20152;A0A0A6YWC8;A2AKJ2;P31001	Vim;Des	Vimentin;Desmin	yes	no	0	0	0	0	By matching	By MS/MS	By MS/MS	1	0	3	1	1	1	40.917	41.23	3	0.003642	66956	S14336_132_Sossin_Tails_3_230212	118.76	50.082	0.371	1.0262	16.53	3	0	Median	0.35936	0.81992	NaN	1	0	Median	0.58862	1.0262	NaN	1	0	Median
YDDMAAAMKNVTELNEPLSNEER	1	Unmodified	2639.18	0.184331	509	P61982	Ywhag	14-3-3 protein gamma;14-3-3 protein gamma, N-terminally processed	yes	yes	0	0	0	0	By matching		By MS/MS	1	0	2	1		1	95.497	95.515	3	1.7666e-07	148000	S14336_132_Sossin_Tails_3_230212	117.02	85.949	0.43677	1.0249	10.414	2	0	Median	0.46604	0.95217	NaN	1	0	Median	NaN	NaN	NaN	0	0	Median
KMKDTDSEEEIR	2	Unmodified	1479.69	0.687523	159	A0A3Q4EHJ0;P0DP28;P0DP27;P0DP26;A0A1Y7VK66;Q9D6P8	Calml3	Calmodulin-like protein 3	yes	no	0	0	0	0	By MS/MS	By MS/MS	By MS/MS	1	0	9	2	3	4	10.446	10.633	2;3;4	6.7176e-251	16185	S14336_132_Sossin_Tails_3_230212	220.5	100.97	0.41795	1.0246	20.831	9	0	Median	0.39812	0.96298	9.6229	2	0	Median	0.50209	0.81094	7.8619	3	0	Plateau
INVYYNEATGNKYVPR	1	Unmodified	1899.95	0.947911	749	Q9CWF2	Tubb2b	Tubulin beta-2B chain	yes	yes	0	0	0	0	By MS/MS	By matching	By MS/MS	1	0	4	1	1	2	61.939	62.183	2;3	0.044731	98350	S14334_130_Sossin_Tails_1_230212	97.45	93.482	0.45333	1.0221	13.009	3	0	Median	0.45333	1.1095	NaN	1	0	Median	0.51731	0.85987	NaN	1	0	Median
TEQQVPLVLWSSDR	0	Unmodified	1656.85	0.847135	249	F6ZE56;F6X9J0;B7FAU3;B7FAU7;Q3TKX1;Q9R1Q9	Atp6ap1	V-type proton ATPase subunit S1	yes	no	0	0	0	0	By MS/MS		By MS/MS	1	0	2	1		1	98.027	98.044	2	0.0011776	150719	S14336_132_Sossin_Tails_3_230212	128.85	61.64	0.5718	1.0204	12.741	2	1	Median	0.52347	0.93252	NaN	1	1	Median	NaN	NaN	NaN	0	0	Median
MEDTEPFSAELLSAMMR	0	Oxidation (M)	1972.86	0.858035	287	D3Z2M7;P18872-2;P18872;F7BLT7	Gnao1	Guanine nucleotide-binding protein G(o) subunit alpha	yes	no	0	0	1	0		By MS/MS		1	0	2		2		124.03	124.15	2;3	6.1278e-05	182059	S14335_131_Sossin_Tails_2_230212	150.37	90.69	0.11904	0.17449	104.65	2	2	Median	NaN	NaN	NaN	0	0	Median	0.11904	0.17449	104.65	2	2	Median
MKPAMETAAEENTEQSQER	1	Unmodified	2178.95	0.952146	198	H3BIV8;A2AEG3;A2AEG6;P35803-7;P35803-6;P35803-4;P35803-8;P35803-2;P35803	Gpm6b	Neuronal membrane glycoprotein M6-b	yes	no	0	0	0	0			By MS/MS	1	0	1			1	31.15	32.059	3	0.03802	51227	S14336_132_Sossin_Tails_3_230212	119.37	66.499	0.68943	1.0188	NaN	1	1	Median	NaN	NaN	NaN	0	0	Median	NaN	NaN	NaN	0	0	Median
SLGGGTGSGMGTLLISKVR	1	Unmodified	1789.97	0.972018	792	Q9ERD7	Tubb3	Tubulin beta-3 chain	yes	yes	0	0	0	0	By MS/MS	By MS/MS	By MS/MS	1	0	3	1	1	1	79.271	79.324	3	3.5377e-05	125290	S14336_132_Sossin_Tails_3_230212	120.9	58.938	0.48181	1.0187	11.432	3	0	Median	0.48181	1.0187	NaN	1	0	Median	0.66523	1.1363	NaN	1	0	Median
LQEKLSPPYSSPQEFAQDVGR	1	Unmodified	2375.18	0.175739	621	Q62318	Trim28	Transcription intermediary factor 1-beta	yes	yes	0	0	0	0	By MS/MS	By MS/MS	By MS/MS	1	0	3	1	1	1	82.238	82.258	3	3.0708e-18	129918	S14336_132_Sossin_Tails_3_230212	132.83	73.566	0.724	1.0123	32.544	3	0	Median	0.9044	1.6852	NaN	1	0	Median	0.724	1.0123	NaN	1	0	Median
NTKGGDAPAAGEDA	1	Unmodified	1272.56	0.558223	108	A0A1L1SQA8;P62852	Rps25	40S ribosomal protein S25	yes	no	0	0	0	0	By MS/MS	By MS/MS	By matching	1	0	3	1	1	1	10.624	10.775	2	0.025736	15590	S14334_130_Sossin_Tails_1_230212	111.52	85.461	0.49056	1.0119	10.608	3	0	Median	0.49056	1.1704	NaN	1	0	Median	0.55958	0.95205	NaN	1	0	Median
TDDYLDQPCLETINR	0	Unmodified	1851.83	0.830892	482	P50396	Gdi1	Rab GDP dissociation inhibitor alpha	yes	yes	0	0	0	0			By MS/MS	1	0	2			2	83.326	83.36	2;3	1.2394e-51	131319	S14336_132_Sossin_Tails_3_230212	219.92	144.35	0.53327	1.0097	72.083	2	2	Median	NaN	NaN	NaN	0	0	Median	NaN	NaN	NaN	0	0	Median
NKSTESLQANVQR	1	Unmodified	1473.75	0.753569	478	P47963	Rpl13	60S ribosomal protein L13	yes	yes	0	0	0	0	By MS/MS	By matching	By MS/MS	1	0	3	1	1	1	15.763	16.044	3	0.062842	24976	S14334_130_Sossin_Tails_1_230212	104.41	56.803	0.34108	1.007	29.034	3	0	Median	0.32108	0.75284	NaN	1	0	Median	0.78561	1.3455	NaN	1	0	Median
GIYAYGFEKPSAIQQR	1	Unmodified	1826.93	0.931533	202	A2AFK7;Q91VC3;D6RJ60;D6RJ11;A0A0N4SVM5;A0A338P6X5;Q8BTU6;E9PV04;A0A0N4SVP8;P10630;P10630-2	Eif4a3;Eif4a2;Gm8994	Eukaryotic initiation factor 4A-III;Eukaryotic initiation factor 4A-III, N-terminally processed;Eukaryotic initiation factor 4A-II;Eukaryotic initiation factor 4A-II, N-terminally processed	no	no	0	0	0	0	By MS/MS	By matching	By MS/MS	1	0	3	1	1	1	66.573	66.69	3	0.038383	106546	S14336_132_Sossin_Tails_3_230212	105.19	55.893	0.54653	1.0032	19.804	3	0	Median	0.54653	1.2946	NaN	1	0	Median	0.58892	1.0032	NaN	1	0	Median
QGQDVAPPPNPVPQR	0	Unmodified	1598.82	0.816503	295	D3Z6G3	Mapre3		yes	yes	0	0	0	0	By MS/MS	By MS/MS	By MS/MS	1	0	3	1	1	1	44.684	44.964	2	0.0081311	72195	S14336_132_Sossin_Tails_3_230212	171.92	114.14	0.54259	0.98635	43.768	3	3	Median	0.54259	0.98635	NaN	1	1	Median	0.36533	0.50482	NaN	1	1	Median
GVLKVFLENVIR	1	Unmodified	1385.84	0.839471	523	P62806	Hist1h4a	Histone H4	yes	yes	0	0	0	0	By MS/MS	By MS/MS	By MS/MS	1	0	3	1	1	1	101.78	101.9	3	0.00076822	153796	S14335_131_Sossin_Tails_2_230212	144.7	84.859	0.6076	0.98424	25.6	3	0	Median	0.6076	0.98424	NaN	1	0	Median	0.90343	1.2089	NaN	1	0	Median
YLAEVATGEKR	1	Unmodified	1235.65	0.651001	509	P61982	Ywhag	14-3-3 protein gamma;14-3-3 protein gamma, N-terminally processed	yes	yes	0	0	0	0	By MS/MS	By matching	By MS/MS	1	0	3	1	1	1	22.752	23.131	3	0.074844	37465	S14334_130_Sossin_Tails_1_230212	113.44	35.347	0.48764	0.97955	11.73	3	0	Median	0.48764	1.1214	NaN	1	0	Median	0.52907	0.88773	NaN	1	0	Median
EQEVSDNELQELSTQGSR	0	Unmodified	2047.93	0.92942	312	E9Q9B8;E9Q2G2;E9PUU2;E9PXG5;E9Q8Y5;Q06890	Clu	Clusterin;Clusterin beta chain;Clusterin alpha chain	yes	no	0	0	0	0	By MS/MS	By MS/MS	By MS/MS	1	0	3	1	1	1	67.291	67.409	2	1.0096e-244	107517	S14336_132_Sossin_Tails_3_230212	244.56	140.38	0.68244	0.97821	38.496	3	1	Median	0.28772	0.52179	NaN	1	0	Median	0.72778	0.97821	NaN	1	1	Median
VAPEEHPVLLTEAPLNPKANR	1	Unmodified	2294.24	0.23828	502	P63260;P60710;E9Q5F4;G3UZ07;G3UYG0;E9Q606	Actg1;Actb	Actin, cytoplasmic 2;Actin, cytoplasmic 2, N-terminally processed;Actin, cytoplasmic 1;Actin, cytoplasmic 1, N-terminally processed	yes	no	0	0	0	0	By MS/MS	By MS/MS	By MS/MS	1	0	5	1	2	2	64.368	64.549	3;4	0.0072039	103128	S14336_132_Sossin_Tails_3_230212	94.188	54.531	0.44675	0.97313	148.08	5	1	Median	0.44675	1.0943	NaN	1	0	Median	0.60699	0.93779	5.2313	2	0	Median
EAPLNPKANR	1	Unmodified	1108.6	0.598906	502	P63260;P60710;E9Q5F4;G3UZ07;P63268;P68134;P68033;P62737;G3UYG0;E9Q606;A0A494B9T3;D3YZY0;A0A1D5RM20;D3Z2K3;E9Q2D1;A0A0U1RQ96	Actg1;Actb;Actg2;Acta1;Actc1;Acta2	Actin, cytoplasmic 2;Actin, cytoplasmic 2, N-terminally processed;Actin, cytoplasmic 1;Actin, cytoplasmic 1, N-terminally processed;Actin, gamma-enteric smooth muscle;Actin, alpha skeletal muscle;Actin, alpha cardiac muscle 1;Actin, aortic smooth muscle	yes	no	0	0	0	0	By matching	By matching	By MS/MS	1	0	3	1	1	1	11.734	11.951	3	0.093937	18021	S14336_132_Sossin_Tails_3_230212	131.62	74.7	0.31904	0.96419	29.255	3	0	Plateau	0.29612	0.71429	NaN	1	0	Median	0.31904	0.53836	NaN	1	0	Median
TVVAGSSEAAQKAVR	1	Unmodified	1472.79	0.794705	398	O08972;Q99LD8	Ddah2	N(G),N(G)-dimethylarginine dimethylaminohydrolase 2	yes	no	0	0	0	0	By matching	By matching	By MS/MS	1	0	3	1	1	1	21.417	21.763	3	0.034661	33868	S14336_132_Sossin_Tails_3_230212	106.76	58.155	0.56454	0.95745	21.973	3	0	Median	0.67824	1.3664	NaN	1	0	Median	0.56454	0.9147	NaN	1	0	Median
GLLSQGSPLSWEETQR	0	Unmodified	1786.88	0.884977	547	P97494	Gclc	Glutamate--cysteine ligase catalytic subunit	yes	yes	0	0	0	0	By MS/MS	By MS/MS	By MS/MS	1	0	6	2	2	2	90.39	90.477	2;3	4.0193e-180	140569	S14336_132_Sossin_Tails_3_230212	235.31	131.97	0.64103	0.95642	30.556	6	1	Median	0.44098	0.76978	37.057	2	1	Median	0.56423	0.75548	27	2	0	Median
SPPSVKQNSLDEDLIR	1	Unmodified	1796.93	0.926842	555	Q02053	Uba1	Ubiquitin-like modifier-activating enzyme 1	yes	yes	0	0	0	0	By MS/MS	By matching	By matching	1	0	3	1	1	1	57.884	58.132	3	5.761e-05	92706	S14334_130_Sossin_Tails_1_230212	122.96	34.397	0.41219	0.9564	6.3235	3	0	Plateau	0.41219	0.85261	NaN	1	0	Median	0.53294	0.86256	NaN	1	0	Median
SDAPPLTLDGIKDR	1	Unmodified	1496.78	0.783472	357	F6ZFT1;F8WJ64;Q9CR21	Ndufab1	Acyl carrier protein;Acyl carrier protein, mitochondrial	yes	no	0	0	0	0	By MS/MS	By MS/MS		1	0	2	1	1		64.537	64.551	3	0.044764	102434	S14334_130_Sossin_Tails_1_230212	101.39	61.015	0.46314	0.95028	6.6396	2	0	Median	0.40603	0.99595	NaN	1	0	Median	0.52829	0.90669	NaN	1	0	Median
STPAITLENPDIKYPLR	1	Unmodified	1927.04	0.0414775	346	F2Z456;Q9DCN2-2;Q9DCN2	Cyb5r3	NADH-cytochrome b5 reductase;NADH-cytochrome b5 reductase 3;NADH-cytochrome b5 reductase 3 membrane-bound form;NADH-cytochrome b5 reductase 3 soluble form	yes	no	0	0	0	0			By MS/MS	1	0	1			1	85.767	85.802	3	0.033077	134125	S14336_132_Sossin_Tails_3_230212	109.35	51.193	0.64623	0.94554	NaN	1	0	Median	NaN	NaN	NaN	0	0	Median	NaN	NaN	NaN	0	0	Median
GEGAGQPSTSAQGQPAAPVPQKR	1	Unmodified	2218.11	0.109057	490	Q6NSP9;P52927	Hmga2	High mobility group protein HMGI-C	yes	no	0	0	0	0			By MS/MS	1	0	1			1	27.139	28.049	3	0.011633	44498	S14336_132_Sossin_Tails_3_230212	91.883	51.16	0.40504	0.942	NaN	1	0	Median	NaN	NaN	NaN	0	0	Median	NaN	NaN	NaN	0	0	Median
EANQAINPKLLQLVEDR	1	Unmodified	1950.05	0.0534391	610	Q8BTS0;Q61656	Ddx5	Probable ATP-dependent RNA helicase DDX5	yes	no	0	0	0	0		By matching	By MS/MS	1	0	2		1	1	93.131	93.312	3	0.067474	144251	S14336_132_Sossin_Tails_3_230212	95.197	35.488	0.51251	0.9414	23.514	2	0	Median	NaN	NaN	NaN	0	0	Median	0.71803	1.1117	NaN	1	0	Median
LLSAAYVDSHQWEAR	0	Unmodified	1744.85	0.853283	152	A0A338P7I7;Q8BK72	Mrps27	28S ribosomal protein S27, mitochondrial	yes	no	0	0	0	0	By MS/MS			1	0	1	1			68.453	68.453	3	0.036544	107980	S14334_130_Sossin_Tails_1_230212	103.88	65.088	0.45606	0.93422	NaN	1	0	Median	0.45606	0.93422	NaN	1	0	Median	NaN	NaN	NaN	0	0	Median
YTQKAPQVSTPTLVEAAR	1	Unmodified	1959.04	0.0425401	424	P07724	Alb	Serum albumin	yes	yes	0	0	0	0	By MS/MS	By matching	By matching	1	0	3	1	1	1	57	57.249	3	0.036181	91147	S14334_130_Sossin_Tails_1_230212	103.73	52.179	0.5407	0.93242	22.081	3	0	Median	0.5407	1.3006	NaN	1	0	Median	0.5528	0.93242	NaN	1	0	Median
SPAPADSTPGDSSR	0	Unmodified	1343.6	0.595337	491	P54728	Rad23b	UV excision repair protein RAD23 homolog B	yes	yes	0	0	0	0	By MS/MS	By matching	By MS/MS	1	0	3	1	1	1	12.744	12.961	2	0.0012189	19441	S14334_130_Sossin_Tails_1_230212	131.42	67.991	0.58101	0.92618	59.409	3	0	Median	0.38275	0.87242	NaN	1	0	Median	0.58101	0.92618	NaN	1	0	Median
DLHESSFSLSGSQIDDHVPKR	1	Unmodified	2353.13	0.129852	788	Q9EQF6	Dpysl5	Dihydropyrimidinase-related protein 5	yes	yes	0	0	0	0	By matching	By matching	By MS/MS	1	0	3	1	1	1	62.089	62.272	4	8.6009e-18	99783	S14336_132_Sossin_Tails_3_230212	130.95	99.299	0.53962	0.92052	19.178	3	0	Median	0.60204	1.2563	NaN	1	0	Median	0.53962	0.88534	NaN	1	0	Median
EHAPSIIFMDEIDSIGSSR	0	Unmodified	2102.99	0.994269	512	Q8K1K2;P62196	Psmc5	26S protease regulatory subunit 8	yes	no	0	0	0	0	By MS/MS	By MS/MS		1	0	2	1	1		107.32	107.48	3	0.044482	161632	S14334_130_Sossin_Tails_1_230212	106.67	69.009	0.62939	0.91558	3.0015	2	2	Median	0.57709	0.93522	NaN	1	1	Median	0.68644	0.89635	NaN	1	1	Median
EIKSQQSEVTR	1	Unmodified	1303.67	0.673193	713	Q91VW3	Sh3bgrl3	SH3 domain-binding glutamic acid-rich-like protein 3	yes	yes	0	0	0	0		By matching	By MS/MS	1	0	2		1	1	10.349	10.576	3	0.097033	16120	S14336_132_Sossin_Tails_3_230212	109.39	74.211	0.41688	0.91518	7.2979	2	0	Median	NaN	NaN	NaN	0	0	Median	0.59944	0.96364	NaN	1	0	Median
FGGNPGGFGNQGGFGNSR	0	Unmodified	1725.76	0.760779	8	A0A087WR97;Q921F2	Tardbp	TAR DNA-binding protein 43	yes	no	0	0	0	0	By MS/MS	By matching	By MS/MS	1	0	5	2	1	2	61.659	61.853	2;3	1.0929e-100	98229	S14334_130_Sossin_Tails_1_230212	234.83	142.96	0.49956	0.91035	128.34	4	1	Median	1.3984	2.9375	NaN	1	0	Median	0.93946	1.5905	NaN	1	0	Median
AAATKSGSPPQSAGASVR	1	Unmodified	1641.84	0.843446	339	Q7TQG5;E9QK04	Neo1		yes	no	0	0	0	0	By MS/MS	By matching	By MS/MS	1	0	3	1	1	1	10.958	11.109	3	3.178e-18	16884	S14336_132_Sossin_Tails_3_230212	144.08	57.281	0.37387	0.90764	9.7798	3	0	Median	0.37387	0.90764	NaN	1	0	Median	0.55542	0.96069	NaN	1	0	Median
TDYNASVSVPDSSGPER	0	Unmodified	1779.79	0.791136	243	B2M1R6;P61979-3;P61979;P61979-2;Q8BT23;A0A286YDH1;A0A286YEC4;H3BKI8;A0A286YCM2;A0A286YDM3;H3BK96;H3BKD0	Hnrnpk	Heterogeneous nuclear ribonucleoprotein K	yes	no	0	0	0	0	By MS/MS	By MS/MS	By MS/MS	1	0	5	1	2	2	53.054	53.371	2	4.0702e-132	86474	S14335_131_Sossin_Tails_2_230212	251.24	165.95	0.53359	0.90753	118.32	5	5	Median	0.53359	0.97756	NaN	1	1	Median	0.22417	0.3302	142.98	2	2	Median
SNEKEQLQGLNDR	1	Unmodified	1529.74	0.743398	67	D3YZ35;A0A0R4J036;P08553	Nefm	Neurofilament medium polypeptide	yes	no	0	0	0	0	By MS/MS	By matching	By MS/MS	1	0	4	1	1	2	22.733	23.244	2;3	0.038472	36340	S14336_132_Sossin_Tails_3_230212	135.94	64.716	0.33481	0.90735	45.685	3	0	Plateau	0.2911	0.70394	NaN	1	0	Median	0.2283	0.37371	NaN	1	0	Median
EADIDGDGQVNYEEFVQMMTAK	1	Unmodified	2489.07	0.0726555	159	A0A3Q4EHJ0;P0DP28;P0DP27;P0DP26;G3UX57	Calm3		yes	no	0	0	0	0	By MS/MS	By MS/MS	By MS/MS	1	0	5	2	2	1	124.15	124.23	2;3	1.5488e-183	183318	S14334_130_Sossin_Tails_1_230212	275.83	204.67	0.59549	0.8993	24.368	5	0	Median	0.47262	0.93963	47.255	2	0	Median	0.65061	0.93571	5.6133	2	0	Median
EDGNEEDKENQGDETQGQQPPQR	1	Unmodified	2627.1	0.0967731	223	A2BGG7;P62960	Ybx1	Nuclease-sensitive element-binding protein 1	yes	no	0	0	0	0			By MS/MS	1	0	1			1	18.03	18.842	3	2.4169e-71	28860	S14336_132_Sossin_Tails_3_230212	174.22	124.57	0.38825	0.89487	NaN	1	0	Median	NaN	NaN	NaN	0	0	Median	NaN	NaN	NaN	0	0	Median
EVYQQQQYGSGGR	0	Unmodified	1498.68	0.680069	568	Q80XR6;Q20BD0;Q99020	Hnrnpab	Heterogeneous nuclear ribonucleoprotein A/B	yes	no	0	0	0	0		By MS/MS	By MS/MS	1	0	2		1	1	23.079	23.647	2	0.0044776	36623	S14336_132_Sossin_Tails_3_230212	158.56	84.39	0.49981	0.89384	58.005	2	2	Median	NaN	NaN	NaN	0	0	Median	0.79054	1.3471	NaN	1	1	Median
DLTDYLMKILTER	1	Unmodified	1609.84	0.838544	502;658	P63260;P60710;E9Q5F4;E9Q1F2;G3UZ07;P63268;P68134;P68033;P62737;A0A494B9T3;D3YZY0;A0A0U1RQ96;Q8BFZ3	Actg1;Actb;Actg2;Acta1;Actc1;Acta2;Actbl2	Actin, cytoplasmic 2;Actin, cytoplasmic 2, N-terminally processed;Actin, cytoplasmic 1;Actin, cytoplasmic 1, N-terminally processed;Actin, gamma-enteric smooth muscle;Actin, alpha skeletal muscle;Actin, alpha cardiac muscle 1;Actin, aortic smooth muscle;Beta-actin-like protein 2	no	no	0	0	0	0	By MS/MS	By matching		1	0	2	1	1		129.7	129.76	3	0.051034	190399	S14334_130_Sossin_Tails_1_230212	108.32	82.606	0.48124	0.88327	1.3601	2	0	Median	0.4025	0.87481	NaN	1	0	Median	0.57537	0.8918	NaN	1	0	Median
QVDQLTNDKAR	1	Unmodified	1286.66	0.657877	447	P20152;A0A0A6YWC8	Vim	Vimentin	yes	no	0	0	0	0		By matching	By MS/MS	1	0	2		1	1	12.99	13.364	3	0.095423	20094	S14336_132_Sossin_Tails_3_230212	131.83	52.887	0.3992	0.88042	24.708	2	0	Median	NaN	NaN	NaN	0	0	Median	0.45798	0.73929	NaN	1	0	Median
AAPVPPAAAPLLDFSSDSVPPAPR	0	Unmodified	2342.23	0.227046	731	Q99P72-5;Q99P72-4;Q99P72	Rtn4	Reticulon-4	yes	no	0	0	0	0	By MS/MS	By MS/MS	By MS/MS	1	0	3	1	1	1	118.74	118.86	3	2.3212e-06	177694	S14336_132_Sossin_Tails_3_230212	102.9	46.864	0.60552	0.87118	43.536	3	3	Median	0.20687	0.42903	NaN	1	1	Median	0.6511	0.9479	NaN	1	1	Median
LSSSMHGNGVLNSRDAAR	0	Unmodified	1870.91	0.906792	24	A0A0A6YWQ8;A0A0A6YX35;D3YXX4;Q9CQ61	Unc50	Protein unc-50 homolog	yes	no	0	0	0	1	By MS/MS	By matching		1	0	3	2	1		100.48	100.58	2	0.034673	152802	S14334_130_Sossin_Tails_1_230212	107.53	21.415	0.35476	0.86302	32.399	3	0	Plateau	0.35476	0.86302	0	2	0	Median	0.28952	0.49239	NaN	1	0	Median
NSLQEQQEEEEEAR	0	Unmodified	1717.74	0.7391	582	Q5SV64;Q3UH59;Q61879	Myh10	Myosin-10	yes	no	0	0	0	0	By MS/MS	By MS/MS	By MS/MS	1	0	4	1	1	2	25.536	26.104	2	1.1092e-105	41572	S14335_131_Sossin_Tails_2_230212	250.51	170.27	0.58911	0.86173	10.701	2	2	Median	NaN	NaN	NaN	0	0	Median	0.57781	0.79893	NaN	1	1	Median
MATEVAADALGEEWKGYVVR	1	Unmodified	2194.07	0.072854	522	P62754	Rps6	40S ribosomal protein S6	yes	yes	0	0	0	0		By MS/MS	By MS/MS	1	0	2		1	1	101	101.18	3	2.238e-16	152716	S14335_131_Sossin_Tails_2_230212	130.38	96.609	0.59411	0.86151	NaN	1	0	Median	NaN	NaN	NaN	0	0	Median	0.59411	0.86151	NaN	1	0	Median
GLLSSLDHTSIR	0	Unmodified	1297.7	0.699014	139	A0A2R8VHK1;Q9D0M3-2;Q9D0M3	Cyc1	Cytochrome c1, heme protein, mitochondrial	yes	no	0	0	0	0	By MS/MS		By MS/MS	1	0	2	1		1	57.949	58.258	3	1.3384e-16	93170	S14336_132_Sossin_Tails_3_230212	214.67	121.8	0.36273	0.85676	2.8302	2	2	Median	0.38151	0.87408	NaN	1	1	Median	NaN	NaN	NaN	0	0	Median
TISASTQVQGGDFNLYENMR	0	Unmodified	2230.03	0.0324457	788	Q9EQF6	Dpysl5	Dihydropyrimidinase-related protein 5	yes	yes	0	0	0	0	By MS/MS	By MS/MS		1	0	2	1	1		90.524	90.638	3	0.019064	139364	S14335_131_Sossin_Tails_2_230212	90.896	55.798	0.549	0.85649	7.4586	2	2	Median	0.46106	0.81249	NaN	1	1	Median	0.65372	0.90288	NaN	1	1	Median
KDLYANTVLSGGTTMYPGIADR	1	Unmodified	2342.16	0.157646	502	P63260;P60710;E9Q1F2;B1ATY1;F8WGM8	Actg1;Actb	Actin, cytoplasmic 2;Actin, cytoplasmic 2, N-terminally processed;Actin, cytoplasmic 1;Actin, cytoplasmic 1, N-terminally processed	yes	no	0	0	0	0	By MS/MS		By MS/MS	1	0	5	3		2	88.635	88.652	2;3	5.5242e-130	137293	S14334_130_Sossin_Tails_1_230212	208.72	180.11	0.40916	0.84336	97.994	4	1	Median	0.22557	0.4452	156.25	2	1	Median	NaN	NaN	NaN	0	0	Median
VQKESQAALEER	1	Unmodified	1386.71	0.710307	165	A0A494BAA3;Q9EQQ9;Q9EQQ9-3	Mgea5	Protein O-GlcNAcase	yes	no	0	0	0	0		By matching	By MS/MS	1	0	3		1	2	12.209	12.567	2;3	0.044071	18793	S14336_132_Sossin_Tails_3_230212	112.5	56.485	0.27918	0.84114	49.57	3	0	Median	NaN	NaN	NaN	0	0	Median	0.53131	0.92273	NaN	1	0	Median
AHGSVVKSEDYAFPTYADR	1	Unmodified	2111.99	0.991233	445	P19783	Cox4i1	Cytochrome c oxidase subunit 4 isoform 1, mitochondrial	yes	yes	0	0	0	0	By MS/MS	By matching	By MS/MS	1	0	3	1	1	1	51.848	52.129	4	0.013862	83875	S14336_132_Sossin_Tails_3_230212	110.34	110.34	0.30932	0.84112	14.198	3	0	Plateau	0.30932	0.74489	NaN	1	0	Median	0.39151	0.66953	NaN	1	0	Median
TKTPGPGAQSALR	1	Unmodified	1282.7	0.699348	515	P62264;D3YVF4;D3Z7I1	Rps14	40S ribosomal protein S14	yes	no	0	0	0	0		By matching	By MS/MS	1	0	2		1	1	15.972	16.403	3	0.0011197	24809	S14336_132_Sossin_Tails_3_230212	137.81	115.76	0.39465	0.84036	4.5784	2	0	Median	NaN	NaN	NaN	0	0	Median	0.5429	0.86801	NaN	1	0	Median
QATKDAGQISGLNVLR	1	Unmodified	1669.91	0.911132	466	P38647	Hspa9	Stress-70 protein, mitochondrial	yes	yes	0	0	0	0		By matching	By MS/MS	1	0	2		1	1	56.628	57.001	3	0.086872	91461	S14336_132_Sossin_Tails_3_230212	84.403	64.726	0.44083	0.83832	1.156	2	0	Median	NaN	NaN	NaN	0	0	Median	0.57207	0.8452	NaN	1	0	Median
DGVANVSIEDR	0	Unmodified	1173.56	0.56258	428	P08228	Sod1	Superoxide dismutase [Cu-Zn]	yes	yes	0	0	0	0			By MS/MS	1	0	1			1	46.561	47.275	2	0.072053	76048	S14336_132_Sossin_Tails_3_230212	145.99	50.486	0.2983	0.83297	NaN	1	1	Median	NaN	NaN	NaN	0	0	Median	NaN	NaN	NaN	0	0	Median
SSQSSSQQFSGIGR	0	Unmodified	1454.67	0.674984	580	Q3U741;Q501J6	Ddx17	Probable ATP-dependent RNA helicase DDX17	yes	no	0	0	0	0	By MS/MS	By MS/MS	By MS/MS	1	0	3	1	1	1	30.848	31.193	2	5.3262e-24	49251	S14336_132_Sossin_Tails_3_230212	202	138.19	0.49628	0.8315	72.428	3	3	Median	0.79076	1.6912	NaN	1	1	Median	0.49628	0.8315	NaN	1	1	Median
SGGGVPTDEEQATGLER	0	Unmodified	1701.78	0.780571	15	F7C106;A0A0A6YVR0;Q9D881;P19536	Cox5b	Cytochrome c oxidase subunit 5B, mitochondrial	yes	no	0	0	0	0	By MS/MS	By MS/MS	By MS/MS	1	0	3	1	1	1	45.229	45.509	2	2.7145e-30	73032	S14336_132_Sossin_Tails_3_230212	166.62	126	0.55599	0.83107	21.597	3	0	Median	0.39046	0.80942	NaN	1	0	Median	0.55599	0.83107	NaN	1	0	Median
CEFNKRVEDLDRR	1	Acetyl (N-term)	1777.85	0.852965	237	Q5SX07;B1AR51	Dnah9		yes	no	1	0	0	2		By MS/MS		1	0	1		1		64.488	64.516	2	0.03476	102022	S14335_131_Sossin_Tails_2_230212	137.46	16.099	0.13019	0.22148	NaN	1	1	Median	NaN	NaN	NaN	0	0	Median	0.13019	0.22148	NaN	1	1	Median
AQTLPTSVVTITSESSPGKR	1	Unmodified	2058.1	0.0956979	619	Q62261	Sptbn1	Spectrin beta chain, non-erythrocytic 1	yes	yes	0	0	0	0			By MS/MS	1	0	1			1	65.666	65.992	3	7.17e-06	105337	S14336_132_Sossin_Tails_3_230212	118.52	77.138	0.48876	0.82544	NaN	1	0	Median	NaN	NaN	NaN	0	0	Median	NaN	NaN	NaN	0	0	Median
QDEGKEDPEADQEHA	1	Unmodified	1696.68	0.681251	423	P06837	Gap43	Neuromodulin	yes	yes	0	0	0	0	By MS/MS	By MS/MS	By MS/MS	1	0	5	2	2	1	12.011	12.186	2;3	3.2202e-38	17401	S14335_131_Sossin_Tails_2_230212	208.82	139.54	0.37291	0.82426	12.699	3	0	Median	0.37291	0.90786	NaN	1	0	Median	0.50882	0.82426	NaN	1	0	Median
SSSLEKSYELPDGQVITIGNER	1	Unmodified	2421.2	0.202348	502	P63260;P60710;E9Q5F4;E9Q1F2;P63268;P68134;P68033;P62737;A0A0U1RQ96	Actg1;Actb;Actg2;Acta1;Actc1;Acta2	Actin, cytoplasmic 2;Actin, cytoplasmic 2, N-terminally processed;Actin, cytoplasmic 1;Actin, cytoplasmic 1, N-terminally processed;Actin, gamma-enteric smooth muscle;Actin, alpha skeletal muscle;Actin, alpha cardiac muscle 1;Actin, aortic smooth muscle	yes	no	0	0	0	0			By MS/MS	1	0	1			1	92.041	92.075	3	0.10984	143325	S14336_132_Sossin_Tails_3_230212	80.683	27.83	0.54864	0.819	NaN	1	1	Median	NaN	NaN	NaN	0	0	Median	NaN	NaN	NaN	0	0	Median
EGEPEVTDQLEWQSNQPWEQALNR	0	Unmodified	2882.31	0.310729	427	P08226;G3UWW2;A0A1B0GX15;G3UWN5	Apoe	Apolipoprotein E	yes	no	0	0	0	0	By MS/MS	By MS/MS		1	0	3	2	1		113.76	113.87	2;3	2.0165e-24	168966	S14335_131_Sossin_Tails_2_230212	132.84	103.91	0.39652	0.80742	16.582	2	0	Median	0.37065	0.90786	NaN	1	0	Median	0.42421	0.71809	NaN	1	0	Median
GNPTVEVDLYTAKGLFR	1	Unmodified	1878.98	0.983963	50	A0A0N4SUI6;B1ARR6;B1ARR7;D3YVD3;D3Z2S4;B0QZL1;D3Z6E4;A0A0N4SUX5;P17183;P17182	Eno1;Eno2	Enolase;Gamma-enolase;Alpha-enolase	yes	no	0	0	0	0	By MS/MS		By MS/MS	1	0	2	1		1	96.709	96.727	3	0.02417	148875	S14336_132_Sossin_Tails_3_230212	111.43	67.743	0.47536	0.80283	44.531	2	0	Median	0.58954	1.1	NaN	1	0	Median	NaN	NaN	NaN	0	0	Median
DENATLDGGDVLFTGR	0	Unmodified	1678.78	0.779843	753	Q9CWS0;D3YU15	Ddah1	N(G),N(G)-dimethylarginine dimethylaminohydrolase 1	yes	no	0	0	0	0			By MS/MS	1	0	1			1	94.681	94.716	2	0.0017975	146504	S14336_132_Sossin_Tails_3_230212	145.29	63.956	0.5805	0.80246	NaN	1	1	Median	NaN	NaN	NaN	0	0	Median	NaN	NaN	NaN	0	0	Median
IYDDDFFQNLDGVANALDNIDAR	0	Unmodified	2613.2	0.198325	555	Q02053	Uba1	Ubiquitin-like modifier-activating enzyme 1	yes	yes	0	0	0	0	By MS/MS			1	0	1	1			128.52	128.52	3	0.068095	188853	S14334_130_Sossin_Tails_1_230212	74.876	27.069	0.49189	0.80223	NaN	1	1	Median	0.49189	0.80223	NaN	1	1	Median	NaN	NaN	NaN	0	0	Median
SYELPDGQVITIGNER	0	Deamidation (NQ)	1790.87	0.868658	502;658	P63260;P60710;E9Q5F4;E9Q1F2;P63268;P68134;P68033;P62737;A0A0U1RQ96;Q8BFZ3	Actg1;Actb;Actg2;Acta1;Actc1;Acta2;Actbl2	Actin, cytoplasmic 2;Actin, cytoplasmic 2, N-terminally processed;Actin, cytoplasmic 1;Actin, cytoplasmic 1, N-terminally processed;Actin, gamma-enteric smooth muscle;Actin, alpha skeletal muscle;Actin, alpha cardiac muscle 1;Actin, aortic smooth muscle;Beta-actin-like protein 2	no	no	0	1	0	0		By MS/MS	By MS/MS	1	0	2		1	1	102.19	102.37	2	0.0013009	157513	S14335_131_Sossin_Tails_2_230212	156.08	90.458	0.17523	0.22905	NaN	1	1	Median	NaN	NaN	NaN	0	0	Median	0.17523	0.22905	NaN	1	1	Median
QKTGTAEMSSILEER	1	Unmodified	1678.82	0.819599	559	Q03265;D6RJ16	Atp5a1	ATP synthase subunit alpha, mitochondrial	yes	no	0	0	0	0	By MS/MS	By MS/MS	By MS/MS	1	0	5	2	1	2	52.338	52.649	2;3	5.0205e-15	84465	S14336_132_Sossin_Tails_3_230212	164.93	118.2	0.38168	0.80117	12.698	5	1	Median	0.35897	0.87071	11.772	2	1	Median	0.47312	0.79358	NaN	1	0	Median
EVNLSPITIPGLPVR	0	Unmodified	1603.93	0.929742	2	A0A087WP80	Lsamp		yes	yes	0	0	0	0	By MS/MS	By MS/MS	By MS/MS	1	0	3	1	1	1	118.65	118.77	2	0.012019	176185	S14334_130_Sossin_Tails_1_230212	114.56	71.281	0.62282	0.80098	43.806	3	0	Median	0.34622	0.58643	NaN	1	0	Median	0.62282	0.80098	NaN	1	0	Median
TAEEEDEADPKR	1	Unmodified	1388.61	0.605567	768	Q9D0J8	Ptms	Parathymosin	yes	yes	0	0	0	0			By MS/MS	1	0	2			2	10.175	10.501	2;3	3.3191e-147	15820	S14336_132_Sossin_Tails_3_230212	257.13	179.46	0.26973	0.79718	10.808	2	0	Median	NaN	NaN	NaN	0	0	Median	NaN	NaN	NaN	0	0	Median
LFVGNLPADITEDEFKR	1	Unmodified	1963.01	0.00509196	711	Q8VIJ6	Sfpq	Splicing factor, proline- and glutamine-rich	yes	yes	0	0	0	0	By MS/MS	By MS/MS	By MS/MS	1	0	3	1	1	1	100.48	100.6	3	2.3283e-08	152643	S14334_130_Sossin_Tails_1_230212	127.05	68.414	0.43393	0.79383	30.892	3	0	Median	0.43393	0.79383	NaN	1	0	Median	0.66012	1.0496	NaN	1	0	Median
TVNDLEDSYGQQWTYEQR	0	Unmodified	2230.98	0.976705	44	A0A0G2JGX4;Q8VCE0;Q6PIC6	Atp1a3	Sodium/potassium-transporting ATPase subunit alpha-3	yes	no	0	0	0	0	By MS/MS	By MS/MS	By MS/MS	1	0	4	1	2	1	83.246	83.269	2;3	4.8132e-146	128679	S14335_131_Sossin_Tails_2_230212	247.11	168.02	0.50759	0.78592	102.3	4	4	Median	0.68969	1.1392	NaN	1	1	Median	0.82722	1.3192	125.74	2	2	Median
SKLGESQTLQQFSR	1	Unmodified	1607.83	0.826734	229	A3KGU5;A3KGU7;E9Q447;A3KGU9;P16546-2;P16546	Sptan1	Spectrin alpha chain, non-erythrocytic 1	yes	no	0	0	0	0			By MS/MS	1	0	1			1	42.66	43.472	3	1.6019e-12	69861	S14336_132_Sossin_Tails_3_230212	155.09	75.6	0.31826	0.78581	NaN	1	0	Median	NaN	NaN	NaN	0	0	Median	NaN	NaN	NaN	0	0	Median
SNVASTAACSSASSLGLGLAYR	0	Unmodified	2142.04	0.0375311	474	P46660	Ina	Alpha-internexin	yes	yes	0	0	0	0			By MS/MS	1	0	1			1	86.895	86.929	3	0.13311	135942	S14336_132_Sossin_Tails_3_230212	76.049	37.225	0.5719	0.7848	NaN	1	1	Median	NaN	NaN	NaN	0	0	Median	NaN	NaN	NaN	0	0	Median
SDNQPGVLIQVYEGER	0	Unmodified	1802.88	0.879891	526;444	P63017;Q504P4;Q61696;P17879;P16627	Hspa8;Hspa1a;Hspa1b;Hspa1l	Heat shock cognate 71 kDa protein;Heat shock 70 kDa protein 1A;Heat shock 70 kDa protein 1B;Heat shock 70 kDa protein 1-like	no	no	0	0	0	0			By MS/MS	1	0	1			1	87.226	87.261	2	0.069978	136250	S14336_132_Sossin_Tails_3_230212	132.31	70.351	0.56118	0.78146	NaN	1	1	Median	NaN	NaN	NaN	0	0	Median	NaN	NaN	NaN	0	0	Median
LATTVSAPDLKSVR	1	Unmodified	1456.82	0.824943	456	P27546-3;P27546-2;P27546;A0A0G2JFT4;A0A0G2JG35;A0A140T8T5;A0A0G2JDN7;E9PZ43;A0A0G2JFH2;P27546-4;A0A0G2JFK3;A0A0G2JDY5	Map4	Microtubule-associated protein 4;Microtubule-associated protein	yes	no	0	0	0	0			By MS/MS	1	0	1			1	53.69	54.308	3	0.11466	87122	S14336_132_Sossin_Tails_3_230212	88.163	42.882	0.37216	0.78026	NaN	1	0	Median	NaN	NaN	NaN	0	0	Median	NaN	NaN	NaN	0	0	Median
GPPPIQDGEFTFLLPAGR	0	Unmodified	1910.99	0.989048	115	A0A1L1SU69;A0A1L1ST36;A0A1L1STZ6;Q3V009	Tmed1	Transmembrane emp24 domain-containing protein 1	yes	no	0	0	0	0	By MS/MS	By MS/MS		1	0	2	1	1		120.19	120.31	3	1.646e-09	178175	S14334_130_Sossin_Tails_1_230212	127.97	82.851	0.45411	0.76878	10.941	2	1	Median	0.36202	0.71155	NaN	1	0	Median	0.56961	0.83062	NaN	1	1	Median
QASISGPAPTKASGAPPGGQQR	1	Unmodified	2062.06	0.0555644	417	O88935-1;O88935	Syn1	Synapsin-1	yes	no	0	0	0	0		By MS/MS	By MS/MS	1	0	2		1	1	27.019	27.587	3	0.0010082	43990	S14335_131_Sossin_Tails_2_230212	100.01	75.088	0.45899	0.76746	44.619	2	0	Median	NaN	NaN	NaN	0	0	Median	0.38971	0.5598	NaN	1	0	Median
LPNGLVIASLENYAPLSR	0	Unmodified	1926.06	0.0574619	780	Q9DB77	Uqcrc2	Cytochrome b-c1 complex subunit 2, mitochondrial	yes	yes	0	0	0	0			By MS/MS	1	0	1			1	120.92	121.05	3	0.054874	181077	S14336_132_Sossin_Tails_3_230212	82.865	42.372	0.50508	0.76455	NaN	1	1	Median	NaN	NaN	NaN	0	0	Median	NaN	NaN	NaN	0	0	Median
QATKDAGTIAGLNVLR	1	Unmodified	1626.91	0.905318	526	P63017	Hspa8	Heat shock cognate 71 kDa protein	yes	yes	0	0	0	0			By MS/MS	1	0	1			1	63.148	63.571	2	1.3739e-11	101814	S14336_132_Sossin_Tails_3_230212	133.48	51.958	0.32636	0.7614	NaN	1	0	Median	NaN	NaN	NaN	0	0	Median	NaN	NaN	NaN	0	0	Median
SYQDPSNAQFLESIR	0	Unmodified	1753.83	0.827128	762	Q9CZ44;Q9CZ44-3;A2AT02;Q9CZ44-2	Nsfl1c	NSFL1 cofactor p47	yes	no	0	0	0	0	By MS/MS		By MS/MS	1	0	2	1		1	86.01	86.027	2	0.042759	132800	S14334_130_Sossin_Tails_1_230212	135.02	43.163	0.44759	0.74786	NaN	1	1	Median	0.44759	0.74786	NaN	1	1	Median	NaN	NaN	NaN	0	0	Median
IQIPDEYKGHHVLEPPVITEQSPR	1	Unmodified	2781.45	0.444978	200	A2AFG8;Q6PGJ3;B7ZCD3;P11627	L1cam	Neural cell adhesion molecule L1	yes	no	0	0	0	0	By MS/MS	By matching	By MS/MS	1	0	3	1	1	1	76.873	76.926	4	0.048819	121794	S14336_132_Sossin_Tails_3_230212	82.593	41.626	0.4181	0.7468	11.61	3	0	Median	0.40838	0.7468	NaN	1	0	Median	0.46482	0.66459	NaN	1	0	Median
DLISHDELFSDIYKIR	1	Unmodified	1963.01	0.00509196	527	P63028	Tpt1	Translationally-controlled tumor protein	yes	yes	0	0	0	0			By MS/MS	1	0	1			1	105.85	105.89	4	0.01708	161068	S14336_132_Sossin_Tails_3_230212	113.37	68.792	0.50201	0.74629	NaN	1	0	Median	NaN	NaN	NaN	0	0	Median	NaN	NaN	NaN	0	0	Median
SSFGYDPYFSTSYKR	1	Acetyl (N-term)	1845.82	0.82098	430	P08551	Nefl	Neurofilament light polypeptide	yes	yes	1	0	0	0	By MS/MS		By MS/MS	1	0	2	1		1	94.331	94.348	2	2.1855e-05	144010	S14334_130_Sossin_Tails_1_230212	74.326	12.023	0.13047	0.24683	239	2	1	Median	0.54598	1.3377	NaN	1	0	Median	NaN	NaN	NaN	0	0	Median
KTVTAMDVVYALKR	2	Unmodified	1593.89	0.891248	523	P62806	Hist1h4a	Histone H4	yes	yes	0	0	0	0	By matching	By matching	By MS/MS	1	0	3	1	1	1	75.659	75.745	3	3.1116e-05	120666	S14336_132_Sossin_Tails_3_230212	139.77	89.311	0.36643	0.74607	21.665	3	0	Median	0.36643	0.74607	NaN	1	0	Median	0.66222	1.0792	NaN	1	0	Median
KIQGGSVVEMQGDEMTR	1	Unmodified	1863.88	0.881882	416	O88844;A0A087WRM4;D3YVY3;A0A087WPT4;A0A087WRS9	Idh1	Isocitrate dehydrogenase [NADP] cytoplasmic	yes	no	0	0	0	0		By matching	By MS/MS	1	0	2		1	1	45.884	46.304	3	0.080074	74224	S14336_132_Sossin_Tails_3_230212	86.455	72.055	0.41859	0.74098	4.4657	2	0	Median	NaN	NaN	NaN	0	0	Median	0.54814	0.76475	NaN	1	0	Median
DAVTYTEHAKR	1	Unmodified	1289.64	0.636414	523	P62806	Hist1h4a	Histone H4	yes	yes	0	0	0	0	By matching		By MS/MS	1	0	3	1		2	12.347	12.629	2;3	0.00017937	18945	S14336_132_Sossin_Tails_3_230212	158.47	86.228	0.25923	0.73879	41.938	3	0	Median	0.55735	1.3632	NaN	1	0	Median	NaN	NaN	NaN	0	0	Median
ASKPTLNEVVIVSAIR	1	Unmodified	1695.99	0.98832	700	Q8QZT1	Acat1	Acetyl-CoA acetyltransferase, mitochondrial	yes	yes	0	0	0	0			By MS/MS	1	0	1			1	80.975	81.009	3	0.0034001	127816	S14336_132_Sossin_Tails_3_230212	142.39	51.084	0.24444	0.73632	NaN	1	1	Median	NaN	NaN	NaN	0	0	Median	NaN	NaN	NaN	0	0	Median
AAQASAAPKAGTATGR	1	Unmodified	1427.75	0.748089	493	P56480	Atp5b	ATP synthase subunit beta, mitochondrial	yes	yes	0	0	0	0		By MS/MS	By MS/MS	1	0	2		1	1	10.067	10.294	3	0.00038853	14457	S14335_131_Sossin_Tails_2_230212	118.52	66.539	0.32825	0.7329	11.347	2	0	Median	NaN	NaN	NaN	0	0	Median	0.41401	0.6764	NaN	1	0	Median
SLETENSALQLQVTER	0	Unmodified	1816.92	0.916671	441	P14733	Lmnb1	Lamin-B1	yes	yes	0	0	0	0	By MS/MS	By MS/MS	By MS/MS	1	0	4	1	1	2	74.897	75.019	2;3	2.8664e-149	119600	S14336_132_Sossin_Tails_3_230212	253.69	157.51	0.42176	0.72448	51.188	4	4	Median	0.48074	0.77658	NaN	1	1	Median	0.52897	0.69337	NaN	1	1	Median
NEPQNAAGAPGR	0	Unmodified	1180.56	0.558498	464	Q8C266;P35278	Rab5c	Ras-related protein Rab-5C	yes	no	0	0	0	0			By MS/MS	1	0	1			1	11.076	11.402	2	0.095182	17133	S14336_132_Sossin_Tails_3_230212	131.5	54.186	0.24772	0.72205	NaN	1	1	Median	NaN	NaN	NaN	0	0	Median	NaN	NaN	NaN	0	0	Median
IPSAVGYQPTLATDMGTMQER	0	Unmodified	2265.08	0.0769531	493	P56480	Atp5b	ATP synthase subunit beta, mitochondrial	yes	yes	0	0	0	0			By MS/MS	1	0	1			1	93.032	93.066	3	5.2293e-07	143985	S14336_132_Sossin_Tails_3_230212	162.92	103.41	0.35327	0.72035	NaN	1	1	Median	NaN	NaN	NaN	0	0	Median	NaN	NaN	NaN	0	0	Median
DQDTQDTTATEKGLR	1	Unmodified	1677.78	0.780571	63	A0A0R4IZX5;P55066	Ncan	Neurocan core protein	yes	no	0	0	0	0	By MS/MS	By MS/MS	By MS/MS	1	0	6	2	2	2	21.197	21.543	2;3	8.0003e-245	33261	S14336_132_Sossin_Tails_3_230212	232.6	101.62	0.34906	0.71292	21.708	6	1	Median	0.33055	0.74502	25.877	2	1	Median	0.46008	0.71292	18.932	2	0	Median
SKSPASTSSVNGTPGSQLSTPR	1	Unmodified	2145.07	0.0661887	41;649	A0A0G2JGQ6;Q9JLM8;Q80VB6;Q9JLM8-2	Dclk1	Serine/threonine-protein kinase DCLK1	no	no	0	0	0	0			By MS/MS	1	0	1			1	31.302	32.211	3	0.1043	51488	S14336_132_Sossin_Tails_3_230212	72.864	19.696	0.38638	0.71227	NaN	1	0	Median	NaN	NaN	NaN	0	0	Median	NaN	NaN	NaN	0	0	Median
AMDTLGVEYGDKER	1	Unmodified	1582.73	0.729722	287	D3Z2M7;P18872-2;P18872;F7BLT7	Gnao1	Guanine nucleotide-binding protein G(o) subunit alpha	yes	no	0	0	0	0			By MS/MS	1	0	1			1	47.568	48.283	3	0.024527	77542	S14336_132_Sossin_Tails_3_230212	112.02	99.102	0.26954	0.70522	NaN	1	0	Median	NaN	NaN	NaN	0	0	Median	NaN	NaN	NaN	0	0	Median
WLSTSIPEAQWQSSLAR	0	Unmodified	1958.98	0.985025	83	A0A0U1RNJ1;P19096	Fasn	Fatty acid synthase;[Acyl-carrier-protein] S-acetyltransferase;[Acyl-carrier-protein] S-malonyltransferase;3-oxoacyl-[acyl-carrier-protein] synthase;3-oxoacyl-[acyl-carrier-protein] reductase;3-hydroxyacyl-[acyl-carrier-protein] dehydratase;Enoyl-[acyl-carrier-protein] reductase;Oleoyl-[acyl-carrier-protein] hydrolase	yes	no	0	0	0	0		By MS/MS		1	0	1		1		103.75	104.08	3	0.0061408	156463	S14335_131_Sossin_Tails_2_230212	139	72.221	0.5408	0.70439	NaN	1	1	Median	NaN	NaN	NaN	0	0	Median	0.5408	0.70439	NaN	1	1	Median
LAVEALSSLDGDLSGR	0	Unmodified	1601.83	0.826065	562	Q04447	Ckb	Creatine kinase B-type	yes	yes	0	0	0	0		By MS/MS		1	0	1		1		101.41	101.73	2	0.066402	153439	S14335_131_Sossin_Tails_2_230212	137.59	80.095	0.4408	0.69813	NaN	1	1	Median	NaN	NaN	NaN	0	0	Median	0.4408	0.69813	NaN	1	1	Median
DLDKPFLLPVESVYSIPGR	1	Unmodified	2144.15	0.151756	656	Q8BFR5-2;Q8BFR5;A0A0U1RNQ6	Tufm	Elongation factor Tu, mitochondrial	yes	no	0	0	0	0	By matching		By MS/MS	1	0	2	1		1	122.01	122.07	3	0.0014114	182361	S14336_132_Sossin_Tails_3_230212	116.09	75.128	0.46286	0.69409	25.76	2	0	Median	0.50892	0.83276	NaN	1	0	Median	NaN	NaN	NaN	0	0	Median
TATFAQALQSVPETQVSILDNGLR	0	Unmodified	2558.33	0.334031	761	Q9CZ13	Uqcrc1	Cytochrome b-c1 complex subunit 1, mitochondrial	yes	yes	0	0	0	0	By MS/MS			1	0	1	1			121.36	121.36	2	2.7778e-20	179683	S14334_130_Sossin_Tails_1_230212	182.35	104.58	0.42645	0.68372	NaN	1	1	Median	0.42645	0.68372	NaN	1	1	Median	NaN	NaN	NaN	0	0	Median
GHGEQQSQPPAAAAQQQPSQQR	0	Unmodified	2328.1	0.0955317	710	Q8VEK3-2;Q8VEK3	Hnrnpu	Heterogeneous nuclear ribonucleoprotein U	yes	no	0	0	0	0			By MS/MS	1	0	1			1	12.487	12.91	3	0.0058541	19562	S14336_132_Sossin_Tails_3_230212	110.57	70.052	0.46152	0.68291	NaN	1	1	Median	NaN	NaN	NaN	0	0	Median	NaN	NaN	NaN	0	0	Median
SADESGQALLAASHYASDEVR	0	Unmodified	2176	0.00325406	229	A3KGU5;A3KGU7;E9Q447;A3KGU9;P16546-2;P16546	Sptan1	Spectrin alpha chain, non-erythrocytic 1	yes	no	0	0	0	0		By MS/MS	By MS/MS	1	0	2		1	1	78.529	78.608	3	0.0054237	123587	S14336_132_Sossin_Tails_3_230212	117.48	79.508	0.37926	0.67067	28.306	2	2	Median	NaN	NaN	NaN	0	0	Median	0.59306	0.81929	NaN	1	1	Median
TNLIVNYLPQNMTQEELR	0	Unmodified	2175.1	0.0994031	540	P70372	Elavl1	ELAV-like protein 1	yes	yes	0	0	0	0		By MS/MS		1	0	2		2		109.75	110.08	2;3	0.0059991	164105	S14335_131_Sossin_Tails_2_230212	115.26	75.177	0.45758	0.66035	NaN	1	0	Median	NaN	NaN	NaN	0	0	Median	0.45758	0.66035	NaN	1	0	Median
GPLELSPAYGPPGSALGFPESSR	0	Unmodified	2285.13	0.132812	338	E9QAT4;E9QAT4-2;F7BPW6	Sec16a		yes	no	0	0	0	0			By MS/MS	1	0	1			1	111.48	111.61	3	0.090547	168346	S14336_132_Sossin_Tails_3_230212	71.042	28.66	0.46554	0.65673	NaN	1	1	Median	NaN	NaN	NaN	0	0	Median	NaN	NaN	NaN	0	0	Median
SLAGSSGPGASSGPGGDHSELIVR	0	Unmodified	2194.06	0.0614376	76	D3YUQ9;E9QN08;Q80T06;A0A0R4J1E2;P57776;P57776-3	Eef1d	Elongation factor 1-delta	yes	no	0	0	0	0	By MS/MS		By MS/MS	1	0	2	1		1	52.064	52.421	3	5.7101e-09	84368	S14334_130_Sossin_Tails_1_230212	132.66	83.096	0.27344	0.65538	104.01	2	2	Median	0.63067	1.3674	NaN	1	1	Median	NaN	NaN	NaN	0	0	Median
YVGEGMEEGEFSEAR	0	Unmodified	1688.7	0.698816	422	P68369;P05213;P68373;A0A0A0MQA5;P68368;P05214;Q9JJZ2	Tuba1a;Tuba1b;Tuba1c;Tuba4a;Tuba3a;Tuba8	Tubulin alpha-1A chain;Tubulin alpha-1B chain;Tubulin alpha-1C chain;Tubulin alpha-4A chain;Tubulin alpha-3 chain;Tubulin alpha-8 chain	yes	no	0	0	0	0			By MS/MS	1	0	1			1	60.724	61.147	2	0.10524	98048	S14336_132_Sossin_Tails_3_230212	107.34	56.871	0.42424	0.64725	NaN	1	1	Median	NaN	NaN	NaN	0	0	Median	NaN	NaN	NaN	0	0	Median
ADRDESSPYAAMLAAQDVAQR	0	Unmodified	2264.05	0.0491584	515	P62264;D3YVF4;D3Z7I1	Rps14	40S ribosomal protein S14	yes	no	0	0	0	1			By MS/MS	1	0	1			1	83.293	83.327	3	8.0464e-05	131050	S14336_132_Sossin_Tails_3_230212	124.76	64.441	0.44578	0.64557	NaN	1	1	Median	NaN	NaN	NaN	0	0	Median	NaN	NaN	NaN	0	0	Median
GNASPGAAAHDSISDYGPQDSR	0	Unmodified	2171.95	0.946802	787	Q9EPQ8-2;Q9EPQ8	Tcf20	Transcription factor 20	yes	no	0	0	0	0			By MS/MS	1	0	1			1	40.315	41.127	3	0.019289	66172	S14336_132_Sossin_Tails_3_230212	102.61	50.885	0.4636	0.6442	NaN	1	1	Median	NaN	NaN	NaN	0	0	Median	NaN	NaN	NaN	0	0	Median
AMGIMNSFVNDIFER	0	Oxidation (M);Deamidation (NQ)	1759.79	0.790942	434	Q8CBB6;Q9D2U9;Q8CGP2;Q8CGP1;Q8CGP0;Q6ZWY9;Q64525;Q64524;Q64478;Q64475;P10854;P10853;Q8CGP2-2	Hist1h2br;Hist3h2ba;Hist1h2bp;Hist1h2bk;Hist3h2bb;Hist1h2bc;Hist2h2bb;Hist2h2be;Hist1h2bh;Hist1h2bb;Hist1h2bm;Hist1h2bf	Histone H2B;Histone H2B type 3-A;Histone H2B type 1-P;Histone H2B type 1-K;Histone H2B type 3-B;Histone H2B type 1-C/E/G;Histone H2B type 2-B;Histone H2B type 2-E;Histone H2B type 1-H;Histone H2B type 1-B;Histone H2B type 1-M;Histone H2B type 1-F/J/L	yes	no	0	1	1	0		By MS/MS		1	0	1		1		117.57	117.8	2	0.072141	174609	S14335_131_Sossin_Tails_2_230212	118.48	58.941	0.18877	0.27808	NaN	1	1	Median	NaN	NaN	NaN	0	0	Median	0.18877	0.27808	NaN	1	1	Median
DGMDNQGGYGSVGR	0	Unmodified	1411.58	0.578641	271	D3YWT1;D3Z3N4	Hnrnph3		yes	no	0	0	0	0			By MS/MS	1	0	1			1	36.397	37.306	2	0.016537	60371	S14336_132_Sossin_Tails_3_230212	169.89	99.791	0.29576	0.64128	NaN	1	1	Median	NaN	NaN	NaN	0	0	Median	NaN	NaN	NaN	0	0	Median
NLHQSNFSLSGAQIDDNNPR	0	Unmodified	2226.04	0.0413709	546;631	P97427;Q6P1J1	Crmp1	Dihydropyrimidinase-related protein 1	no	no	0	0	0	0	By MS/MS	By MS/MS	By MS/MS	1	0	7	3	2	2	59.669	59.798	2;3	6.168e-30	94714	S14336_132_Sossin_Tails_3_230212	238.02	171.7	0.3393	0.64022	108.23	2	2	Median	0.12166	0.29783	NaN	1	1	Median	0.94625	1.3762	NaN	1	1	Median
HQGVMVGMGQKDSYVGDEAQSKR	2	Unmodified	2506.17	0.16929	502	P63260;P60710;E9Q5F4;G3UZ07;P63268;P68134;P68033;P62737;G3UYG0;E9Q606;A0A494B9T3;D3YZY0;A0A1D5RM20;D3Z2K3	Actg1;Actb;Actg2;Acta1;Actc1;Acta2	Actin, cytoplasmic 2;Actin, cytoplasmic 2, N-terminally processed;Actin, cytoplasmic 1;Actin, cytoplasmic 1, N-terminally processed;Actin, gamma-enteric smooth muscle;Actin, alpha skeletal muscle;Actin, alpha cardiac muscle 1;Actin, aortic smooth muscle	yes	no	0	0	0	0	By MS/MS	By MS/MS	By MS/MS	1	0	6	3	2	1	35.052	35.285	3;4;5	8.1184e-12	56745	S14335_131_Sossin_Tails_2_230212	123.61	94.164	0.31864	0.6384	3.303	4	0	Median	0.26202	0.63278	3.1842	2	0	Median	0.38709	0.64823	4.0951	2	0	Median
HEALMSDLSAYGSSIQALR	0	Unmodified	2048	0.999689	229	A3KGU5;A3KGU7;E9Q447;A3KGU9;P16546-2;P16546	Sptan1	Spectrin alpha chain, non-erythrocytic 1	yes	no	0	0	0	0		By MS/MS		1	0	1		1		97.263	97.59	3	0.062512	147989	S14335_131_Sossin_Tails_2_230212	100.77	46.009	0.48115	0.63743	NaN	1	1	Median	NaN	NaN	NaN	0	0	Median	0.48115	0.63743	NaN	1	1	Median
STMVGTPYWMAPEVVTR	0	Unmodified	1923.92	0.92229	605;689	Q61036-2;Q61036;G5E884;O88643;Q8CIN4	Pak3;Pak1;Pak2	Serine/threonine-protein kinase PAK 3;Non-specific serine/threonine protein kinase;Serine/threonine-protein kinase PAK 1;Serine/threonine-protein kinase PAK 2;PAK-2p27;PAK-2p34	no	no	0	0	0	0	By MS/MS	By MS/MS		1	0	2	1	1		107.51	107.67	2	2.4656e-06	162070	S14334_130_Sossin_Tails_1_230212	181.76	115.49	0.4259	0.63552	25.641	2	2	Median	0.45831	0.76186	NaN	1	1	Median	0.39578	0.53014	NaN	1	1	Median
QSQALPLRPPPPAPVNDEPIVIED	0	Unmodified	2591.36	0.359517	315	F8WHY8;E9PX23;Q8K4B0	Mta1	Metastasis-associated protein MTA1	yes	no	0	0	0	1			By MS/MS	1	0	1			1	106.12	106.16	3	0.038854	161141	S14336_132_Sossin_Tails_3_230212	75.054	29.797	0.44043	0.62764	NaN	1	1	Median	NaN	NaN	NaN	0	0	Median	NaN	NaN	NaN	0	0	Median
EGIDPAPYYWYTDQR	0	Unmodified	1872.83	0.831879	167	A0A494BAX5;A0A498WGK2;Q8BP47	Nars	Asparagine--tRNA ligase, cytoplasmic	yes	no	0	0	0	0			By MS/MS	1	0	1			1	101.46	101.49	2	0.046729	155291	S14336_132_Sossin_Tails_3_230212	140.31	87.76	0.4558	0.62476	NaN	1	1	Median	NaN	NaN	NaN	0	0	Median	NaN	NaN	NaN	0	0	Median
GHPSAGAEEEGGSDGSAAEAEPR	0	Unmodified	2166.91	0.904997	693	Q8JZQ9	Eif3b	Eukaryotic translation initiation factor 3 subunit B	yes	yes	0	0	0	0	By MS/MS	By MS/MS	By MS/MS	1	0	3	1	1	1	18.421	18.768	3	7.5147e-12	28362	S14336_132_Sossin_Tails_3_230212	178.22	141.75	0.32913	0.62287	NaN	1	1	Median	NaN	NaN	NaN	0	0	Median	NaN	NaN	NaN	0	0	Median
YHVPVVVVPEGSTSDTQEQAILR	0	Unmodified	2523.3	0.296917	196	A2ACG7;Q9DBG6	Rpn2	Dolichyl-diphosphooligosaccharide--protein glycosyltransferase subunit 2	yes	no	0	0	0	0	By MS/MS	By MS/MS	By MS/MS	1	0	3	1	1	1	86.966	87.02	3	0.0010747	135740	S14336_132_Sossin_Tails_3_230212	112.14	65.523	0.32119	0.62279	NaN	1	1	Median	0.32119	0.62279	NaN	1	1	Median	NaN	NaN	NaN	0	0	Median
HSGPNSADSANDGFVR	0	Unmodified	1629.71	0.71316	824	Q9Z2X1;J3QMT0;J3QM80;Q9Z2X1-2	Hnrnpf	Heterogeneous nuclear ribonucleoprotein F;Heterogeneous nuclear ribonucleoprotein F, N-terminally processed	yes	no	0	0	0	0			By MS/MS	1	0	1			1	19.508	20.32	3	0.0094317	31389	S14336_132_Sossin_Tails_3_230212	115.26	69.901	0.26554	0.62067	NaN	1	0	Median	NaN	NaN	NaN	0	0	Median	NaN	NaN	NaN	0	0	Median
SLSGTQVDEGVR	0	Unmodified	1246.62	0.615344	617	Q62188;Q3TT92;E9PWE8	Dpysl3	Dihydropyrimidinase-related protein 3	yes	no	0	0	0	0			By MS/MS	1	0	1			1	32.044	32.954	2	0.099472	52590	S14336_132_Sossin_Tails_3_230212	129	25.455	0.22744	0.61662	NaN	1	1	Median	NaN	NaN	NaN	0	0	Median	NaN	NaN	NaN	0	0	Median
QTQTFTTYSDNQPGVLIQVYEGER	0	Unmodified	2773.32	0.319503	526;444	P63017;Q504P4;Q61696;P17879	Hspa8;Hspa1a;Hspa1b	Heat shock cognate 71 kDa protein;Heat shock 70 kDa protein 1A;Heat shock 70 kDa protein 1B	no	no	0	0	0	0	By MS/MS			1	0	1	1			107.09	107.09	3	1.4613e-06	160989	S14334_130_Sossin_Tails_1_230212	118.37	61.838	0.26346	0.60158	NaN	1	1	Median	0.26346	0.60158	NaN	1	1	Median	NaN	NaN	NaN	0	0	Median
QQETAAAETETR	0	Unmodified	1333.61	0.610987	566	Q0VGU4	Vgf		yes	yes	0	0	0	0		By MS/MS	By MS/MS	1	0	2		1	1	10.854	11.08	2	0.00013962	15817	S14335_131_Sossin_Tails_2_230212	178.46	43.982	0.34759	0.59924	29.864	2	1	Median	NaN	NaN	NaN	0	0	Median	0.31466	0.48517	NaN	1	1	Median
VCVEVPSETEAVQGNSMKLR	1	Unmodified	2232.09	0.0878521	665	Q8BHK2	Scn3b	Sodium channel subunit beta-3	yes	yes	0	0	0	0			By MS/MS	1	0	1			1	71.243	71.472	3	0.029746	113482	S14336_132_Sossin_Tails_3_230212	107.63	59.151	0.3859	0.59519	NaN	1	1	Median	NaN	NaN	NaN	0	0	Median	NaN	NaN	NaN	0	0	Median
TFLVWINEEDHLR	0	Unmodified	1670.84	0.841655	562	Q04447	Ckb	Creatine kinase B-type	yes	yes	0	0	0	0	By MS/MS			1	0	1	1			100.55	100.55	3	0.040567	152559	S14334_130_Sossin_Tails_1_230212	128.31	73.788	0.36889	0.5913	NaN	1	1	Median	0.36889	0.5913	NaN	1	1	Median	NaN	NaN	NaN	0	0	Median
SNISSPVTPTAASSSSTTPTR	0	Unmodified	2048	0.00219143	541	P70399-5;P70399;A0A5H1ZRL7;P70399-6;F6ZRL3	Tp53bp1;Trp53bp1	Tumor suppressor p53-binding protein 1	yes	no	0	0	0	0		By MS/MS	By MS/MS	1	0	3		1	2	46.062	46.613	2;3	6.2399e-23	74990	S14336_132_Sossin_Tails_3_230212	194.23	118.06	0.40162	0.58295	NaN	1	1	Median	NaN	NaN	NaN	0	0	Median	NaN	NaN	NaN	0	0	Median
GWEEGVAQMSVGQR	0	Unmodified	1532.7	0.704176	453	P26883;F6X9I3	Fkbp1a	Peptidyl-prolyl cis-trans isomerase FKBP1A;Peptidyl-prolyl cis-trans isomerase	yes	no	0	0	0	0	By MS/MS	By MS/MS	By MS/MS	1	0	4	1	1	2	69.992	70.11	2;3	0.039874	111272	S14336_132_Sossin_Tails_3_230212	169.58	80.036	0.32195	0.57576	7.2623	2	2	Median	0.34349	0.60609	NaN	1	1	Median	NaN	NaN	NaN	0	0	Median
DSTEQFQEYYR	0	Unmodified	1464.62	0.615738	685	Q8CGF6	Wdr47	WD repeat-containing protein 47	yes	yes	0	0	0	0		By MS/MS	By MS/MS	1	0	2		1	1	65.819	65.996	2	0.0061055	105273	S14336_132_Sossin_Tails_3_230212	179.8	87.566	0.41481	0.57469	20.197	2	2	Median	NaN	NaN	NaN	0	0	Median	0.38322	0.49821	NaN	1	1	Median
VAQPKNLEGYVGFANLPNQVYR	1	Unmodified	2476.29	0.286293	320	E9Q1G8	Sep7		yes	yes	0	0	0	0		By MS/MS	By MS/MS	1	0	2		1	1	96.383	96.564	3	0.063054	148884	S14336_132_Sossin_Tails_3_230212	80.98	52.33	0.39625	0.57224	5.5714	2	0	Median	NaN	NaN	NaN	0	0	Median	0.41026	0.59523	NaN	1	0	Median
AAAGAAATDLEVVR	0	Acetyl (N-term)	1355.7	0.704493	635	Q6PD26	Pigs	GPI transamidase component PIG-S	yes	yes	1	0	0	0			By MS/MS	1	0	1			1	88.246	88.28	2	0.00087959	137320	S14336_132_Sossin_Tails_3_230212	79.693	32.465	0.19276	0.2986	NaN	1	0	Median	NaN	NaN	NaN	0	0	Median	NaN	NaN	NaN	0	0	Median
TLEQQENFSEVAR	0	Unmodified	1549.74	0.73725	681	S4R2R5;S4R2F3;Q8C8R3-5;Q8C8R3;Q8C8R3-2;Q8C8R3-4;S4R1M4;Q8C8R3-3	Ank2	Ankyrin-2	yes	no	0	0	0	0			By MS/MS	1	0	1			1	51.48	52.195	2	0.018444	83932	S14336_132_Sossin_Tails_3_230212	155.47	69.338	0.37381	0.57086	NaN	1	1	Median	NaN	NaN	NaN	0	0	Median	NaN	NaN	NaN	0	0	Median
TLETPAAQMEGFLNR	0	Unmodified	1676.82	0.819205	619	Q62261	Sptbn1	Spectrin beta chain, non-erythrocytic 1	yes	yes	0	0	0	0		By MS/MS	By MS/MS	1	0	2		1	1	100.41	100.6	2;3	7.8277e-06	153846	S14336_132_Sossin_Tails_3_230212	136.33	84.601	0.39307	0.56916	36.672	2	1	Median	NaN	NaN	NaN	0	0	Median	0.30166	0.43915	NaN	1	1	Median
GGGVPTDEEQATGLER	0	Unmodified	1614.75	0.748543	15	F7C106;A0A0A6YVR0;Q9D881;P19536	Cox5b	Cytochrome c oxidase subunit 5B, mitochondrial	yes	no	0	0	0	0			By MS/MS	1	0	1			1	44.829	45.641	2	0.056638	73440	S14336_132_Sossin_Tails_3_230212	120.53	71.063	0.38323	0.56512	NaN	1	1	Median	NaN	NaN	NaN	0	0	Median	NaN	NaN	NaN	0	0	Median
SSNECFKCGR	1	Acetyl (N-term)	1285.52	0.517955	60	A0A0N4SVS6;P53996-2;P53996-3;P53996	Cnbp	Cellular nucleic acid-binding protein	yes	no	1	0	0	0			By MS/MS	1	0	1			1	19.135	19.947	2	2.1387e-11	30511	S14336_132_Sossin_Tails_3_230212	99.136	40.54	0.10035	0.30035	NaN	1	0	Median	NaN	NaN	NaN	0	0	Median	NaN	NaN	NaN	0	0	Median
DNLTLWTSDTQGDEAEAGEGGEN	0	Unmodified	2407.99	0.988786	531	P63101	Ywhaz	14-3-3 protein zeta/delta	yes	yes	0	0	0	0	By MS/MS	By MS/MS		1	0	2	1	1		107.87	108.03	2	0.00065317	161161	S14335_131_Sossin_Tails_2_230212	150.37	107.74	0.37151	0.55915	27.299	2	2	Median	0.42765	0.6782	NaN	1	1	Median	0.32273	0.46099	NaN	1	1	Median
ATIATMPVPETR	0	Oxidation (M);Acetyl (N-term)	1343.68	0.675501	282	D6RI83;D3Z0S6;Q62189	Snrpa	U1 small nuclear ribonucleoprotein A	yes	no	1	0	1	0			By MS/MS	1	0	2			2	78.552	78.733	2	0.057398	137783	S14336_132_Sossin_Tails_3_230212	139.43	59.959	0.098977	0.30174	NaN	1	0	Median	NaN	NaN	NaN	0	0	Median	NaN	NaN	NaN	0	0	Median
GGGGSGQDNGLEGLGSDGR	0	Unmodified	1688.73	0.735018	623	Q62376	Snrnp70	U1 small nuclear ribonucleoprotein 70 kDa	yes	yes	0	0	0	0	By MS/MS	By MS/MS	By MS/MS	1	0	3	1	1	1	40.273	40.743	2	1.1436e-209	65429	S14336_132_Sossin_Tails_3_230212	284.74	207.9	0.2374	0.55873	NaN	1	1	Median	NaN	NaN	NaN	0	0	Median	NaN	NaN	NaN	0	0	Median
LEQGQAIDDLMPAQK	1	Unmodified	1655.82	0.818871	562	Q04447	Ckb	Creatine kinase B-type	yes	yes	0	0	0	0	By MS/MS		By MS/MS	1	0	2	1		1	77.361	77.493	2	3.6496e-34	122528	S14336_132_Sossin_Tails_3_230212	203.87	140.65	0.3596	0.55811	NaN	1	0	Median	NaN	NaN	NaN	0	0	Median	NaN	NaN	NaN	0	0	Median
GLFIIDDKGILR	1	Unmodified	1358.79	0.792186	242	B1AXW5;B1AXW6;P35700	Prdx1	Peroxiredoxin-1	yes	no	0	0	0	0	By MS/MS		By MS/MS	1	0	2	1		1	96.574	96.591	3	0.035626	149189	S14336_132_Sossin_Tails_3_230212	136.81	75.042	0.35026	0.55759	10.097	2	0	Median	0.31441	0.51917	NaN	1	0	Median	NaN	NaN	NaN	0	0	Median
DQYELLCLDNTR	0	Unmodified	1538.7	0.703507	718	Q921I1	Tf	Serotransferrin	yes	yes	0	0	0	0			By MS/MS	1	0	1			1	92.02	92.054	2	0.082021	142838	S14336_132_Sossin_Tails_3_230212	134.75	68.559	0.36501	0.55721	NaN	1	1	Median	NaN	NaN	NaN	0	0	Median	NaN	NaN	NaN	0	0	Median
GNLGAGNGNLQGPR	0	Deamidation (NQ)	1324.65	0.648375	697	Q8K310;A0A494B9Q4;A0A494BAL7;A0A494B9X1;A0A494BAZ7;A0A494BAD4	Matr3	Matrin-3	yes	no	0	1	0	0	By MS/MS	By MS/MS	By MS/MS	1	0	4	1	1	2	34.501	34.987	2	7.3564e-26	57655	S14336_132_Sossin_Tails_3_230212	207.34	124.89	0.13391	0.30799	19.022	4	4	Median	0.15391	0.31144	NaN	1	1	Median	0.17412	0.30458	NaN	1	1	Median
GEIIAKQGGGGAGGSVPGIER	1	Unmodified	1909	0.00173792	255	B8JK33;B8JK32;Q9D0E1-2;Q9D0E1;F6W322	Hnrnpm	Heterogeneous nuclear ribonucleoprotein M	yes	no	0	0	0	0			By MS/MS	1	0	1			1	45.467	46.279	3	0.00090121	74125	S14336_132_Sossin_Tails_3_230212	102.07	56.628	0.21909	0.55086	NaN	1	0	Median	NaN	NaN	NaN	0	0	Median	NaN	NaN	NaN	0	0	Median
DDEVDVDGTVEEDLGKSR	1	Unmodified	1976.88	0.881073	426	P08113	Hsp90b1	Endoplasmin	yes	yes	0	0	0	0	By MS/MS	By MS/MS	By matching	1	0	3	1	1	1	73.359	73.444	3	0.035833	115501	S14335_131_Sossin_Tails_2_230212	103.39	71.09	0.25401	0.54624	7.3102	3	0	Plateau	0.25401	0.51612	NaN	1	0	Median	0.29583	0.47248	NaN	1	0	Median
EQAAALPPALSHTPEVQGR	0	Unmodified	1971.02	0.017388	627	Q68FG2	Sptbn2		yes	yes	0	0	0	0			By MS/MS	1	0	1			1	61.046	61.469	3	0.044758	98375	S14336_132_Sossin_Tails_3_230212	106.57	53.971	0.37896	0.54494	NaN	1	1	Median	NaN	NaN	NaN	0	0	Median	NaN	NaN	NaN	0	0	Median
SPPLLGSESPYEDFLSADSKVLGR	1	Unmodified	2563.28	0.280598	442	P14873	Map1b	Microtubule-associated protein 1B;MAP1B heavy chain;MAP1 light chain LC1	yes	yes	0	0	0	0			By MS/MS	1	0	1			1	116.08	116.21	3	0.039297	174398	S14336_132_Sossin_Tails_3_230212	83.727	38.031	0.35132	0.54362	NaN	1	0	Median	NaN	NaN	NaN	0	0	Median	NaN	NaN	NaN	0	0	Median
AVEYLLMGIPGDR	0	Unmodified	1432.74	0.738436	491	P54728	Rad23b	UV excision repair protein RAD23 homolog B	yes	yes	0	0	0	0		By MS/MS		1	0	1		1		105.9	106.23	2	0.097267	159452	S14335_131_Sossin_Tails_2_230212	122.51	68.828	0.40802	0.54348	NaN	1	1	Median	NaN	NaN	NaN	0	0	Median	0.40802	0.54348	NaN	1	1	Median
AQPAPPELNSESEDYSPSSSETVR	0	Unmodified	2576.15	0.151434	41;29	A0A0G2JGQ6;Q9JLM8;A0A0G2JE54;Q8CCN4	Dclk1	Serine/threonine-protein kinase DCLK1	no	no	0	0	0	0			By MS/MS	1	0	1			1	66.322	66.648	3	0.00016556	106344	S14336_132_Sossin_Tails_3_230212	112.48	80.5	0.35436	0.54144	NaN	1	1	Median	NaN	NaN	NaN	0	0	Median	NaN	NaN	NaN	0	0	Median
ASGVAVSDGVIKVFNDMKVR	2	Deamidation (NQ);Acetyl (N-term)	2134.11	0.109239	163	A0A494B9A7;F8WGL3;P18760	Cfl1	Cofilin-1	yes	no	1	1	0	0			By MS/MS	1	0	1			1	102.5	102.54	3	0.074262	156502	S14336_132_Sossin_Tails_3_230212	41.988	8.8572	0.18551	0.31695	NaN	1	0	Median	NaN	NaN	NaN	0	0	Median	NaN	NaN	NaN	0	0	Median
TDKSSASAPDVDDPEAFPALA	1	Unmodified	2102.96	0.964409	53	A0A0N4SV32;Q3UMP4;Q9CY58-3;Q9CY58-2;Q9CY58;A0A0N4SWH2	Serbp1	Plasminogen activator inhibitor 1 RNA-binding protein	yes	no	0	0	0	0			By MS/MS	1	0	1			1	92.551	92.586	3	0.066232	143241	S14336_132_Sossin_Tails_3_230212	85.203	36.78	0.32233	0.53755	NaN	1	0	Median	NaN	NaN	NaN	0	0	Median	NaN	NaN	NaN	0	0	Median
DDGSWEVIEGYR	0	Unmodified	1424.62	0.620823	452	P26443	Glud1	Glutamate dehydrogenase 1, mitochondrial	yes	yes	0	0	0	0		By MS/MS	By MS/MS	1	0	2		1	1	95.784	95.965	2	0.093905	145565	S14335_131_Sossin_Tails_2_230212	131.82	51.13	0.29908	0.53733	25.153	2	2	Median	NaN	NaN	NaN	0	0	Median	0.27783	0.44978	NaN	1	1	Median
HNHDLSSYQDTIQQLENELR	0	Unmodified	2439.14	0.141479	67	D3YZ35;A0A0R4J036;P08553	Nefm	Neurofilament medium polypeptide	yes	no	0	0	0	0	By MS/MS			1	0	1	1			103.17	103.17	3	0.06397	155735	S14334_130_Sossin_Tails_1_230212	95.307	42.441	0.32118	0.53059	NaN	1	1	Median	0.32118	0.53059	NaN	1	1	Median	NaN	NaN	NaN	0	0	Median
GENHCGIESEIVAGIPR	0	Unmodified	1836.88	0.878846	432	P10605	Ctsb	Cathepsin B;Cathepsin B light chain;Cathepsin B heavy chain	yes	yes	0	0	0	0			By MS/MS	1	0	1			1	73.708	73.937	3	0.093098	116999	S14336_132_Sossin_Tails_3_230212	108.77	54.843	0.35523	0.53021	NaN	1	1	Median	NaN	NaN	NaN	0	0	Median	NaN	NaN	NaN	0	0	Median
SSWWTHVEMGPPDPILGVTEAFKR	1	Unmodified	2739.35	0.347907	421	P05202	Got2	Aspartate aminotransferase, mitochondrial	yes	yes	0	0	0	0	By MS/MS			1	0	1	1			118.99	118.99	4	1.2888e-24	176537	S14334_130_Sossin_Tails_1_230212	133.21	112.96	0.25661	0.52517	NaN	1	0	Median	0.25661	0.52517	NaN	1	0	Median	NaN	NaN	NaN	0	0	Median
SAYSGLQSSSYLMSAR	0	Unmodified	1706.79	0.793385	430	P08551	Nefl	Neurofilament light polypeptide	yes	yes	0	0	0	0			By MS/MS	1	0	1			1	74.493	74.722	2	0.060452	118308	S14336_132_Sossin_Tails_3_230212	141.37	65.955	0.37975	0.5237	NaN	1	1	Median	NaN	NaN	NaN	0	0	Median	NaN	NaN	NaN	0	0	Median
ADKMDMSLDDIIKLNR	2	Acetyl (N-term)	1918.95	0.949233	381	G3X9I4;Q9JJW6-2;Q9JJW6;O08583	Alyref2;Alyref	Aly/REF export factor 2;THO complex subunit 4	yes	no	1	0	0	0			By MS/MS	1	0	1			1	110.71	110.84	3	0.10147	168002	S14336_132_Sossin_Tails_3_230212	45.992	25.74	0.1491	0.32181	NaN	1	0	Median	NaN	NaN	NaN	0	0	Median	NaN	NaN	NaN	0	0	Median
DVNNFDQDFTR	0	Unmodified	1369.59	0.589857	443	P16054	Prkce	Protein kinase C epsilon type	yes	yes	0	0	0	0			By MS/MS	1	0	1			1	71.62	71.849	2	0.13223	114359	S14336_132_Sossin_Tails_3_230212	117.02	53.806	0.27126	0.52101	NaN	1	1	Median	NaN	NaN	NaN	0	0	Median	NaN	NaN	NaN	0	0	Median
ALGEEEEEPSR	0	Unmodified	1244.55	0.552075	387	H3BL05;H3BLD9;Q8C1M2	Zfp428;Znf428	Zinc finger protein 428	yes	no	0	0	0	0			By MS/MS	1	0	1			1	21.878	22.788	2	0.098393	35309	S14336_132_Sossin_Tails_3_230212	135.43	92.83	0.19806	0.51734	NaN	1	0	Median	NaN	NaN	NaN	0	0	Median	NaN	NaN	NaN	0	0	Median
TDIGDTMVYLVH	0	Unmodified	1362.65	0.648952	672	Q8BMJ2	Lars	Leucine--tRNA ligase, cytoplasmic	yes	yes	0	0	0	0			By MS/MS	1	0	1			1	104.09	104.13	2	0.03171	158813	S14336_132_Sossin_Tails_3_230212	160.88	102.18	0.35504	0.51726	NaN	1	1	Median	NaN	NaN	NaN	0	0	Median	NaN	NaN	NaN	0	0	Median
CPLEEGQAGAAEATAAPSVEDR	0	Unmodified	2228	0.0015395	629	Q6IR34-2;Q6IR34;A2AIV3;F6SX81;Q6IR34-3;Q6IR34-5	Gpsm1	G-protein-signaling modulator 1	yes	no	0	0	0	0			By MS/MS	1	0	1			1	60.164	60.685	3	0.092517	97245	S14336_132_Sossin_Tails_3_230212	87.802	37.624	0.33962	0.51675	NaN	1	1	Median	NaN	NaN	NaN	0	0	Median	NaN	NaN	NaN	0	0	Median
MIAGQVLDINLAAEPKVNR	1	Unmodified	2051.12	0.119745	138	A0A2I3BRM6;Q9Z204-4;Q9Z204-3;Q9Z204-2;Q9Z204-5;Q9Z204	Hnrnpc	Heterogeneous nuclear ribonucleoproteins C1/C2	yes	no	0	0	0	0	By MS/MS	By matching	By MS/MS	1	0	3	1	1	1	91.994	92.114	3	0.023666	143042	S14336_132_Sossin_Tails_3_230212	102.89	52.402	0.33671	0.51633	24.828	3	0	Median	0.31267	0.51633	NaN	1	0	Median	0.58442	0.77631	NaN	1	0	Median
KTVTAMDVVYALKR	2	Oxidation (M)	1609.89	0.886163	523	P62806	Hist1h4a	Histone H4	yes	yes	0	0	1	0			By MS/MS	1	0	1			1	60.947	61.37	4	0.11861	98701	S14336_132_Sossin_Tails_3_230212	87.083	66.987	0.17361	0.32908	NaN	1	0	Median	NaN	NaN	NaN	0	0	Median	NaN	NaN	NaN	0	0	Median
GGLNTPLHESDFSGVTPQR	0	Unmodified	2010.98	0.975917	119	A0A1W2P7Z8;A0A1W2P7H4;Q6A068;A0A1W2P855;A0A1W2P6Q8	Cdc5l	Cell division cycle 5-like protein	yes	no	0	0	0	0			By MS/MS	1	0	1			1	64.757	65.181	3	0.032743	104167	S14336_132_Sossin_Tails_3_230212	130.38	80.223	0.35439	0.5109	NaN	1	1	Median	NaN	NaN	NaN	0	0	Median	NaN	NaN	NaN	0	0	Median
DGEEAGAYDGPR	0	Unmodified	1235.51	0.505459	457	P27773;F6Q404	Pdia3	Protein disulfide-isomerase A3	yes	no	0	0	0	0		By matching	By MS/MS	1	0	2		1	1	29.713	30.231	2	0.015924	48007	S14336_132_Sossin_Tails_3_230212	139.15	52.32	0.28069	0.50906	51.943	2	0	Median	NaN	NaN	NaN	0	0	Median	0.51059	0.73499	NaN	1	0	Median
EQGSHYETAGNLLSER	0	Unmodified	1789.82	0.823105	238	E9QA63;B1ARU4;E9PVY8;Q9QXZ0	Macf1	Microtubule-actin cross-linking factor 1	yes	no	0	0	0	0			By MS/MS	1	0	1			1	105.83	105.86	2	0.097474	161125	S14336_132_Sossin_Tails_3_230212	103.46	29.069	0.34039	0.50313	NaN	1	1	Median	NaN	NaN	NaN	0	0	Median	NaN	NaN	NaN	0	0	Median
QTNPSAMEVEEDDPVPEIRR	0	Unmodified	2311.07	0.0750388	554	Q01853	Vcp	Transitional endoplasmic reticulum ATPase	yes	yes	0	0	0	1			By MS/MS	1	0	1			1	68.117	68.443	3	0.041163	109344	S14336_132_Sossin_Tails_3_230212	103.73	50.556	0.212	0.49797	NaN	1	1	Median	NaN	NaN	NaN	0	0	Median	NaN	NaN	NaN	0	0	Median
EANLAAAFGKPINF	1	Unmodified	1461.76	0.761614	396	O08749	Dld	Dihydrolipoyl dehydrogenase, mitochondrial	yes	yes	0	0	0	0			By MS/MS	1	0	1			1	106.96	107	2	0.043168	162405	S14336_132_Sossin_Tails_3_230212	127.87	90.524	0.34979	0.49793	NaN	1	0	Median	NaN	NaN	NaN	0	0	Median	NaN	NaN	NaN	0	0	Median
QGQYSPMAIEEQVAVIYAGVR	0	Unmodified	2308.15	0.152167	559	Q03265;D3Z6F5	Atp5a1	ATP synthase subunit alpha, mitochondrial;ATP synthase subunit alpha	yes	no	0	0	0	0	By MS/MS	By MS/MS		1	0	2	1	1		122.83	122.89	3	0.0053415	181332	S14335_131_Sossin_Tails_2_230212	117.29	63.729	0.32095	0.49707	29.401	2	2	Median	0.37276	0.61193	NaN	1	1	Median	0.27635	0.40377	NaN	1	1	Median
TFSHELSDFGLESTTGEVPVVAIR	0	Unmodified	2590.29	0.291497	457	P27773	Pdia3	Protein disulfide-isomerase A3	yes	yes	0	0	0	0	By MS/MS	By MS/MS	By MS/MS	1	0	3	1	1	1	109.58	109.74	3	1.327e-05	163744	S14335_131_Sossin_Tails_2_230212	115.66	64.626	0.34593	0.49267	42.894	2	2	Median	NaN	NaN	NaN	0	0	Median	0.26261	0.36377	NaN	1	1	Median
ASMQQQQQLASAR	0	Unmodified	1445.7	0.70451	277	D3YZA1;D3Z7T7;E9PW20;Q9CY57-5;Q9CY57-4;Q9CY57-3;Q9CY57-2;Q9CY57	Chtop	Chromatin target of PRMT1 protein	yes	no	0	0	0	0	By MS/MS	By MS/MS		1	0	2	1	1		24.469	24.583	2	6.6442e-06	38723	S14335_131_Sossin_Tails_2_230212	179.6	99.363	0.32002	0.49134	37.301	2	2	Median	0.3938	0.63963	NaN	1	1	Median	0.26006	0.37743	NaN	1	1	Median
LTSEEVFDMDGIPR	0	Unmodified	1607.75	0.750123	309	E9Q6P2;G3X8U7;E0CZ78;P48453-2;P48453	Ppp3cb	Serine/threonine-protein phosphatase;Serine/threonine-protein phosphatase 2B catalytic subunit beta isoform	yes	no	0	0	0	0		By MS/MS		1	0	1		1		100.57	100.9	2	0.042821	152398	S14335_131_Sossin_Tails_2_230212	136.81	54.312	0.34624	0.49021	NaN	1	1	Median	NaN	NaN	NaN	0	0	Median	0.34624	0.49021	NaN	1	1	Median
TEEGPTLSYGR	0	Unmodified	1208.57	0.567331	697	Q8K310;A0A494BAZ2	Matr3	Matrin-3	yes	no	0	0	0	0			By MS/MS	1	0	1			1	40.18	40.992	2	0.032451	66026	S14336_132_Sossin_Tails_3_230212	175.91	82.484	0.17707	0.48887	NaN	1	1	Median	NaN	NaN	NaN	0	0	Median	NaN	NaN	NaN	0	0	Median
GIHVEIPGAQAESLGPLQVAR	0	Unmodified	2141.16	0.159301	56	A0A0N4SWE9;A0A0U1RNR3;A0A0U1RNP5;A0A0N4SVE0;Q9DCW4	Etfb	Electron transfer flavoprotein subunit beta	yes	no	0	0	0	0			By MS/MS	1	0	1			1	94.93	94.965	3	0.0022315	146572	S14336_132_Sossin_Tails_3_230212	112.58	64.191	0.31366	0.48396	NaN	1	1	Median	NaN	NaN	NaN	0	0	Median	NaN	NaN	NaN	0	0	Median
LFVGNLPPDITEEEMR	0	Unmodified	1858.91	0.9135	241	B1AXT0;Q99K48-2;Q99K48	Nono	Non-POU domain-containing octamer-binding protein	yes	no	0	0	0	0		By MS/MS	By MS/MS	1	0	2		1	1	104.27	104.46	2	0.0035689	156629	S14335_131_Sossin_Tails_2_230212	142.08	42.802	0.32444	0.4819	1.827	2	2	Median	NaN	NaN	NaN	0	0	Median	0.33019	0.47572	NaN	1	1	Median
AEEAGIGDTPNQEDQAAGHVTQAR	0	Unmodified	2464.12	0.121472	236	B1AQW2;P10637-4;P10637-3;P10637-5;P10637-2;B1AQW4	Mapt	Microtubule-associated protein;Microtubule-associated protein tau	yes	no	0	0	0	0	By MS/MS		By MS/MS	1	0	2	1		1	41.029	41.435	3	2.6937e-68	67641	S14336_132_Sossin_Tails_3_230212	213.13	156.09	0.19067	0.47967	46.607	2	2	Median	0.31796	0.66692	NaN	1	1	Median	NaN	NaN	NaN	0	0	Median
VLRPPGGGSNFSLGFDEPAEQPVR	0	Unmodified	2525.27	0.266285	549	P97825	Hn1	Hematological and neurological expressed 1 protein;Hematological and neurological expressed 1 protein, N-terminally processed	yes	yes	0	0	0	1	By MS/MS			1	0	1	1			88.368	88.368	3	0.044016	135912	S14334_130_Sossin_Tails_1_230212	61.807	25.376	0.2075	0.47554	NaN	1	1	Median	0.2075	0.47554	NaN	1	1	Median	NaN	NaN	NaN	0	0	Median
SSLSSAQADFNQLAELDR	0	Unmodified	1950.93	0.928298	229	A3KGU5;A3KGU7;E9Q447;A3KGU9;P16546-2;P16546	Sptan1	Spectrin alpha chain, non-erythrocytic 1	yes	no	0	0	0	0	By MS/MS	By MS/MS	By MS/MS	1	0	4	1	2	1	100.42	100.59	2;3	3.3084e-146	154783	S14336_132_Sossin_Tails_3_230212	294	186.03	0.30197	0.46527	27.853	4	4	Median	0.37991	0.61721	NaN	1	1	Median	0.30197	0.41913	33.758	2	2	Median
AEGESEAPNPEPR	0	Unmodified	1381.61	0.610987	592	Q542V3;Q8VE97	Srsf4	Serine/arginine-rich splicing factor 4	yes	no	0	0	0	0			By MS/MS	1	0	1			1	19.326	20.138	2	0.0083884	30809	S14336_132_Sossin_Tails_3_230212	165.63	100.98	0.22045	0.46492	NaN	1	1	Median	NaN	NaN	NaN	0	0	Median	NaN	NaN	NaN	0	0	Median
GVQQVTGHGGLR	0	Unmodified	1207.64	0.642168	81	A0A0R4J275;Q7TMF3;F6RBR6	Ndufa12	NADH dehydrogenase [ubiquinone] 1 alpha subcomplex subunit 12	yes	no	0	0	0	0			By MS/MS	1	0	1			1	14.549	15.167	3	0.085087	22840	S14336_132_Sossin_Tails_3_230212	105.36	36.512	0.19487	0.46421	NaN	1	1	Median	NaN	NaN	NaN	0	0	Median	NaN	NaN	NaN	0	0	Median
EIGISNPLHR	0	Unmodified	1134.61	0.614556	500	P60469-2;P60469;A0A1B0GRM4	Ppfia3	Liprin-alpha-3	no	no	0	0	0	0			By MS/MS	1	0	1			1	47.453	48.168	3	0.13716	77402	S14336_132_Sossin_Tails_3_230212	109.79	55.53	0.31948	0.46226	NaN	1	1	Median	NaN	NaN	NaN	0	0	Median	NaN	NaN	NaN	0	0	Median
ETQAQYQALER	0	Unmodified	1335.64	0.641893	639	Q6R891-2;Q6R891	Ppp1r9b	Neurabin-2	yes	no	0	0	0	0			By MS/MS	1	0	1			1	32.894	33.803	2	0.11124	54148	S14336_132_Sossin_Tails_3_230212	121.29	49.674	0.21171	0.45679	NaN	1	1	Median	NaN	NaN	NaN	0	0	Median	NaN	NaN	NaN	0	0	Median
AANATTNPSQLLPLELVDKCIGSR	1	Acetyl (N-term)	2609.35	0.348301	58	A0A0N4SVK3;P62322	Lsm5	U6 snRNA-associated Sm-like protein LSm5	yes	no	1	0	0	0		By matching	By MS/MS	1	0	2		1	1	123.44	123.57	3	1.0883e-05	184262	S14336_132_Sossin_Tails_3_230212	120.41	68.097	0.26588	0.35555	NaN	1	0	Median	NaN	NaN	NaN	0	0	Median	0.26588	0.35555	NaN	1	0	Median
HAVVNLINYQDDAELATR	0	Unmodified	2041.02	0.0228673	556	Q02248;E9Q6A9;D3YUH4	Ctnnb1	Catenin beta-1	yes	no	0	0	0	0	By MS/MS			1	0	1	1			79.587	79.587	3	0.0057839	124177	S14334_130_Sossin_Tails_1_230212	140.89	53.07	0.19048	0.45535	NaN	1	1	Median	0.19048	0.45535	NaN	1	1	Median	NaN	NaN	NaN	0	0	Median
FIIGESQAGEQPTQTVMPGQVMR	0	Unmodified	2503.22	0.219929	180	A0JNY3;Q8BUV3	Gphn	Gephyrin;Molybdopterin adenylyltransferase;Molybdopterin molybdenumtransferase	yes	no	0	0	0	0		By MS/MS		1	0	1		1		97.333	97.661	3	0.066319	148348	S14335_131_Sossin_Tails_2_230212	79.143	42.2	0.34911	0.45312	NaN	1	1	Median	NaN	NaN	NaN	0	0	Median	0.34911	0.45312	NaN	1	1	Median
DSLLQDGEFTMDLR	0	Oxidation (M)	1654.75	0.750851	258	Q5SX49;CON__P02584;P62962	Pfn1	Profilin;Profilin-1	yes	no	0	0	1	0			By MS/MS	1	0	1			1	98.704	98.738	2	0.12195	151600	S14336_132_Sossin_Tails_3_230212	113.38	52.688	0.23207	0.35737	NaN	1	1	Median	NaN	NaN	NaN	0	0	Median	NaN	NaN	NaN	0	0	Median
HVSPAGAAVGVPLSEDEAR	0	Unmodified	1860.93	0.93299	750	Q9CWJ9	Atic	Bifunctional purine biosynthesis protein PURH;Phosphoribosylaminoimidazolecarboxamide formyltransferase;IMP cyclohydrolase	yes	yes	0	0	0	0		By MS/MS	By MS/MS	1	0	2		1	1	54.014	54.387	3	0.0525	86730	S14335_131_Sossin_Tails_2_230212	103.88	44.995	0.30602	0.45281	NaN	1	1	Median	NaN	NaN	NaN	0	0	Median	NaN	NaN	NaN	0	0	Median
FESLEPEMNNQASR	0	Unmodified	1650.73	0.730784	619	Q62261;A0A0A0MQG2;Q62261-2	Sptbn1	Spectrin beta chain, non-erythrocytic 1	yes	no	0	0	0	0		By MS/MS	By MS/MS	1	0	2		1	1	55.278	55.651	2	0.0056446	89211	S14336_132_Sossin_Tails_3_230212	153.95	73.112	0.24824	0.45169	18.863	2	2	Median	NaN	NaN	NaN	0	0	Median	0.27353	0.39529	NaN	1	1	Median
NQDLALSNLESIPGGYNALR	0	Unmodified	2144.09	0.0861958	806	Q9QZM0	Ubqln2	Ubiquilin-2	yes	yes	0	0	0	0	By MS/MS	By MS/MS	By MS/MS	1	0	3	1	1	1	108.59	108.74	2	0.0014163	164707	S14336_132_Sossin_Tails_3_230212	180.27	104.62	0.32807	0.45021	NaN	1	1	Median	NaN	NaN	NaN	0	0	Median	NaN	NaN	NaN	0	0	Median
IAQLEEELEEEQGNTELINDR	0	Unmodified	2471.17	0.166356	707	Q8VDD5	Myh9	Myosin-9	yes	yes	0	0	0	0			By MS/MS	1	0	1			1	98.046	98.081	3	0.029604	150758	S14336_132_Sossin_Tails_3_230212	104.49	51.159	0.31252	0.44929	NaN	1	1	Median	NaN	NaN	NaN	0	0	Median	NaN	NaN	NaN	0	0	Median
GTGGVDTAATGSVFDISNLDR	0	Unmodified	2051.98	0.975977	460	P30275	Ckmt1	Creatine kinase U-type, mitochondrial	yes	yes	0	0	0	0	By MS/MS	By MS/MS		1	0	4	2	2		100.08	100.24	2;3	3.8829e-31	152225	S14334_130_Sossin_Tails_1_230212	246.18	164.11	0.34786	0.44927	17.416	3	3	Plateau	0.20445	0.32932	NaN	1	1	Median	0.3002	0.39695	19.34	2	2	Median
TAGWNIPMGMLYNR	0	Unmodified	1622.77	0.769753	718	Q921I1;F7CJN9;F7BAE9	Tf;Trf	Serotransferrin	yes	no	0	0	0	0	By MS/MS	By MS/MS	By MS/MS	1	0	3	1	1	1	111.49	111.72	2	0.021832	167076	S14334_130_Sossin_Tails_1_230212	145.89	62.704	0.30597	0.4487	19.565	2	2	Median	NaN	NaN	NaN	0	0	Median	0.34332	0.51527	NaN	1	1	Median
LAELEEFINGPNNAHIQQVGDR	0	Unmodified	2463.21	0.21425	598	Q5SXR6;Q68FD5	Cltc	Clathrin heavy chain;Clathrin heavy chain 1	yes	no	0	0	0	0	By MS/MS	By MS/MS		1	0	2	1	1		92.22	92.384	3	0.0090265	141601	S14334_130_Sossin_Tails_1_230212	108.71	58.592	0.25595	0.44168	NaN	1	1	Median	NaN	NaN	NaN	0	0	Median	0.25595	0.44168	NaN	1	1	Median
DVEDEILWVGER	0	Unmodified	1458.7	0.699074	619	Q62261;A0A0A0MQG2;Q62261-2	Sptbn1	Spectrin beta chain, non-erythrocytic 1	yes	no	0	0	0	0			By MS/MS	1	0	1			1	111.6	111.73	2	0.11629	168288	S14336_132_Sossin_Tails_3_230212	116.77	51.265	0.29253	0.43891	NaN	1	1	Median	NaN	NaN	NaN	0	0	Median	NaN	NaN	NaN	0	0	Median
TVENATSGETLEENGAGD	0	Unmodified	1792.76	0.759895	485	P50580-2;P50580	Pa2g4	Proliferation-associated protein 2G4	yes	no	0	0	0	0			By MS/MS	1	0	1			1	49.721	50.436	2	0.041911	80954	S14336_132_Sossin_Tails_3_230212	123.26	67.449	0.29291	0.43724	NaN	1	1	Median	NaN	NaN	NaN	0	0	Median	NaN	NaN	NaN	0	0	Median
LTESPCALVASQYGWSGNMER	0	Unmodified	2355.06	0.0623656	426	P08113;F7C312	Hsp90b1	Endoplasmin	yes	no	0	0	0	0			By MS/MS	1	0	1			1	101.05	101.09	3	0.024909	154579	S14336_132_Sossin_Tails_3_230212	113.63	66.315	0.30281	0.43164	NaN	1	1	Median	NaN	NaN	NaN	0	0	Median	NaN	NaN	NaN	0	0	Median
NLAVGSPSAAEAPGSAQVAGLCGR	0	Deamidation (NQ)	2240.09	0.0855439	558	Q03157	Aplp1	Amyloid-like protein 1;C30	yes	yes	0	1	0	0			By MS/MS	1	0	2			2	86.944	86.978	2;3	1.1248e-12	135996	S14336_132_Sossin_Tails_3_230212	120.8	103.44	0.20927	0.36976	NaN	1	0	Median	NaN	NaN	NaN	0	0	Median	NaN	NaN	NaN	0	0	Median
YDDMASAMKAVTELNEPLSNEDR	1	Unmodified	2598.16	0.157782	539	P68510	Ywhah	14-3-3 protein eta	yes	yes	0	0	0	0		By MS/MS		1	0	1		1		104.99	105.32	3	0.071539	157986	S14335_131_Sossin_Tails_2_230212	80.994	48.068	0.32522	0.43127	NaN	1	1	Median	NaN	NaN	NaN	0	0	Median	0.32522	0.43127	NaN	1	1	Median
AMLSGPGQFAENETNEVNFR	0	Unmodified	2210.01	0.00623095	0	A0A087WQE6;A0A087WNT1;P83940	Tceb1	Transcription elongation factor B polypeptide 1	yes	no	0	0	0	0			By MS/MS	1	0	1			1	90.974	91.009	3	0.0073329	141334	S14336_132_Sossin_Tails_3_230212	129.11	71.086	0.27875	0.42922	NaN	1	1	Median	NaN	NaN	NaN	0	0	Median	NaN	NaN	NaN	0	0	Median
HASSILPITEFSDITR	0	Unmodified	1785.93	0.926113	604	Q61029-2;Q61029-3;Q61029	Tmpo	Lamina-associated polypeptide 2, isoforms beta/delta/epsilon/gamma	yes	no	0	0	0	0	By MS/MS		By MS/MS	1	0	3	1		2	95.713	95.713	3	0.010897	147667	S14336_132_Sossin_Tails_3_230212	107.13	48.641	0.24285	0.4277	NaN	1	1	Median	0.24285	0.4277	NaN	1	1	Median	NaN	NaN	NaN	0	0	Median
ENLEQAFEVAER	0	Unmodified	1433.68	0.678672	238	E9QA63;B1ARU4;E9PVY8;Q9QXZ0;A0A571BGC6;A0A571BF93;A0A0A0MQA6;F7ACR9;E9QNP1;Q9QXZ0-3;Q9QXZ0-2;Q9QXZ0-4;A0A5F8MP99;F6XCT0;F6SHS0	Macf1	Microtubule-actin cross-linking factor 1	yes	no	0	0	0	0			By MS/MS	1	0	1			1	83.3	83.335	2	0.095796	130920	S14336_132_Sossin_Tails_3_230212	153.34	55.301	0.27701	0.42692	NaN	1	1	Median	NaN	NaN	NaN	0	0	Median	NaN	NaN	NaN	0	0	Median
HSAEVAGYQDSIGQLESDLR	0	Unmodified	2174.02	0.0239895	474	P46660	Ina	Alpha-internexin	yes	yes	0	0	0	0	By MS/MS			1	0	2	2			87.181	87.181	2;3	2.2131e-06	134564	S14334_130_Sossin_Tails_1_230212	198.95	135.41	0.17829	0.42635	NaN	1	1	Median	0.17829	0.42635	NaN	1	1	Median	NaN	NaN	NaN	0	0	Median
LVQDVANNTNEEAGDGTTTATVLAR	0	Unmodified	2559.24	0.241253	529	P63038;D3Z7J9;D3Z2F2	Hspd1	60 kDa heat shock protein, mitochondrial	yes	no	0	0	0	0	By MS/MS	By MS/MS	By MS/MS	1	0	4	1	1	2	67.42	67.538	2;3	3.9421e-17	107656	S14336_132_Sossin_Tails_3_230212	153.93	123.15	0.21919	0.42433	23.235	2	2	Median	NaN	NaN	NaN	0	0	Median	0.21934	0.36004	NaN	1	1	Median
SGGSPLSPVIYDSDMDDVPER	0	Unmodified	2235	0.000142519	590	Q4V9Z5-3;Q4V9Z5;Q4V9Z5-2	Sez6l2	Seizure 6-like protein 2	yes	no	0	0	0	0			By MS/MS	1	0	1			1	95.537	95.571	3	0.0051742	147379	S14336_132_Sossin_Tails_3_230212	82.037	35.416	0.28719	0.41873	NaN	1	1	Median	NaN	NaN	NaN	0	0	Median	NaN	NaN	NaN	0	0	Median
FDGALNVDLTEFQTNLVPYPR	0	Unmodified	2408.2	0.201226	422	P68369;P05213;P68373;A0A0A0MQA5;P68368;P05214;Q9JJZ2;A0A2R8VHF3	Tuba1a;Tuba1b;Tuba1c;Tuba4a;Tuba3a;Tuba8	Tubulin alpha-1A chain;Tubulin alpha-1B chain;Tubulin alpha-1C chain;Tubulin alpha-4A chain;Tubulin alpha-3 chain;Tubulin alpha-8 chain	yes	no	0	0	0	0	By MS/MS	By MS/MS		1	0	4	2	2		125.23	125.3	2;3	3.3284e-54	184213	S14334_130_Sossin_Tails_1_230212	251.05	147.58	0.20662	0.41832	90.737	3	3	Median	0.34218	0.61591	54.707	2	2	Median	0.087009	0.14863	NaN	1	1	Median
TYAEPLTAAMVEFYTMSQER	0	Unmodified	2337.07	0.0657197	793	Q9JHU4	Dync1h1	Cytoplasmic dynein 1 heavy chain 1	yes	yes	0	0	0	0	By MS/MS			1	0	1	1			127.47	127.47	3	0.05916	187509	S14334_130_Sossin_Tails_1_230212	96.012	65.97	0.24932	0.41782	NaN	1	1	Median	0.24932	0.41782	NaN	1	1	Median	NaN	NaN	NaN	0	0	Median
FGQGGAGPVGGQGPR	0	Unmodified	1340.66	0.658546	711	Q8VIJ6	Sfpq	Splicing factor, proline- and glutamine-rich	yes	yes	0	0	0	0	By MS/MS	By MS/MS	By MS/MS	1	0	3	1	1	1	32.153	32.499	2	0.002434	53173	S14335_131_Sossin_Tails_2_230212	214.82	138.65	0.21786	0.41389	156.79	2	2	Median	0.056442	0.13658	NaN	1	1	Median	NaN	NaN	NaN	0	0	Median
IFPGDTILETGEVIPPMR	0	Unmodified	1984.03	0.0339493	211	A2AP32;Q3UIU2	Ndufb6	NADH dehydrogenase [ubiquinone] 1 beta subcomplex subunit 6	yes	no	0	0	0	0	By MS/MS	By MS/MS		1	0	2	1	1		120.25	120.37	3	0.002377	177786	S14335_131_Sossin_Tails_2_230212	137.17	49.176	0.28229	0.41271	72.53	2	2	Median	0.42548	0.68925	NaN	1	1	Median	0.18728	0.24712	NaN	1	1	Median
EANQQQQFNR	0	Unmodified	1261.58	0.579961	229	A3KGU5;A3KGU7;E9Q447;A3KGU9;P16546-2;P16546	Sptan1	Spectrin alpha chain, non-erythrocytic 1	yes	no	0	0	0	0			By MS/MS	1	0	1			1	11.594	12.017	2	0.11684	17996	S14336_132_Sossin_Tails_3_230212	189.38	61.701	0.13629	0.41063	NaN	1	1	Median	NaN	NaN	NaN	0	0	Median	NaN	NaN	NaN	0	0	Median
RFDEILEASDGIMVAR	0	Unmodified	1820.91	0.909083	487	P52480-2;P52480	Pkm	Pyruvate kinase PKM	yes	no	0	0	0	1	By MS/MS			1	0	1	1			96.498	96.498	3	0.05864	147431	S14334_130_Sossin_Tails_1_230212	119.47	68.34	0.2453	0.40984	NaN	1	1	Median	0.2453	0.40984	NaN	1	1	Median	NaN	NaN	NaN	0	0	Median
NPQNSSQSADGLR	0	Unmodified	1372.63	0.633119	776	Q9D883	U2af1	Splicing factor U2AF 35 kDa subunit	yes	yes	0	0	0	0			By MS/MS	1	0	2			2	13.037	13.552	2	0.0067418	19674	S14336_132_Sossin_Tails_3_230212	157.97	94.437	0.1912	0.40965	202.33	2	2	Median	NaN	NaN	NaN	0	0	Median	NaN	NaN	NaN	0	0	Median
GSFGELALMYNTPR	0	Unmodified	1554.75	0.750063	383	H3BK84;P31324;A0A0A6YY28;A0A0A6YX73;Q8K1M3;P12367	Prkar2b;Prkar2a	cAMP-dependent protein kinase type II-beta regulatory subunit;cAMP-dependent protein kinase type II-alpha regulatory subunit	yes	no	0	0	0	0	By MS/MS	By MS/MS	By MS/MS	1	0	3	1	1	1	100.28	100.4	2	0.0016655	152322	S14334_130_Sossin_Tails_1_230212	172.17	109.1	0.23306	0.40584	33.8	3	3	Median	0.23306	0.40584	NaN	1	1	Median	0.19499	0.25529	NaN	1	1	Median
GGGGGGGGGPGGFQPAPR	0	Unmodified	1438.67	0.670173	403	O35295	Purb	Transcriptional activator protein Pur-beta	yes	yes	0	0	0	0	By MS/MS	By MS/MS	By MS/MS	1	0	4	2	1	1	29.928	30.447	2	9.8963e-287	48590	S14336_132_Sossin_Tails_3_230212	278.83	218.73	0.23033	0.40541	7.1434	2	2	Median	NaN	NaN	NaN	0	0	Median	0.29464	0.42641	NaN	1	1	Median
APSQLALFSVSDKTGLVEFAR	1	Unmodified	2235.19	0.189933	750	Q9CWJ9	Atic	Bifunctional purine biosynthesis protein PURH;Phosphoribosylaminoimidazolecarboxamide formyltransferase;IMP cyclohydrolase	yes	yes	0	0	0	0			By MS/MS	1	0	1			1	110.45	110.59	3	0.10763	167075	S14336_132_Sossin_Tails_3_230212	67.785	29.331	0.2712	0.40276	NaN	1	0	Median	NaN	NaN	NaN	0	0	Median	NaN	NaN	NaN	0	0	Median
SAFSNLFGGEPLSYTR	0	Unmodified	1744.84	0.842049	622	Q8C872;Q62351	Tfrc	Transferrin receptor protein 1	yes	no	0	0	0	0			By MS/MS	1	0	1			1	109.74	109.87	2	0.024261	166091	S14336_132_Sossin_Tails_3_230212	138.02	82.668	0.26622	0.39662	NaN	1	1	Median	NaN	NaN	NaN	0	0	Median	NaN	NaN	NaN	0	0	Median
DNFTLIPEGVNGIEER	0	Deamidation (NQ)	1802.87	0.868658	546;631;78	P97427;Q3TMU8;A0A0R4J1N0;O35098;O35098-2;Q6P1J1	Crmp1;Dpysl4	Dihydropyrimidinase-related protein 1;Dihydropyrimidinase-related protein 4	no	no	0	1	0	0	By MS/MS	By MS/MS	By MS/MS	1	0	5	1	2	2	110.26	110.44	2	4.5855e-73	163636	S14335_131_Sossin_Tails_2_230212	202.29	101.42	0.30097	0.4032	95.013	5	3	Median	1.0176	1.6526	NaN	1	0	Median	0.37367	0.51913	35.74	2	1	Median
DGQVNISIGEMVPSR	0	2 Deamidation (NQ)	1602.76	0.755936	149	A0A338P6Y5;A0A338P6P0;Q9CQ33;Q9CQ33-2	Lztr1	Leucine-zipper-like transcriptional regulator 1	yes	no	0	2	0	0		By MS/MS		1	0	1		1		66.639	66.667	2	0.022776	105231	S14335_131_Sossin_Tails_2_230212	141.89	28.264	0.29928	0.40537	NaN	1	1	Median	NaN	NaN	NaN	0	0	Median	0.29928	0.40537	NaN	1	1	Median
NLHQSGFSLSGAQIDDNIPR	0	Unmodified	2168.06	0.0610437	395	O08553	Dpysl2	Dihydropyrimidinase-related protein 2	yes	yes	0	0	0	0	By MS/MS	By MS/MS	By MS/MS	1	0	6	2	3	1	77.231	77.283	2;3	3.5518e-100	122506	S14334_130_Sossin_Tails_1_230212	229.02	153.92	0.20272	0.39537	43.406	5	5	Median	0.15902	0.35255	16.211	2	2	Median	0.30372	0.50341	51.789	2	2	Median
NEEDATELVGLAQAVNAR	0	Unmodified	1898.93	0.933384	555	Q02053	Uba1	Ubiquitin-like modifier-activating enzyme 1	yes	yes	0	0	0	0		By MS/MS	By MS/MS	1	0	5		2	3	102.98	103.11	2;3	8.1696e-15	158297	S14336_132_Sossin_Tails_3_230212	179.39	84.84	0.25511	0.39514	102.3	3	3	Median	NaN	NaN	NaN	0	0	Median	0.36532	0.50805	NaN	1	1	Median
VNIAFNYDMPEDSDTYLHR	0	Unmodified	2299.02	0.0215467	821	Q9Z1N5	Ddx39b	Spliceosome RNA helicase Ddx39b	yes	yes	0	0	0	0	By MS/MS	By MS/MS	By MS/MS	1	0	3	1	1	1	96.41	96.53	3	1.9721e-07	148764	S14336_132_Sossin_Tails_3_230212	147.06	104.35	0.25376	0.39427	28.892	2	2	Median	0.29009	0.48363	NaN	1	1	Median	NaN	NaN	NaN	0	0	Median
TLVMLDEQGEQLDR	0	Unmodified	1645.8	0.798136	504	P60879-2	Snap25	Synaptosomal-associated protein 25	yes	yes	0	0	0	0			By MS/MS	1	0	1			1	80.978	81.012	2	0.055141	127617	S14336_132_Sossin_Tails_3_230212	128.85	57.292	0.26692	0.39399	NaN	1	1	Median	NaN	NaN	NaN	0	0	Median	NaN	NaN	NaN	0	0	Median
SVVTEEFNGSDWER	0	Unmodified	1653.73	0.727079	757	Q9CXS4;Q9CXS4-2	Cenpv	Centromere protein V	yes	no	0	0	0	0		By MS/MS	By MS/MS	1	0	2		1	1	77.47	77.55	2	0.045908	122123	S14336_132_Sossin_Tails_3_230212	133.42	45.363	0.2338	0.39265	66.11	2	2	Median	NaN	NaN	NaN	0	0	Median	0.43768	0.62665	NaN	1	1	Median
QTNPSAMEVEEDDPVPEIR	0	Unmodified	2154.97	0.973928	554	Q01853	Vcp	Transitional endoplasmic reticulum ATPase	yes	yes	0	0	0	0	By MS/MS	By MS/MS	By MS/MS	1	0	5	2	1	2	82.084	82.104	2;3	6.6963e-210	127268	S14335_131_Sossin_Tails_2_230212	265.99	162.14	0.19409	0.38769	27.33	2	2	Median	0.22387	0.47034	NaN	1	1	Median	NaN	NaN	NaN	0	0	Median
NTSEIPLVLVGTQDAISSTNPR	0	Unmodified	2311.2	0.201954	327	E9Q3K3;A0A087WRF2;Q8BXK8	Agap1	Arf-GAP with GTPase, ANK repeat and PH domain-containing protein 1	yes	no	0	0	0	0			By MS/MS	1	0	1			1	110.14	110.27	3	0.00030788	166878	S14336_132_Sossin_Tails_3_230212	130.01	85.475	0.26093	0.38547	NaN	1	1	Median	NaN	NaN	NaN	0	0	Median	NaN	NaN	NaN	0	0	Median
PDFLPVDNCLQSVLGQR	0	Unmodified	1956.97	0.972746	680	Q8C079-4;Q8C079-3;Q8C079	Strip1	Striatin-interacting protein 1	yes	no	0	0	0	0			By MS/MS	1	0	1			1	111.14	111.27	2	0.1123	168702	S14336_132_Sossin_Tails_3_230212	78.903	22.816	0.25	0.38496	NaN	1	0	Median	NaN	NaN	NaN	0	0	Median	NaN	NaN	NaN	0	0	Median
FVINYDYPNSSEDYIHR	0	Unmodified	2130.96	0.964684	610	Q8BTS0;Q61656	Ddx5	Probable ATP-dependent RNA helicase DDX5	yes	no	0	0	0	0		By MS/MS	By MS/MS	1	0	2		1	1	86.348	86.429	3	5.8772e-05	133175	S14335_131_Sossin_Tails_2_230212	125.98	80.358	0.26883	0.38377	2.0278	2	2	Median	NaN	NaN	NaN	0	0	Median	0.27102	0.38931	NaN	1	1	Median
DRVTSAVEALLSADSASR	0	Unmodified	1846.94	0.938469	492	Q3U4W8;P56399;D3YYA5	Usp5	Ubiquitin carboxyl-terminal hydrolase;Ubiquitin carboxyl-terminal hydrolase 5	yes	no	0	0	0	1		By MS/MS		1	0	1		1		108.63	108.95	3	0.065914	162923	S14335_131_Sossin_Tails_2_230212	108.34	31.271	0.27588	0.38354	NaN	1	1	Median	NaN	NaN	NaN	0	0	Median	0.27588	0.38354	NaN	1	1	Median
GITINAAHVEYSTAAR	0	Unmodified	1672.85	0.853283	656	Q8BFR5-2;Q8BFR5	Tufm	Elongation factor Tu, mitochondrial	yes	no	0	0	0	0		By MS/MS		1	0	1		1		54.248	54.375	3	0.061127	86831	S14335_131_Sossin_Tails_2_230212	118.2	58.907	0.26506	0.38231	NaN	1	1	Median	NaN	NaN	NaN	0	0	Median	0.26506	0.38231	NaN	1	1	Median
AGGIETIANEYSDR	0	Unmodified	1494.7	0.695051	578	Q3U2G2;Q61316	Hspa4	Heat shock 70 kDa protein 4	yes	no	0	0	0	0			By MS/MS	1	0	1			1	65.294	65.62	2	0.12393	104885	S14336_132_Sossin_Tails_3_230212	112.94	41.436	0.25827	0.38145	NaN	1	1	Median	NaN	NaN	NaN	0	0	Median	NaN	NaN	NaN	0	0	Median
DLANGNITWADVEAR	0	Unmodified	1643.79	0.790348	763	Q9CZD3	Gars	Glycine--tRNA ligase	yes	yes	0	0	0	0	By MS/MS	By MS/MS	By MS/MS	1	0	3	1	1	1	96.659	96.779	2	3.3297e-10	147592	S14334_130_Sossin_Tails_1_230212	188.48	112.34	0.2777	0.37931	65.941	3	3	Median	0.3677	0.58748	NaN	1	1	Median	0.2777	0.37931	NaN	1	1	Median
HLLQAPVDDAQEILHSR	0	Unmodified	1941.01	0.0068233	321	E9Q1S3;Q01405	Sec23a	Protein transport protein Sec23A	yes	no	0	0	0	0		By MS/MS		1	0	1		1		73.846	73.874	3	0.048661	115583	S14335_131_Sossin_Tails_2_230212	121.01	53.111	0.23344	0.37747	NaN	1	1	Median	NaN	NaN	NaN	0	0	Median	0.23344	0.37747	NaN	1	1	Median
NSAISFDNSGIQYR	0	Unmodified	1570.74	0.737584	358	Q8C446;F6ZYH6;P63080	Gabrb3	Gamma-aminobutyric acid receptor subunit beta-3	yes	no	0	0	0	0		By MS/MS	By MS/MS	1	0	2		1	1	70.887	71.016	2	0.026964	112921	S14336_132_Sossin_Tails_3_230212	147.58	82.419	0.25893	0.37723	35.831	2	2	Median	NaN	NaN	NaN	0	0	Median	0.20469	0.2928	NaN	1	1	Median
YQLSIHETEDPNDNR	0	Unmodified	1829.82	0.818019	44	A0A0G2JGX4;Q8VCE0;Q6PIC6	Atp1a3	Sodium/potassium-transporting ATPase subunit alpha-3	yes	no	0	0	0	0	By MS/MS			1	0	1	1			46.494	46.494	3	0.056099	75156	S14334_130_Sossin_Tails_1_230212	124.16	75.812	0.17438	0.37645	NaN	1	1	Median	0.17438	0.37645	NaN	1	1	Median	NaN	NaN	NaN	0	0	Median
HGVVPLATYMR	0	Unmodified	1242.65	0.654312	399	Q9CQM8;O09167	Rpl21	60S ribosomal protein L21	yes	no	0	0	0	0			By MS/MS	1	0	1			1	55.547	56.165	3	0.039396	90242	S14336_132_Sossin_Tails_3_230212	140.17	90.02	0.23902	0.36962	NaN	1	1	Median	NaN	NaN	NaN	0	0	Median	NaN	NaN	NaN	0	0	Median
YHTSQSGDEMTSLSEYVSR	0	Oxidation (M)	2191.93	0.932791	437	P11499;E9Q0C3	Hsp90ab1	Heat shock protein HSP 90-beta	yes	no	0	0	1	0			By MS/MS	1	0	1			1	51.368	52.083	3	0.035028	83234	S14336_132_Sossin_Tails_3_230212	111.09	69.036	0.19692	0.43259	NaN	1	1	Median	NaN	NaN	NaN	0	0	Median	NaN	NaN	NaN	0	0	Median
AELEEVTLDGKPLQALR	1	Acetyl (N-term)	1923.03	0.0313067	349	F6RJ39;Q9JIX8-4;Q9JIX8	Acin1	Apoptotic chromatin condensation inducer in the nucleus	yes	no	1	0	0	0			By MS/MS	1	0	2			2	111.02	111.15	2;3	0.057792	167816	S14336_132_Sossin_Tails_3_230212	67.102	45.788	0.31581	0.43399	2.0761	2	0	Median	NaN	NaN	NaN	0	0	Median	NaN	NaN	NaN	0	0	Median
ALVADSHPESER	0	Unmodified	1309.63	0.626243	619	Q62261;A0A0A0MQG2;Q62261-2	Sptbn1	Spectrin beta chain, non-erythrocytic 1	yes	no	0	0	0	0			By MS/MS	1	0	1			1	14.386	15.004	3	0.10968	22414	S14336_132_Sossin_Tails_3_230212	122.55	63.121	0.12348	0.36853	NaN	1	1	Median	NaN	NaN	NaN	0	0	Median	NaN	NaN	NaN	0	0	Median
AVFDETYPDPVR	0	Unmodified	1407.67	0.667045	662	Q8BGQ7	Aars	Alanine--tRNA ligase, cytoplasmic	yes	yes	0	0	0	0			By MS/MS	1	0	1			1	73.71	73.939	2	0.13038	117015	S14336_132_Sossin_Tails_3_230212	114.4	35.253	0.17714	0.36751	NaN	1	1	Median	NaN	NaN	NaN	0	0	Median	NaN	NaN	NaN	0	0	Median
NASEVPMVLVGTQDAISAANPR	0	Unmodified	2239.13	0.12668	27	A0A1D5RMG4;A0A0G2JDW1;F8VQE9;Q8VHH5-2;Q8VHH5	Agap3	Arf-GAP with GTPase, ANK repeat and PH domain-containing protein 3	yes	no	0	0	0	0			By MS/MS	1	0	1			1	105.3	105.34	3	0.019954	160402	S14336_132_Sossin_Tails_3_230212	105.46	48.643	0.25213	0.36545	NaN	1	1	Median	NaN	NaN	NaN	0	0	Median	NaN	NaN	NaN	0	0	Median
DAAGLESQLQDTQELLQEETR	0	Unmodified	2373.13	0.129577	582	Q5SV64;Q3UH59;Q61879	Myh10	Myosin-10	yes	no	0	0	0	0	By MS/MS	By MS/MS	By MS/MS	1	0	3	1	1	1	120.2	120.31	3	2.1948e-41	179897	S14336_132_Sossin_Tails_3_230212	203.26	27.497	0.25471	0.3652	109.33	3	3	Median	0.81216	1.3442	NaN	1	1	Median	0.25471	0.3652	NaN	1	1	Median
LAVCGNPATSQPVTSSNHSSR	0	Unmodified	2169.02	0.023278	476	P46935;A0A571BEP7;A0A571BDN7	Nedd4	E3 ubiquitin-protein ligase NEDD4	yes	no	0	0	0	0			By MS/MS	1	0	1			1	33.894	34.803	3	2.0745e-07	56066	S14336_132_Sossin_Tails_3_230212	141.74	89.218	0.25176	0.36501	NaN	1	1	Median	NaN	NaN	NaN	0	0	Median	NaN	NaN	NaN	0	0	Median
LATPTYGDLNHLVSATMSGVTTSLR	0	Unmodified	2604.32	0.321751	792	Q9ERD7	Tubb3	Tubulin beta-3 chain	yes	yes	0	0	0	0		By MS/MS		1	0	1		1		120.61	120.84	3	0.028427	178455	S14335_131_Sossin_Tails_2_230212	82.302	40.772	0.25509	0.36084	NaN	1	1	Median	NaN	NaN	NaN	0	0	Median	0.25509	0.36084	NaN	1	1	Median
DVSELTGFPEMLGGR	0	Unmodified	1606.77	0.766107	750	Q9CWJ9	Atic	Bifunctional purine biosynthesis protein PURH;Phosphoribosylaminoimidazolecarboxamide formyltransferase;IMP cyclohydrolase	yes	yes	0	0	0	0		By MS/MS	By MS/MS	1	0	2		1	1	119.9	120.08	2	4.6121e-24	179614	S14336_132_Sossin_Tails_3_230212	199.82	89.994	0.2612	0.35888	28.004	2	2	Median	NaN	NaN	NaN	0	0	Median	0.33687	0.43747	NaN	1	1	Median
DIGAIAQVHAENGDIIAEEQQR	0	Deamidation (NQ)	2377.15	0.150981	395	O08553	Dpysl2	Dihydropyrimidinase-related protein 2	yes	yes	0	1	0	0		By MS/MS		1	0	1		1		89.801	90.029	3	0.0013993	138872	S14335_131_Sossin_Tails_2_230212	125.75	72.937	0.25965	0.45155	NaN	1	1	Median	NaN	NaN	NaN	0	0	Median	0.25965	0.45155	NaN	1	1	Median
RGTGGVDTAAVGGVFDVSNADR	0	Unmodified	2120.02	0.0246582	562	Q04447	Ckb	Creatine kinase B-type	yes	yes	0	0	0	1			By MS/MS	1	0	1			1	70.553	70.782	3	0.015739	112524	S14336_132_Sossin_Tails_3_230212	105.61	56.565	0.18588	0.35862	NaN	1	1	Median	NaN	NaN	NaN	0	0	Median	NaN	NaN	NaN	0	0	Median
ISVYYNEASSHKYVPR	1	Unmodified	1911.95	0.947911	792	Q9ERD7;A0A1D5RM76	Tubb3	Tubulin beta-3 chain	yes	no	0	0	0	0	By MS/MS	By MS/MS		1	0	2	1	1		46.339	46.352	4	0.005361	74651	S14335_131_Sossin_Tails_2_230212	118.08	72.873	0.1809	0.35782	123.9	2	1	Median	0.061192	0.149	NaN	1	1	Median	0.5348	0.85931	NaN	1	0	Median
NDFQLIGIQDGYLSLLQDSGEVR	0	Unmodified	2579.29	0.286746	14	A0A0A0MQM0;P63242;J3QPS8	Eif5a	Eukaryotic translation initiation factor 5A;Eukaryotic translation initiation factor 5A-1	yes	no	0	0	0	0	By MS/MS			1	0	1	1			127.88	127.88	3	0.0078035	188010	S14334_130_Sossin_Tails_1_230212	103.9	65.079	0.2247	0.35676	NaN	1	1	Median	0.2247	0.35676	NaN	1	1	Median	NaN	NaN	NaN	0	0	Median
ASQSQGIQQLLQAEKR	1	3 Deamidation (NQ);Acetyl (N-term)	1828.92	0.916671	745	Q9CR51	Atp6v1g1	V-type proton ATPase subunit G 1	yes	yes	1	3	0	0			By MS/MS	1	0	1			1	86.362	86.397	3	1.9161e-07	135792	S14336_132_Sossin_Tails_3_230212	74.853	67.179	0.16834	0.45397	NaN	1	0	Median	NaN	NaN	NaN	0	0	Median	NaN	NaN	NaN	0	0	Median
QQLGTAVEMEIAQMLEENSR	0	Unmodified	2276.08	0.0776813	798	Q9JKK7;Q9JKK7-3	Tmod2	Tropomodulin-2	yes	no	0	0	0	0	By MS/MS			1	0	1	1			126.19	126.19	3	0.017048	185892	S14334_130_Sossin_Tails_1_230212	114.75	68.591	0.22332	0.35659	NaN	1	1	Median	0.22332	0.35659	NaN	1	1	Median	NaN	NaN	NaN	0	0	Median
ETAAAHQASSSPPIDAATAEPYGFR	0	Unmodified	2544.19	0.188095	442	P14873	Map1b	Microtubule-associated protein 1B;MAP1B heavy chain;MAP1 light chain LC1	yes	yes	0	0	0	0		By MS/MS	By MS/MS	1	0	3		2	1	67.389	67.715	3	9.539e-11	106564	S14335_131_Sossin_Tails_2_230212	135.86	72.371	0.12309	0.35299	NaN	1	1	Median	NaN	NaN	NaN	0	0	Median	NaN	NaN	NaN	0	0	Median
IHVSDQELQSANASVDDSR	0	Unmodified	2069.96	0.961389	555	Q02053	Uba1	Ubiquitin-like modifier-activating enzyme 1	yes	yes	0	0	0	0	By MS/MS		By MS/MS	1	0	2	1		1	49.783	50.141	3	5.2851e-08	80698	S14336_132_Sossin_Tails_3_230212	135.81	82.417	0.18655	0.35083	47.478	2	2	Median	0.22704	0.49079	NaN	1	1	Median	NaN	NaN	NaN	0	0	Median
SKSESPKEPEQLR	2	Acetyl (N-term)	1555.78	0.7842	480;481	Q5EBP8;P49312;P49312-2	Hnrnpa1	Heterogeneous nuclear ribonucleoprotein A1;Heterogeneous nuclear ribonucleoprotein A1, N-terminally processed	no	no	1	0	0	0			By MS/MS	1	0	1			1	19.403	20.215	2	0.054252	30975	S14336_132_Sossin_Tails_3_230212	57.492	36.715	0.17766	0.46268	NaN	1	0	Median	NaN	NaN	NaN	0	0	Median	NaN	NaN	NaN	0	0	Median
AWNTEDDLPVYLAR	0	Unmodified	1661.8	0.804936	631	Q6P1J1;Q71H75	Crmp1		yes	no	0	0	0	0	By MS/MS	By MS/MS		1	0	2	1	1		101.26	101.42	2	0.0022537	153039	S14335_131_Sossin_Tails_2_230212	157.97	89.839	0.21787	0.35057	1.5067	2	2	Median	0.18553	0.34685	NaN	1	1	Median	0.25585	0.35432	NaN	1	1	Median
ASGVTVNDEVIKVFNDMKVR	2	Acetyl (N-term)	2262.17	0.167817	123	A0A1Y7VJ71;P45591	Cfl2	Cofilin-2	yes	no	1	0	0	0		By matching	By MS/MS	1	0	2		1	1	118.39	118.57	3	1.4228e-31	177666	S14336_132_Sossin_Tails_3_230212	84.895	29.705	0.32444	0.46468	54.604	2	0	Median	NaN	NaN	NaN	0	0	Median	0.48303	0.68366	NaN	1	0	Median
GEEPGQDQDPVQLLSGFPR	0	Unmodified	2067.99	0.986147	171	A0A498WFS2;Q922Y1	Ubxn1	UBX domain-containing protein 1	yes	no	0	0	0	0			By MS/MS	1	0	2			2	107.74	107.77	2;3	9.3706e-07	163588	S14336_132_Sossin_Tails_3_230212	153.7	108.85	0.23671	0.34729	NaN	1	1	Median	NaN	NaN	NaN	0	0	Median	NaN	NaN	NaN	0	0	Median
DGQVINETSQHHDDLE	0	Unmodified	1835.79	0.792199	447	P20152	Vim	Vimentin	yes	yes	0	0	0	0	By MS/MS	By MS/MS	By MS/MS	1	0	3	1	1	1	38.14	38.486	2;3	0.0015775	61581	S14336_132_Sossin_Tails_3_230212	178.71	106.42	0.15934	0.3442	68.837	2	2	Median	0.092129	0.21155	NaN	1	1	Median	NaN	NaN	NaN	0	0	Median
NLHQSGFSLSGAQIDDNIPR	0	Deamidation (NQ)	2169.05	0.0450593	395	O08553	Dpysl2	Dihydropyrimidinase-related protein 2	yes	yes	0	1	0	0	By MS/MS	By MS/MS		1	0	2	1	1		92.785	92.898	3	0.020119	145559	S14334_130_Sossin_Tails_1_230212	112.58	42.845	0.27697	0.4728	19.43	2	2	Median	0.20583	0.4121	NaN	1	1	Median	0.37269	0.54243	NaN	1	1	Median
TVLSGGTTMYPGIADR	0	Unmodified	1637.81	0.808306	502	P63260;P60710;E9Q1F2;B1ATY1;F8WGM8	Actg1;Actb	Actin, cytoplasmic 2;Actin, cytoplasmic 2, N-terminally processed;Actin, cytoplasmic 1;Actin, cytoplasmic 1, N-terminally processed	yes	no	0	0	0	0		By MS/MS	By MS/MS	1	0	2		1	1	75.815	75.943	2	0.00061976	118600	S14335_131_Sossin_Tails_2_230212	179.93	113.88	0.18377	0.34369	5.3255	2	2	Median	NaN	NaN	NaN	0	0	Median	0.2056	0.33099	NaN	1	1	Median
GFGFVTYATVEEVDAAMNAR	0	Unmodified	2147	0.999355	480;481	Q5EBP8;P49312;P49312-2	Hnrnpa1	Heterogeneous nuclear ribonucleoprotein A1;Heterogeneous nuclear ribonucleoprotein A1, N-terminally processed	no	no	0	0	0	0	By MS/MS	By MS/MS		1	0	2	1	1		123.51	123.58	3	0.050243	182031	S14335_131_Sossin_Tails_2_230212	97.32	42.486	0.22704	0.34355	37.135	2	2	Median	0.26036	0.44671	NaN	1	1	Median	0.19798	0.26421	NaN	1	1	Median
HPHDIIDDINSGAVECPAS	0	Unmodified	2045.91	0.911268	465	P35979	Rpl12	60S ribosomal protein L12	yes	yes	0	0	0	0			By MS/MS	1	0	1			1	73.245	73.474	3	0.11787	116226	S14336_132_Sossin_Tails_3_230212	91.14	51.23	0.13137	0.34282	NaN	1	1	Median	NaN	NaN	NaN	0	0	Median	NaN	NaN	NaN	0	0	Median
MDTDLETMDLDQGGEALAPR	0	Unmodified	2176.96	0.961649	633	Q6P4T2	Snrnp200	U5 small nuclear ribonucleoprotein 200 kDa helicase	yes	yes	0	0	0	0			By MS/MS	1	0	2			2	99.987	100.02	2;3	2.3207e-40	153357	S14336_132_Sossin_Tails_3_230212	205.62	115.96	0.2489	0.3408	NaN	1	1	Median	NaN	NaN	NaN	0	0	Median	NaN	NaN	NaN	0	0	Median
EAEEELAASGGQSPTGEQIPQFQQR	0	Unmodified	2686.25	0.247066	238	E9QA63;B1ARU4;E9PVY8;Q9QXZ0;A0A571BGC6;A0A571BF93;A0A0A0MQA6;F7ACR9;E9QNP1;Q9QXZ0-3;Q9QXZ0-2;Q9QXZ0-4;F6Q750	Macf1	Microtubule-actin cross-linking factor 1	yes	no	0	0	0	0			By MS/MS	1	0	1			1	78.881	79.012	3	6.0516e-07	124656	S14336_132_Sossin_Tails_3_230212	108.5	58.918	0.24605	0.34076	NaN	1	1	Median	NaN	NaN	NaN	0	0	Median	NaN	NaN	NaN	0	0	Median
SRSGGGGGGGLGSGGSIR	0	Unmodified	1474.72	0.723666	261	CON__P35527			yes	yes	0	0	0	1			By MS/MS	1	0	1			1	10.88	11.206	3	0.087005	16883	S14336_132_Sossin_Tails_3_230212	103.75	26.078	0.16799	0.34007	NaN	1	1	Median	NaN	NaN	NaN	0	0	Median	NaN	NaN	NaN	0	0	Median
DLYANTVLSGGTTMYPGIADR	0	Oxidation (M)	2230.06	0.0575978	502	P63260;P60710;E9Q1F2;B1ATY1;F8WGM8	Actg1;Actb	Actin, cytoplasmic 2;Actin, cytoplasmic 2, N-terminally processed;Actin, cytoplasmic 1;Actin, cytoplasmic 1, N-terminally processed	yes	no	0	0	1	0	By MS/MS	By MS/MS	By MS/MS	1	0	8	2	5	1	107.92	108.16	2;3	6.7106e-32	158068	S14335_131_Sossin_Tails_2_230212	201.3	127.67	0.33785	0.49086	29.774	5	4	Median	0.28041	0.57286	NaN	1	1	Median	0.35222	0.47133	32.428	4	3	Median
SIEQSIEQEEGLNR	0	Unmodified	1630.78	0.779843	48	A0A0J9YUA0;D6RFB9;O35526	Stx1a	Syntaxin-1A	yes	no	0	0	0	0			By MS/MS	1	0	1			1	65.787	66.113	2	6.1869e-23	105583	S14336_132_Sossin_Tails_3_230212	199.12	83.207	0.22671	0.33683	NaN	1	1	Median	NaN	NaN	NaN	0	0	Median	NaN	NaN	NaN	0	0	Median
EDQTEYLEER	0	Unmodified	1310.56	0.56264	425;437	P07901;B7ZC50;P11499	Hsp90aa1;Hsp90ab1	Heat shock protein HSP 90-alpha;Heat shock protein HSP 90-beta	no	no	0	0	0	0			By MS/MS	1	0	1			1	39.711	40.523	2	0.064407	65955	S14336_132_Sossin_Tails_3_230212	154.84	38.593	0.12854	0.33509	NaN	1	1	Median	NaN	NaN	NaN	0	0	Median	NaN	NaN	NaN	0	0	Median
SAAAGALGSPGLPLR	0	Unmodified	1336.75	0.746298	500	P60469-2;P60469;A0A1B0GRM4	Ppfia3	Liprin-alpha-3	yes	no	0	0	0	0			By MS/MS	1	0	1			1	70.505	70.734	2	0.11482	112305	S14336_132_Sossin_Tails_3_230212	104.24	46.712	0.21622	0.33383	NaN	1	1	Median	NaN	NaN	NaN	0	0	Median	NaN	NaN	NaN	0	0	Median
EAAQMDMVNDGVEDLR	0	Unmodified	1791.78	0.776748	160	A0A494B908;A0A494BAW2;P19157	Gstp1	Glutathione S-transferase P 1	yes	no	0	0	0	0	By MS/MS	By MS/MS	By MS/MS	1	0	3	1	1	1	79.351	79.404	2;3	0.0016725	123588	S14334_130_Sossin_Tails_1_230212	145.52	85.68	0.18605	0.33368	0.015808	2	2	Median	NaN	NaN	NaN	0	0	Median	0.20996	0.33372	NaN	1	1	Median
QQLSAEELDAQLDAYNAR	0	Unmodified	2033.97	0.965412	381	G3X9I4;Q9JJW6-2;Q9JJW6;O08583;O08583-2	Alyref2;Alyref	Aly/REF export factor 2;THO complex subunit 4	yes	no	0	0	0	0	By MS/MS	By MS/MS	By MS/MS	1	0	4	1	2	1	90.376	90.498	2;3	3.0622e-77	140934	S14336_132_Sossin_Tails_3_230212	269.88	135.32	0.20462	0.33296	NaN	1	1	Median	NaN	NaN	NaN	0	0	Median	0.20462	0.33296	NaN	1	1	Median
EADIDGDGQVNYEEFVQMMTAK	1	Oxidation (M)	2505.07	0.0675702	159	A0A3Q4EHJ0;P0DP28;P0DP27;P0DP26;G3UX57	Calm3		yes	no	0	0	1	0	By MS/MS	By MS/MS	By MS/MS	1	0	4	1	1	2	118.87	118.99	3	1.0524e-05	178428	S14336_132_Sossin_Tails_3_230212	112.57	81.908	0.31994	0.5012	37.55	4	1	Median	0.3734	0.61653	NaN	1	1	Median	0.63694	0.8522	NaN	1	0	Median
DNFTLIPEGTNGTEER	0	Unmodified	1791.83	0.827522	395	O08553	Dpysl2	Dihydropyrimidinase-related protein 2	yes	yes	0	0	0	0	By MS/MS	By MS/MS	By MS/MS	1	0	3	1	1	1	84.361	84.415	2	4.0225e-56	131718	S14336_132_Sossin_Tails_3_230212	216.83	127.54	0.11612	0.33221	123.61	3	3	Median	0.90287	1.9423	NaN	1	1	Median	0.10309	0.17953	NaN	1	1	Median
STNTDLSLSSYDEGQGSKFIR	1	Acetyl (N-term)	2346.1	0.0975484	111	A0A1L1SR69;A0A1L1ST61;A0A1L1SV00;Q8R472;Q9JLR9	Higd1a	HIG1 domain family member 1A, mitochondrial	yes	no	1	0	0	0	By MS/MS	By MS/MS	By MS/MS	1	0	3	1	1	1	89.831	89.918	2	1.3126e-130	139857	S14336_132_Sossin_Tails_3_230212	120.21	36.588	0.31689	0.508	27.531	2	1	Median	0.2522	0.41814	NaN	1	1	Median	NaN	NaN	NaN	0	0	Median
TAMVAALSPADINYDETLSTLR	0	Unmodified	2351.17	0.167877	7	A2AH75;E9QAN4;G3UW47;Q6TA13;E9Q9G6;A0A087WQE8;A0A5F8MPF0;Q60575-3;P33173;Q60575-2;Q60575	Kif1b;Kif1a	Kinesin-like protein;Kinesin-like protein KIF1B;Kinesin-like protein KIF1A	yes	no	0	0	0	0			By MS/MS	1	0	1			1	117.97	118.1	3	4.5926e-08	177207	S14336_132_Sossin_Tails_3_230212	108.37	52.937	0.24033	0.32918	NaN	1	1	Median	NaN	NaN	NaN	0	0	Median	NaN	NaN	NaN	0	0	Median
SESFSISGVQPAR	0	Unmodified	1363.67	0.673193	245	E9PUL9;B9EKN8;B2RQ80;P83510-2;P83510	Tnik	Traf2 and NCK-interacting protein kinase	yes	no	0	0	0	0			By MS/MS	1	0	1			1	59.589	60.109	2	0.034274	96410	S14336_132_Sossin_Tails_3_230212	138.22	78.677	0.22792	0.32916	NaN	1	1	Median	NaN	NaN	NaN	0	0	Median	NaN	NaN	NaN	0	0	Median
IMDPNIVGNEHYDVAR	0	Oxidation (M)	1857.87	0.867947	493	P56480	Atp5b	ATP synthase subunit beta, mitochondrial	yes	yes	0	0	1	0		By MS/MS	By MS/MS	1	0	2		1	1	56.011	56.384	3	0.082405	90486	S14336_132_Sossin_Tails_3_230212	85.576	39.962	0.24766	0.51396	18.15	2	0	Median	NaN	NaN	NaN	0	0	Median	0.34654	0.58434	NaN	1	0	Median
HLEINPDHSIIETLR	0	Unmodified	1785.94	0.937347	425	P07901	Hsp90aa1	Heat shock protein HSP 90-alpha	yes	yes	0	0	0	0			By MS/MS	1	0	1			1	72.889	73.118	3	0.099801	116234	S14336_132_Sossin_Tails_3_230212	109.1	67.108	0.11769	0.32858	NaN	1	1	Median	NaN	NaN	NaN	0	0	Median	NaN	NaN	NaN	0	0	Median
GPLLVQDVVFTDEMAHFDR	0	Unmodified	2188.06	0.0622893	450	P24270;A2AL20	Cat	Catalase	yes	no	0	0	0	0		By MS/MS	By MS/MS	1	0	2		1	1	116.67	116.85	3	0.033457	175470	S14336_132_Sossin_Tails_3_230212	112.56	70.492	0.22044	0.32716	NaN	1	1	Median	NaN	NaN	NaN	0	0	Median	NaN	NaN	NaN	0	0	Median
MLPTIIADNAGYDSADLVAQLR	0	Oxidation (M)	2362.18	0.183861	543	P80314;A0A1W2P8B6	Cct2	T-complex protein 1 subunit beta	yes	no	0	0	1	0	By MS/MS			1	0	1	1			120.4	120.4	3	0.036747	178480	S14334_130_Sossin_Tails_1_230212	94.271	51.994	0.31991	0.51679	NaN	1	1	Median	0.31991	0.51679	NaN	1	1	Median	NaN	NaN	NaN	0	0	Median
GASQAGMTGYGMPR	0	Unmodified	1382.61	0.607104	809	Q9WVA4;Q9R1Q8	Tagln2;Tagln3	Transgelin-2;Transgelin-3	yes	no	0	0	0	0			By MS/MS	1	0	1			1	44.308	45.12	2	0.0049934	72524	S14336_132_Sossin_Tails_3_230212	178.71	123.99	0.1397	0.32709	NaN	1	1	Median	NaN	NaN	NaN	0	0	Median	NaN	NaN	NaN	0	0	Median
NSILAQVLDQSAR	0	Unmodified	1413.76	0.757591	494	P56812;D3Z7Q5	Pdcd5	Programmed cell death protein 5	yes	no	0	0	0	0		By MS/MS	By MS/MS	1	0	2		1	1	96.181	96.362	2	6.6442e-06	148342	S14336_132_Sossin_Tails_3_230212	179.6	65.981	0.13635	0.32525	NaN	1	1	Median	NaN	NaN	NaN	0	0	Median	NaN	NaN	NaN	0	0	Median
APQSLASSNSAQAR	0	Unmodified	1386.69	0.685155	415	Q9CXL6;Q6PGI2;O88809	Dcx	Neuronal migration protein doublecortin	yes	no	0	0	0	0		By matching	By MS/MS	1	0	2		1	1	14.778	15.2	2	0.00088154	22617	S14336_132_Sossin_Tails_3_230212	120.86	59.262	0.15719	0.32346	80.847	2	0	Median	NaN	NaN	NaN	0	0	Median	0.38801	0.57293	NaN	1	0	Median
QQQLLAQNLQLPPEAR	0	Unmodified	1846.01	0.00609502	276	D3YZ62;D3Z4J3;Q99104;F6Z2S4;B8JK05;F6TDE5	Myo5a	Unconventional myosin-Va	yes	no	0	0	0	0		By MS/MS	By MS/MS	1	0	3		1	2	86.508	86.589	2;3	0.025851	135201	S14336_132_Sossin_Tails_3_230212	120.6	43.297	0.21469	0.3218	24.504	2	2	Median	NaN	NaN	NaN	0	0	Median	0.26348	0.38268	NaN	1	1	Median
NQALNTDNYGHDLASVQALQR	0	Unmodified	2327.13	0.125435	229	A3KGU5;A3KGU7;E9Q447;A3KGU9;P16546-2;P16546	Sptan1	Spectrin alpha chain, non-erythrocytic 1	yes	no	0	0	0	0			By MS/MS	1	0	1			1	74.473	74.702	3	0.012085	118139	S14336_132_Sossin_Tails_3_230212	108.47	72.827	0.13603	0.3213	NaN	1	1	Median	NaN	NaN	NaN	0	0	Median	NaN	NaN	NaN	0	0	Median
MMEGLDDGPDFLSEEDR	0	Oxidation (M);Acetyl (N-term)	2012.8	0.797937	117	A0A1W2P6Y0;Q6P8X1	Snx6	Sorting nexin-6;Sorting nexin-6, N-terminally processed	yes	no	1	0	1	0		By MS/MS	By MS/MS	1	0	2		1	1	117.53	117.71	2	1.9853e-29	176708	S14336_132_Sossin_Tails_3_230212	136.01	104.83	0.38188	0.52638	NaN	1	0	Median	NaN	NaN	NaN	0	0	Median	NaN	NaN	NaN	0	0	Median
ASGVAVSDGVIKVFNDMKVR	2	Oxidation (M);Acetyl (N-term)	2149.12	0.120138	163	A0A494B9A7;F8WGL3;P18760	Cfl1	Cofilin-1	yes	no	1	0	1	0	By MS/MS	By matching	By MS/MS	1	0	3	1	1	1	94.383	94.503	3	0.030247	144870	S14334_130_Sossin_Tails_1_230212	30.428	18.368	0.21666	0.52966	41.815	3	0	Median	0.21666	0.52966	NaN	1	0	Median	0.4432	0.7653	NaN	1	0	Median
ENLATVEGNFASIDAR	0	Unmodified	1705.83	0.827128	730	Q99KJ8	Dctn2	Dynactin subunit 2	yes	yes	0	0	0	0			By MS/MS	1	0	1			1	87.303	87.338	2	0.018839	136147	S14336_132_Sossin_Tails_3_230212	171.73	96.347	0.20707	0.32055	NaN	1	1	Median	NaN	NaN	NaN	0	0	Median	NaN	NaN	NaN	0	0	Median
GGIVDEGALLR	0	Unmodified	1098.6	0.603323	611	Q61753	Phgdh	D-3-phosphoglycerate dehydrogenase	yes	yes	0	0	0	0	By MS/MS			1	0	1	1			69.646	69.646	2	0.047999	109664	S14334_130_Sossin_Tails_1_230212	143.03	50.196	0.15601	0.32017	NaN	1	1	Median	0.15601	0.32017	NaN	1	1	Median	NaN	NaN	NaN	0	0	Median
NMGGPYGGGNYGPGGSGGSGGYGGR	0	Oxidation (M)	2204.89	0.892992	413	O88569-3;O88569-2;O88569	Hnrnpa2b1	Heterogeneous nuclear ribonucleoproteins A2/B1	yes	no	0	0	1	0	By MS/MS	By MS/MS	By MS/MS	1	0	7	2	2	3	48.303	48.595	2;3	1.2317e-53	72151	S14334_130_Sossin_Tails_1_230212	204.81	154.88	0.26787	0.53263	37.417	3	3	Median	0.26787	0.53263	NaN	1	1	Median	0.42739	0.66647	NaN	1	1	Median
SQNIITDSSSLNAEAIR	0	Unmodified	1817.91	0.91192	619	Q62261;A0A0A0MQG2;Q62261-2	Sptbn1	Spectrin beta chain, non-erythrocytic 1	yes	no	0	0	0	0		By MS/MS	By MS/MS	1	0	2		1	1	73.391	73.52	2	9.4745e-11	116352	S14336_132_Sossin_Tails_3_230212	214.18	143	0.13253	0.31925	NaN	1	1	Median	NaN	NaN	NaN	0	0	Median	NaN	NaN	NaN	0	0	Median
GGAEQFMEETER	0	Unmodified	1382.58	0.577244	52	A0A0N4SV00;P80313	Cct7	T-complex protein 1 subunit eta	yes	no	0	0	0	0		By MS/MS	By MS/MS	1	0	2		1	1	50.433	50.805	2	5.7473e-16	81263	S14336_132_Sossin_Tails_3_230212	202.31	124.19	0.15235	0.31783	70.688	2	2	Median	NaN	NaN	NaN	0	0	Median	0.3229	0.52393	NaN	1	1	Median
DLTTAGAVTQCYR	0	Unmodified	1454.68	0.682378	101	A0A1D5RME4;A0A1D5RLW5;A0A1D5RM85;P62717	Rpl18a	60S ribosomal protein L18a	yes	no	0	0	0	0			By MS/MS	1	0	1			1	61.589	62.012	2	4.497e-05	99436	S14336_132_Sossin_Tails_3_230212	175.15	108.23	0.13762	0.31637	NaN	1	1	Median	NaN	NaN	NaN	0	0	Median	NaN	NaN	NaN	0	0	Median
RQDLEDSLQAQQYFADANEAESWMR	0	Unmodified	3000.33	0.330813	229	A3KGU5;A3KGU7;E9Q447;A3KGU9;P16546-2;P16546	Sptan1	Spectrin alpha chain, non-erythrocytic 1	yes	no	0	0	0	1	By MS/MS	By MS/MS		1	0	2	1	1		114.14	114.3	3	0.00086697	170567	S14334_130_Sossin_Tails_1_230212	106.38	53.348	0.20788	0.31495	62.202	2	2	Median	0.2764	0.48895	NaN	1	1	Median	0.15634	0.20287	NaN	1	1	Median
GVVPLAGTDGETTTQGLDGLLER	0	Unmodified	2298.17	0.170319	420	P05063	Aldoc	Fructose-bisphosphate aldolase C	yes	yes	0	0	0	0		By MS/MS	By MS/MS	1	0	2		1	1	110.43	110.66	3	4.3369e-05	167139	S14336_132_Sossin_Tails_3_230212	96.591	52.645	0.23078	0.31463	35.377	2	2	Median	NaN	NaN	NaN	0	0	Median	0.18668	0.245	NaN	1	1	Median
VTITGSPAATQAAQYLISQR	0	Unmodified	2075.1	0.101118	122	A0A1W2P872;A0A1W2P872-2			yes	no	0	0	0	0			By MS/MS	1	0	1			1	102.45	102.49	3	0.013301	156883	S14336_132_Sossin_Tails_3_230212	126.43	70.618	0.21909	0.31372	NaN	1	1	Median	NaN	NaN	NaN	0	0	Median	NaN	NaN	NaN	0	0	Median
EAINQGMDEELER	0	Unmodified	1532.68	0.677686	765	Q9D051	Pdhb	Pyruvate dehydrogenase E1 component subunit beta, mitochondrial	yes	yes	0	0	0	0			By MS/MS	1	0	1			1	52.985	53.699	2	6.2385e-06	86166	S14336_132_Sossin_Tails_3_230212	212.9	104.47	0.16502	0.31158	NaN	1	1	Median	NaN	NaN	NaN	0	0	Median	NaN	NaN	NaN	0	0	Median
TENSTSAPAAKPKR	2	Acetyl (N-term)	1498.77	0.77397	435	P10922	H1f0	Histone H1.0;Histone H1.0, N-terminally processed	yes	yes	1	0	0	0			By MS/MS	1	0	1			1	10.341	10.667	2	4.091e-12	16050	S14336_132_Sossin_Tails_3_230212	66.92	32.147	0.18679	0.54913	NaN	1	0	Median	NaN	NaN	NaN	0	0	Median	NaN	NaN	NaN	0	0	Median
FITHAPPGEFNEVFNDVR	0	Unmodified	2088.01	0.00648895	28	A0A0G2JE27;Q5RKN9;P47753	Capza1	F-actin-capping protein subunit alpha-1	yes	no	0	0	0	0		By MS/MS	By MS/MS	1	0	2		1	1	89.815	89.945	3	0.0004771	137780	S14335_131_Sossin_Tails_2_230212	141.13	94.238	0.22422	0.31108	15.166	2	2	Median	NaN	NaN	NaN	0	0	Median	0.25092	0.3463	NaN	1	1	Median
LMNDFSSALNNFQVVQR	0	Oxidation (M)	1997.96	0.96291	790	Q9ER00	Stx12	Syntaxin-12	yes	yes	0	0	1	0			By MS/MS	1	0	1			1	102.42	102.45	3	0.13788	156710	S14336_132_Sossin_Tails_3_230212	99.055	35.927	0.39255	0.55118	NaN	1	1	Median	NaN	NaN	NaN	0	0	Median	NaN	NaN	NaN	0	0	Median
NLQDAMQVCR	0	Unmodified	1233.56	0.559426	319	E9Q133;Q3U0I3;P80318;F6Q609	Cct3	T-complex protein 1 subunit gamma	yes	no	0	0	0	0			By MS/MS	1	0	1			1	48.291	49.006	2	0.13292	79247	S14336_132_Sossin_Tails_3_230212	143.01	61.819	0.15363	0.30724	NaN	1	1	Median	NaN	NaN	NaN	0	0	Median	NaN	NaN	NaN	0	0	Median
TLNQLGTPQDSPELR	0	Unmodified	1667.85	0.847863	411	Q8BH40;O70439	Stx7	Syntaxin-7	yes	no	0	0	0	0		By MS/MS	By MS/MS	1	0	2		1	1	61.556	61.832	2	0.014805	98879	S14336_132_Sossin_Tails_3_230212	190.85	116.87	0.14635	0.30687	NaN	1	1	Median	NaN	NaN	NaN	0	0	Median	NaN	NaN	NaN	0	0	Median
DNFTAIPEGTNGVEER	0	Unmodified	1747.8	0.801307	617	Q62188;Q3TT92;E9PWE8	Dpysl3	Dihydropyrimidinase-related protein 3	yes	no	0	0	0	0	By MS/MS	By MS/MS	By MS/MS	1	0	5	1	2	2	70.327	70.469	2;3	4.2603e-34	111679	S14336_132_Sossin_Tails_3_230212	205.8	129.52	0.14128	0.30239	221.48	5	5	Median	0.14128	0.30239	NaN	1	1	Median	0.95121	1.5974	296.16	2	2	Median
CSEGVFLLTTTPR	0	Unmodified	1479.74	0.739164	711	Q8VIJ6	Sfpq	Splicing factor, proline- and glutamine-rich	yes	yes	0	0	0	0			By MS/MS	1	0	1			1	86.992	87.027	2	0.10926	135811	S14336_132_Sossin_Tails_3_230212	117.79	55.626	0.19966	0.30193	NaN	1	1	Median	NaN	NaN	NaN	0	0	Median	NaN	NaN	NaN	0	0	Median
QDVDNASLAR	0	Unmodified	1087.53	0.525801	447	P20152;A0A0A6YWC8	Vim	Vimentin	yes	no	0	0	0	0	By MS/MS	By MS/MS	By MS/MS	1	0	3	1	1	1	22.273	22.652	2	9.5366e-38	36481	S14334_130_Sossin_Tails_1_230212	232.88	91.36	0.10259	0.30083	17.663	3	3	Plateau	0.088322	0.21498	NaN	1	1	Median	0.16666	0.27951	NaN	1	1	Median
SDNGELEDKPPAPPVR	1	Deamidation (NQ);Acetyl (N-term)	1762.84	0.837358	689	Q8CIN4	Pak2	Serine/threonine-protein kinase PAK 2;PAK-2p27;PAK-2p34	yes	yes	1	1	0	0			By MS/MS	1	0	1			1	60.09	60.61	2	0.020603	97010	S14336_132_Sossin_Tails_3_230212	59.367	27.304	0.29661	0.56232	NaN	1	0	Median	NaN	NaN	NaN	0	0	Median	NaN	NaN	NaN	0	0	Median
SSAPTTPPSVDKVDGFSR	1	Acetyl (N-term)	1888.92	0.916671	118	A0A1W2P7D8;Q3UZJ4;Q61151	Ppp2r5e	Serine/threonine-protein phosphatase 2A 56 kDa regulatory subunit epsilon isoform	yes	no	1	0	0	0	By MS/MS		By MS/MS	1	0	3	1		2	70.586	70.739	2;3	8.8818e-29	112515	S14336_132_Sossin_Tails_3_230212	81.904	67.004	0.28514	0.56326	78.883	3	0	Median	0.30222	0.6065	NaN	1	0	Median	NaN	NaN	NaN	0	0	Median
MLPTIIADNAGYDSADLVAQLR	0	Unmodified	2346.19	0.188946	543	P80314;A0A1W2P8B6	Cct2	T-complex protein 1 subunit beta	yes	no	0	0	0	0	By MS/MS	By MS/MS		1	0	2	1	1		122.48	122.55	3	1.7774e-26	181079	S14334_130_Sossin_Tails_1_230212	193.63	145.01	0.16612	0.29921	33.962	2	2	Median	0.18771	0.38043	NaN	1	1	Median	0.14701	0.23534	NaN	1	1	Median
AELQMLLEEEIPSGKR	1	Acetyl (N-term)	1883.97	0.966264	252	B7ZCU2;B7ZCU5;B7ZCU4;B7ZCU3;B7ZCU0;J3QNK8;Q8CBW3-5;Q8CBW3-2;Q8CBW3-4;Q8CBW3-3;Q8CBW3	Abi1	Abl interactor 1	yes	no	1	0	0	0	By MS/MS	By MS/MS	By MS/MS	1	0	5	2	2	1	123.53	123.61	2;3	9.8822e-08	182099	S14335_131_Sossin_Tails_2_230212	88.561	27.643	0.37525	0.56609	111.82	4	1	Median	0.1139	0.1885	145.7	2	1	Median	0.55897	0.74008	NaN	1	0	Median
MDDREDLVYQAKLAEQAER	1	Deamidation (NQ);Acetyl (N-term)	2322.08	0.0797898	514	P62259;D6REF3	Ywhae	14-3-3 protein epsilon	yes	no	1	1	0	1		By MS/MS		1	0	1		1		107.67	108	3	0.083992	161502	S14335_131_Sossin_Tails_2_230212	46.877	8.1214	0.43483	0.56857	NaN	1	0	Median	NaN	NaN	NaN	0	0	Median	0.43483	0.56857	NaN	1	0	Median
EDPLLTPVPASENPFR	0	Unmodified	1780.9	0.899564	532	P63213	Gng2	Guanine nucleotide-binding protein G(I)/G(S)/G(O) subunit gamma-2	yes	yes	0	0	0	0	By MS/MS	By MS/MS	By MS/MS	1	0	3	1	1	1	103.68	103.81	2	0.0003901	158637	S14336_132_Sossin_Tails_3_230212	186.58	114.29	0.15511	0.29873	5.8924	2	2	Median	NaN	NaN	NaN	0	0	Median	0.19664	0.31143	NaN	1	1	Median
FQILEGPPESMGR	0	Unmodified	1459.71	0.712949	482	P50396;D6RI86	Gdi1	Rab GDP dissociation inhibitor alpha	yes	no	0	0	0	0		By MS/MS		1	0	1		1		86.482	86.61	2	0.067076	133296	S14335_131_Sossin_Tails_2_230212	155.48	52.397	0.17747	0.29872	NaN	1	1	Median	NaN	NaN	NaN	0	0	Median	0.17747	0.29872	NaN	1	1	Median
AELVVIEDAATPR	0	Unmodified	1382.74	0.740544	818	Q9Z0P4-2;Q9Z0P4;A0A1W2P879;A0A1W2P831	Palm	Paralemmin-1	yes	no	0	0	0	0			By MS/MS	1	0	1			1	76.827	76.958	2	0.080535	121464	S14336_132_Sossin_Tails_3_230212	126.67	51.377	0.19245	0.29778	NaN	1	1	Median	NaN	NaN	NaN	0	0	Median	NaN	NaN	NaN	0	0	Median
GLGAAEFGGAAGEVEAPGETFAQR	0	Unmodified	2291.08	0.0818387	158	A0A3B2WBC6			yes	yes	0	0	0	0		By MS/MS	By MS/MS	1	0	2		1	1	93.645	93.825	3	0.00025978	144992	S14336_132_Sossin_Tails_3_230212	118.44	64.884	0.20678	0.29578	11.564	2	2	Median	NaN	NaN	NaN	0	0	Median	0.20648	0.27256	NaN	1	1	Median
DFSALESQLQDTQELLQEENR	0	Unmodified	2492.17	0.166691	707	Q8VDD5;A0A2R8W6V7	Myh9	Myosin-9	yes	no	0	0	0	0			By MS/MS	1	0	1			1	126.52	126.65	3	0.045978	188450	S14336_132_Sossin_Tails_3_230212	94.911	53.525	0.19597	0.29528	NaN	1	1	Median	NaN	NaN	NaN	0	0	Median	NaN	NaN	NaN	0	0	Median
SHQGKKSIPHITSDR	2	Acetyl (N-term)	1731.9	0.90163	546	P97427	Crmp1	Dihydropyrimidinase-related protein 1	yes	yes	1	0	0	0		By MS/MS	By MS/MS	1	0	5		2	3	11.162	11.408	2;3;4	1.7724e-44	17323	S14336_132_Sossin_Tails_3_230212	217.2	87.307	0.25905	0.57583	37.112	4	0	Median	NaN	NaN	NaN	0	0	Median	0.49594	0.81876	10.557	2	0	Median
GDEGIFEESFIEER	0	Unmodified	1655.73	0.731496	412	Q6ZWQ5;Q3TGS7;Q3V2H3;O70493	Snx12	Sorting nexin-12	yes	no	0	0	0	0			By MS/MS	1	0	1			1	99.225	99.259	2	0.12021	152494	S14336_132_Sossin_Tails_3_230212	113.77	56.603	0.21208	0.29268	NaN	1	1	Median	NaN	NaN	NaN	0	0	Median	NaN	NaN	NaN	0	0	Median
ADPDVLTEVPAALKR	1	Acetyl (N-term)	1635.88	0.883186	766	Q9D0D5	Gtf2e1	General transcription factor IIE subunit 1	yes	yes	1	0	0	0			By MS/MS	1	0	1			1	103.42	103.45	2	2.3391e-05	157765	S14336_132_Sossin_Tails_3_230212	83.081	27.068	0.39641	0.5846	NaN	1	0	Median	NaN	NaN	NaN	0	0	Median	NaN	NaN	NaN	0	0	Median
SYQGKKNIPR	2	Acetyl (N-term)	1231.67	0.66732	617;395	O08553;Q62188	Dpysl2;Dpysl3	Dihydropyrimidinase-related protein 2;Dihydropyrimidinase-related protein 3	no	no	1	0	0	0		By matching	By matching	1	0	2		1	1	13.426	13.8	2	1			NaN	NaN	0.2708	0.59062	21.704	2	0	Median	NaN	NaN	NaN	0	0	Median	0.42409	0.68859	NaN	1	0	Median
NIELICQENEGENDPVLQR	0	Unmodified	2269.06	0.0644741	607	Q61166	Mapre1	Microtubule-associated protein RP/EB family member 1	yes	yes	0	0	0	0		By MS/MS	By MS/MS	1	0	3		1	2	86.286	86.352	2;3	1.3976e-12	134980	S14336_132_Sossin_Tails_3_230212	186.05	102.52	0.16697	0.29127	36.149	2	2	Median	NaN	NaN	NaN	0	0	Median	0.29297	0.3761	NaN	1	1	Median
SGSYDEASEEITDSFWEVGNYKR	1	Acetyl (N-term)	2710.17	0.167085	148	A0A338P6K4;Q61644	Pacsin1	Protein kinase C and casein kinase substrate in neurons protein 1	yes	no	1	0	0	0	By MS/MS	By MS/MS		1	0	2	1	1		120.74	120.85	3	3.4513e-05	178882	S14334_130_Sossin_Tails_1_230212	74.048	67.543	0.38641	0.59388	0.3213	2	1	Median	0.33399	0.59253	NaN	1	0	Median	0.44705	0.59523	NaN	1	1	Median
FNPDGEEEDVTVHE	0	Unmodified	1615.66	0.66381	388	H7BX26;Q6A065;A0A0A6YXK7;A0A0A6YX99;Q6A065-3	Cep170	Centrosomal protein of 170 kDa	yes	no	0	0	0	0		By MS/MS	By MS/MS	1	0	2		1	1	57.526	57.898	2	3.8017e-07	92898	S14336_132_Sossin_Tails_3_230212	192.68	135.52	0.14003	0.28855	NaN	1	1	Median	NaN	NaN	NaN	0	0	Median	NaN	NaN	NaN	0	0	Median
NLLGATNPTQNLLTKSLGR	1	4 Deamidation (NQ)	2014.06	0.0582497	254	B8JJN2;P21180-2;P21180	C2	Complement C2;Complement C2b fragment;Complement C2a fragment	yes	no	0	4	0	0	By matching	By MS/MS		1	0	2	1	1		102.2	102.37	3	0.041014	154099	S14335_131_Sossin_Tails_2_230212	72.446	11.789	0.37869	0.59702	34.828	2	0	Median	0.43309	0.76373	NaN	1	0	Median	0.33113	0.46669	NaN	1	0	Median
SAYSSYSAPVSSSLSVR	0	Unmodified	1746.84	0.842443	430	P08551	Nefl	Neurofilament light polypeptide	yes	yes	0	0	0	0		By MS/MS	By MS/MS	1	0	2		1	1	67.249	67.426	2	0.008556	106445	S14335_131_Sossin_Tails_2_230212	160.38	76.511	0.20745	0.28824	98.885	2	2	Median	NaN	NaN	NaN	0	0	Median	0.10942	0.14325	NaN	1	1	Median
MDPSGVKVLETAEDIQER	1	Oxidation (M);Acetyl (N-term)	2073.99	0.98885	229	A3KGU5;A3KGU7;E9Q447;A3KGU9;P16546-2;P16546;A3KGU4	Sptan1	Spectrin alpha chain, non-erythrocytic 1	yes	no	1	0	1	0	By matching	By matching	By MS/MS	1	0	3	1	1	1	93.066	93.186	3	0.059021	143780	S14336_132_Sossin_Tails_3_230212	68.82	48.083	0.28342	0.59949	9.9324	3	0	Median	0.28342	0.57499	NaN	1	0	Median	0.40816	0.69465	NaN	1	0	Median
ISGLIYEETR	0	Unmodified	1179.61	0.613553	523	P62806	Hist1h4a	Histone H4	yes	yes	0	0	0	0	By MS/MS	By MS/MS	By MS/MS	1	0	5	1	2	2	59.403	59.663	2	1.9548e-17	96669	S14334_130_Sossin_Tails_1_230212	189.38	112.06	0.11761	0.28817	72.559	5	2	Median	0.11761	0.28817	NaN	1	0	Median	0.16112	0.26542	66.033	2	1	Median
SDTLQISDLLVSESR	0	Unmodified	1661.85	0.847194	178	A0A668KLC6;P20357	Map2	Microtubule-associated protein 2	yes	no	0	0	0	0	By MS/MS	By MS/MS		1	0	2	1	1		105.18	105.35	2	0.0049803	158817	S14334_130_Sossin_Tails_1_230212	168.31	74.641	0.18019	0.28739	65.546	2	2	Median	0.25911	0.45684	NaN	1	1	Median	0.12531	0.1808	NaN	1	1	Median
MQAQQLPYEFFSEENAPKWR	1	Acetyl (N-term)	2540.18	0.179444	618	Q62245	Sos1	Son of sevenless homolog 1	yes	yes	1	0	0	0	By MS/MS		By MS/MS	1	0	2	1		1	122.21	122.28	3	0.0067593	182790	S14336_132_Sossin_Tails_3_230212	52.185	12.678	0.43626	0.61869	NaN	1	0	Median	NaN	NaN	NaN	0	0	Median	NaN	NaN	NaN	0	0	Median
AGTQETGASASKAYTPR	1	Acetyl (N-term)	1736.83	0.832941	314	E9Q1C3;E9Q8P1;E9Q106;E9Q5S6;E9PVQ3	Spats2l		yes	no	1	0	0	0			By MS/MS	1	0	1			1	34.181	35.09	2	1.962e-64	56342	S14336_132_Sossin_Tails_3_230212	219.97	91.116	0.40756	0.61906	NaN	1	1	Median	NaN	NaN	NaN	0	0	Median	NaN	NaN	NaN	0	0	Median
TGTAEMSSILEER	0	Unmodified	1422.67	0.666059	559	Q03265;D6RJ16	Atp5a1	ATP synthase subunit alpha, mitochondrial	yes	no	0	0	0	0		By MS/MS	By MS/MS	1	0	2		1	1	69.323	69.5	2	0.0081145	111095	S14336_132_Sossin_Tails_3_230212	157.68	92.967	0.13801	0.28739	6.8836	2	2	Median	NaN	NaN	NaN	0	0	Median	0.18775	0.30172	NaN	1	1	Median
SGEVPPNINIKEPR	1	Acetyl (N-term)	1590.84	0.83657	726	Q99JR1	Sfxn1	Sideroflexin-1	yes	yes	1	0	0	0			By MS/MS	1	0	1			1	67.654	67.98	2	0.0005565	108013	S14336_132_Sossin_Tails_3_230212	78.548	22.535	0.30483	0.6223	NaN	1	0	Median	NaN	NaN	NaN	0	0	Median	NaN	NaN	NaN	0	0	Median
LTLYDIAHTPGVAADLSHIETR	0	Unmodified	2392.24	0.238674	429	P08249;A0A0G2JGY4;A0A0G2JF23	Mdh2	Malate dehydrogenase, mitochondrial	yes	no	0	0	0	0	By MS/MS			1	0	1	1			107.08	107.08	4	0.0040288	160868	S14334_130_Sossin_Tails_1_230212	112.82	61.697	0.13552	0.28711	NaN	1	1	Median	0.13552	0.28711	NaN	1	1	Median	NaN	NaN	NaN	0	0	Median
SELEEQQMHLNVGLR	0	Unmodified	1781.87	0.873032	793	Q9JHU4	Dync1h1	Cytoplasmic dynein 1 heavy chain 1	yes	yes	0	0	0	0			By MS/MS	1	0	1			1	66.581	66.907	3	0.065758	107185	S14336_132_Sossin_Tails_3_230212	119.88	62.925	0.19588	0.28693	NaN	1	1	Median	NaN	NaN	NaN	0	0	Median	NaN	NaN	NaN	0	0	Median
SESEEEVLLVSSSR	0	Unmodified	1549.75	0.747146	389	I1E4X7;Q9JI46;A0A338P7L3;H3BLR8	Nudt3	Diphosphoinositol polyphosphate phosphohydrolase 1	yes	no	0	0	0	0		By MS/MS	By MS/MS	1	0	4		1	3	67.738	68.063	2	0.00027721	108042	S14336_132_Sossin_Tails_3_230212	176.18	55.501	0.17201	0.28531	NaN	1	1	Median	NaN	NaN	NaN	0	0	Median	NaN	NaN	NaN	0	0	Median
FGNPLLVQDVESYDPVLNPVLNR	0	Unmodified	2597.35	0.348952	793	Q9JHU4	Dync1h1	Cytoplasmic dynein 1 heavy chain 1	yes	yes	0	0	0	0	By MS/MS	By MS/MS		1	0	2	1	1		125.89	125.95	3	0.00042025	185122	S14335_131_Sossin_Tails_2_230212	115.99	77.54	0.16461	0.2845	29.884	2	2	Median	0.17214	0.35144	NaN	1	1	Median	0.1574	0.23031	NaN	1	1	Median
SGTLAKIAEIEAEMAR	1	Acetyl (N-term)	1730.89	0.887285	462	P32233	Drg1	Developmentally-regulated GTP-binding protein 1	yes	yes	1	0	0	0		By MS/MS	By MS/MS	1	0	3		1	2	121.76	121.89	2;3	0.037993	182134	S14336_132_Sossin_Tails_3_230212	54.237	9.1219	0.45515	0.63229	52.187	2	0	Median	NaN	NaN	NaN	0	0	Median	0.66494	0.91449	NaN	1	0	Median
GIVNGAAPELPVPTGGPMAGAR	0	Unmodified	2031.06	0.0571443	524	P62814	Atp6v1b2	V-type proton ATPase subunit B, brain isoform	yes	yes	0	0	0	0		By MS/MS	By MS/MS	1	0	2		1	1	95.895	96.076	3	0.050727	146135	S14335_131_Sossin_Tails_2_230212	92.098	36.438	0.15915	0.28445	11.575	2	2	Median	NaN	NaN	NaN	0	0	Median	0.21178	0.30871	NaN	1	1	Median
ALDGPEQMELEEGKAGSGLR	1	Acetyl (N-term)	2128.01	0.0106476	512	Q8K1K2;P62196	Psmc5	26S protease regulatory subunit 8	yes	no	1	0	0	0	By MS/MS	By MS/MS	By MS/MS	1	0	6	2	2	2	88.306	88.393	2;3	0.013921	135804	S14335_131_Sossin_Tails_2_230212	72.207	33.212	0.33846	0.63616	18.095	3	1	Median	0.28438	0.59977	NaN	1	1	Median	0.55005	0.84154	NaN	1	0	Median
TQYNQVPSEDFER	0	Unmodified	1611.72	0.716515	548	P97792-2;P97792	Cxadr	Coxsackievirus and adenovirus receptor homolog	yes	no	0	0	0	0	By MS/MS	By MS/MS	By MS/MS	1	0	3	1	1	1	55.76	56.009	2	0.013602	89317	S14334_130_Sossin_Tails_1_230212	156.51	102.04	0.17281	0.2832	NaN	1	1	Median	NaN	NaN	NaN	0	0	Median	0.17281	0.2832	NaN	1	1	Median
ASQTQGIQQLLQAEKR	1	Acetyl (N-term)	1839.98	0.980274	813	Q9WTT4	Atp6v1g2	V-type proton ATPase subunit G 2	yes	yes	1	0	0	0	By MS/MS	By matching	By MS/MS	1	0	5	2	1	2	90.602	90.662	2;3	2.8936e-30	141170	S14336_132_Sossin_Tails_3_230212	102.87	70.543	0.39044	0.63762	29.646	5	0	Median	0.25852	0.59181	7.1335	2	0	Median	0.39044	0.63762	NaN	1	0	Median
IMLEDGNLHVTQGAGR	0	Unmodified	1709.85	0.851903	617	Q62188;Q3TT92;E9PWE8	Dpysl3	Dihydropyrimidinase-related protein 3	yes	no	0	0	0	0	By MS/MS	By MS/MS	By MS/MS	1	0	3	1	1	1	57.206	57.455	3	0.065583	91947	S14336_132_Sossin_Tails_3_230212	150.12	86.521	0.10804	0.28298	28.934	3	3	Median	0.13679	0.32594	NaN	1	1	Median	0.10804	0.18681	NaN	1	1	Median
ASLKDLEGKWR	2	Acetyl (N-term)	1343.72	0.719749	564	Q05816	Fabp5	Fatty acid-binding protein, epidermal	yes	yes	1	0	0	0	By MS/MS			1	0	1	1			74.415	74.415	3	0.066533	115999	S14334_130_Sossin_Tails_1_230212	97.452	97.452	0.26106	0.63902	NaN	1	0	Median	0.26106	0.63902	NaN	1	0	Median	NaN	NaN	NaN	0	0	Median
DQGTYEDYVEGLR	0	Unmodified	1543.68	0.679066	116	A0A1W2P6G5;A0A1W2P6F6;A0A1W2P7Q9;Q60605-2;Q60605	Myl6	Myosin light polypeptide 6	yes	no	0	0	0	0			By MS/MS	1	0	1			1	87.803	87.837	2	0.0070483	136761	S14336_132_Sossin_Tails_3_230212	129.82	95.44	0.18265	0.28209	NaN	1	0	Median	NaN	NaN	NaN	0	0	Median	NaN	NaN	NaN	0	0	Median
GDTDQASNILASFGLSAR	0	Unmodified	1821.89	0.885705	697	Q8K310;A0A494BAZ2;A0A494B9B1	Matr3	Matrin-3	yes	no	0	0	0	0	By MS/MS	By MS/MS		1	0	4	2	2		117.7	117.82	2;3	1.9945e-99	174113	S14335_131_Sossin_Tails_2_230212	231.58	156.82	0.17137	0.28187	82.087	3	3	Median	0.17688	0.28932	3.6892	2	2	Median	0.054238	0.069857	NaN	1	1	Median
LQQELDDLTVDLDHQR	0	Unmodified	1936.95	0.949034	582	Q5SV64;Q3UH59;Q61879	Myh10	Myosin-10	yes	no	0	0	0	0	By MS/MS	By MS/MS	By MS/MS	1	0	3	1	1	1	80.974	80.995	3	9.9881e-06	127227	S14336_132_Sossin_Tails_3_230212	170.11	99.853	0.15785	0.27628	53.847	3	3	Median	0.23895	0.48565	NaN	1	1	Median	0.15785	0.27628	NaN	1	1	Median
KANIPIMDTGENPEVPFPR	1	Unmodified	2124.07	0.0673746	393	K3W4T3;Q9Z1G4-3;Q9Z1G4-2;Q9Z1G4	Atp6v0a1	V-type proton ATPase subunit a;V-type proton ATPase 116 kDa subunit a isoform 1	yes	no	0	0	0	0			By MS/MS	1	0	1			1	88.87	88.905	3	0.080453	138413	S14336_132_Sossin_Tails_3_230212	96.562	16.757	0.17917	0.27416	NaN	1	1	Median	NaN	NaN	NaN	0	0	Median	NaN	NaN	NaN	0	0	Median
IDDLQMVLNQTEDHR	0	Unmodified	1825.86	0.862861	393	K3W4T3;Q9Z1G4-3;Q9Z1G4-2;Q9Z1G4	Atp6v0a1	V-type proton ATPase subunit a;V-type proton ATPase 116 kDa subunit a isoform 1	yes	no	0	0	0	0			By MS/MS	1	0	1			1	83.865	83.9	3	0.099672	131580	S14336_132_Sossin_Tails_3_230212	92.8	42.699	0.17553	0.27187	NaN	1	1	Median	NaN	NaN	NaN	0	0	Median	NaN	NaN	NaN	0	0	Median
KDLYANTVLSGGTTMYPGIADR	1	Oxidation (M)	2358.15	0.152561	502	P63260;P60710;E9Q1F2;B1ATY1;F8WGM8	Actg1;Actb	Actin, cytoplasmic 2;Actin, cytoplasmic 2, N-terminally processed;Actin, cytoplasmic 1;Actin, cytoplasmic 1, N-terminally processed	yes	no	0	0	1	0		By matching	By MS/MS	1	0	6		2	4	83.924	84.006	3	1.7048e-48	126987	S14336_132_Sossin_Tails_3_230212	155.54	105.57	0.32284	0.6541	33.847	4	0	Median	NaN	NaN	NaN	0	0	Median	0.45691	0.76123	32.932	2	0	Median
DSYLILETLPTEYDSR	0	Unmodified	1913.93	0.925839	203	A2AGN7;B7ZCF1;O88685;F6Q2E3;A0A087WPH7	Psmc3	26S protease regulatory subunit 6A	yes	no	0	0	0	0		By MS/MS	By MS/MS	1	0	3		1	2	121.06	121.23	2;3	0.00054784	179082	S14335_131_Sossin_Tails_2_230212	147.62	67.61	0.20128	0.26959	NaN	1	1	Median	NaN	NaN	NaN	0	0	Median	0.20128	0.26959	NaN	1	1	Median
GVVPLAGTNGETTTQGLDGLSER	0	Unmodified	2271.13	0.134268	230	A6ZI44;P05064;D3Z510;A0A0U1RPN8;D3YWI1;D3YV98;A0A0U1RPT5;Q9CPQ9;A6ZI46	Aldoa;Aldoart1	Fructose-bisphosphate aldolase;Fructose-bisphosphate aldolase A	yes	no	0	0	0	0		By MS/MS	By MS/MS	1	0	2		1	1	86.466	86.594	2;3	0.0012525	133762	S14335_131_Sossin_Tails_2_230212	111.49	72.611	0.16308	0.26497	NaN	1	1	Median	NaN	NaN	NaN	0	0	Median	0.16308	0.26497	NaN	1	1	Median
AFVHWYVGEGMEEGEFSEAR	0	Unmodified	2329.01	0.010982	422	P68369;P05213;P68373;A0A0A0MQA5;P68368;P05214;Q9JJZ2	Tuba1a;Tuba1b;Tuba1c;Tuba4a;Tuba3a;Tuba8	Tubulin alpha-1A chain;Tubulin alpha-1B chain;Tubulin alpha-1C chain;Tubulin alpha-4A chain;Tubulin alpha-3 chain;Tubulin alpha-8 chain	yes	no	0	0	0	0	By MS/MS	By MS/MS	By MS/MS	1	0	3	1	1	1	98.37	98.491	3	0.018236	151031	S14336_132_Sossin_Tails_3_230212	101.61	56.521	0.17035	0.26315	33.796	2	2	Median	0.19898	0.33419	NaN	1	1	Median	0.14584	0.20722	NaN	1	1	Median
NMGGPYGGGNYGPGGSGGSGGYGGR	0	Unmodified	2188.9	0.898077	413	O88569-3;O88569-2;O88569	Hnrnpa2b1	Heterogeneous nuclear ribonucleoproteins A2/B1	yes	no	0	0	0	0	By MS/MS	By MS/MS	By MS/MS	1	0	6	3	2	1	55.126	55.3	2;3	6.2537e-81	88720	S14335_131_Sossin_Tails_2_230212	214.63	145.85	0.08731	0.26301	56.512	5	5	Median	0.17754	0.42894	10.779	2	2	Median	0.082753	0.13956	3.0955	2	2	Median
ADPAECNIKVMCR	1	Acetyl (N-term)	1604.71	0.710917	612	Q61768;E9QAK5	Kif5b	Kinesin-1 heavy chain;Kinesin-like protein	yes	no	1	0	0	0			By MS/MS	1	0	1			1	60.168	60.689	2	0.01943	96959	S14336_132_Sossin_Tails_3_230212	155.26	84.711	0.28811	0.67301	NaN	1	1	Median	NaN	NaN	NaN	0	0	Median	NaN	NaN	NaN	0	0	Median
NLSPYVSNELLEEAFSQFGPIER	0	Unmodified	2638.29	0.291497	711	Q8VIJ6	Sfpq	Splicing factor, proline- and glutamine-rich	yes	yes	0	0	0	0	By MS/MS			1	0	1	1			129.8	129.8	3	0.0066185	190502	S14334_130_Sossin_Tails_1_230212	104.97	65.325	0.15764	0.26031	NaN	1	1	Median	0.15764	0.26031	NaN	1	1	Median	NaN	NaN	NaN	0	0	Median
ELILSSEPSPAVTPVTPTTLIAPR	0	Unmodified	2488.38	0.378856	751	Q9CWK8	Snx2	Sorting nexin-2	yes	yes	0	0	0	0		By MS/MS	By MS/MS	1	0	2		1	1	118.55	118.73	3	0.018149	177856	S14336_132_Sossin_Tails_3_230212	92.8	53.413	0.18494	0.2602	52.512	2	2	Median	NaN	NaN	NaN	0	0	Median	0.12715	0.17949	NaN	1	1	Median
AKNGSEADIDESLYSR	1	Deamidation (NQ);Acetyl (N-term)	1796.81	0.806452	555	Q02053	Uba1	Ubiquitin-like modifier-activating enzyme 1	yes	yes	1	1	0	0	By MS/MS	By MS/MS	By MS/MS	1	0	12	4	4	4	67.094	67.212	2;3	3.4958e-51	102352	S14335_131_Sossin_Tails_2_230212	85.973	36.913	0.38866	0.68591	21.469	12	5	Median	0.37242	0.75479	10.806	4	2	Median	0.50495	0.75917	19.332	4	1	Median
TAEQALPLGNGKAAEEAR	1	Deamidation (NQ)	1825.92	0.917005	461	P31650	Slc6a11	Sodium- and chloride-dependent GABA transporter 3	yes	yes	0	1	0	0	By MS/MS	By matching	By MS/MS	1	0	3	1	1	1	49.379	49.627	3	0.0049357	80197	S14336_132_Sossin_Tails_3_230212	115.66	85.724	0.31757	0.68741	17.279	3	0	Plateau	0.25687	0.57715	NaN	1	0	Median	0.31757	0.48735	NaN	1	0	Median
MDKNELVQKAKLAEQAER	3	Acetyl (N-term)	2142.11	0.110302	531	P63101;D3YXF4;D3YXN6;A0A2I3BQ03;D3YW45	Ywhaz	14-3-3 protein zeta/delta	no	no	1	0	0	0	By matching	By matching		1	0	2	1	1		67.333	67.347	4	1			NaN	NaN	0.33828	0.69234	28.44	2	0	Median	0.2338	0.56622	NaN	1	0	Median	0.48945	0.84656	NaN	1	0	Median
QLIMANPQMQQLIQR	0	Unmodified	1810.95	0.954593	806;704	Q8R317;Q8R317-2;Q9QZM0	Ubqln1;Ubqln2	Ubiquilin-1;Ubiquilin-2	no	no	0	0	0	0	By MS/MS	By MS/MS	By MS/MS	1	0	3	1	1	1	96.029	96.149	3	0.04151	145911	S14335_131_Sossin_Tails_2_230212	136.3	72.572	0.13807	0.25857	0.82079	2	2	Median	NaN	NaN	NaN	0	0	Median	0.14889	0.25707	NaN	1	1	Median
EVVAGSHELGQDYEHVTMLQER	0	Unmodified	2526.18	0.180901	619	Q62261;A0A0A0MQG2;Q62261-2	Sptbn1	Spectrin beta chain, non-erythrocytic 1	yes	no	0	0	0	0		By MS/MS		1	0	1		1		69.21	69.238	4	0.083247	109075	S14335_131_Sossin_Tails_2_230212	88.755	36.302	0.18426	0.25855	NaN	1	1	Median	NaN	NaN	NaN	0	0	Median	0.18426	0.25855	NaN	1	1	Median
ATPEASGSGEKVEGSEPSVTYYR	1	Acetyl (N-term)	2442.12	0.118678	744	Q9CQX2	Cyb5b	Cytochrome b5 type B	yes	yes	1	0	0	0	By MS/MS	By MS/MS	By MS/MS	1	0	6	2	2	2	64.617	64.768	2;3	5.8891e-48	103498	S14336_132_Sossin_Tails_3_230212	74.141	26.519	0.32596	0.70275	25.607	6	0	Median	0.26104	0.56322	33.866	2	0	Median	0.49808	0.79506	22.417	2	0	Median
SQAEFDKAAEEVKR	2	Acetyl (N-term)	1648.81	0.805664	394	M0QWU8;P31786	Dbi	Acyl-CoA-binding protein	yes	no	1	0	0	0	By MS/MS	By MS/MS	By MS/MS	1	0	4	2	1	1	56.499	56.685	2;3	4.7965e-10	90462	S14334_130_Sossin_Tails_1_230212	99.844	72.509	0.26259	0.70351	7.4397	3	0	Median	0.26259	0.6428	NaN	1	0	Median	0.42406	0.70351	NaN	1	0	Median
EQLEEQASQHR	0	Unmodified	1353.63	0.627306	816	Q9Z0H8-2;Q9Z0H8	Clip2	CAP-Gly domain-containing linker protein 2	yes	no	0	0	0	0			By MS/MS	1	0	1			1	10.984	11.31	3	0.04282	17045	S14336_132_Sossin_Tails_3_230212	134.99	32.466	0.10393	0.25688	NaN	1	1	Median	NaN	NaN	NaN	0	0	Median	NaN	NaN	NaN	0	0	Median
AAVPSGASTGIYEALELR	0	Unmodified	1803.94	0.936678	50	A0A0N4SUI6;B1ARR6;B1ARR7;D3YVD3;D3Z2S4;B0QZL1;D3Z6E4;A0A0N4SUX5;P17183;P17182;Q5SX61;Q5SX60;Q5SX59;P21550	Eno1;Eno2;Eno3	Enolase;Gamma-enolase;Alpha-enolase;Beta-enolase	yes	no	0	0	0	0		By MS/MS		1	0	1		1		101.78	102.1	2	7.3582e-07	153936	S14335_131_Sossin_Tails_2_230212	170.95	103.74	0.18529	0.25672	NaN	1	1	Median	NaN	NaN	NaN	0	0	Median	0.18529	0.25672	NaN	1	1	Median
DLNPDVNVFQR	0	Unmodified	1315.65	0.652064	393	K3W4T3;Q9Z1G4-3;Q9Z1G4-2;Q9Z1G4;A2A599	Atp6v0a1	V-type proton ATPase subunit a;V-type proton ATPase 116 kDa subunit a isoform 1	yes	no	0	0	0	0			By MS/MS	1	0	1			1	84.964	84.999	2	0.11425	132986	S14336_132_Sossin_Tails_3_230212	120.12	37.114	0.10882	0.25381	NaN	1	1	Median	NaN	NaN	NaN	0	0	Median	NaN	NaN	NaN	0	0	Median
QPYAVSELAGHQTSAESWGTGR	0	Unmodified	2331.09	0.0879867	777	Q9D8E6	Rpl4	60S ribosomal protein L4	yes	yes	0	0	0	0	By MS/MS	By MS/MS	By MS/MS	1	0	3	1	1	1	68.516	68.634	3	1.2016e-05	109407	S14336_132_Sossin_Tails_3_230212	133.21	75.687	0.095911	0.25326	55.981	3	3	Median	0.1919	0.46761	NaN	1	1	Median	0.093421	0.1529	NaN	1	1	Median
ADIDKLNIDSIIQR	1	Acetyl (N-term)	1654.89	0.889	40	A0A0G2JGC1;P63087;P63087-2	Ppp1cc	Serine/threonine-protein phosphatase PP1-gamma catalytic subunit	yes	no	1	0	0	0	By MS/MS	By matching	By matching	1	0	5	2	1	2	112.52	112.64	2;3	0.0012325	168114	S14334_130_Sossin_Tails_1_230212	61.344	15.186	0.34145	0.71544	9.0609	5	0	Median	0.34292	0.70768	1.5413	2	0	Median	0.53445	0.84417	NaN	1	0	Median
ASTEGANNMPKQVEVR	1	Acetyl (N-term)	1771.85	0.852296	212	A2APL5;P43006	Slc1a2	Amino acid transporter;Excitatory amino acid transporter 2	yes	no	1	0	0	0	By MS/MS	By MS/MS	By matching	1	0	3	1	1	1	48.474	48.721	2	1.0231e-25	78226	S14334_130_Sossin_Tails_1_230212	73.082	40.923	0.33425	0.71655	10.205	2	0	Median	0.33715	0.66666	NaN	1	0	Median	NaN	NaN	NaN	0	0	Median
QSDGTPYSSAQPQR	0	Unmodified	1520.69	0.685549	586	Q3UNH4	Gprin1	G protein-regulated inducer of neurite outgrowth 1	yes	yes	0	0	0	0	By MS/MS	By MS/MS	By MS/MS	1	0	3	1	1	1	21.425	21.771	2	0.010277	33591	S14336_132_Sossin_Tails_3_230212	162.93	76.962	0.15404	0.25304	NaN	1	1	Median	NaN	NaN	NaN	0	0	Median	0.15404	0.25304	NaN	1	1	Median
NIFLQYASTEVDGEHYMTPEDFVQR	0	Unmodified	2988.36	0.359987	663	V9GXX9;Q8BH59	Slc25a12	Calcium-binding mitochondrial carrier protein Aralar1	yes	no	0	0	0	0	By MS/MS	By MS/MS		1	0	2	1	1		119.18	119.29	3	0.00091547	176862	S14334_130_Sossin_Tails_1_230212	104.3	66.845	0.16738	0.25262	46.618	2	2	Median	0.20008	0.35126	NaN	1	1	Median	0.14002	0.18168	NaN	1	1	Median
ERPGEQSEVAQLIQQTLEQER	0	Unmodified	2467.23	0.230294	639	Q6R891-2;Q6R891	Ppp1r9b	Neurabin-2	yes	no	0	0	0	1		By MS/MS	By MS/MS	1	0	2		1	1	109.58	109.81	3	0.024872	163733	S14335_131_Sossin_Tails_2_230212	105.96	24.815	0.19437	0.2495	NaN	1	1	Median	NaN	NaN	NaN	0	0	Median	0.19437	0.2495	NaN	1	1	Median
ATPDSLALFTGLGLSENKAR	1	Acetyl (N-term)	2102.1	0.100783	85	A0A140LHC3;A0A140LJH1;A0A140LHJ3;A0A140LJK5;A0A140LIS6;A0A140LHZ5;D3Z158;Q8BML9	Qars		yes	no	1	0	0	0		By MS/MS	By MS/MS	1	0	3		1	2	123.27	123.4	2;3	2.4582e-51	184071	S14336_132_Sossin_Tails_3_230212	103.14	75.275	0.54629	0.72927	50.898	3	0	Median	NaN	NaN	NaN	0	0	Median	0.54666	0.72927	NaN	1	0	Median
QEKELTCQALEQR	1	2 Deamidation (NQ)	1633.76	0.76175	100	A0A1D5RLV4;Q91VW5	Golga4	Golgin subfamily A member 4	yes	no	0	2	0	0	By MS/MS	By MS/MS	By MS/MS	1	0	3	1	1	1	73.387	73.473	2	1.3928e-25	115057	S14334_130_Sossin_Tails_1_230212	187.16	96.446	0.32406	0.73091	18.172	3	0	Median	0.28676	0.69895	NaN	1	0	Median	0.42552	0.73091	NaN	1	0	Median
AGGEAGVTLGQPHLSR	0	Acetyl (N-term)	1590.81	0.811418	817	Q9Z0N2	Eif2s3y	Eukaryotic translation initiation factor 2 subunit 3, Y-linked	yes	yes	1	0	0	0	By MS/MS	By MS/MS		1	0	2	1	1		63.348	63.411	2	2.6792e-43	100234	S14335_131_Sossin_Tails_2_230212	107.53	80.048	0.44308	0.73277	NaN	1	0	Median	NaN	NaN	NaN	0	0	Median	0.44308	0.73277	NaN	1	0	Median
VMTIPYQPMPASSPVICAGGQDR	0	Unmodified	2474.18	0.175621	499	P60335	Pcbp1	Poly(rC)-binding protein 1	yes	yes	0	0	0	0			By MS/MS	1	0	1			1	102.26	102.29	3	0.07291	156251	S14336_132_Sossin_Tails_3_230212	81.48	22.297	0.16905	0.24938	NaN	1	1	Median	NaN	NaN	NaN	0	0	Median	NaN	NaN	NaN	0	0	Median
AESEAETPGTPGEFESKYFEFHGVR	1	Acetyl (N-term)	2842.27	0.272218	530	P63046-2;P63046	Sult4a1	Sulfotransferase 4A1	yes	no	1	0	0	0	By MS/MS	By MS/MS	By MS/MS	1	0	3	1	1	1	97.92	98.04	3	7.817e-09	150604	S14336_132_Sossin_Tails_3_230212	64.318	24.671	0.54809	0.73388	35.582	3	2	Median	0.61576	1.0348	NaN	1	1	Median	0.54809	0.73388	NaN	1	1	Median
TTTTTFKGVDPNSR	1	Deamidation (NQ);Acetyl (N-term)	1566.75	0.752566	549	P97825	Hn1	Hematological and neurological expressed 1 protein;Hematological and neurological expressed 1 protein, N-terminally processed	yes	yes	1	1	0	0		By matching	By MS/MS	1	0	2		1	1	53.426	53.798	2	0.031817	87156	S14336_132_Sossin_Tails_3_230212	145.81	33.701	0.44577	0.73401	5.3776	2	1	Median	NaN	NaN	NaN	0	0	Median	0.59271	0.76246	NaN	1	0	Median
DLSAAGIGLLAAATQSLSMPASLGR	0	Unmodified	2370.26	0.257695	697	Q8K310;A0A494BAZ2;A0A494B9B1;A0A494B968;A0A494B9C9;A0A494B8Y5	Matr3	Matrin-3	yes	no	0	0	0	0	By MS/MS	By MS/MS	By MS/MS	1	0	3	1	1	1	132.84	132.93	3	1.1242e-42	194533	S14334_130_Sossin_Tails_1_230212	199.28	146.64	0.15617	0.24873	NaN	1	1	Median	0.15617	0.24873	NaN	1	1	Median	NaN	NaN	NaN	0	0	Median
QLENVLDDLDPESATLPAGFR	0	Unmodified	2299.13	0.133206	798	Q9JKK7;A0A1L1SRR7;A0A1L1SU70;Q9JKK7-2	Tmod2	Tropomodulin-2	yes	no	0	0	0	0		By MS/MS		1	0	2		2		121.46	121.59	2;3	0.023475	179475	S14335_131_Sossin_Tails_2_230212	89.663	40.475	0.19158	0.24841	NaN	1	1	Median	NaN	NaN	NaN	0	0	Median	0.19158	0.24841	NaN	1	1	Median
GPSLNPVLDYDHGSR	0	Unmodified	1625.78	0.779783	697	Q8K310;A0A494BAZ2	Matr3	Matrin-3	yes	no	0	0	0	0	By MS/MS		By MS/MS	1	0	2	1		1	59.661	59.921	3	0.00037312	96139	S14336_132_Sossin_Tails_3_230212	179.55	129.08	0.099396	0.24759	85.673	2	2	Median	0.22312	0.45377	NaN	1	1	Median	NaN	NaN	NaN	0	0	Median
AMGIMNSFVNDIFER	0	Unmodified	1742.81	0.812012	434	Q8CBB6;Q9D2U9;Q8CGP2;Q8CGP1;Q8CGP0;Q6ZWY9;Q64525;Q64524;Q64478;Q64475;P10854;P10853;Q8CGP2-2	Hist1h2br;Hist3h2ba;Hist1h2bp;Hist1h2bk;Hist3h2bb;Hist1h2bc;Hist2h2bb;Hist2h2be;Hist1h2bh;Hist1h2bb;Hist1h2bm;Hist1h2bf	Histone H2B;Histone H2B type 3-A;Histone H2B type 1-P;Histone H2B type 1-K;Histone H2B type 3-B;Histone H2B type 1-C/E/G;Histone H2B type 2-B;Histone H2B type 2-E;Histone H2B type 1-H;Histone H2B type 1-B;Histone H2B type 1-M;Histone H2B type 1-F/J/L	yes	no	0	0	0	0	By MS/MS	By MS/MS	By MS/MS	1	0	5	2	2	1	123.12	123.2	2;3	0.0031101	183867	S14336_132_Sossin_Tails_3_230212	208.95	146.61	0.10835	0.24725	63.499	3	3	Median	0.13447	0.2792	17.19	2	2	Median	0.058714	0.094864	NaN	1	1	Median
FADLSEAANR	0	Unmodified	1092.52	0.519987	447	P20152;A0A0A6YWC8	Vim	Vimentin	yes	no	0	0	0	0	By MS/MS			1	0	1	1			42.032	42.032	2	0.061428	68103	S14334_130_Sossin_Tails_1_230212	143.37	63.661	0.10124	0.24577	NaN	1	1	Median	0.10124	0.24577	NaN	1	1	Median	NaN	NaN	NaN	0	0	Median
QIIQQNPSLLPALLQQIGR	0	Unmodified	2129.23	0.232072	491	P54728	Rad23b	UV excision repair protein RAD23 homolog B	yes	yes	0	0	0	0	By MS/MS		By MS/MS	1	0	2	1		1	123.99	124.05	3	0.0043343	184924	S14336_132_Sossin_Tails_3_230212	133.52	92.723	0.14866	0.24561	NaN	1	1	Median	0.14866	0.24561	NaN	1	1	Median	NaN	NaN	NaN	0	0	Median
DLYRPLSSDDLDSVGDSV	0	Unmodified	1951.9	0.90108	649	Q80VB6;Q9JLM8-2	Dclk1	Serine/threonine-protein kinase DCLK1	no	no	0	0	0	1			By MS/MS	1	0	1			1	107.23	107.26	2	0.13318	162806	S14336_132_Sossin_Tails_3_230212	86.699	37.619	0.17874	0.24537	NaN	1	1	Median	NaN	NaN	NaN	0	0	Median	NaN	NaN	NaN	0	0	Median
ASGVAVSDGVIKVFNDMKVR	2	Acetyl (N-term)	2133.13	0.125224	163	A0A494B9A7;F8WGL3;P18760	Cfl1	Cofilin-1	yes	no	1	0	0	0	By MS/MS	By MS/MS	By MS/MS	1	0	3	1	1	1	113.53	113.69	3	3.7161e-37	169355	S14334_130_Sossin_Tails_1_230212	91.317	82.271	0.30942	0.75708	13.851	3	0	Median	0.30942	0.75708	NaN	1	0	Median	0.47882	0.81632	NaN	1	0	Median
ASQSQGIQQLLQAEKR	1	Acetyl (N-term)	1825.96	0.964624	745	Q9CR51	Atp6v1g1	V-type proton ATPase subunit G 1	yes	yes	1	0	0	0	By MS/MS		By MS/MS	1	0	3	2		1	86.909	86.92	2;3	1.3221e-258	135773	S14336_132_Sossin_Tails_3_230212	134.99	40.222	0.36971	0.75865	20.967	3	1	Median	0.32599	0.721	7.2	2	1	Median	NaN	NaN	NaN	0	0	Median
IIDVVYNASNNELVR	0	Unmodified	1717.9	0.899899	513	P62242	Rps8	40S ribosomal protein S8	yes	yes	0	0	0	0		By MS/MS		1	0	1		1		83.879	84.007	3	0.073983	130092	S14335_131_Sossin_Tails_2_230212	118.08	46.801	0.1785	0.24455	NaN	1	1	Median	NaN	NaN	NaN	0	0	Median	0.1785	0.24455	NaN	1	1	Median
GVTEAIQNFSFR	0	Unmodified	1367.68	0.683364	334	E9Q8N5;Q08EB6;Q08EB5;F7DCH5;Q8BRT1	Clasp2	CLIP-associating protein 2	yes	no	0	0	0	0			By MS/MS	1	0	1			1	85.409	85.443	2	0.023884	133758	S14336_132_Sossin_Tails_3_230212	169.76	99.949	0.16261	0.24016	NaN	1	1	Median	NaN	NaN	NaN	0	0	Median	NaN	NaN	NaN	0	0	Median
AGTGVDNVDLEAATR	0	Unmodified	1487.72	0.7216	611	Q61753;F6ZSB7	Phgdh	D-3-phosphoglycerate dehydrogenase	yes	no	0	0	0	0	By MS/MS	By MS/MS	By MS/MS	1	0	3	1	1	1	55.404	55.652	2	3.1424e-52	89324	S14336_132_Sossin_Tails_3_230212	223.03	124.08	0.17099	0.23888	NaN	1	1	Median	NaN	NaN	NaN	0	0	Median	0.17099	0.23888	NaN	1	1	Median
FQLQATTQQGPGEAIVR	0	Unmodified	1842.96	0.95881	200	A2AFG8;Q6PGJ3;A2AFG7	L1cam		yes	no	0	0	0	0	By MS/MS	By MS/MS	By MS/MS	1	0	4	1	2	1	76.561	76.608	2;3	0.052952	121035	S14336_132_Sossin_Tails_3_230212	149.57	64.882	0.14588	0.2382	NaN	1	1	Median	NaN	NaN	NaN	0	0	Median	0.14588	0.2382	NaN	1	1	Median
AANPSGQGFQNKNR	1	Acetyl (N-term)	1529.73	0.733502	577	Q3TXT3	Inip	SOSS complex subunit C	yes	yes	1	0	0	0			By MS/MS	1	0	1			1	23	23.909	2	0.001047	36945	S14336_132_Sossin_Tails_3_230212	109.83	78.336	0.36599	0.77811	NaN	1	0	Median	NaN	NaN	NaN	0	0	Median	NaN	NaN	NaN	0	0	Median
GEFITTVQQR	0	Unmodified	1177.61	0.609136	176	A0A5F8MPN8;P14152	Mdh1	Malate dehydrogenase, cytoplasmic	yes	no	0	0	0	0		By MS/MS	By MS/MS	1	0	2		1	1	44.024	44.836	2	6.56e-06	72501	S14335_131_Sossin_Tails_2_230212	164.68	83.158	0.09208	0.2355	NaN	1	1	Median	NaN	NaN	NaN	0	0	Median	NaN	NaN	NaN	0	0	Median
QEQDTYALSSYTR	0	Unmodified	1560.71	0.705615	700	Q8QZT1	Acat1	Acetyl-CoA acetyltransferase, mitochondrial	yes	yes	0	0	0	0	By MS/MS	By MS/MS	By MS/MS	1	0	3	1	1	1	54.704	54.953	2	9.5927e-34	87782	S14336_132_Sossin_Tails_3_230212	216.84	129.96	0.12689	0.23449	21.656	3	2	Median	0.12921	0.31197	NaN	1	0	Median	0.12689	0.20399	NaN	1	1	Median
ASVGTLAFDEYGRPFLIIKDQDR	1	Acetyl (N-term)	2652.35	0.354766	544	P80316	Cct5	T-complex protein 1 subunit epsilon	yes	yes	1	0	0	1	By MS/MS	By matching	By matching	1	0	3	1	1	1	121.08	121.2	3	1.802e-06	179227	S14334_130_Sossin_Tails_1_230212	51.524	43.903	0.33424	0.78384	15.996	3	0	Median	0.32773	0.78384	NaN	1	0	Median	0.50439	0.88097	NaN	1	0	Median
AATITATSPGALWGLDR	0	Unmodified	1699.89	0.889334	383	H3BK84;P31324	Prkar2b	cAMP-dependent protein kinase type II-beta regulatory subunit	yes	no	0	0	0	0		By MS/MS	By MS/MS	1	0	3		1	2	99.8	99.932	2;3	3.4881e-46	153067	S14336_132_Sossin_Tails_3_230212	210.79	121.52	0.17036	0.23442	NaN	1	1	Median	NaN	NaN	NaN	0	0	Median	NaN	NaN	NaN	0	0	Median
GGNFGFGDSRGGGGNFGPGPGSNFR	0	Unmodified	2371.05	0.0478533	413	O88569-3;O88569-2;O88569	Hnrnpa2b1	Heterogeneous nuclear ribonucleoproteins A2/B1	yes	no	0	0	0	1			By MS/MS	1	0	1			1	74.378	74.606	3	0.035551	117997	S14336_132_Sossin_Tails_3_230212	81.48	45.608	0.12044	0.23439	NaN	1	1	Median	NaN	NaN	NaN	0	0	Median	NaN	NaN	NaN	0	0	Median
MTDQEAIQDLWQWR	0	Unmodified	1818.84	0.835918	594	Q5SQB0;Q61937	Npm1	Nucleophosmin	yes	no	0	0	0	0	By MS/MS			1	0	1	1			121.54	121.54	3	0.0019701	179697	S14334_130_Sossin_Tails_1_230212	169.3	108.11	0.10236	0.23301	NaN	1	1	Median	0.10236	0.23301	NaN	1	1	Median	NaN	NaN	NaN	0	0	Median
ANSANTNTVPKLYR	1	Acetyl (N-term)	1589.82	0.816169	732	Q99PM3	Gtf2a1	Transcription initiation factor IIA subunit 1;Transcription initiation factor IIA alpha chain;Transcription initiation factor IIA beta chain	yes	yes	1	0	0	0		By MS/MS	By MS/MS	1	0	3		2	1	54.058	54.43	2	4.5571e-12	87284	S14336_132_Sossin_Tails_3_230212	85.813	55.084	0.32692	0.78694	NaN	1	0	Median	NaN	NaN	NaN	0	0	Median	NaN	NaN	NaN	0	0	Median
MLGPEGGEGYVVKLR	1	Oxidation (M);Acetyl (N-term)	1661.84	0.844692	824	Q9Z2X1;J3QMT0;J3QM80;J3QMV8;J3QP45	Hnrnpf	Heterogeneous nuclear ribonucleoprotein F;Heterogeneous nuclear ribonucleoprotein F, N-terminally processed	yes	no	1	0	1	0	By MS/MS	By MS/MS	By MS/MS	1	0	4	1	1	2	85.634	85.683	2;3	1.7037e-11	132570	S14334_130_Sossin_Tails_1_230212	110.66	45.035	0.31647	0.78762	116.72	4	1	Median	0.38047	0.87611	NaN	1	0	Median	0.61942	1.0329	NaN	1	0	Median
MFTQQQPQELAR	0	Unmodified	1475.72	0.719097	82	A0A0R4J2B2;Q6WVG3	Kctd12	BTB/POZ domain-containing protein KCTD12	yes	no	0	0	0	0			By MS/MS	1	0	1			1	46.641	47.356	2	0.10249	76186	S14336_132_Sossin_Tails_3_230212	126.71	66.688	0.13222	0.23205	NaN	1	1	Median	NaN	NaN	NaN	0	0	Median	NaN	NaN	NaN	0	0	Median
HYFQNTQGLIFVVDSNDRER	0	Unmodified	2437.18	0.17747	331	E9Q798;P84084;P61750;Q8BSL7;P84078;P61205	Arf4;Arf5;Arf2;Arf1;Arf3	ADP-ribosylation factor 5;ADP-ribosylation factor 4;ADP-ribosylation factor 2;ADP-ribosylation factor 1;ADP-ribosylation factor 3	yes	no	0	0	0	1		By MS/MS		1	0	1		1		80.758	80.786	3	1.9255e-08	125800	S14335_131_Sossin_Tails_2_230212	145.8	80.711	0.16751	0.23144	NaN	1	1	Median	NaN	NaN	NaN	0	0	Median	0.16751	0.23144	NaN	1	1	Median
SGEGENPASKPTPVQDVQGDGR	1	Acetyl (N-term)	2266.05	0.0461815	288	D3Z2X5;Q8CA83;Q61205	Pafah1b3	Platelet-activating factor acetylhydrolase IB subunit gamma	yes	no	1	0	0	0	By MS/MS	By MS/MS	By MS/MS	1	0	5	1	2	2	45.975	46.192	2;3	5.5105e-93	74048	S14335_131_Sossin_Tails_2_230212	67.648	32.345	0.37819	0.79848	8.0942	4	0	Median	0.33018	0.80547	NaN	1	0	Median	0.45111	0.76858	4.1653	2	0	Median
DNFTLIPEGVNGIEER	0	Unmodified	1801.88	0.884642	546;631;78	P97427;Q3TMU8;A0A0R4J1N0;O35098;O35098-2;Q6P1J1	Crmp1;Dpysl4	Dihydropyrimidinase-related protein 1;Dihydropyrimidinase-related protein 4	no	no	0	0	0	0	By MS/MS			1	0	1	1			108.17	108.17	3	0.071731	162651	S14334_130_Sossin_Tails_1_230212	89.506	30.783	0.14386	0.22991	NaN	1	1	Median	0.14386	0.22991	NaN	1	1	Median	NaN	NaN	NaN	0	0	Median
APQVSTPTLVEAAR	0	Unmodified	1438.78	0.777993	424	P07724	Alb	Serum albumin	yes	yes	0	0	0	0			By MS/MS	1	0	1			1	60.707	61.13	3	0.04506	97702	S14336_132_Sossin_Tails_3_230212	105.99	52.238	0.11494	0.22972	NaN	1	1	Median	NaN	NaN	NaN	0	0	Median	NaN	NaN	NaN	0	0	Median
CQSLTEDLEFR	0	Unmodified	1396.63	0.629279	441	P14733	Lmnb1	Lamin-B1	yes	yes	0	0	0	0			By MS/MS	1	0	1			1	75.575	75.803	2	0.085099	120213	S14336_132_Sossin_Tails_3_230212	138.71	66.166	0.11468	0.229	NaN	1	1	Median	NaN	NaN	NaN	0	0	Median	NaN	NaN	NaN	0	0	Median
NTSEQDQPMGGWEMIR	0	Unmodified	1877.8	0.803632	441	P14733	Lmnb1	Lamin-B1	yes	yes	0	0	0	0		By MS/MS	By MS/MS	1	0	2		1	1	84.66	84.741	2	2.3069e-64	132780	S14336_132_Sossin_Tails_3_230212	223.03	122.34	0.15357	0.22884	33.095	2	2	Median	NaN	NaN	NaN	0	0	Median	0.20075	0.28917	NaN	1	1	Median
IEDVTPIPSDSTR	0	Unmodified	1428.71	0.709638	515	P62264	Rps14	40S ribosomal protein S14	yes	yes	0	0	0	0			By MS/MS	1	0	1			1	56.135	56.752	2	0.032823	91333	S14336_132_Sossin_Tails_3_230212	140.49	30.822	0.084092	0.22854	NaN	1	1	Median	NaN	NaN	NaN	0	0	Median	NaN	NaN	NaN	0	0	Median
LGIHEDSQNR	0	Unmodified	1167.56	0.563249	425	P07901	Hsp90aa1	Heat shock protein HSP 90-alpha	yes	yes	0	0	0	0			By MS/MS	1	0	1			1	12.16	12.583	3	0.04745	18888	S14336_132_Sossin_Tails_3_230212	143.37	66.695	0.075746	0.22824	NaN	1	0	Median	NaN	NaN	NaN	0	0	Median	NaN	NaN	NaN	0	0	Median
ATGANATPLDFPSKKR	2	Acetyl (N-term)	1714.9	0.900233	278	E9Q4Q2;D3YZC9;D3YZD0;Q64213-2;Q64213-3;Q64213;F8WHF9	Sf1	Splicing factor 1	no	no	1	0	0	0	By matching	By matching		1	0	2	1	1		52.673	52.737	3	1			NaN	NaN	0.42015	0.80836	16.949	2	0	Median	0.31333	0.71706	NaN	1	0	Median	0.56339	0.91128	NaN	1	0	Median
AATTGSGVKVPR	1	Acetyl (N-term)	1184.65	0.651335	764	Q9CZY3-2;Q9CZY3	Ube2v1	Ubiquitin-conjugating enzyme E2 variant 1	yes	no	1	0	0	0	By MS/MS	By MS/MS	By MS/MS	1	0	3	1	1	1	33.033	33.379	2	4.7808e-68	53344	S14336_132_Sossin_Tails_3_230212	112.11	82.44	0.35452	0.81763	14.367	3	0	Median	0.32826	0.80319	NaN	1	0	Median	0.48684	0.81763	NaN	1	0	Median
IGEHTPSALAIMENANVLAR	0	Unmodified	2106.09	0.0891727	230	A6ZI44;P05064;D3Z510;A0A0U1RPN8;D3YWI1	Aldoa	Fructose-bisphosphate aldolase;Fructose-bisphosphate aldolase A	yes	no	0	0	0	0		By MS/MS	By MS/MS	1	0	2		1	1	98.176	98.356	3	0.019773	151126	S14336_132_Sossin_Tails_3_230212	122.44	70.421	0.15517	0.2277	41.068	2	2	Median	NaN	NaN	NaN	0	0	Median	0.11677	0.17032	NaN	1	1	Median
SDVLELTDENFESR	0	Deamidation (NQ)	1653.74	0.736975	457	P27773;F6Q404	Pdia3	Protein disulfide-isomerase A3	yes	no	0	1	0	0			By MS/MS	1	0	1			1	92.009	92.043	2	0.051298	142980	S14336_132_Sossin_Tails_3_230212	130.1	60.377	0.57755	0.82025	NaN	1	1	Median	NaN	NaN	NaN	0	0	Median	NaN	NaN	NaN	0	0	Median
AETAPLPTSVDDTPEVLNR	0	Unmodified	2024.01	0.00621417	208	Q6PBC0;A2AMQ5;Q99L43	Cds2	Phosphatidate cytidylyltransferase;Phosphatidate cytidylyltransferase 2	yes	no	0	0	0	0			By MS/MS	1	0	2			2	84.37	84.404	2;3	0.00039531	132193	S14336_132_Sossin_Tails_3_230212	202.13	122.9	0.15426	0.22408	NaN	1	1	Median	NaN	NaN	NaN	0	0	Median	NaN	NaN	NaN	0	0	Median
SELDQLRQEAEQLKNQIR	1	Acetyl (N-term)	2239.16	0.155672	386	H3BLF7;H3BKR2;P62874	Gnb1	Guanine nucleotide-binding protein G(I)/G(S)/G(T) subunit beta-1	yes	no	1	0	0	1	By MS/MS			1	0	1	1			112.43	112.43	3	1.6288e-17	167640	S14334_130_Sossin_Tails_1_230212	81.656	46.728	0.34547	0.82458	NaN	1	0	Median	0.34547	0.82458	NaN	1	0	Median	NaN	NaN	NaN	0	0	Median
NHQSVAEYNIFEGMELR	0	Unmodified	2035.94	0.942174	617	Q62188;Q3TT92;E9PWE8	Dpysl3	Dihydropyrimidinase-related protein 3	yes	no	0	0	0	0			By MS/MS	1	0	1			1	93.825	93.859	3	0.062545	144848	S14336_132_Sossin_Tails_3_230212	116.51	63.022	0.14602	0.22282	NaN	1	1	Median	NaN	NaN	NaN	0	0	Median	NaN	NaN	NaN	0	0	Median
ADNEKLDNQR	1	Acetyl (N-term)	1243.58	0.579293	26	A0A0B4J1E7;O35343	Kpna4	Importin subunit alpha-3	yes	no	1	0	0	0			By MS/MS	1	0	1			1	15.731	16.446	2	0.038708	24610	S14336_132_Sossin_Tails_3_230212	121.05	46.129	0.29418	0.82718	NaN	1	0	Median	NaN	NaN	NaN	0	0	Median	NaN	NaN	NaN	0	0	Median
HLEINPDHPIVETLR	0	Unmodified	1781.94	0.942432	437	P11499	Hsp90ab1	Heat shock protein HSP 90-beta	yes	yes	0	0	0	0		By MS/MS	By MS/MS	1	0	4		2	2	64.885	65.111	3;4	1.1124e-10	104404	S14336_132_Sossin_Tails_3_230212	190.34	110.46	0.1249	0.22044	109.19	4	4	Median	NaN	NaN	NaN	0	0	Median	0.1249	0.20847	54.902	2	2	Median
AIAELGIYPAVDPLDSTSR	0	Unmodified	1987.03	0.0262213	493	P56480	Atp5b	ATP synthase subunit beta, mitochondrial	yes	yes	0	0	0	0	By MS/MS	By MS/MS	By MS/MS	1	0	4	2	1	1	114.63	114.75	2;3	3.4181e-07	172305	S14336_132_Sossin_Tails_3_230212	177.54	115.4	0.11395	0.22006	67.284	3	2	Median	0.12137	0.2215	0.92187	2	1	Median	NaN	NaN	NaN	0	0	Median
SESEVEEAAAIIAQRPDNPR	0	Unmodified	2181.07	0.0661887	77	A0A0R4J1E3;Q9QXS6-3;Q9QXS6;Q9QXS6-2	Dbn1	Drebrin	yes	no	0	0	0	1			By MS/MS	1	0	1			1	84.404	84.439	3	1.4435e-06	132287	S14336_132_Sossin_Tails_3_230212	177.07	127.73	0.08038	0.21944	NaN	1	1	Median	NaN	NaN	NaN	0	0	Median	NaN	NaN	NaN	0	0	Median
SGNNLSGNDEFDEQLR	0	Acetyl (N-term)	1835.79	0.792199	660	Q8BGC0-2;Q8BGC0	Htatsf1	HIV Tat-specific factor 1 homolog	yes	no	1	0	0	0		By MS/MS	By MS/MS	1	0	2		1	1	80.999	81.031	2	1.0458e-157	126967	S14336_132_Sossin_Tails_3_230212	162.49	117.33	0.31909	0.83298	NaN	1	0	Median	NaN	NaN	NaN	0	0	Median	NaN	NaN	NaN	0	0	Median
AVPPTYADLGKSAR	1	Acetyl (N-term)	1486.78	0.777993	347	F2Z471;Q60932-2;Q60932	Vdac1	Voltage-dependent anion-selective channel protein 1	yes	no	1	0	0	0	By MS/MS	By MS/MS	By matching	1	0	3	1	1	1	70.671	70.756	2	0.017229	112874	S14334_130_Sossin_Tails_1_230212	97.452	46.106	0.36332	0.83318	16.099	3	0	Median	0.32373	0.79222	NaN	1	0	Median	0.49848	0.83318	NaN	1	0	Median
MEKSGETNGYLDGTQAEPAAGPR	1	Deamidation (NQ);Acetyl (N-term)	2421.08	0.0754327	407	O35874	Slc1a4	Neutral amino acid transporter A	yes	yes	1	1	0	0	By MS/MS		By MS/MS	1	0	3	1		2	70.46	70.623	3	0.0072704	111119	S14334_130_Sossin_Tails_1_230212	104.38	60.106	0.50427	0.83405	122.6	2	1	Median	0.2122	0.35052	NaN	1	1	Median	NaN	NaN	NaN	0	0	Median
SESGSKSSQPLASKQEKDGTEKR	4	Acetyl (N-term)	2505.23	0.230688	147	A0A338P6G6;A0A384DV79;Q3TE85;A0A338P6E8;A0A338P6F6;A0A338P6D0;P17095-1;P17095	Hmga1	High mobility group protein HMG-I/HMG-Y	yes	no	1	0	0	0			By MS/MS	1	0	1			1	10.323	10.649	4	0.026576	16023	S14336_132_Sossin_Tails_3_230212	33.127	20.075	0.28203	0.83416	NaN	1	0	Median	NaN	NaN	NaN	0	0	Median	NaN	NaN	NaN	0	0	Median
AKNGSEADIDESLYSR	1	Acetyl (N-term)	1795.82	0.822436	555	Q02053	Uba1	Ubiquitin-like modifier-activating enzyme 1	yes	yes	1	0	0	0	By MS/MS	By MS/MS	By MS/MS	1	0	4	2	1	1	60.226	60.442	2	0	96793	S14336_132_Sossin_Tails_3_230212	103.46	36.798	0.41366	0.83599	38.601	2	0	Median	NaN	NaN	NaN	0	0	Median	0.6415	1.0984	NaN	1	0	Median
DDFLGQVDVPLYPLPTENPR	0	Unmodified	2284.14	0.137563	476	P46935;A0A571BEP7;V9GXK3;V9GWV8;Q3V335	Nedd4	E3 ubiquitin-protein ligase NEDD4	yes	no	0	0	0	0			By MS/MS	1	0	2			2	125.1	125.23	2;3	1.6984e-08	186538	S14336_132_Sossin_Tails_3_230212	146	89.915	0.15172	0.21921	NaN	1	1	Median	NaN	NaN	NaN	0	0	Median	NaN	NaN	NaN	0	0	Median
YADLTEDQLPSCESLKDTIAR	1	Unmodified	2424.15	0.147869	781	Q9DBJ1	Pgam1	Phosphoglycerate mutase 1	yes	yes	0	0	0	0			By MS/MS	1	0	1			1	87.547	87.582	3	3.1732e-06	136544	S14336_132_Sossin_Tails_3_230212	136.85	68.715	0.12858	0.21828	NaN	1	1	Median	NaN	NaN	NaN	0	0	Median	NaN	NaN	NaN	0	0	Median
DSYDSYATHNE	0	Unmodified	1300.48	0.484389	503	P60824	Cirbp	Cold-inducible RNA-binding protein	yes	yes	0	0	0	0		By MS/MS	By MS/MS	1	0	2		1	1	32.977	33.495	2	6.704e-25	54553	S14336_132_Sossin_Tails_3_230212	218.94	138.78	0.12619	0.21795	NaN	1	0	Median	NaN	NaN	NaN	0	0	Median	0.12619	0.21795	NaN	1	0	Median
NTAGAQPQDDSIGGR	0	Unmodified	1485.68	0.680798	1	A0A087WP92;A0A0B4J1N9;A0A087WNZ7;G5E870;A0A087WS65;Q3TP48;A0A087WQ02	Trip12	E3 ubiquitin-protein ligase TRIP12	yes	no	0	0	0	0			By MS/MS	1	0	1			1	20.835	21.647	2	0.08866	33595	S14336_132_Sossin_Tails_3_230212	114.87	49.241	0.13921	0.21562	NaN	1	1	Median	NaN	NaN	NaN	0	0	Median	NaN	NaN	NaN	0	0	Median
GQFSTDELVAEVEKR	1	Unmodified	1706.85	0.847529	598	Q5SXR6;Q68FD5	Cltc	Clathrin heavy chain;Clathrin heavy chain 1	yes	no	0	0	0	0			By MS/MS	1	0	1			1	84.391	84.425	3	0.091202	132059	S14336_132_Sossin_Tails_3_230212	113.67	51.64	0.12524	0.21551	NaN	1	1	Median	NaN	NaN	NaN	0	0	Median	NaN	NaN	NaN	0	0	Median
ASKEMFEDTVEER	1	Acetyl (N-term)	1611.71	0.708652	201	A2AFI9;A2AFJ1;Q60973	Rbbp7	Histone-binding protein RBBP7	yes	no	1	0	0	0	By MS/MS	By MS/MS		1	0	2	1	1		68.617	68.63	2	8.9241e-14	108202	S14334_130_Sossin_Tails_1_230212	65.842	12.348	0.45433	0.84554	14.233	2	0	Median	0.35196	0.76458	NaN	1	0	Median	0.58647	0.93507	NaN	1	0	Median
ASLSLAPVNIFKAGADEER	1	Acetyl (N-term)	2029.05	0.0480194	543	P80314;A0A1W2P7B7;A0A1W2P6Q3	Cct2	T-complex protein 1 subunit beta	yes	no	1	0	0	0	By MS/MS		By MS/MS	1	0	3	1		2	119.19	119.28	2;3	8.2791e-100	176751	S14334_130_Sossin_Tails_1_230212	91.812	41.605	0.31004	0.84623	6.0796	3	0	Median	0.34764	0.84623	NaN	1	0	Median	NaN	NaN	NaN	0	0	Median
MDGIVTEVAVGVKR	1	Acetyl (N-term)	1514.81	0.812664	43	Q3V328;A0A0G2JGW0;Q91Z31;Q91Z31-2;A0A0G2JE77	Ptbp2	Polypyrimidine tract-binding protein 2	yes	no	1	0	0	0	By MS/MS	By MS/MS		1	0	2	1	1		104.17	104.33	2	0.0011887	157226	S14334_130_Sossin_Tails_1_230212	68.069	28.151	0.48718	0.85489	1.8649	2	0	Median	0.40098	0.86624	NaN	1	0	Median	0.5919	0.84369	NaN	1	0	Median
QAQLQELTYLNGGSENADVPVVR	0	Deamidation (NQ)	2501.24	0.239796	142	A0A2R8VJR4;Q9R226	Khdrbs3	KH domain-containing, RNA-binding, signal transduction-associated protein 3	yes	no	0	1	0	0			By MS/MS	1	0	1			1	101.02	101.06	3	0.074447	154826	S14336_132_Sossin_Tails_3_230212	82.216	31.127	0.61786	0.8549	NaN	1	1	Median	NaN	NaN	NaN	0	0	Median	NaN	NaN	NaN	0	0	Median
VAGPQPAQTGAPQGSLGEYLFER	0	Unmodified	2372.18	0.176073	91	A0A1B0GR60;Q9CPX4;P29391	Ftl1	Ferritin;Ferritin light chain 1	yes	no	0	0	0	0	By MS/MS			1	0	1	1			99.937	99.937	3	0.002195	151704	S14334_130_Sossin_Tails_1_230212	108.96	59.099	0.093756	0.21507	NaN	1	1	Median	0.093756	0.21507	NaN	1	1	Median	NaN	NaN	NaN	0	0	Median
SPYLYPLYGLGELPQGFAR	0	Unmodified	2140.1	0.0993267	482	P50396;A0A1Y7VL99	Gdi1	Rab GDP dissociation inhibitor alpha	no	no	0	0	0	0	By MS/MS	By MS/MS	By MS/MS	1	0	3	1	1	1	124.57	124.66	2;3	0.020816	185790	S14336_132_Sossin_Tails_3_230212	127.49	88.798	0.1259	0.215	17.056	2	2	Median	0.11379	0.24256	NaN	1	1	Median	NaN	NaN	NaN	0	0	Median
ASSDIQVKELEKR	2	Acetyl (N-term)	1543.82	0.820586	286	D3Z1Z8;D3Z5N2;P54227	Stmn1	Stathmin	yes	no	1	0	0	0	By MS/MS	By matching	By MS/MS	1	0	3	1	1	1	46.86	47.14	2;3	9.7705e-08	75605	S14336_132_Sossin_Tails_3_230212	63.091	10.813	0.44841	0.86058	22.64	3	0	Plateau	0.32452	0.79567	NaN	1	0	Median	0.55776	0.89245	NaN	1	0	Median
MFQGADSQAGKSGSR	1	Acetyl (N-term)	1567.7	0.704904	638	Q6PGH2	Hn1l	Hematological and neurological expressed 1-like protein	yes	yes	1	0	0	0	By MS/MS	By MS/MS	By MS/MS	1	0	3	1	1	1	41.337	41.65	2	1.347e-23	67069	S14336_132_Sossin_Tails_3_230212	109.39	102.95	0.4442	0.8609	7.8227	2	0	Median	NaN	NaN	NaN	0	0	Median	0.49664	0.81457	NaN	1	0	Median
ELDDATEANEGLSR	0	Unmodified	1518.68	0.679795	582	Q5SV64;Q3UH59;Q61879	Myh10	Myosin-10	yes	no	0	0	0	0		By MS/MS	By MS/MS	1	0	2		1	1	42.881	43.351	2	9.4018e-05	69908	S14336_132_Sossin_Tails_3_230212	178.95	85.512	0.12686	0.21243	91.184	2	2	Median	NaN	NaN	NaN	0	0	Median	0.28287	0.4048	NaN	1	1	Median
LMNDFSSALNNFQVVQR	0	Unmodified	1981.97	0.967995	790	Q9ER00	Stx12	Syntaxin-12	yes	yes	0	0	0	0		By MS/MS	By MS/MS	1	0	2		1	1	108.93	109.16	3	4.4873e-05	165163	S14336_132_Sossin_Tails_3_230212	119	56.138	0.15261	0.21187	32.389	2	2	Median	NaN	NaN	NaN	0	0	Median	0.13071	0.1685	NaN	1	1	Median
AGVATPGLTEDQLWR	0	Unmodified	1612.82	0.82092	168	A0A494BB84;Q3U4F0;Q91V61-2;Q91V61	Sfxn3	Sideroflexin-3	yes	no	0	0	0	0		By MS/MS	By MS/MS	1	0	2		1	1	88.845	88.976	2	0.014733	138613	S14336_132_Sossin_Tails_3_230212	145.28	64.587	0.12024	0.21081	94.772	2	2	Median	NaN	NaN	NaN	0	0	Median	0.31455	0.41204	NaN	1	1	Median
ATVAATTKVPEIR	1	Acetyl (N-term)	1397.79	0.787829	93	A0A1B0GSR4;A0A1B0GRW3;Q9WTM5	Ruvbl2	RuvB-like 2	yes	no	1	0	0	0		By MS/MS	By MS/MS	1	0	2		1	1	65.335	65.512	2	1.6694e-96	104880	S14336_132_Sossin_Tails_3_230212	111.27	9.2913	0.39576	0.86742	9.2814	2	0	Median	NaN	NaN	NaN	0	0	Median	0.53033	0.92625	NaN	1	0	Median
EMEENFALEAANYQDTIGR	0	Unmodified	2199.97	0.974262	447	P20152;A0A0A6YWC8	Vim	Vimentin	yes	no	0	0	0	0	By MS/MS	By MS/MS	By MS/MS	1	0	5	2	2	1	101.7	101.83	2;3	2.0577e-13	153522	S14335_131_Sossin_Tails_2_230212	223.77	131.86	0.13673	0.21055	39.902	4	2	Median	0.12534	0.22352	NaN	1	0	Median	0.10862	0.15021	39.305	2	2	Median
NDVITVQTPAFAESVTEGDVR	0	Deamidation (NQ)	2248.09	0.0859211	770	Q9D2G2	Dlst	Dihydrolipoyllysine-residue succinyltransferase component of 2-oxoglutarate dehydrogenase complex, mitochondrial	yes	yes	0	1	0	0	By MS/MS	By MS/MS	By MS/MS	1	0	6	2	2	2	115.9	116.02	2;3	7.7148e-32	174251	S14336_132_Sossin_Tails_3_230212	147.07	87.882	0.58147	0.87559	11.843	6	1	Median	0.50813	0.87758	0.48734	2	1	Median	0.72426	0.99868	21.308	2	0	Median
MDPSGVKVLETAEDIQER	1	Acetyl (N-term)	2057.99	0.993935	229	A3KGU5;A3KGU7;E9Q447;A3KGU9;P16546-2;P16546;A3KGU4	Sptan1	Spectrin alpha chain, non-erythrocytic 1	yes	no	1	0	0	0	By MS/MS	By MS/MS	By MS/MS	1	0	5	2	2	1	107.09	107.22	2;3	1.4835e-08	160670	S14335_131_Sossin_Tails_2_230212	87.429	35.882	0.5049	0.87674	22.358	5	0	Median	0.41528	0.89664	19.112	2	0	Median	0.55552	0.86134	2.5075	2	0	Median
ESTFLDEGPNEQEITPLQHTPR	0	Unmodified	2537.2	0.20341	216	A2ARP8;Q9QYR6;Q9QYR6-2	Map1a	Microtubule-associated protein 1A;MAP1A heavy chain;MAP1 light chain LC2	yes	no	0	0	0	0		By MS/MS	By MS/MS	1	0	2		1	1	81.417	81.448	3	0.014908	128066	S14336_132_Sossin_Tails_3_230212	106	69.516	0.1372	0.21037	NaN	1	1	Median	NaN	NaN	NaN	0	0	Median	NaN	NaN	NaN	0	0	Median
MLKPQPPQQTSQPQQPPPTQQAVAR	1	Acetyl (N-term)	2822.45	0.449746	84	A0A0U1RPL0;Q7TQH0-3;Q7TQH0;Q7TQH0-2	Atxn2l	Ataxin-2-like protein	yes	no	1	0	0	0	By MS/MS	By MS/MS	By MS/MS	1	0	3	1	1	1	68.484	68.647	3	0.0016511	108106	S14335_131_Sossin_Tails_2_230212	84.942	22.203	0.42384	0.88127	NaN	1	0	Median	NaN	NaN	NaN	0	0	Median	NaN	NaN	NaN	0	0	Median
GVVDSEDLPLNISR	0	Unmodified	1512.78	0.778386	425;437	P07901;E9Q3D6;P11499	Hsp90aa1;Hsp90ab1	Heat shock protein HSP 90-alpha;Heat shock protein HSP 90-beta	no	no	0	0	0	0	By MS/MS		By MS/MS	1	0	4	2		2	86.341	86.358	2	2.126e-75	134518	S14336_132_Sossin_Tails_3_230212	292.06	0	0.10842	0.20975	100	4	4	Median	0.10909	0.23416	60.044	2	2	Median	NaN	NaN	NaN	0	0	Median
HSGNITFDEIVNIAR	0	Unmodified	1684.85	0.853283	465	P35979	Rpl12	60S ribosomal protein L12	yes	yes	0	0	0	0	By MS/MS	By MS/MS	By MS/MS	1	0	3	1	1	1	91.866	91.953	3	0.0018227	141096	S14334_130_Sossin_Tails_1_230212	140.03	73.235	0.1049	0.20878	65.435	3	3	Median	0.1049	0.20878	NaN	1	1	Median	0.048345	0.077705	NaN	1	1	Median
SKSFQQSSLGR	1	Acetyl (N-term)	1265.64	0.636414	697	Q8K310;A0A494BAZ2;A0A494B9B1;A0A494B968;A0A494B9C9;A0A494B8Y5;A0A494BB50	Matr3	Matrin-3	yes	no	1	0	0	0	By MS/MS	By MS/MS	By MS/MS	1	0	3	1	1	1	33.118	33.464	2	0.00040325	53564	S14336_132_Sossin_Tails_3_230212	65.157	18.7	0.38272	0.89456	3.3459	3	0	Median	0.38272	0.93675	NaN	1	0	Median	0.53844	0.89456	NaN	1	0	Median
ADAEEEAATR	0	Unmodified	1061.46	0.462532	222	A2BFF8;Q3TPJ8;A2BFF5;A2BFF9;O88487	Dync1i2	Cytoplasmic dynein 1 intermediate chain 2	yes	no	0	0	0	0			By MS/MS	1	0	1			1	10.786	11.112	2	6.942e-05	16684	S14336_132_Sossin_Tails_3_230212	192.91	99.743	0.071685	0.20865	NaN	1	1	Median	NaN	NaN	NaN	0	0	Median	NaN	NaN	NaN	0	0	Median
AQDQGEKENPMR	1	Acetyl (N-term)	1443.64	0.641241	758	Q9CXW4	Rpl11	60S ribosomal protein L11	yes	yes	1	0	0	0		By MS/MS		1	0	1		1		23.849	24.076	2	3.7889e-05	38485	S14335_131_Sossin_Tails_2_230212	89.886	12.568	0.5342	0.89653	NaN	1	0	Median	NaN	NaN	NaN	0	0	Median	0.5342	0.89653	NaN	1	0	Median
SDLLLEGFNNYR	0	Unmodified	1439.7	0.704493	582	Q5SV64;Q3UH59;Q61879	Myh10	Myosin-10	yes	no	0	0	0	0			By MS/MS	1	0	1			1	97.814	97.849	2	0.12114	150387	S14336_132_Sossin_Tails_3_230212	130.28	54.593	0.15134	0.20857	NaN	1	1	Median	NaN	NaN	NaN	0	0	Median	NaN	NaN	NaN	0	0	Median
TMQNTNDVETAR	0	Unmodified	1378.61	0.614692	556	Q02248;E9Q6A9;F6QZ47	Ctnnb1	Catenin beta-1	yes	no	0	0	0	0		By MS/MS	By MS/MS	1	0	2		1	1	18.564	19.083	2	0.061454	29241	S14335_131_Sossin_Tails_2_230212	138.76	58.008	0.098832	0.20683	18.946	2	2	Median	NaN	NaN	NaN	0	0	Median	0.10811	0.1809	NaN	1	1	Median
LYTLVLTDPDAPSR	0	Unmodified	1559.82	0.819523	285	D6RHS6;D3Z1V4;P70296	Pebp1	Phosphatidylethanolamine-binding protein 1;Hippocampal cholinergic neurostimulating peptide	yes	no	0	0	0	0	By MS/MS			1	0	1	1			92.951	92.951	2	0.054822	142429	S14334_130_Sossin_Tails_1_230212	149.49	80.216	0.10043	0.20606	NaN	1	1	Median	0.10043	0.20606	NaN	1	1	Median	NaN	NaN	NaN	0	0	Median
GSTAPVGGGSFPTITPR	0	Unmodified	1600.82	0.82092	360	F7DBQ0;Q3TML0;Q922R8	Pdia6	Protein disulfide-isomerase A6	yes	no	0	0	0	0	By MS/MS	By MS/MS	By MS/MS	1	0	5	2	2	1	72.184	72.248	2;3	0.0030758	114456	S14336_132_Sossin_Tails_3_230212	140.77	77.68	0.10047	0.20594	29.492	2	2	Median	0.14244	0.25369	NaN	1	1	Median	NaN	NaN	NaN	0	0	Median
DSSSLSSYTSGVLEER	0	Unmodified	1715.79	0.784988	800	Q9JM96	Cdc42ep4	Cdc42 effector protein 4	yes	yes	0	0	0	0			By MS/MS	1	0	1			1	86.228	86.262	2	0.0025793	134627	S14336_132_Sossin_Tails_3_230212	160.18	88.179	0.14332	0.20528	NaN	1	1	Median	NaN	NaN	NaN	0	0	Median	NaN	NaN	NaN	0	0	Median
NLHQSGFSLSGTQVDEGVR	0	Unmodified	2029.98	0.981731	617	Q62188;Q3TT92;E9PWE8	Dpysl3	Dihydropyrimidinase-related protein 3	yes	no	0	0	0	0	By MS/MS	By MS/MS	By MS/MS	1	0	9	3	3	3	61.648	61.854	2;3	0	97337	S14334_130_Sossin_Tails_1_230212	251	168.06	0.076768	0.20489	80.86	6	6	Median	0.11916	0.28178	17.724	2	2	Median	0.04239	0.068671	4.2947	2	2	Median
LDVGNFSWGSECCTR	0	Unmodified	1786.74	0.740303	513	P62242	Rps8	40S ribosomal protein S8	yes	yes	0	0	0	0			By MS/MS	1	0	1			1	94.108	94.142	2	0.096397	145549	S14336_132_Sossin_Tails_3_230212	125.82	70.465	0.14148	0.20389	NaN	1	1	Median	NaN	NaN	NaN	0	0	Median	NaN	NaN	NaN	0	0	Median
ADPKYADLPGIAR	1	Acetyl (N-term)	1427.74	0.740879	730	Q99KJ8	Dctn2	Dynactin subunit 2	yes	yes	1	0	0	0	By matching	By matching	By MS/MS	1	0	3	1	1	1	80.13	80.183	2	0.0034655	126337	S14336_132_Sossin_Tails_3_230212	94.692	44.339	0.34989	0.91861	14.148	3	0	Median	0.3331	0.79434	NaN	1	0	Median	0.54365	0.91861	NaN	1	0	Median
LAEMPADSGYPAYLGAR	0	Unmodified	1780.85	0.84542	483	P50516-2;P50516	Atp6v1a	V-type proton ATPase catalytic subunit A	yes	no	0	0	0	0			By MS/MS	1	0	1			1	86.434	86.469	3	0.071323	134955	S14336_132_Sossin_Tails_3_230212	113.52	64.057	0.13504	0.20265	NaN	1	1	Median	NaN	NaN	NaN	0	0	Median	NaN	NaN	NaN	0	0	Median
SGYSSPGSPGTPGSR	0	Unmodified	1392.63	0.626971	236	B1AQW2;P10637-4;P10637-3;P10637-5;P10637-2;A0A0A0MQC7;A2A5Y6;P10637-6;P10637	Mapt	Microtubule-associated protein;Microtubule-associated protein tau	yes	no	0	0	0	0		By MS/MS		1	0	1		1		22.817	23.044	2	0.015053	36170	S14335_131_Sossin_Tails_2_230212	145.14	68.458	0.11646	0.2013	NaN	1	1	Median	NaN	NaN	NaN	0	0	Median	0.11646	0.2013	NaN	1	1	Median
AEVEETLKR	1	Acetyl (N-term)	1115.58	0.582253	221	A2AVR9;P62627	Dynlrb1	Dynein light chain roadblock-type 1	yes	no	1	0	0	0	By MS/MS	By MS/MS		1	0	2	1	1		49.005	49.019	2	0.030475	79209	S14334_130_Sossin_Tails_1_230212	84.743	38.771	0.4592	0.93098	7.7341	2	0	Median	0.36037	0.88143	NaN	1	0	Median	0.58514	0.98331	NaN	1	0	Median
GSETLGGGGGGAAGTR	0	Unmodified	1303.61	0.611656	461	P31650	Slc6a11	Sodium- and chloride-dependent GABA transporter 3	yes	yes	0	0	0	0	By MS/MS	By MS/MS	By MS/MS	1	0	3	1	1	1	13.931	14.18	2	7.4788e-05	21698	S14334_130_Sossin_Tails_1_230212	179.6	88.338	0.087527	0.2004	NaN	1	1	Median	0.087527	0.2004	NaN	1	1	Median	NaN	NaN	NaN	0	0	Median
ADLSLVDALTEPPPEIEGEIKR	1	Acetyl (N-term)	2433.26	0.263885	456	P27546-3;P27546-2;P27546;Q78TF3	Map4	Microtubule-associated protein 4	yes	no	1	0	0	0	By MS/MS	By MS/MS	By MS/MS	1	0	3	1	1	1	125.81	125.89	2;3	1.8126e-08	184985	S14335_131_Sossin_Tails_2_230212	80.362	42.345	0.47623	0.93292	3.0243	2	0	Median	0.39917	0.95309	NaN	1	0	Median	0.56816	0.91319	NaN	1	0	Median
QSSGSTTNVASTPSDSR	0	Unmodified	1680.76	0.755085	9	E9QNY9;A0A087WRE8;A0A0N4SUT7;A0A0A6YXZ1;E9Q6L0;J3QP81;A0A087WS18;A0A087WQF1;A0A087WQ95;A0A087WNW8;A0A087WRK0;A0A087WP42;E9QKH0;A0A087WQ31	Clasp1		yes	no	0	0	0	0		By MS/MS	By MS/MS	1	0	2		1	1	14.184	14.558	2	6.4302e-11	21706	S14336_132_Sossin_Tails_3_230212	189.33	108.32	0.1366	0.19885	NaN	1	1	Median	NaN	NaN	NaN	0	0	Median	NaN	NaN	NaN	0	0	Median
AVSTGVKVPR	1	Acetyl (N-term)	1054.61	0.613493	771	Q9D2M8-2;Q9D2M8	Ube2v2	Ubiquitin-conjugating enzyme E2 variant 2	yes	no	1	0	0	0	By MS/MS	By MS/MS	By MS/MS	1	0	3	1	1	1	42.136	42.45	2	0.01762	68752	S14334_130_Sossin_Tails_1_230212	80.165	32.422	0.34967	0.93578	11.067	3	0	Median	0.34063	0.83353	NaN	1	0	Median	0.55399	0.93578	NaN	1	0	Median
TATFAQALQSVPETQVSILDNGLR	0	Deamidation (NQ)	2559.32	0.318046	761	Q9CZ13	Uqcrc1	Cytochrome b-c1 complex subunit 1, mitochondrial	yes	yes	0	1	0	0	By MS/MS	By MS/MS	By MS/MS	1	0	3	1	1	1	121.98	122.06	3	2.7156e-24	180427	S14334_130_Sossin_Tails_1_230212	132.48	79.961	0.58607	0.9361	12.891	3	0	Median	0.42705	0.9361	NaN	1	0	Median	0.73634	1.0862	NaN	1	0	Median
ALKQISSNR	1	Acetyl (N-term)	1057.59	0.588007	382	H3BJP2;H3BK43;H3BLJ9;H3BJL6;H3BKH6;Q9R0P3;H3BJC6	Esd	S-formylglutathione hydrolase	yes	no	1	0	0	0	By matching	By matching	By MS/MS	1	0	3	1	1	1	31.933	32.279	2	0.013992	51396	S14336_132_Sossin_Tails_3_230212	98.629	45.278	0.35108	0.93655	5.4485	3	0	Plateau	0.35108	0.85692	NaN	1	0	Median	0.50361	0.84853	NaN	1	0	Median
IENPNQFVPLYTDPQEVLDMR	0	Unmodified	2517.22	0.220975	805	Q9QYB8-2;Q9QYB8	Add2	Beta-adducin	yes	no	0	0	0	0		By MS/MS		1	0	1		1		122.39	122.51	3	0.029566	180742	S14335_131_Sossin_Tails_2_230212	102.9	54.528	0.13652	0.19708	NaN	1	1	Median	NaN	NaN	NaN	0	0	Median	0.13652	0.19708	NaN	1	1	Median
KACGDSTLTQITAGLDPVGR	1	Unmodified	2059.04	0.0368028	284	D3Z1T4;D3Z1M1;E9QKR0;P62880	Gnb2	Guanine nucleotide-binding protein G(I)/G(S)/G(T) subunit beta-2	yes	no	0	0	0	0			By MS/MS	1	0	1			1	83.362	83.396	3	0.014032	130923	S14336_132_Sossin_Tails_3_230212	94.632	55.376	0.082021	0.19568	NaN	1	0	Median	NaN	NaN	NaN	0	0	Median	NaN	NaN	NaN	0	0	Median
LHFFMPGFAPLTAR	0	Unmodified	1603.83	0.833339	792;721	Q9ERD7;Q922F4	Tubb3;Tubb6	Tubulin beta-3 chain;Tubulin beta-6 chain	no	no	0	0	0	0	By MS/MS		By MS/MS	1	0	2	1		1	111.74	111.81	3	0.064685	166760	S14334_130_Sossin_Tails_1_230212	103.85	60.055	0.083205	0.19522	67.612	2	2	Median	0.13161	0.31489	NaN	1	1	Median	NaN	NaN	NaN	0	0	Median
QNYSTEVEAAVNR	0	Unmodified	1479.7	0.695385	91	A0A1B0GR60;Q9CPX4;P29391;P49945;A0A1Y7VNT9;A0A1B0GRH4	Ftl1;Ftl2	Ferritin;Ferritin light chain 1;Ferritin light chain 2	yes	no	0	0	0	0		By MS/MS	By MS/MS	1	0	2		1	1	54.195	54.567	2	0.045823	86771	S14335_131_Sossin_Tails_2_230212	134.38	58.73	0.11982	0.19518	NaN	1	1	Median	NaN	NaN	NaN	0	0	Median	0.11982	0.19518	NaN	1	1	Median
ILGADTSVDLEETGR	0	Unmodified	1574.78	0.77878	559	Q03265;D6RJ16;D3Z6F5	Atp5a1	ATP synthase subunit alpha, mitochondrial;ATP synthase subunit alpha	yes	no	0	0	0	0	By MS/MS		By MS/MS	1	0	2	1		1	69.538	69.701	2	2.9451e-38	109953	S14334_130_Sossin_Tails_1_230212	209.19	135.3	0.077884	0.19347	29.128	2	2	Median	0.1041	0.23772	NaN	1	1	Median	NaN	NaN	NaN	0	0	Median
SGTSTPTTPGSTAITPGTPPSYSSR	0	Unmodified	2407.15	0.150312	178	A0A668KLC6;P20357;G3UZJ2;G3UWW1;G3UZV6;Q80X35;Q80ZL4;Q3TLQ0	Map2	Microtubule-associated protein 2;Microtubule-associated protein	yes	no	0	0	0	0	By MS/MS	By MS/MS	By MS/MS	1	0	5	1	2	2	61.838	62.081	2;3	1.1847e-20	99434	S14336_132_Sossin_Tails_3_230212	229.92	141.83	0.098412	0.19172	NaN	1	1	Median	NaN	NaN	NaN	0	0	Median	NaN	NaN	NaN	0	0	Median
GDMTNSDFYSKNQR	1	Acetyl (N-term)	1703.72	0.720948	365	S4R1C4;Q3UHH0;F8WHB1;Q9R0K7	Atp2b2	Calcium-transporting ATPase;Plasma membrane calcium-transporting ATPase 2	yes	no	1	0	0	0	By MS/MS	By MS/MS	By MS/MS	1	0	3	1	1	1	51.508	51.789	2	3.3203e-06	83111	S14336_132_Sossin_Tails_3_230212	98.182	42.139	0.44994	0.95715	18.4	3	0	Plateau	0.38455	0.76676	NaN	1	0	Median	0.45476	0.66431	NaN	1	0	Median
VDFPQDQLATLTGR	0	Unmodified	1559.79	0.794371	429	P08249	Mdh2	Malate dehydrogenase, mitochondrial	yes	yes	0	0	0	0			By MS/MS	1	0	1			1	97.95	97.984	2	0.042561	150318	S14336_132_Sossin_Tails_3_230212	138.45	57.761	0.12604	0.19143	NaN	1	1	Median	NaN	NaN	NaN	0	0	Median	NaN	NaN	NaN	0	0	Median
FVTVQTISGTGALR	0	Unmodified	1448.8	0.798728	421	P05202	Got2	Aspartate aminotransferase, mitochondrial	yes	yes	0	0	0	0		By MS/MS		1	0	1		1		75.238	75.265	2	0.090755	117700	S14335_131_Sossin_Tails_2_230212	140.39	73.796	0.13529	0.19059	NaN	1	1	Median	NaN	NaN	NaN	0	0	Median	0.13529	0.19059	NaN	1	1	Median
DNLTLWTSDQQDDDGGEGNN	0	Unmodified	2192.87	0.873028	509	P61982	Ywhag	14-3-3 protein gamma;14-3-3 protein gamma, N-terminally processed	yes	yes	0	0	0	0	By MS/MS	By MS/MS	By MS/MS	1	0	5	1	2	2	103.97	104.12	2;3	5.8181e-22	158395	S14336_132_Sossin_Tails_3_230212	195.71	117.39	0.082101	0.18993	68.389	2	2	Median	0.15731	0.30805	NaN	1	1	Median	NaN	NaN	NaN	0	0	Median
CLYASVLTAQPR	0	Unmodified	1377.71	0.70747	495	P58252	Eef2	Elongation factor 2	yes	yes	0	0	0	0			By MS/MS	1	0	1			1	74.003	74.232	2	0.098352	117167	S14336_132_Sossin_Tails_3_230212	129.85	60.576	0.10199	0.1897	NaN	1	1	Median	NaN	NaN	NaN	0	0	Median	NaN	NaN	NaN	0	0	Median
GRLEEVGNQAR	0	Unmodified	1227.63	0.631997	427	P08226	Apoe	Apolipoprotein E	yes	yes	0	0	0	1			By MS/MS	1	0	1			1	12.106	12.529	3	0.084595	18741	S14336_132_Sossin_Tails_3_230212	147.62	47.606	0.087393	0.18909	NaN	1	1	Median	NaN	NaN	NaN	0	0	Median	NaN	NaN	NaN	0	0	Median
ADADKSEAAAGDDGSQQQPAEPR	1	Acetyl (N-term)	2355.02	0.021089	217	A2ATP5;A2ATP6;Q8C854-1;Q8C854-2;Q8C854-3;Q8C854	Myef2	Myelin expression factor 2	yes	no	1	0	0	0	By MS/MS	By MS/MS	By MS/MS	1	0	5	2	1	2	35.359	35.748	2;3	2.5921e-104	57450	S14336_132_Sossin_Tails_3_230212	111.64	71.266	0.36653	0.98398	22.522	4	0	Median	0.4086	0.971	NaN	1	0	Median	0.64829	1.0422	NaN	1	0	Median
SVATGPMTPQAAAPPAVPPVFPEVR	0	Unmodified	2486.3	0.299165	586	Q3UNH4	Gprin1	G protein-regulated inducer of neurite outgrowth 1	yes	yes	0	0	0	0		By MS/MS	By MS/MS	1	0	2		1	1	112.24	112.47	3	5.4404e-17	167405	S14335_131_Sossin_Tails_2_230212	143.91	83.351	0.12796	0.18706	46.723	2	2	Median	NaN	NaN	NaN	0	0	Median	0.20091	0.2603	NaN	1	1	Median
VDREQLVQKAR	1	Acetyl (N-term)	1382.76	0.763011	509	P61982	Ywhag	14-3-3 protein gamma;14-3-3 protein gamma, N-terminally processed	yes	yes	1	0	0	1		By matching	By MS/MS	1	0	2		1	1	33.667	34.185	3	0.011966	55176	S14336_132_Sossin_Tails_3_230212	88.134	37.65	0.44138	0.98458	13.019	2	0	Median	NaN	NaN	NaN	0	0	Median	0.5187	0.89799	NaN	1	0	Median
SNPGGFGIAPHCLDEGTVR	0	Unmodified	1982.93	0.926858	757	Q9CXS4;Q9CXS4-2	Cenpv	Centromere protein V	yes	no	0	0	0	0			By MS/MS	1	0	1			1	64.871	65.197	3	0.045143	104212	S14336_132_Sossin_Tails_3_230212	106.44	61.774	0.12844	0.18633	NaN	1	1	Median	NaN	NaN	NaN	0	0	Median	NaN	NaN	NaN	0	0	Median
AEDGPQKQQLEMPLVLDQDLTQQMR	1	Acetyl (N-term)	2952.43	0.432107	625	Q64288	Omp	Olfactory marker protein	yes	yes	1	0	0	0		By MS/MS		1	0	1		1		120.78	121	3	0.038833	178692	S14335_131_Sossin_Tails_2_230212	89.272	57.99	0.73071	0.9913	NaN	1	1	Median	NaN	NaN	NaN	0	0	Median	0.73071	0.9913	NaN	1	1	Median
SSKTASTNSIAQAR	1	Acetyl (N-term)	1462.74	0.737584	61	A0A0N4SVT3;A0A0N4SW28;Q9DAS9	Gng12	Guanine nucleotide-binding protein G(I)/G(S)/G(O) subunit gamma-12	yes	no	1	0	0	0			By MS/MS	1	0	1			1	20.278	21.09	2	0.017948	32519	S14336_132_Sossin_Tails_3_230212	54.343	15.593	0.38414	1.0016	NaN	1	0	Median	NaN	NaN	NaN	0	0	Median	NaN	NaN	NaN	0	0	Median
AAQSSVTASPQTEEFFDLIASSQSR	0	Unmodified	2656.26	0.261654	629	Q6IR34-2;Q6IR34;A2AIV3;F6SX81;Q6IR34-3;Q6IR34-5	Gpsm1	G-protein-signaling modulator 1	yes	no	0	0	0	0			By MS/MS	1	0	1			1	120.11	120.24	3	6.4641e-17	179880	S14336_132_Sossin_Tails_3_230212	120.27	74.563	0.13538	0.18577	NaN	1	1	Median	NaN	NaN	NaN	0	0	Median	NaN	NaN	NaN	0	0	Median
QDDVAGGNPGGPNPAAQAAR	0	Deamidation (NQ);Acetyl (N-term)	1904.86	0.861281	570	Q32NY6;Q60632	Nr2f1	COUP transcription factor 1	yes	no	1	1	0	0	By MS/MS			1	0	1	1			125.89	125.89	2	0.014354	185692	S14334_130_Sossin_Tails_1_230212	47.991	14.45	0.54295	1.0069	NaN	1	0	Median	0.54295	1.0069	NaN	1	0	Median	NaN	NaN	NaN	0	0	Median
INVYYNEAAGNKYVPR	1	Unmodified	1869.94	0.937347	644	Q7TMM9	Tubb2a	Tubulin beta-2A chain	yes	yes	0	0	0	0			By MS/MS	1	0	1			1	60.406	60.926	3	0.070664	97765	S14336_132_Sossin_Tails_3_230212	111.12	66.659	0.12381	0.18523	NaN	1	1	Median	NaN	NaN	NaN	0	0	Median	NaN	NaN	NaN	0	0	Median
NYMSNPSYNYEIVNR	0	Unmodified	1862.83	0.825747	793	Q9JHU4;F6ZX84	Dync1h1	Cytoplasmic dynein 1 heavy chain 1	yes	no	0	0	0	0		By MS/MS		1	0	1		1		74.65	74.678	2	0.014805	116813	S14335_131_Sossin_Tails_2_230212	165.7	98.483	0.14041	0.18488	NaN	1	1	Median	NaN	NaN	NaN	0	0	Median	0.14041	0.18488	NaN	1	1	Median
FNSANEDNVTQVR	0	Unmodified	1492.69	0.690634	450	P24270	Cat	Catalase	yes	yes	0	0	0	0			By MS/MS	1	0	1			1	34.691	35.6	2	0.077812	56864	S14336_132_Sossin_Tails_3_230212	147.58	69.428	0.082206	0.18244	NaN	1	1	Median	NaN	NaN	NaN	0	0	Median	NaN	NaN	NaN	0	0	Median
GVGIISEGNETVEDIAAR	0	Unmodified	1828.92	0.916671	44;708	A0A0G2JGX4;Q8VCE0;Q6PIC6;D3YYN7;Q6PIE5;Q8VDN2	Atp1a3;Atp1a2;Atp1a1	Sodium/potassium-transporting ATPase subunit alpha-3;Sodium/potassium-transporting ATPase subunit alpha-2;Sodium/potassium-transporting ATPase subunit alpha-1	no	no	0	0	0	0	By MS/MS	By MS/MS	By MS/MS	1	0	6	2	2	2	86.334	86.388	2;3	1.2529e-36	134751	S14336_132_Sossin_Tails_3_230212	255.15	169.22	0.084959	0.18015	107.92	3	1	Median	0.084959	0.18015	NaN	1	0	Median	0.03135	0.052806	NaN	1	1	Median
SVTEQGAELSNEER	0	Unmodified	1547.71	0.706344	531	P63101;D3YXF4;D3YXN6;A0A2I3BQ03	Ywhaz	14-3-3 protein zeta/delta	yes	no	0	0	0	0	By MS/MS	By MS/MS	By MS/MS	1	0	7	1	3	3	33.877	34.244	2;3	1.2413e-123	52656	S14336_132_Sossin_Tails_3_230212	299.42	175.67	0.10284	0.18003	135.13	6	6	Median	0.32421	0.64341	NaN	1	1	Median	0.041669	0.070692	147.47	3	3	Median
MREDYDSVEQDGDEPGPQR	0	Unmodified	2221.92	0.918204	32	A0A0G2JEA9;A0A0G2JFX7;Q9CWZ3-2;Q9CWZ3	Rbm8a	RNA-binding protein 8A	yes	no	0	0	0	1		By MS/MS	By MS/MS	1	0	2		1	1	41.081	41.551	3	0.03674	67111	S14336_132_Sossin_Tails_3_230212	120.56	84.804	0.11004	0.17592	NaN	1	1	Median	NaN	NaN	NaN	0	0	Median	0.11004	0.17592	NaN	1	1	Median
ATTAQQSPQPVAGKR	1	Acetyl (N-term)	1580.83	0.827068	724	Q99J36	Thumpd1	THUMP domain-containing protein 1	yes	yes	1	0	0	0	By MS/MS	By MS/MS	By MS/MS	1	0	3	1	1	1	24.819	25.198	2	1.8728e-50	39558	S14336_132_Sossin_Tails_3_230212	117.02	50.06	0.44779	1.0198	25.347	3	0	Median	0.44779	1.0198	NaN	1	0	Median	0.81617	1.3178	NaN	1	0	Median
TFEGVDPQNTSMR	0	Unmodified	1480.66	0.661642	482	P50396	Gdi1	Rab GDP dissociation inhibitor alpha	yes	yes	0	0	0	0			By MS/MS	1	0	1			1	53.72	54.337	2	0.083337	87079	S14336_132_Sossin_Tails_3_230212	126.03	45.288	0.088632	0.17285	NaN	1	1	Median	NaN	NaN	NaN	0	0	Median	NaN	NaN	NaN	0	0	Median
GDSALFAVNGFNMLINGGSER	0	Unmodified	2168.03	0.0320518	442	P14873	Map1b	Microtubule-associated protein 1B;MAP1B heavy chain;MAP1 light chain LC1	yes	yes	0	0	0	0	By MS/MS	By MS/MS		1	0	2	1	1		123.25	123.31	3	0.01544	182226	S14334_130_Sossin_Tails_1_230212	96.131	42.678	0.1042	0.1707	NaN	1	1	Median	0.1042	0.1707	NaN	1	1	Median	NaN	NaN	NaN	0	0	Median
LGESQTLQQFSR	0	Unmodified	1392.7	0.699742	229	A3KGU5;A3KGU7;E9Q447;A3KGU9;P16546-2;P16546	Sptan1	Spectrin alpha chain, non-erythrocytic 1	yes	no	0	0	0	0			By MS/MS	1	0	1			1	57.234	57.852	2	0.1029	92555	S14336_132_Sossin_Tails_3_230212	119.34	59.271	0.11532	0.16969	NaN	1	1	Median	NaN	NaN	NaN	0	0	Median	NaN	NaN	NaN	0	0	Median
SPSDSSTASTPIAEQIER	0	Unmodified	1874.89	0.885765	77	A0A0R4J1E3;Q9QXS6-3;Q9QXS6	Dbn1	Drebrin	yes	no	0	0	0	0	By MS/MS		By MS/MS	1	0	4	1		3	55.755	56.218	2;3	2.3277e-62	89167	S14336_132_Sossin_Tails_3_230212	218.16	97.199	0.060028	0.16933	NaN	1	1	Median	NaN	NaN	NaN	0	0	Median	NaN	NaN	NaN	0	0	Median
NAVITVPAYFNDSQR	0	Unmodified	1693.84	0.842384	444;466	Q61696;P17879;P16627;P38647	Hspa1a;Hspa1b;Hspa1l;Hspa9	Heat shock 70 kDa protein 1A;Heat shock 70 kDa protein 1B;Heat shock 70 kDa protein 1-like;Stress-70 protein, mitochondrial	no	no	0	0	0	0			By MS/MS	1	0	1			1	89.123	89.158	2	0.046291	138891	S14336_132_Sossin_Tails_3_230212	150.49	85.608	0.10067	0.16858	NaN	1	1	Median	NaN	NaN	NaN	0	0	Median	NaN	NaN	NaN	0	0	Median
AEMQEANLTSMVLFMKR	1	Oxidation (M)	2013.97	0.968589	292	D3Z4E3;Q8BZS9;Q8BZS9-2	Dhx32	Putative pre-mRNA-splicing factor ATP-dependent RNA helicase DHX32	yes	no	0	0	1	0		By MS/MS		1	0	1		1		56.237	56.364	4	0.042534	89328	S14335_131_Sossin_Tails_2_230212	77.746	55.915	0.63383	1.0265	NaN	1	0	Median	NaN	NaN	NaN	0	0	Median	0.63383	1.0265	NaN	1	0	Median
SSGALLPKPQMR	1	Acetyl (N-term)	1325.71	0.712556	734	Q9CPQ1	Cox6c	Cytochrome c oxidase subunit 6C	yes	yes	1	0	0	0	By MS/MS	By matching	By MS/MS	1	0	3	1	1	1	61.65	61.834	2	6.6284e-05	98704	S14336_132_Sossin_Tails_3_230212	57.859	39.994	0.34367	1.027	17.085	3	0	Plateau	0.31702	0.77443	NaN	1	0	Median	0.45075	0.75992	NaN	1	0	Median
GLEELVLSEMNSPSR	0	Deamidation (NQ)	1660.8	0.797801	199	A2AEW9;A2AEW8;Q8VD04	Gripap1	GRIP1-associated protein 1	yes	no	0	1	0	0		By MS/MS		1	0	1		1		82.979	83.007	2	0.081164	129393	S14335_131_Sossin_Tails_2_230212	90.15	14.641	0.60643	1.0286	NaN	1	0	Median	NaN	NaN	NaN	0	0	Median	0.60643	1.0286	NaN	1	0	Median
AEVSELPNVVR	0	Unmodified	1211.65	0.651001	763	Q9CZD3	Gars	Glycine--tRNA ligase	yes	yes	0	0	0	0			By MS/MS	1	0	1			1	60.311	60.831	2	0.12719	97093	S14336_132_Sossin_Tails_3_230212	117.89	15.171	0.064408	0.16809	NaN	1	1	Median	NaN	NaN	NaN	0	0	Median	NaN	NaN	NaN	0	0	Median
NREPVQLETLSIR	0	Unmodified	1553.85	0.852554	519	P62315	Snrpd1	Small nuclear ribonucleoprotein Sm D1	yes	yes	0	0	0	1			By MS/MS	1	0	1			1	61.676	62.099	3	3.783e-06	99349	S14336_132_Sossin_Tails_3_230212	174.94	118.64	0.078634	0.16629	NaN	1	1	Median	NaN	NaN	NaN	0	0	Median	NaN	NaN	NaN	0	0	Median
ELGGEVFYVGPAR	0	Unmodified	1392.7	0.703765	63	A0A0R4IZX5;P55066	Ncan	Neurocan core protein	yes	no	0	0	0	0			By MS/MS	1	0	1			1	85.448	85.482	2	0.10866	133629	S14336_132_Sossin_Tails_3_230212	118.28	52.973	0.11579	0.16526	NaN	1	1	Median	NaN	NaN	NaN	0	0	Median	NaN	NaN	NaN	0	0	Median
TPGTGSLAAAVETASGR	0	Unmodified	1544.78	0.779449	501	P60487	Pdxp	Pyridoxal phosphate phosphatase	yes	yes	0	0	0	0			By MS/MS	1	0	1			1	70.567	70.796	3	0.11327	112446	S14336_132_Sossin_Tails_3_230212	90.453	32.886	0.11528	0.16455	NaN	1	1	Median	NaN	NaN	NaN	0	0	Median	NaN	NaN	NaN	0	0	Median
AGGGSPPATSCPAACSCSNQASR	0	Unmodified	2249.92	0.921197	279	D3YZP3;D3Z2D1;P0C192	Lrrc4b	Leucine-rich repeat-containing protein 4B	yes	no	0	0	0	0			By MS/MS	1	0	2			2	23.462	24.371	2;3	2.6671e-08	38190	S14336_132_Sossin_Tails_3_230212	145.46	106.44	0.079965	0.16432	NaN	1	1	Median	NaN	NaN	NaN	0	0	Median	NaN	NaN	NaN	0	0	Median
SDIGEVILVGGMTR	0	Unmodified	1445.75	0.754814	466	P38647	Hspa9	Stress-70 protein, mitochondrial	yes	yes	0	0	0	0			By MS/MS	1	0	1			1	99.868	99.902	2	0.07716	153134	S14336_132_Sossin_Tails_3_230212	136.96	65.343	0.11991	0.1643	NaN	1	1	Median	NaN	NaN	NaN	0	0	Median	NaN	NaN	NaN	0	0	Median
DQLQTFSEEHPVLLTEAPLNPR	0	Unmodified	2533.28	0.281267	169	A0A494BB86;P61164	Actr1a	Alpha-centractin	yes	no	0	0	0	0			By MS/MS	1	0	1			1	104.32	104.36	3	0.010943	158940	S14336_132_Sossin_Tails_3_230212	110.75	74.755	0.081862	0.16335	NaN	1	1	Median	NaN	NaN	NaN	0	0	Median	NaN	NaN	NaN	0	0	Median
MEVKPPPGRPQPDSGR	1	Acetyl (N-term)	1788.89	0.894102	206	A2AL12;Q8BG05	Hnrnpa3	Heterogeneous nuclear ribonucleoprotein A3	yes	no	1	0	0	1		By matching	By MS/MS	1	0	2		1	1	39.363	39.833	3	0.037927	64396	S14336_132_Sossin_Tails_3_230212	65.219	11.271	0.46703	1.0434	11.217	2	0	Median	NaN	NaN	NaN	0	0	Median	0.57399	0.96387	NaN	1	0	Median
HEYQANGPEDLNR	0	Unmodified	1541.69	0.685883	807	Q9R0P5	Dstn	Destrin	yes	yes	0	0	0	0	By MS/MS	By MS/MS	By MS/MS	1	0	3	1	1	1	21.891	22.27	2	0.027522	34847	S14335_131_Sossin_Tails_2_230212	153.54	90.46	0.1045	0.16259	NaN	1	1	Median	NaN	NaN	NaN	0	0	Median	0.1045	0.16259	NaN	1	1	Median
AQNLKDLAGR	1	Acetyl (N-term)	1126.61	0.609471	400	O35129	Phb2	Prohibitin-2	yes	yes	1	0	0	0	By MS/MS	By matching	By MS/MS	1	0	3	1	1	1	55.075	55.323	2	0.0045768	88895	S14336_132_Sossin_Tails_3_230212	104.06	60.933	0.36997	1.0464	13.597	3	0	Plateau	0.36997	0.90153	NaN	1	0	Median	0.46158	0.79763	NaN	1	0	Median
GVDLTEPAQPAR	0	Unmodified	1252.64	0.641165	739	Q9CQD1	Rab5a	Ras-related protein Rab-5A	yes	yes	0	0	0	0			By MS/MS	1	0	1			1	43.058	43.87	2	8.3583e-14	70856	S14336_132_Sossin_Tails_3_230212	191.4	107.4	0.062144	0.16196	NaN	1	1	Median	NaN	NaN	NaN	0	0	Median	NaN	NaN	NaN	0	0	Median
TTTTTFKGVDPNSR	1	Acetyl (N-term)	1565.77	0.76855	549	P97825	Hn1	Hematological and neurological expressed 1 protein;Hematological and neurological expressed 1 protein, N-terminally processed	yes	yes	1	0	0	0	By MS/MS	By MS/MS	By MS/MS	1	0	3	1	1	1	50.52	50.767	2	1.0111e-22	81330	S14336_132_Sossin_Tails_3_230212	113.38	42.349	0.42887	1.0494	14.031	3	0	Median	0.42887	1.0494	NaN	1	0	Median	0.76932	1.282	NaN	1	0	Median
QLFHPEQLITGKEDAANNYAR	1	Deamidation (NQ)	2415.18	0.181887	422	P68369;P05213;P68373;A0A0A0MQA5;P68368;P05214;Q9JJZ2;A0A2R8VHF3;A0A087WRB4;A0A087WQS4	Tuba1a;Tuba1b;Tuba1c;Tuba4a;Tuba3a;Tuba8	Tubulin alpha-1A chain;Tubulin alpha-1B chain;Tubulin alpha-1C chain;Tubulin alpha-4A chain;Tubulin alpha-3 chain;Tubulin alpha-8 chain	yes	no	0	1	0	0	By MS/MS	By MS/MS		1	0	2	1	1		76.985	76.999	4	7.8718e-05	120527	S14335_131_Sossin_Tails_2_230212	114.21	56.116	0.52024	1.0542	23.227	2	0	Median	0.5238	1.2424	NaN	1	0	Median	0.51671	0.89453	NaN	1	0	Median
INVYYNEATGGNYVPR	0	Unmodified	1828.87	0.874412	772	Q9D6F9	Tubb4a	Tubulin beta-4A chain	yes	yes	0	0	0	0	By MS/MS		By MS/MS	1	0	2	1		1	76.56	76.626	2	0.047683	119499	S14334_130_Sossin_Tails_1_230212	126.34	57.785	0.080203	0.16068	NaN	1	1	Median	NaN	NaN	NaN	0	0	Median	NaN	NaN	NaN	0	0	Median
AQPKNLEGYVGFANLPNQVYR	1	Acetyl (N-term)	2419.23	0.228443	320	E9Q1G8;O55131	2019-09-06	Septin-7	yes	no	1	0	0	0		By matching	By MS/MS	1	0	2		1	1	110.73	110.96	3	4.3107e-12	167682	S14336_132_Sossin_Tails_3_230212	46.131	9.7976	0.76445	1.0563	50.995	2	0	Median	NaN	NaN	NaN	0	0	Median	1.1304	1.5149	NaN	1	0	Median
SHTILLVQPTKRPEGR	1	Acetyl (N-term)	1873.05	0.0533796	120	A0A1W2P7H9;A0A1W2P7T3;G3UW85;P84089	Erh	Enhancer of rudimentary homolog	yes	no	1	0	0	1	By MS/MS	By MS/MS	By MS/MS	1	0	5	2	2	1	44.862	45.035	3;4	0.033327	72796	S14334_130_Sossin_Tails_1_230212	65.495	26.49	0.41329	1.0642	4.973	5	0	Median	0.40534	0.9803	1.0774	2	0	Median	0.62765	1.0697	0.7265	2	0	Median
VFDKDGNGYISAAELR	1	Deamidation (NQ)	1754.85	0.847529	159	A0A3Q4EHJ0;P0DP28;P0DP27;P0DP26			yes	no	0	1	0	0		By matching	By MS/MS	1	0	2		1	1	71.156	71.285	3	0.062646	112984	S14336_132_Sossin_Tails_3_230212	91.616	74.95	0.49376	1.0673	9.8489	2	0	Median	NaN	NaN	NaN	0	0	Median	0.61935	0.99551	NaN	1	0	Median
GFGFITFTNPEHASDAMR	0	Unmodified	1996.91	0.910146	419	S4R2M6;Q8BG13;O89086	Rbm3	RNA-binding protein 3	yes	no	0	0	0	0	By MS/MS	By MS/MS	By MS/MS	1	0	3	1	1	1	96.393	96.514	3	8.175e-06	148659	S14336_132_Sossin_Tails_3_230212	147.09	101.48	0.092259	0.15892	62.417	3	3	Median	0.16825	0.38276	NaN	1	1	Median	0.066011	0.11447	NaN	1	1	Median
MNGALDHSDQPDPDAIKMFVGQIPR	1	Deamidation (NQ);Acetyl (N-term)	2794.31	0.305449	228	A3KGT0;S4R1S7;Q9Z0H4-2;Q9Z0H4-6;S4R2U1;S4R2J2;S4R2L5;A0A0R4J2B0;V9GX43;S4R2U7;E9QA47;Q9Z0H4-11;Q9Z0H4-7;Q9Z0H4-5;Q9Z0H4-4;Q9Z0H4;Q9Z0H4-8;Q9Z0H4-9	Celf2	CUGBP Elav-like family member 2	yes	no	1	1	0	0		By matching	By MS/MS	1	0	2		1	1	120.6	120.78	3	0.10624	180184	S14336_132_Sossin_Tails_3_230212	34.685	15.804	0.71752	1.0697	41.75	2	0	Median	NaN	NaN	NaN	0	0	Median	1.0017	1.4371	NaN	1	0	Median
TDASSASSFLDSDELER	0	Unmodified	1828.8	0.796281	333	F7AA45;E9Q8F0;Q8VH51-3;Q8VH51-2;Q8VH51	Rbm39	RNA-binding protein 39	yes	no	0	0	0	0	By MS/MS	By MS/MS	By MS/MS	1	0	3	1	1	1	83.8	83.854	2	0	131254	S14336_132_Sossin_Tails_3_230212	344.86	183.19	0.092618	0.15737	NaN	1	1	Median	NaN	NaN	NaN	0	0	Median	NaN	NaN	NaN	0	0	Median
TDLNPDNLQGGDDLDPNYVLSSR	0	Unmodified	2517.16	0.16194	562	Q04447	Ckb	Creatine kinase B-type	yes	yes	0	0	0	0		By MS/MS	By MS/MS	1	0	2		1	1	104.31	104.49	2;3	2.9666e-12	159145	S14336_132_Sossin_Tails_3_230212	192.23	132.44	0.11274	0.15703	NaN	1	1	Median	NaN	NaN	NaN	0	0	Median	0.11274	0.15703	NaN	1	1	Median
EEEAIQLDGLNASQIR	0	Unmodified	1784.89	0.890456	426	P08113	Hsp90b1	Endoplasmin	yes	yes	0	0	0	0		By MS/MS	By MS/MS	1	0	3		1	2	85.544	85.609	2;3	0.0019113	133718	S14336_132_Sossin_Tails_3_230212	191.19	77.811	0.1066	0.15459	NaN	1	1	Median	NaN	NaN	NaN	0	0	Median	NaN	NaN	NaN	0	0	Median
VSDSSDSMDTGAGSIR	0	Oxidation (M)	1599.67	0.668244	401	O35143	Atpif1	ATPase inhibitor, mitochondrial	yes	yes	0	0	1	0			By MS/MS	1	0	1			1	21.802	22.711	2	0.064539	35628	S14336_132_Sossin_Tails_3_230212	91.093	57.865	0.35762	1.0895	NaN	1	0	Median	NaN	NaN	NaN	0	0	Median	NaN	NaN	NaN	0	0	Median
GLDEDETNFLDEVSR	0	Unmodified	1737.77	0.769338	98	A0A1D5RLF2;A0A1D5RLI3;A0A1D5RLY1;A0A1D5RLX7;A0A1D5RLW0;A0A1D5RLU2;Q91WE2	Fam192a	Protein FAM192A	yes	no	0	0	0	0			By MS/MS	1	0	1			1	98.634	98.668	2	0.000941	151306	S14336_132_Sossin_Tails_3_230212	153.49	94.229	0.10702	0.15441	NaN	1	1	Median	NaN	NaN	NaN	0	0	Median	NaN	NaN	NaN	0	0	Median
AVTLDKDAYYR	1	Acetyl (N-term)	1355.67	0.672131	378	G3X956;Q920B9	Supt16;Supt16h	FACT complex subunit SPT16	yes	no	1	0	0	0	By MS/MS		By MS/MS	1	0	2	1		1	68.427	68.59	2	0.0016704	109200	S14336_132_Sossin_Tails_3_230212	92.051	49.656	0.43295	1.1005	7.9455	2	0	Median	0.44869	1.0404	NaN	1	0	Median	NaN	NaN	NaN	0	0	Median
GVVDSDDLPLNVSR	0	Unmodified	1484.75	0.747086	426	P08113;F7C312	Hsp90b1	Endoplasmin	yes	no	0	0	0	0	By MS/MS	By MS/MS	By MS/MS	1	0	3	1	1	1	77.418	77.471	2	9.1924e-18	122104	S14336_132_Sossin_Tails_3_230212	196.67	126.27	0.08663	0.1529	27.964	2	2	Median	NaN	NaN	NaN	0	0	Median	0.11739	0.18633	NaN	1	1	Median
DNLTLWTSENQGDEGDAGEGEN	0	Unmodified	2349.95	0.946921	743	Q9CQV8-2;Q9CQV8	Ywhab	14-3-3 protein beta/alpha;14-3-3 protein beta/alpha, N-terminally processed	yes	no	0	0	0	0	By MS/MS	By MS/MS	By MS/MS	1	0	3	1	1	1	103.94	104.06	2	1.6881e-11	158072	S14336_132_Sossin_Tails_3_230212	154.65	111.86	0.10612	0.15219	NaN	1	1	Median	NaN	NaN	NaN	0	0	Median	NaN	NaN	NaN	0	0	Median
NQGGYGGSSSSSSYGSGR	0	Unmodified	1693.69	0.692819	480	Q5EBP8;P49312	Hnrnpa1	Heterogeneous nuclear ribonucleoprotein A1;Heterogeneous nuclear ribonucleoprotein A1, N-terminally processed	yes	no	0	0	0	0	By MS/MS		By MS/MS	1	0	2	1		1	15.667	15.975	2	5.2996e-07	24103	S14336_132_Sossin_Tails_3_230212	228.17	179.98	0.055193	0.14726	64.279	2	2	Median	0.094815	0.232	NaN	1	1	Median	NaN	NaN	NaN	0	0	Median
MDWVMKHNGPNDASDGTVR	1	Acetyl (N-term)	2170.95	0.952421	271	D3YWT1;D3Z3N4;D3Z6Y3	Hnrnph3		yes	no	1	0	0	0	By matching	By matching	By MS/MS	1	0	3	1	1	1	80.022	80.075	3	0.018097	126902	S14336_132_Sossin_Tails_3_230212	53.554	38.28	0.42463	1.1053	14.188	3	0	Median	0.42227	0.9057	NaN	1	0	Median	0.71562	1.1919	NaN	1	0	Median
IMDPNIVGNEHYDVAR	0	Unmodified	1841.87	0.873032	493	P56480	Atp5b	ATP synthase subunit beta, mitochondrial	yes	yes	0	0	0	0			By MS/MS	1	0	1			1	64.981	65.307	3	0.088603	104866	S14336_132_Sossin_Tails_3_230212	111.07	61.829	0.048723	0.14679	NaN	1	1	Median	NaN	NaN	NaN	0	0	Median	NaN	NaN	NaN	0	0	Median
QLFHPEQLITGKEDAANNYAR	1	2 Deamidation (NQ)	2416.17	0.165903	422	P68369;P05213;P68373;A0A0A0MQA5;P68368;P05214;Q9JJZ2;A0A2R8VHF3;A0A087WRB4;A0A087WQS4	Tuba1a;Tuba1b;Tuba1c;Tuba4a;Tuba3a;Tuba8	Tubulin alpha-1A chain;Tubulin alpha-1B chain;Tubulin alpha-1C chain;Tubulin alpha-4A chain;Tubulin alpha-3 chain;Tubulin alpha-8 chain	yes	no	0	2	0	0		By MS/MS		1	0	1		1		72.157	72.185	4	0.024275	113905	S14335_131_Sossin_Tails_2_230212	94.281	34.188	0.69604	1.1092	NaN	1	0	Median	NaN	NaN	NaN	0	0	Median	0.69604	1.1092	NaN	1	0	Median
RAPAAQPPAAAAPSAVGSPAAAPR	0	Unmodified	2152.15	0.150133	244	D3Z5B1;B2RPU8;Q9D1L0	Zbed5;Chchd2	Coiled-coil-helix-coiled-coil-helix domain-containing protein 2	yes	no	0	0	0	1	By MS/MS	By MS/MS	By MS/MS	1	0	3	1	1	1	44.27	44.55	3	0.0014044	71404	S14336_132_Sossin_Tails_3_230212	107.56	75.409	0.077353	0.14635	NaN	1	1	Median	NaN	NaN	NaN	0	0	Median	NaN	NaN	NaN	0	0	Median
MDLVKSHLMYAVR	1	Acetyl (N-term)	1603.82	0.821454	283	D3Z0V7;E9QLZ1;P62500-3;P62500;H3BLI9;D3YW86;A0A0G2JFZ4;E9Q7M2;P62500-2	Tsc22d1;Tsc22d2	TSC22 domain family protein 1	yes	no	1	0	0	0			By MS/MS	1	0	1			1	99.183	99.218	3	0.0065128	152393	S14336_132_Sossin_Tails_3_230212	68.515	7.035	0.72041	1.1107	NaN	1	0	Median	NaN	NaN	NaN	0	0	Median	NaN	NaN	NaN	0	0	Median
AVLQPEAVENLATNTR	0	3 Deamidation (NQ)	1727.86	0.857759	455	Q5EC55;P27106	Amh	Muellerian-inhibiting factor	yes	no	0	3	0	0			By MS/MS	1	0	1			1	68.663	68.989	2	4.979e-14	110050	S14336_132_Sossin_Tails_3_230212	127.83	29.648	0.72747	1.1118	NaN	1	0	Median	NaN	NaN	NaN	0	0	Median	NaN	NaN	NaN	0	0	Median
NLDIERPTYTNLNR	0	Unmodified	1717.87	0.874746	422	P68369;P05213;P68373;A0A0A0MQA5;P68368;P05214;Q9JJZ2;A0A2R8VHF3	Tuba1a;Tuba1b;Tuba1c;Tuba4a;Tuba3a;Tuba8	Tubulin alpha-1A chain;Tubulin alpha-1B chain;Tubulin alpha-1C chain;Tubulin alpha-4A chain;Tubulin alpha-3 chain;Tubulin alpha-8 chain	yes	no	0	0	0	1	By MS/MS	By MS/MS	By MS/MS	1	0	3	1	1	1	59.545	59.761	2	0.0050331	95693	S14334_130_Sossin_Tails_1_230212	154.67	45.283	0.049206	0.14604	78.743	3	3	Median	0.099192	0.24283	NaN	1	1	Median	0.03161	0.051795	NaN	1	1	Median
TVATPLNQVANPNSAIFGGARPR	0	Unmodified	2350.25	0.250576	814	Q9WUK2-2;Q9WUK2	Eif4h	Eukaryotic translation initiation factor 4H	yes	no	0	0	0	1		By MS/MS	By MS/MS	1	0	2		1	1	83.752	83.833	3	0.064996	129762	S14335_131_Sossin_Tails_2_230212	80.142	36.881	0.065131	0.14556	11.339	2	2	Median	NaN	NaN	NaN	0	0	Median	0.077072	0.13435	NaN	1	1	Median
GVIDMGNSLIER	0	Unmodified	1302.66	0.660186	229	A3KGU5;A3KGU7;E9Q447;A3KGU9;P16546-2;P16546	Sptan1	Spectrin alpha chain, non-erythrocytic 1	yes	no	0	0	0	0			By MS/MS	1	0	1			1	81.162	81.197	2	0.064571	128017	S14336_132_Sossin_Tails_3_230212	152.69	91.002	0.06145	0.14543	NaN	1	1	Median	NaN	NaN	NaN	0	0	Median	NaN	NaN	NaN	0	0	Median
IGAGDYQPTEQDILR	0	Unmodified	1674.82	0.821314	287	D3Z2M7;P18872-2;P18872	Gnao1	Guanine nucleotide-binding protein G(o) subunit alpha	yes	no	0	0	0	0		By MS/MS	By MS/MS	1	0	4		2	2	76.019	76.123	2	2.9793e-61	121521	S14336_132_Sossin_Tails_3_230212	224.24	146.57	0.049876	0.14319	139.77	3	3	Median	NaN	NaN	NaN	0	0	Median	0.03714	0.060241	NaN	1	1	Median
GSALGPDEAGGELER	0	Unmodified	1456.68	0.679401	500	P60469-2;P60469	Ppfia3	Liprin-alpha-3	yes	no	0	0	0	0			By MS/MS	1	0	1			1	46.524	47.238	2	0.10332	76070	S14336_132_Sossin_Tails_3_230212	107.97	61.56	0.086537	0.14305	NaN	1	1	Median	NaN	NaN	NaN	0	0	Median	NaN	NaN	NaN	0	0	Median
SVVTEEFNGSDWER	0	Deamidation (NQ)	1654.71	0.711095	757	Q9CXS4;Q9CXS4-2	Cenpv	Centromere protein V	yes	no	0	1	0	0			By MS/MS	1	0	1			1	81.706	81.74	2	0.073916	128195	S14336_132_Sossin_Tails_3_230212	120.96	43.897	0.73825	1.1433	NaN	1	1	Median	NaN	NaN	NaN	0	0	Median	NaN	NaN	NaN	0	0	Median
GGNIGDGGGAADR	0	Unmodified	1115.5	0.495563	554	Q01853	Vcp	Transitional endoplasmic reticulum ATPase	yes	yes	0	0	0	0	By MS/MS	By MS/MS		1	0	2	1	1		10.723	10.787	2	0.010508	15404	S14335_131_Sossin_Tails_2_230212	163.45	104.53	0.069476	0.13983	35.898	2	2	Median	0.074495	0.18023	NaN	1	1	Median	0.064795	0.10848	NaN	1	1	Median
LVLEVAQHLGESTVR	0	Unmodified	1649.91	0.910069	493	P56480	Atp5b	ATP synthase subunit beta, mitochondrial	yes	yes	0	0	0	0			By MS/MS	1	0	1			1	71.769	71.997	3	0.058572	114280	S14336_132_Sossin_Tails_3_230212	122.97	60.878	0.055601	0.13719	NaN	1	1	Median	NaN	NaN	NaN	0	0	Median	NaN	NaN	NaN	0	0	Median
DSSDSMDTGAGSIR	0	Oxidation (M)	1413.57	0.567801	401	O35143	Atpif1	ATPase inhibitor, mitochondrial	yes	yes	0	0	1	0	By MS/MS		By MS/MS	1	0	2	1		1	20.49	20.896	2	8.4802e-14	32265	S14336_132_Sossin_Tails_3_230212	162.68	75.426	0.53746	1.1585	9.8623	2	0	Median	0.53025	1.0805	NaN	1	0	Median	NaN	NaN	NaN	0	0	Median
GSFSEQGINEFLR	0	Unmodified	1482.71	0.710307	360	F7DBQ0;Q3TML0;Q922R8	Pdia6	Protein disulfide-isomerase A6	yes	no	0	0	0	0		By MS/MS	By MS/MS	1	0	2		1	1	90.795	90.926	2	4.5252e-42	141097	S14336_132_Sossin_Tails_3_230212	223.87	159.83	0.091137	0.13709	19.738	2	2	Median	NaN	NaN	NaN	0	0	Median	0.08156	0.11923	NaN	1	1	Median
TVTNAVVTVPAYFNDSQR	0	Unmodified	1980.99	0.990505	526	P63017	Hspa8	Heat shock cognate 71 kDa protein	yes	yes	0	0	0	0	By MS/MS	By MS/MS	By MS/MS	1	0	5	1	2	2	90.637	90.742	2;3	7.4698e-07	138668	S14335_131_Sossin_Tails_2_230212	196.37	120.63	0.079648	0.13697	56.959	5	5	Median	0.1872	0.36968	NaN	1	1	Median	0.065447	0.11212	28.308	2	2	Median
GNFGGSFAGSFGGAGGHAPGVAR	0	Unmodified	2033.95	0.94562	255	B8JK33;B8JK32;Q9D0E1-2;Q9D0E1	Hnrnpm	Heterogeneous nuclear ribonucleoprotein M	yes	no	0	0	0	0			By MS/MS	1	0	1			1	67.846	68.172	3	0.00123	108377	S14336_132_Sossin_Tails_3_230212	111.57	64.354	0.073956	0.13506	NaN	1	1	Median	NaN	NaN	NaN	0	0	Median	NaN	NaN	NaN	0	0	Median
LGAAPEEESAYVAGER	0	Unmodified	1647.77	0.774029	762	Q9CZ44;Q9CZ44-3;Q9CZ44-2	Nsfl1c	NSFL1 cofactor p47	yes	no	0	0	0	0			By MS/MS	1	0	2			2	55.472	56.09	2;3	0.00049782	90064	S14336_132_Sossin_Tails_3_230212	172.09	117.49	0.060341	0.13488	65.694	2	2	Median	NaN	NaN	NaN	0	0	Median	NaN	NaN	NaN	0	0	Median
RNLDIERPTYTNLNR	0	Unmodified	1873.98	0.975858	422	P68369;P05213;P68373;A0A0A0MQA5;P68368;P05214;Q9JJZ2;A0A2R8VHF3	Tuba1a;Tuba1b;Tuba1c;Tuba4a;Tuba3a;Tuba8	Tubulin alpha-1A chain;Tubulin alpha-1B chain;Tubulin alpha-1C chain;Tubulin alpha-4A chain;Tubulin alpha-3 chain;Tubulin alpha-8 chain	yes	no	0	0	0	2			By MS/MS	1	0	1			1	44.526	45.338	4	0.068528	73823	S14336_132_Sossin_Tails_3_230212	99.834	47.946	0.044734	0.13482	NaN	1	1	Median	NaN	NaN	NaN	0	0	Median	NaN	NaN	NaN	0	0	Median
NTTPTGAAPPAGMTSTR	0	Unmodified	1629.78	0.778069	456	P27546-3;P27546-2;P27546;A0A0G2JFT4;A0A0G2JG35;A0A140T8T5;A0A0G2JDN7;E9PZ43;A0A0G2JFH2;P27546-4	Map4	Microtubule-associated protein 4;Microtubule-associated protein	yes	no	0	0	0	0	By MS/MS		By MS/MS	1	0	2	1		1	37.177	37.632	2	8.9824e-17	60144	S14336_132_Sossin_Tails_3_230212	193.11	124.49	0.04527	0.13465	NaN	1	1	Median	NaN	NaN	NaN	0	0	Median	NaN	NaN	NaN	0	0	Median
LDLIAQQMMPEVR	0	Unmodified	1542.79	0.78982	484	P50518	Atp6v1e1	V-type proton ATPase subunit E 1	yes	yes	0	0	0	0			By MS/MS	1	0	1			1	103.75	103.79	2	1.3029e-05	158205	S14336_132_Sossin_Tails_3_230212	144.47	54.422	0.090891	0.13403	NaN	1	0	Median	NaN	NaN	NaN	0	0	Median	NaN	NaN	NaN	0	0	Median
AGELTEDEVER	0	Unmodified	1246.57	0.567725	355	S4R1N6;F6YVP7;P62270;A0A1Y7VKY1	Rps18;Gm10260	40S ribosomal protein S18	yes	no	0	0	0	0			By MS/MS	1	0	1			1	31.245	32.154	2	0.11302	51037	S14336_132_Sossin_Tails_3_230212	128.81	50.041	0.047164	0.13394	NaN	1	1	Median	NaN	NaN	NaN	0	0	Median	NaN	NaN	NaN	0	0	Median
EVIELPLTNPELFQR	0	Unmodified	1796.97	0.96725	520	P62334	Psmc6	26S protease regulatory subunit 10B	yes	yes	0	0	0	0		By MS/MS	By MS/MS	1	0	2		1	1	118.94	119.12	3	0.0081311	178360	S14336_132_Sossin_Tails_3_230212	148.41	85.226	0.093702	0.13337	39.986	2	2	Median	NaN	NaN	NaN	0	0	Median	0.13387	0.17695	NaN	1	1	Median
NALLQLTDSQIADVAR	0	Unmodified	1726.92	0.921362	633	Q6P4T2	Snrnp200	U5 small nuclear ribonucleoprotein 200 kDa helicase	yes	yes	0	0	0	0	By MS/MS	By MS/MS	By MS/MS	1	0	5	1	2	2	103.59	103.73	2;3	9.8617e-25	158188	S14336_132_Sossin_Tails_3_230212	171.78	121.68	0.089415	0.13285	59.284	3	3	Median	0.20942	0.33931	NaN	1	1	Median	0.087805	0.11325	NaN	1	1	Median
GLGLDDALEPR	0	Unmodified	1154.59	0.593152	93	A0A1B0GSR4;A0A1B0GRW3;Q9WTM5;A0A1B0GT54	Ruvbl2	RuvB-like 2	yes	no	0	0	0	0			By MS/MS	1	0	1			1	74.405	74.633	2	0.11126	117934	S14336_132_Sossin_Tails_3_230212	128.35	54.183	0.066434	0.12909	NaN	1	1	Median	NaN	NaN	NaN	0	0	Median	NaN	NaN	NaN	0	0	Median
TTYLVLDEADR	0	Unmodified	1294.64	0.640496	610	Q8BTS0;Q61656;S4R1I6	Ddx5	Probable ATP-dependent RNA helicase DDX5	yes	no	0	0	0	0			By MS/MS	1	0	1			1	71.748	71.976	2	0.12001	114680	S14336_132_Sossin_Tails_3_230212	132.32	67.014	0.043387	0.12832	NaN	1	1	Median	NaN	NaN	NaN	0	0	Median	NaN	NaN	NaN	0	0	Median
AVFVDLEPTVIDEVR	0	Unmodified	1700.9	0.898502	422	P68369;P05213;P68373;A0A2R8VHF3	Tuba1a;Tuba1b;Tuba1c	Tubulin alpha-1A chain;Tubulin alpha-1B chain;Tubulin alpha-1C chain	yes	no	0	0	0	0	By MS/MS	By MS/MS	By MS/MS	1	0	11	2	2	7	117.01	117.15	2;3	0	172266	S14336_132_Sossin_Tails_3_230212	306.48	192.78	0.065016	0.12823	178.87	8	8	Median	0.065016	0.15813	1.2682	2	2	Median	0.047897	0.070903	55.429	2	2	Median
ADLEEQLSDEEKVR	1	Acetyl (N-term)	1701.81	0.805723	59	A0A0N4SVM0;D6RCW7;P47754	Capza2	F-actin-capping protein subunit alpha-2	yes	no	1	0	0	0			By MS/MS	1	0	2			2	81.979	82.013	2	2.2436e-20	129639	S14336_132_Sossin_Tails_3_230212	131.12	91.331	0.39727	1.2099	NaN	1	0	Median	NaN	NaN	NaN	0	0	Median	NaN	NaN	NaN	0	0	Median
ITTVSKNNIFMSNTYPR	1	Oxidation (M)	2001	0.998961	361	F7DC05;P11247	Mpo	Myeloperoxidase;Myeloperoxidase light chain;Myeloperoxidase heavy chain	yes	no	0	0	1	0			By MS/MS	1	0	1			1	101.54	101.57	3	0.042077	155735	S14336_132_Sossin_Tails_3_230212	65.528	32.262	0.78443	1.212	NaN	1	0	Median	NaN	NaN	NaN	0	0	Median	NaN	NaN	NaN	0	0	Median
NFILDQTNVSAAAQR	0	Unmodified	1646.84	0.837633	710	Q8VEK3-2;Q8VEK3	Hnrnpu	Heterogeneous nuclear ribonucleoprotein U	yes	no	0	0	0	0	By MS/MS	By MS/MS	By MS/MS	1	0	4	2	1	1	76.522	76.576	2;3	0.0009128	119535	S14334_130_Sossin_Tails_1_230212	153.38	39.694	0.057925	0.12806	39.046	3	3	Median	0.084567	0.2033	NaN	1	1	Median	0.057925	0.093545	NaN	1	1	Median
LDPAALAAQLVPAPAAAPR	0	Unmodified	1812.03	0.0257678	804	Q9QXV0	Pcsk1n	ProSAAS;KEP;Big SAAS;Little SAAS;Big PEN-LEN;PEN;PEN-20;PEN-19;Little LEN;Big LEN	yes	yes	0	0	0	0		By MS/MS		1	0	1		1		120.96	121.18	3	0.068096	178690	S14335_131_Sossin_Tails_2_230212	99.044	48.886	0.096509	0.12723	NaN	1	1	Median	NaN	NaN	NaN	0	0	Median	0.096509	0.12723	NaN	1	1	Median
SSGPTSLFAVTVAPPGAR	0	Unmodified	1713.9	0.904984	710	Q8VEK3-2;Q8VEK3	Hnrnpu	Heterogeneous nuclear ribonucleoprotein U	yes	no	0	0	0	0	By MS/MS	By MS/MS	By MS/MS	1	0	3	1	1	1	97.528	97.648	2	1.1709e-19	148400	S14335_131_Sossin_Tails_2_230212	237.3	171.8	0.060541	0.12664	23.636	2	2	Median	NaN	NaN	NaN	0	0	Median	0.089268	0.14968	NaN	1	1	Median
MASGGGVPTDEEQATGLER	0	Oxidation (M)	1919.85	0.853084	15	F7C106;A0A0A6YVR0;Q9D881;P19536	Cox5b	Cytochrome c oxidase subunit 5B, mitochondrial	yes	no	0	0	1	0	By MS/MS	By MS/MS		1	0	2	1	1		47.41	47.424	2	1.8305e-40	75930	S14335_131_Sossin_Tails_2_230212	163.99	112.27	0.77345	1.2239	4.2783	2	0	Median	0.65821	1.1874	NaN	1	0	Median	0.90887	1.2615	NaN	1	0	Median
DLYANTVLSGGTTMYPGIADR	0	Unmodified	2214.06	0.0626832	502	P63260;P60710;E9Q1F2;B1ATY1;F8WGM8	Actg1;Actb	Actin, cytoplasmic 2;Actin, cytoplasmic 2, N-terminally processed;Actin, cytoplasmic 1;Actin, cytoplasmic 1, N-terminally processed	yes	no	0	0	0	0	By MS/MS	By MS/MS	By MS/MS	1	0	7	1	3	3	114.02	114.22	2;3	1.3427e-132	170720	S14335_131_Sossin_Tails_2_230212	292.28	221.66	0.068877	0.12608	60.515	7	7	Median	0.14358	0.30279	NaN	1	1	Median	0.068877	0.11072	78.596	3	3	Median
TAEGQALSEAR	0	Unmodified	1131.55	0.552015	37	A0A0G2JFT8;Q9D394-4;Q9D394-2;Q9D394;Q9D394-3	Rufy3	Protein RUFY3	yes	no	0	0	0	0			By MS/MS	1	0	1			1	18.354	19.166	2	0.053243	29230	S14336_132_Sossin_Tails_3_230212	160.91	59.453	0.041324	0.1257	NaN	1	1	Median	NaN	NaN	NaN	0	0	Median	NaN	NaN	NaN	0	0	Median
YHTSQSGDEMTSLSEYVSR	0	Unmodified	2175.94	0.937877	437	P11499;E9Q0C3	Hsp90ab1	Heat shock protein HSP 90-beta	yes	no	0	0	0	0		By MS/MS	By MS/MS	1	0	2		1	1	69.257	69.285	2;3	5.7769e-05	109654	S14335_131_Sossin_Tails_2_230212	153.11	102.14	0.071978	0.12428	NaN	1	1	Median	NaN	NaN	NaN	0	0	Median	0.071978	0.12428	NaN	1	1	Median
GPLPAAPPTAPER	0	Unmodified	1272.68	0.682636	731	Q99P72-5;Q99P72-4;Q99P72	Rtn4	Reticulon-4	yes	no	0	0	0	0			By MS/MS	1	0	1			1	50.568	51.283	2	0.077487	83289	S14336_132_Sossin_Tails_3_230212	136.63	68.738	0.040975	0.12411	NaN	1	1	Median	NaN	NaN	NaN	0	0	Median	NaN	NaN	NaN	0	0	Median
SGGMSNELNNIISR	0	Unmodified	1490.71	0.71474	588	Q3V117;Q91V92	Acly	ATP-citrate synthase	yes	no	0	0	0	0	By MS/MS	By MS/MS	By MS/MS	1	0	3	1	1	1	74.097	74.225	2	1.2627e-28	116224	S14335_131_Sossin_Tails_2_230212	208.82	113.3	0.056815	0.1239	NaN	1	1	Median	NaN	NaN	NaN	0	0	Median	NaN	NaN	NaN	0	0	Median
TTIPEEEEEEEEEPIGVAVEEER	0	Unmodified	2671.19	0.187211	441	P14733	Lmnb1	Lamin-B1	yes	yes	0	0	0	0			By MS/MS	1	0	1			1	90.373	90.407	3	2.8974e-12	140266	S14336_132_Sossin_Tails_3_230212	137.23	72.071	0.079303	0.12298	NaN	1	1	Median	NaN	NaN	NaN	0	0	Median	NaN	NaN	NaN	0	0	Median
SQTEEDCTEELFDFLHAR	0	Unmodified	2225.95	0.953527	550	P99028	Uqcrh	Cytochrome b-c1 complex subunit 6, mitochondrial	yes	yes	0	0	0	0			By MS/MS	1	0	1			1	110.91	111.04	3	0.0011079	167407	S14336_132_Sossin_Tails_3_230212	139.81	86.039	0.083732	0.12213	NaN	1	1	Median	NaN	NaN	NaN	0	0	Median	NaN	NaN	NaN	0	0	Median
ILATPPQEDAPSVDIANIR	0	Unmodified	2019.06	0.0636695	132	A0A286YE28;P40142	Tkt	Transketolase	yes	no	0	0	0	0	By MS/MS	By MS/MS	By MS/MS	1	0	4	1	1	2	93.543	93.642	2;3	7.0076e-06	144710	S14336_132_Sossin_Tails_3_230212	158.45	106.8	0.062557	0.12187	52.464	3	3	Median	0.13495	0.27556	NaN	1	1	Median	0.059083	0.10349	NaN	1	1	Median
AVCMLSNTTAIAEAWAR	0	Unmodified	1863.9	0.897138	422	P68369;P05213;P68373;A0A0A0MQA5;P68368;P05214;Q9JJZ2	Tuba1a;Tuba1b;Tuba1c;Tuba4a;Tuba3a;Tuba8	Tubulin alpha-1A chain;Tubulin alpha-1B chain;Tubulin alpha-1C chain;Tubulin alpha-4A chain;Tubulin alpha-3 chain;Tubulin alpha-8 chain	yes	no	0	0	0	0			By MS/MS	1	0	1			1	108.18	108.21	2	0.00040135	163788	S14336_132_Sossin_Tails_3_230212	186.16	110.34	0.07863	0.12078	NaN	1	1	Median	NaN	NaN	NaN	0	0	Median	NaN	NaN	NaN	0	0	Median
DAVLNAWAEDVDLR	0	Unmodified	1585.77	0.773635	487	P52480-2;P52480	Pkm	Pyruvate kinase PKM	yes	no	0	0	0	0		By MS/MS	By MS/MS	1	0	2		1	1	116.71	116.89	2	0.067913	173221	S14335_131_Sossin_Tails_2_230212	149.23	72.998	0.084926	0.11957	17.623	2	2	Median	NaN	NaN	NaN	0	0	Median	0.094363	0.13543	NaN	1	1	Median
AASSSQVSEMKGVEDSSKTQTEGPR	2	Acetyl (N-term)	2637.22	0.218803	311	E9PUL5	Prrt2	Proline-rich transmembrane protein 2	yes	yes	1	0	0	0			By MS/MS	1	0	1			1	49.604	50.319	3	0.11501	81342	S14336_132_Sossin_Tails_3_230212	67.217	21.337	0.75504	1.267	NaN	1	1	Median	NaN	NaN	NaN	0	0	Median	NaN	NaN	NaN	0	0	Median
EFDPSGVESTQADLPNESSSLSSR	0	Unmodified	2538.14	0.135784	681	S4R2R5;S4R2F3;Q8C8R3-5;Q8C8R3;Q8C8R3-2;Q8C8R3-4	Ank2	Ankyrin-2	yes	no	0	0	0	0		By MS/MS	By MS/MS	1	0	2		1	1	84.331	84.365	3	9.7918e-15	132294	S14336_132_Sossin_Tails_3_230212	130.16	81.548	0.081607	0.1193	NaN	1	1	Median	NaN	NaN	NaN	0	0	Median	NaN	NaN	NaN	0	0	Median
VISLSGEHSIIGR	0	Unmodified	1366.76	0.756863	428	P08228	Sod1	Superoxide dismutase [Cu-Zn]	yes	yes	0	0	0	0		By MS/MS		1	0	1		1		57.666	57.794	3	0.029552	91955	S14335_131_Sossin_Tails_2_230212	202	134.8	0.068817	0.11779	NaN	1	1	Median	NaN	NaN	NaN	0	0	Median	0.068817	0.11779	NaN	1	1	Median
AWKSGGASHSELIHNLR	1	Acetyl (N-term)	1903.97	0.965293	308	F6TXE3;F7D432;E9PWE0;E0CYV0;P23506;P23506-2	Pcmt1	Protein-L-isoaspartate O-methyltransferase;Protein-L-isoaspartate(D-aspartate) O-methyltransferase	yes	no	1	0	0	0	By MS/MS	By matching		1	0	2	1	1		50.171	50.185	4	0.043381	80927	S14334_130_Sossin_Tails_1_230212	40.724	22.628	0.65102	1.2951	8.6076	2	0	Median	0.53353	1.2186	NaN	1	0	Median	0.79438	1.3763	NaN	1	0	Median
ADKEAAFDDAVEER	1	Acetyl (N-term)	1606.71	0.711095	603	Q60972	Rbbp4	Histone-binding protein RBBP4	yes	yes	1	0	0	0	By MS/MS	By MS/MS	By MS/MS	1	0	4	1	1	2	64.274	64.492	2;3	4.1234e-81	103909	S14336_132_Sossin_Tails_3_230212	163.9	130.67	0.54286	1.2973	37.39	4	0	Median	0.73777	1.791	NaN	1	0	Median	0.98201	1.3986	NaN	1	0	Median
ELPTAFDYVEFTR	0	Unmodified	1586.76	0.761674	229	A3KGU5;A3KGU7;E9Q447;A3KGU9;P16546-2;P16546	Sptan1	Spectrin alpha chain, non-erythrocytic 1	yes	no	0	0	0	0			By MS/MS	1	0	1			1	113.52	113.66	2	0.12423	171243	S14336_132_Sossin_Tails_3_230212	131.12	59.502	0.080177	0.11768	NaN	1	1	Median	NaN	NaN	NaN	0	0	Median	NaN	NaN	NaN	0	0	Median
AASELYTKFAR	1	Acetyl (N-term)	1297.67	0.666651	276	D3YZ62;D3Z4J3;Q99104;D6RFU0	Myo5a	Unconventional myosin-Va	yes	no	1	0	0	0			By MS/MS	1	0	1			1	83.884	83.918	2	0.07243	131092	S14336_132_Sossin_Tails_3_230212	51.276	7.5064	0.43191	1.3047	NaN	1	0	Median	NaN	NaN	NaN	0	0	Median	NaN	NaN	NaN	0	0	Median
FTQAGSEVSALLGR	0	Unmodified	1434.75	0.746692	493	P56480	Atp5b	ATP synthase subunit beta, mitochondrial	yes	yes	0	0	0	0		By MS/MS	By MS/MS	1	0	2		1	1	84.379	84.46	2;3	0.042047	130618	S14335_131_Sossin_Tails_2_230212	128.35	41.892	0.039454	0.11436	NaN	1	1	Median	NaN	NaN	NaN	0	0	Median	NaN	NaN	NaN	0	0	Median
DASVAEAWLLGQEPYLSSR	0	Unmodified	2091.03	0.027284	619	Q62261;A0A0A0MQG2;Q62261-2	Sptbn1	Spectrin beta chain, non-erythrocytic 1	yes	no	0	0	0	0	By MS/MS	By MS/MS		1	0	4	2	2		125.3	125.36	2;3	4.9265e-08	184405	S14335_131_Sossin_Tails_2_230212	181.26	108.3	0.066216	0.11317	72.654	2	2	Median	0.096693	0.18917	NaN	1	1	Median	0.045345	0.067705	NaN	1	1	Median
SMLEVNYPMENGIVR	0	Deamidation (NQ)	1751.82	0.822242	505	P61161	Actr2	Actin-related protein 2	yes	yes	0	1	0	0			By MS/MS	1	0	1			1	99.599	99.634	2	0.04513	152807	S14336_132_Sossin_Tails_3_230212	132.59	76.036	0.86538	1.3164	NaN	1	1	Median	NaN	NaN	NaN	0	0	Median	NaN	NaN	NaN	0	0	Median
MDDREDLVYQAKLAEQAER	1	Acetyl (N-term)	2321.1	0.0957742	514	P62259;D6REF3	Ywhae	14-3-3 protein epsilon	yes	no	1	0	0	1	By MS/MS	By matching	By MS/MS	1	0	3	1	1	1	86.938	86.992	3	1.6656e-56	136337	S14336_132_Sossin_Tails_3_230212	86.573	35.447	0.46288	1.3196	20.461	3	0	Plateau	0.39525	0.968	NaN	1	0	Median	0.57324	0.94293	NaN	1	0	Median
NVTELNEPLSNEER	0	Unmodified	1642.78	0.779843	509	P61982	Ywhag	14-3-3 protein gamma;14-3-3 protein gamma, N-terminally processed	yes	yes	0	0	0	0	By MS/MS	By MS/MS	By MS/MS	1	0	4	1	2	1	55.873	56.091	2	2.1707e-25	89000	S14334_130_Sossin_Tails_1_230212	242.97	129.3	0.037628	0.11195	69.266	3	3	Median	0.095767	0.23426	NaN	1	1	Median	0.03549	0.058682	NaN	1	1	Median
SLYSSSPGGAYVTR	0	Unmodified	1443.7	0.699408	447	P20152;A0A0A6YWC8;A2AKJ2	Vim	Vimentin	yes	no	0	0	0	0	By MS/MS			1	0	1	1			51.38	51.38	2	0.0047022	82859	S14334_130_Sossin_Tails_1_230212	159.99	61.942	0.046699	0.11145	NaN	1	1	Median	0.046699	0.11145	NaN	1	1	Median	NaN	NaN	NaN	0	0	Median
NLNQALLDLHALGSAR	0	Unmodified	1704.93	0.927116	91	A0A1B0GR60;Q9CPX4;P29391;P49945	Ftl1;Ftl2	Ferritin;Ferritin light chain 1;Ferritin light chain 2	yes	no	0	0	0	0	By MS/MS	By MS/MS		1	0	2	1	1		95.868	96.032	3	0.07108	146429	S14334_130_Sossin_Tails_1_230212	110.57	48.411	0.064167	0.11075	NaN	1	1	Median	NaN	NaN	NaN	0	0	Median	0.064167	0.11075	NaN	1	1	Median
MQHNLEQQIQAR	0	Unmodified	1494.74	0.736145	229	A3KGU5;A3KGU7;E9Q447;A3KGU9;P16546-2;P16546	Sptan1	Spectrin alpha chain, non-erythrocytic 1	yes	no	0	0	0	0			By MS/MS	1	0	1			1	27.233	28.142	3	0.098424	44571	S14336_132_Sossin_Tails_3_230212	112.64	73.629	0.039669	0.10982	NaN	1	1	Median	NaN	NaN	NaN	0	0	Median	NaN	NaN	NaN	0	0	Median
SSMLFDTMQHHLALNR	0	Unmodified	1899.91	0.908372	442	P14873	Map1b	Microtubule-associated protein 1B;MAP1B heavy chain;MAP1 light chain LC1	yes	yes	0	0	0	0	By MS/MS			1	0	1	1			77.462	77.462	4	0.00037943	120955	S14334_130_Sossin_Tails_1_230212	149.32	113.13	0.050995	0.10911	NaN	1	1	Median	0.050995	0.10911	NaN	1	1	Median	NaN	NaN	NaN	0	0	Median
DAEDAMDAMDGAVLDGR	0	Unmodified	1750.71	0.713814	615	Q62093	Srsf2	Serine/arginine-rich splicing factor 2	yes	yes	0	0	0	0		By MS/MS	By MS/MS	1	0	2		1	1	99.903	100.08	2;3	0.012564	151475	S14335_131_Sossin_Tails_2_230212	136.33	83.537	0.075491	0.10812	NaN	1	1	Median	NaN	NaN	NaN	0	0	Median	NaN	NaN	NaN	0	0	Median
LSSEMNTSTVNSAR	0	Unmodified	1495.69	0.693671	441	P14733	Lmnb1	Lamin-B1	yes	yes	0	0	0	0		By MS/MS	By MS/MS	1	0	2		1	1	31.662	32.18	2	1.6482e-06	51268	S14336_132_Sossin_Tails_3_230212	213.63	141.02	0.048619	0.10758	39.96	2	2	Median	NaN	NaN	NaN	0	0	Median	0.050461	0.081099	NaN	1	1	Median
MEGHDPKEPEQLR	1	Acetyl (N-term)	1606.74	0.740955	659	Q8BG05-2	Hnrnpa3	Heterogeneous nuclear ribonucleoprotein A3	yes	yes	1	0	0	0	By MS/MS	By matching	By MS/MS	1	0	4	1	1	2	36.892	37.378	2;3	0.0075736	60531	S14334_130_Sossin_Tails_1_230212	79.283	61.104	0.50058	1.3466	15.864	4	0	Median	0.56213	1.3752	NaN	1	0	Median	0.81446	1.3723	NaN	1	0	Median
GENLVSMTVEGPPPKDTGIAR	1	Unmodified	2167.09	0.0943177	454	P27048;P63163	Snrpb;Snrpn	Small nuclear ribonucleoprotein-associated protein B;Small nuclear ribonucleoprotein-associated protein N	yes	no	0	0	0	0			By MS/MS	1	0	1			1	71.747	71.975	3	0.0081548	114163	S14336_132_Sossin_Tails_3_230212	112.58	71.16	0.073762	0.10578	NaN	1	1	Median	NaN	NaN	NaN	0	0	Median	NaN	NaN	NaN	0	0	Median
LHFFMPGFAPLTSR	0	Unmodified	1619.83	0.828254	749;644;537;772	Q9CWF2;P99024;P68372;Q9D6F9;Q7TMM9	Tubb2b;Tubb5;Tubb4b;Tubb4a;Tubb2a	Tubulin beta-2B chain;Tubulin beta-5 chain;Tubulin beta-4B chain;Tubulin beta-4A chain;Tubulin beta-2A chain	no	no	0	0	0	0		By MS/MS	By MS/MS	1	0	2		1	1	110.47	110.7	3	0.043413	165509	S14335_131_Sossin_Tails_2_230212	131.79	95.202	0.047122	0.10518	52.141	2	2	Median	NaN	NaN	NaN	0	0	Median	0.043986	0.072749	NaN	1	1	Median
MEDTEPFSAELLSAMMR	0	Unmodified	1956.86	0.86312	287	D3Z2M7;P18872-2;P18872;F7BLT7	Gnao1	Guanine nucleotide-binding protein G(o) subunit alpha	yes	no	0	0	0	0			By MS/MS	1	0	1			1	124.98	125.11	2	0.0067462	186266	S14336_132_Sossin_Tails_3_230212	211.22	136.26	0.06958	0.1013	NaN	1	1	Median	NaN	NaN	NaN	0	0	Median	NaN	NaN	NaN	0	0	Median
HQEAEMAQNAVR	0	Unmodified	1382.64	0.636096	556	Q02248;E9Q6A9;F7BAC9	Ctnnb1	Catenin beta-1	yes	no	0	0	0	0			By MS/MS	1	0	1			1	13.344	13.864	2	0.043497	20754	S14336_132_Sossin_Tails_3_230212	173.04	107.57	0.050098	0.10106	NaN	1	1	Median	NaN	NaN	NaN	0	0	Median	NaN	NaN	NaN	0	0	Median
QSSGASSSSFSSSR	0	Unmodified	1360.59	0.5855	616	Q62167	Ddx3x	ATP-dependent RNA helicase DDX3X	yes	yes	0	0	0	0	By MS/MS	By MS/MS	By MS/MS	1	0	3	1	1	1	11.306	11.457	2	6.314e-51	17264	S14336_132_Sossin_Tails_3_230212	226.42	106.74	0.032994	0.10037	NaN	1	1	Median	NaN	NaN	NaN	0	0	Median	NaN	NaN	NaN	0	0	Median
SQSAAVTPSSSTSSAR	0	Unmodified	1522.72	0.722328	17	A0A0A6YVU8;Q9JKV1	Gm9774;Adrm1	Proteasomal ubiquitin receptor ADRM1	yes	no	0	0	0	0			By MS/MS	1	0	1			1	12.833	13.353	2	1.7534e-216	19793	S14336_132_Sossin_Tails_3_230212	270.93	137.18	0.032571	0.099236	NaN	1	1	Median	NaN	NaN	NaN	0	0	Median	NaN	NaN	NaN	0	0	Median
MLGPEGGEGYVVKLR	1	Acetyl (N-term)	1645.85	0.849777	824	Q9Z2X1;J3QMT0;J3QM80;J3QMV8;J3QP45	Hnrnpf	Heterogeneous nuclear ribonucleoprotein F;Heterogeneous nuclear ribonucleoprotein F, N-terminally processed	yes	no	1	0	0	0	By MS/MS	By MS/MS	By MS/MS	1	0	3	1	1	1	98.979	99.099	2	1.0675e-12	152052	S14336_132_Sossin_Tails_3_230212	113.22	113.22	0.49403	1.393	16.091	3	0	Plateau	0.49403	1.189	NaN	1	0	Median	0.59039	1.0097	NaN	1	0	Median
TGDTGMLPANYVEAI	0	Unmodified	1550.73	0.728659	614	Q61792	Lasp1	LIM and SH3 domain protein 1	yes	yes	0	0	0	0			By MS/MS	1	0	1			1	115.44	115.57	2	0.062846	173735	S14336_132_Sossin_Tails_3_230212	127.51	71.793	0.043336	0.098606	NaN	1	1	Median	NaN	NaN	NaN	0	0	Median	NaN	NaN	NaN	0	0	Median
SDSSDSMDTGAGSIR	0	Oxidation (M)	1500.6	0.59983	401	O35143	Atpif1	ATPase inhibitor, mitochondrial	yes	yes	0	0	1	0	By MS/MS	By matching	By matching	1	0	3	1	1	1	16.733	17.047	2	1.0025e-33	26666	S14334_130_Sossin_Tails_1_230212	184.31	93	0.62841	1.4144	2.1412	3	0	Median	0.62841	1.437	NaN	1	0	Median	0.78724	1.3774	NaN	1	0	Median
GDGPICLVLAPTR	0	Unmodified	1367.72	0.72312	610;580	Q3U741;Q501J6;B1ARB9;Q3TU25;Q501J6-2;Q8BTS0;Q61656;S4R1I6	Ddx17;Ddx5	Probable ATP-dependent RNA helicase DDX17;Probable ATP-dependent RNA helicase DDX5	no	no	0	0	0	0			By MS/MS	1	0	1			1	91.612	91.646	2	0.081002	141853	S14336_132_Sossin_Tails_3_230212	156.01	102.44	0.048201	0.098436	NaN	1	1	Median	NaN	NaN	NaN	0	0	Median	NaN	NaN	NaN	0	0	Median
SSGSPYGGGYGSGGGSGGYGSR	0	Unmodified	1909.78	0.782697	659;206	Q8BG05-2;A2AL13;A2AL12;Q8BG05	Hnrnpa3	Heterogeneous nuclear ribonucleoprotein A3	no	no	0	0	0	0		By MS/MS		1	0	1		1		36.555	36.683	2	0	59648	S14335_131_Sossin_Tails_2_230212	331.4	248.69	0.056459	0.096825	NaN	1	1	Median	NaN	NaN	NaN	0	0	Median	0.056459	0.096825	NaN	1	1	Median
GVVGGKMDENR	1	Unmodified	1160.56	0.560806	788	Q9EQF6	Dpysl5	Dihydropyrimidinase-related protein 5	yes	yes	0	0	0	0			By MS/MS	1	0	1			1	11.026	11.352	3	0.13223	17044	S14336_132_Sossin_Tails_3_230212	117.02	62.606	0.031312	0.095262	NaN	1	1	Median	NaN	NaN	NaN	0	0	Median	NaN	NaN	NaN	0	0	Median
CCTLPEDQR	0	Unmodified	1177.49	0.485592	424	P07724	Alb	Serum albumin	yes	yes	0	0	0	0			By MS/MS	1	0	1			1	19.969	20.781	2	0.066017	31930	S14336_132_Sossin_Tails_3_230212	171.38	96.005	0.034189	0.094617	NaN	1	1	Median	NaN	NaN	NaN	0	0	Median	NaN	NaN	NaN	0	0	Median
SFEALLADLTR	0	Unmodified	1234.66	0.655752	41;649	A0A0G2JGQ6;Q9JLM8;A0A0G2JGR9;Q80VB6;Q9JLM8-2	Dclk1	Serine/threonine-protein kinase DCLK1	no	no	0	0	0	0		By MS/MS	By MS/MS	1	0	2		1	1	120.73	120.91	2	0.04239	178413	S14335_131_Sossin_Tails_2_230212	141.91	47.608	0.06344	0.093647	117	2	2	Median	NaN	NaN	NaN	0	0	Median	0.02818	0.040945	NaN	1	1	Median
GTGGVDTAAVGGVFDVSNADR	0	Unmodified	1963.92	0.923547	562	Q04447	Ckb	Creatine kinase B-type	yes	yes	0	0	0	0	By MS/MS	By MS/MS	By MS/MS	1	0	6	2	2	2	86.227	86.291	2;3	6.5915e-253	135438	S14336_132_Sossin_Tails_3_230212	350.92	274.05	0.054561	0.092644	77.361	5	4	Median	0.20239	0.48384	NaN	1	0	Median	0.055745	0.094861	3.344	2	2	Median
YDDMATCMKAVTEQGAELSNEER	1	Unmodified	2647.12	0.120016	536	P68254-2;P68254	Ywhaq	14-3-3 protein theta	yes	no	0	0	0	0			By MS/MS	1	0	1			1	86.824	86.858	3	0.071421	136203	S14336_132_Sossin_Tails_3_230212	74.308	41.732	0.062052	0.090961	NaN	1	1	Median	NaN	NaN	NaN	0	0	Median	NaN	NaN	NaN	0	0	Median
NAVTQEFGPVPDTAR	0	Unmodified	1600.78	0.784535	729	Q99KI0	Aco2	Aconitate hydratase, mitochondrial	yes	yes	0	0	0	0	By MS/MS	By MS/MS	By MS/MS	1	0	3	1	1	1	65.254	65.372	2	0.0058783	103277	S14334_130_Sossin_Tails_1_230212	149.82	85.722	0.05402	0.090868	52.741	3	3	Median	0.090836	0.22076	NaN	1	1	Median	0.05402	0.090868	NaN	1	1	Median
TAVVVGTVTDDVR	0	Unmodified	1330.71	0.709244	89	A0A1B0GRZ3;A0A1B0GS28;A0A1B0GSA8;A0A1B0GSF7;A0A1B0GQU8;P35980	Rpl18	60S ribosomal protein L18	yes	no	0	0	0	0			By MS/MS	1	0	1			1	58.675	59.196	2	2.2989e-07	94859	S14336_132_Sossin_Tails_3_230212	180.66	107.78	0.045073	0.090686	NaN	1	1	Median	NaN	NaN	NaN	0	0	Median	NaN	NaN	NaN	0	0	Median
LATQLTGPVMPIR	0	Unmodified	1395.79	0.790806	478	P47963	Rpl13	60S ribosomal protein L13	yes	yes	0	0	0	0	By MS/MS	By MS/MS	By MS/MS	1	0	3	1	1	1	84.715	84.769	2	2.8217e-22	130853	S14335_131_Sossin_Tails_2_230212	199.68	116.03	0.054615	0.08954	NaN	1	1	Median	NaN	NaN	NaN	0	0	Median	0.054615	0.08954	NaN	1	1	Median
MDEQALLGLNPNADSDFR	0	Oxidation (M);Acetyl (N-term)	2062.93	0.926584	121	A0A1W2P7Q6;Q9CRT8	Xpot	Exportin-T	yes	no	1	0	1	0		By MS/MS	By MS/MS	1	0	2		1	1	117.3	117.48	2	1.9012e-34	173924	S14335_131_Sossin_Tails_2_230212	94.551	43.265	1.1337	1.5002	NaN	1	0	Median	NaN	NaN	NaN	0	0	Median	1.1337	1.5002	NaN	1	0	Median
SQLLGSAHEVQR	0	Unmodified	1323.69	0.689512	229	A3KGU5;A3KGU7;E9Q447;A3KGU9;P16546-2;P16546	Sptan1	Spectrin alpha chain, non-erythrocytic 1	yes	no	0	0	0	0			By MS/MS	1	0	1			1	22.026	22.935	3	0.080933	35800	S14336_132_Sossin_Tails_3_230212	135.02	52.513	0.029591	0.089179	NaN	1	1	Median	NaN	NaN	NaN	0	0	Median	NaN	NaN	NaN	0	0	Median
SDSMDTGAGSIR	0	Oxidation (M)	1211.51	0.50883	401	O35143	Atpif1	ATPase inhibitor, mitochondrial	yes	yes	0	0	1	0	By MS/MS	By MS/MS	By MS/MS	1	0	3	1	1	1	13.574	13.823	2	0.00014072	20350	S14336_132_Sossin_Tails_3_230212	149.33	92.416	0.62617	1.5214	3.8101	3	0	Plateau	0.62617	1.5174	NaN	1	0	Median	0.83518	1.4224	NaN	1	0	Median
MQEMNLLPTPESPVTR	0	2 Oxidation (M);Acetyl (N-term)	1915.9	0.901949	203	A2AGN7;B7ZCF1;O88685	Psmc3	26S protease regulatory subunit 6A	yes	no	1	0	2	0			By MS/MS	1	0	1			1	95.142	95.176	2	0.080148	146810	S14336_132_Sossin_Tails_3_230212	61.375	21.497	0.99766	1.5252	NaN	1	0	Median	NaN	NaN	NaN	0	0	Median	NaN	NaN	NaN	0	0	Median
EALLSSAVDHGSDEAR	0	Unmodified	1655.78	0.775092	543	P80314;A0A1W2P7B7	Cct2	T-complex protein 1 subunit beta	yes	no	0	0	0	0		By MS/MS	By MS/MS	1	0	2		1	1	43.77	44.19	3	0.048909	70941	S14336_132_Sossin_Tails_3_230212	130.47	77.434	0.041025	0.087323	36.163	2	2	Median	NaN	NaN	NaN	0	0	Median	0.065134	0.11277	NaN	1	1	Median
SSDSMDTGAGSIR	0	Oxidation (M)	1298.54	0.540858	401	O35143	Atpif1	ATPase inhibitor, mitochondrial	yes	yes	0	0	1	0	By MS/MS	By MS/MS	By MS/MS	1	0	3	1	1	1	13.385	13.634	2	4.1341e-180	20152	S14336_132_Sossin_Tails_3_230212	240	196.35	0.65659	1.5455	7.4627	3	0	Median	0.65659	1.5665	NaN	1	0	Median	0.80159	1.368	NaN	1	0	Median
TPSALAILENANVLAR	0	Unmodified	1651.93	0.925719	420	P05063	Aldoc	Fructose-bisphosphate aldolase C	yes	yes	0	0	0	0	By MS/MS	By MS/MS	By MS/MS	1	0	4	1	1	2	118.58	118.71	2;3	0.0022887	177920	S14336_132_Sossin_Tails_3_230212	179.6	99.501	0.056189	0.087008	47.654	3	3	Median	0.079995	0.14475	NaN	1	1	Median	0.038622	0.05585	NaN	1	1	Median
ETGSAIEAEELVR	0	Unmodified	1402.69	0.693988	643	Q71M36-2;Q71M36;Q71M36-4	Cspg5	Chondroitin sulfate proteoglycan 5	yes	no	0	0	0	0			By MS/MS	1	0	1			1	63.179	63.602	2	0.11078	101650	S14336_132_Sossin_Tails_3_230212	116.55	45.605	0.038004	0.086	NaN	1	1	Median	NaN	NaN	NaN	0	0	Median	NaN	NaN	NaN	0	0	Median
NQVAMNPTNTVFDAKR	1	Oxidation (M)	1820.88	0.883931	526	P63017;Q504P4;D3Z5E2	Hspa8	Heat shock cognate 71 kDa protein	yes	no	0	0	1	0	By matching	By matching	By MS/MS	1	0	3	1	1	1	42.11	42.424	3	0.042654	68358	S14336_132_Sossin_Tails_3_230212	98.552	81.063	0.7092	1.5775	15.049	3	0	Plateau	0.54729	1.2573	NaN	1	0	Median	0.78772	1.2571	NaN	1	0	Median
VQDDEVGDGTTSVTVLAAELLR	0	Unmodified	2287.15	0.154335	543	P80314;A0A1W2P7B7;A0A1W2P6Q3;A0A1W2P871;A0A1W2P828	Cct2	T-complex protein 1 subunit beta	yes	no	0	0	0	0		By MS/MS		1	0	1		1		124.96	125.08	3	0.018123	184000	S14335_131_Sossin_Tails_2_230212	98.3	46.281	0.066392	0.08564	NaN	1	1	Median	NaN	NaN	NaN	0	0	Median	0.066392	0.08564	NaN	1	1	Median
ATENDIYNFFSPLNPVR	0	Unmodified	1995.97	0.969041	824;406	Q9Z2X1;Q9Z2X1-2;Q8C2Q7;O35737	Hnrnpf;Hnrnph1	Heterogeneous nuclear ribonucleoprotein F;Heterogeneous nuclear ribonucleoprotein F, N-terminally processed;Heterogeneous nuclear ribonucleoprotein H;Heterogeneous nuclear ribonucleoprotein H, N-terminally processed	no	no	0	0	0	0	By MS/MS	By MS/MS	By MS/MS	1	0	6	2	2	2	122.21	122.29	2;3	1.0172e-24	180324	S14335_131_Sossin_Tails_2_230212	244.58	152.28	0.044049	0.084056	71.933	4	4	Median	0.050213	0.10897	NaN	1	1	Median	0.089137	0.13096	99.418	2	2	Median
GYSFTTTAER	0	Unmodified	1131.52	0.519653	502	P63260;P60710;E9Q5F4;E9Q1F2;G3UZ07	Actg1;Actb	Actin, cytoplasmic 2;Actin, cytoplasmic 2, N-terminally processed;Actin, cytoplasmic 1;Actin, cytoplasmic 1, N-terminally processed	yes	no	0	0	0	0	By MS/MS	By MS/MS	By MS/MS	1	0	4	1	1	2	38.092	38.554	2	8.1036e-50	64202	S14336_132_Sossin_Tails_3_230212	235.15	146.56	0.0373	0.08365	83.48	4	4	Median	0.061053	0.14961	NaN	1	1	Median	0.022789	0.036732	NaN	1	1	Median
SGQQIVGPPR	0	Unmodified	1037.56	0.561792	762	Q9CZ44;Q9CZ44-3;A2AT02;Q9CZ44-2	Nsfl1c	NSFL1 cofactor p47	yes	no	0	0	0	0			By MS/MS	1	0	1			1	25.531	26.441	2	0.13884	42025	S14336_132_Sossin_Tails_3_230212	119.75	59.31	0.027831	0.081235	NaN	1	1	Median	NaN	NaN	NaN	0	0	Median	NaN	NaN	NaN	0	0	Median
GTVETEDHMGGIPAR	0	Oxidation (M);Acetyl (N-term)	1626.73	0.730784	266	D3YUY3;F8WI18;P70182;P70182-3	Pip5k1a	Phosphatidylinositol 4-phosphate 5-kinase type-1 alpha	yes	no	1	0	1	0		By MS/MS	By MS/MS	1	0	2		1	1	11.002	11.229	2	0.00013082	16016	S14335_131_Sossin_Tails_2_230212	74.841	47.952	0.90945	1.6259	26.381	2	0	Median	NaN	NaN	NaN	0	0	Median	1.1708	1.9593	NaN	1	0	Median
GHYTEGAELVDSVLDVVR	0	Unmodified	1957.97	0.97452	792;749;644;537;721	Q9CWF2;P99024;G3UZR1;Q9ERD7;P68372;Q7TMM9;Q922F4	Tubb2b;Tubb5;Tubb3;Tubb4b;Tubb2a;Tubb6	Tubulin beta-2B chain;Tubulin beta-5 chain;Tubulin beta-3 chain;Tubulin beta-4B chain;Tubulin beta-2A chain;Tubulin beta-6 chain	no	no	0	0	0	0	By MS/MS	By MS/MS	By MS/MS	1	0	7	4	2	1	110.54	110.73	2;3	1.2471e-183	165736	S14334_130_Sossin_Tails_1_230212	272.5	186.48	0.0825	0.078797	66.568	3	3	Plateau	0.088651	0.21698	NaN	1	1	Median	0.037206	0.061875	NaN	1	1	Median
SLGTADVHFER	0	Unmodified	1230.6	0.5993	381	G3X9I4;Q9JJW6-2;Q9JJW6;O08583;O08583-2	Alyref2;Alyref	Aly/REF export factor 2;THO complex subunit 4	yes	no	0	0	0	0			By MS/MS	1	0	1			1	41.601	42.413	3	0.12636	68315	S14336_132_Sossin_Tails_3_230212	137.01	78.306	0.025444	0.077672	NaN	1	1	Median	NaN	NaN	NaN	0	0	Median	NaN	NaN	NaN	0	0	Median
NITYLPAGQSVLLQLPQ	0	Unmodified	1854.03	0.0250991	534	P67778	Phb	Prohibitin	yes	yes	0	0	0	0		By MS/MS	By MS/MS	1	0	3		2	1	126.48	126.61	2;3	0.00038001	186007	S14335_131_Sossin_Tails_2_230212	154.23	107.28	0.049041	0.077255	53.253	2	2	Median	NaN	NaN	NaN	0	0	Median	0.049041	0.077255	53.253	2	2	Median
NLHQSGFSLSGSQADDHIAR	0	Unmodified	2139.01	0.00934249	78	Q3TMU8;A0A0R4J1N0;O35098;O35098-2	Dpysl4	Dihydropyrimidinase-related protein 4	yes	no	0	0	0	0	By MS/MS	By MS/MS	By MS/MS	1	0	4	1	2	1	46.437	46.654	3;4	3.9347e-05	74929	S14334_130_Sossin_Tails_1_230212	168.62	72.751	0.046726	0.076551	NaN	1	1	Median	NaN	NaN	NaN	0	0	Median	0.046726	0.076551	NaN	1	1	Median
ISSVQSIVPALEIANAHR	0	Unmodified	1904.05	0.0479598	529	P63038	Hspd1	60 kDa heat shock protein, mitochondrial	yes	yes	0	0	0	0	By MS/MS	By MS/MS		1	0	2	1	1		93.836	94	3	0.03858	143755	S14334_130_Sossin_Tails_1_230212	127.91	70.21	0.049056	0.074472	20.52	2	2	Median	0.05333	0.086101	NaN	1	1	Median	0.045125	0.064414	NaN	1	1	Median
DSTLIMQLLR	0	Unmodified	1188.65	0.653644	509;531;514;536;743;539	P61982;O70456;P62259;P68254-2;P68254;P63101;Q9CQV8-2;Q9CQV8;P68510	Ywhag;Sfn;Ywhae;Ywhaq;Ywhaz;Ywhab;Ywhah	14-3-3 protein gamma;14-3-3 protein gamma, N-terminally processed;14-3-3 protein sigma;14-3-3 protein epsilon;14-3-3 protein theta;14-3-3 protein zeta/delta;14-3-3 protein beta/alpha;14-3-3 protein beta/alpha, N-terminally processed;14-3-3 protein eta	no	no	0	0	0	0	By MS/MS	By MS/MS	By MS/MS	1	0	3	1	1	1	122.59	122.68	2	0.00013091	181178	S14334_130_Sossin_Tails_1_230212	195.27	93.626	0.034972	0.073961	35.575	3	3	Median	0.04637	0.095354	NaN	1	1	Median	0.029392	0.047229	NaN	1	1	Median
SGGGGGGGLGSGGSIR	0	Unmodified	1231.59	0.590526	261	CON__P35527			yes	yes	0	0	0	0			By MS/MS	1	0	1			1	17.41	18.222	2	0.047606	27673	S14336_132_Sossin_Tails_3_230212	126.09	58.933	0.033081	0.073502	NaN	1	1	Median	NaN	NaN	NaN	0	0	Median	NaN	NaN	NaN	0	0	Median
ARFEELNADLFR	0	Unmodified	1479.75	0.747027	526	P63017;Q504P4;P17156	Hspa8;Hspa2	Heat shock cognate 71 kDa protein;Heat shock-related 70 kDa protein 2	yes	no	0	0	0	1			By MS/MS	1	0	1			1	80.523	80.557	3	0.087413	127472	S14336_132_Sossin_Tails_3_230212	128.21	46.589	0.02454	0.072769	NaN	1	1	Median	NaN	NaN	NaN	0	0	Median	NaN	NaN	NaN	0	0	Median
TTPSYVAFTDTER	0	Unmodified	1486.69	0.693988	526;444	P63017;Q504P4;D3Z5E2;P17156;Q61696;P17879;P16627	Hspa8;Hspa2;Hspa1a;Hspa1b;Hspa1l	Heat shock cognate 71 kDa protein;Heat shock-related 70 kDa protein 2;Heat shock 70 kDa protein 1A;Heat shock 70 kDa protein 1B;Heat shock 70 kDa protein 1-like	no	no	0	0	0	0			By MS/MS	1	0	1			1	67.498	67.824	2	0.00017187	108593	S14336_132_Sossin_Tails_3_230212	174.57	116.32	0.024582	0.071358	NaN	1	1	Median	NaN	NaN	NaN	0	0	Median	NaN	NaN	NaN	0	0	Median
TGAIVDVPVGEELLGR	0	Unmodified	1623.88	0.883186	559	Q03265;D3Z6F5	Atp5a1	ATP synthase subunit alpha, mitochondrial;ATP synthase subunit alpha	yes	no	0	0	0	0	By MS/MS	By MS/MS	By MS/MS	1	0	3	1	1	1	105.29	105.41	2	0.05435	157820	S14335_131_Sossin_Tails_2_230212	139.46	66.811	0.031649	0.070493	54.668	3	3	Median	0.062048	0.15268	NaN	1	1	Median	0.031649	0.053098	NaN	1	1	Median
SYGRPPPDVEGMTSLKVDNLTYR	1	Acetyl (N-term)	2636.29	0.290451	615	Q62093	Srsf2	Serine/arginine-rich splicing factor 2	yes	yes	1	0	0	1	By MS/MS		By MS/MS	1	0	2	1		1	94.493	94.51	3	2.0843e-28	146726	S14336_132_Sossin_Tails_3_230212	66.889	44.758	0.63932	1.7442	44.662	2	0	Median	0.52001	1.2719	NaN	1	0	Median	NaN	NaN	NaN	0	0	Median
MEKSGETNGYLDGTQAEPAAGPR	1	Acetyl (N-term)	2420.09	0.0914171	407	O35874	Slc1a4	Neutral amino acid transporter A	yes	yes	1	0	0	0	By MS/MS		By MS/MS	1	0	2	1		1	67.271	67.434	3	0.00054766	107702	S14336_132_Sossin_Tails_3_230212	119.18	58.848	1.1077	1.7604	67.438	2	2	Median	1.7166	2.836	NaN	1	1	Median	NaN	NaN	NaN	0	0	Median
QIYPPINVLPSLSR	0	Unmodified	1595.9	0.903527	524	P62814	Atp6v1b2	V-type proton ATPase subunit B, brain isoform	yes	yes	0	0	0	0		By MS/MS		1	0	1		1		110.66	110.99	2	0.042691	165560	S14335_131_Sossin_Tails_2_230212	143.24	65.089	0.041763	0.070164	NaN	1	1	Median	NaN	NaN	NaN	0	0	Median	0.041763	0.070164	NaN	1	1	Median
SQGGEPTYNVAVGR	0	Unmodified	1433.69	0.689906	270	D3YWS3;Q9JJV2-3;Q9JJV2;Q9JJV2-2	Pfn2	Profilin;Profilin-2	yes	no	0	0	0	0			By MS/MS	1	0	1			1	40.884	41.696	2	5.6872e-25	66916	S14336_132_Sossin_Tails_3_230212	205.02	117.33	0.022993	0.06887	NaN	1	1	Median	NaN	NaN	NaN	0	0	Median	NaN	NaN	NaN	0	0	Median
SYELPDGQVITIGNER	0	Unmodified	1789.88	0.884642	502;658	P63260;P60710;E9Q5F4;E9Q1F2;P63268;P68134;P68033;P62737;A0A0U1RQ96;Q8BFZ3	Actg1;Actb;Actg2;Acta1;Actc1;Acta2;Actbl2	Actin, cytoplasmic 2;Actin, cytoplasmic 2, N-terminally processed;Actin, cytoplasmic 1;Actin, cytoplasmic 1, N-terminally processed;Actin, gamma-enteric smooth muscle;Actin, alpha skeletal muscle;Actin, alpha cardiac muscle 1;Actin, aortic smooth muscle;Beta-actin-like protein 2	no	no	0	0	0	0		By MS/MS	By MS/MS	1	0	7		3	4	98.126	98.258	2;3	0	151220	S14336_132_Sossin_Tails_3_230212	383.44	278.04	0.030713	0.067073	99.499	5	5	Median	NaN	NaN	NaN	0	0	Median	0.015396	0.026011	92.966	2	2	Median
LAGTQPLEVLEAVQR	0	Unmodified	1622.9	0.89917	555	Q02053	Uba1	Ubiquitin-like modifier-activating enzyme 1	yes	yes	0	0	0	0		By MS/MS	By MS/MS	1	0	2		1	1	102.8	102.98	2	0.09058	157408	S14336_132_Sossin_Tails_3_230212	139.78	75.051	0.03135	0.064923	11.717	2	2	Median	NaN	NaN	NaN	0	0	Median	0.041686	0.070531	NaN	1	1	Median
SLSDNVNLPQGVR	0	Unmodified	1397.73	0.726291	21	A0A0A6YX33;A0A0A6YWI6;A0A0A6YX71;Q6PGN3-6;Q6PGN3-5;Q6PGN3-4;Q6PGN3-2;Q6PGN3;Q6PGN3-3	Dclk2	Serine/threonine-protein kinase DCLK2	yes	no	0	0	0	0	By MS/MS	By MS/MS	By MS/MS	1	0	3	1	1	1	60.917	61.101	2	6.4528e-41	98241	S14336_132_Sossin_Tails_3_230212	260.98	169.72	0.026368	0.063398	NaN	1	1	Median	0.026368	0.063398	NaN	1	1	Median	NaN	NaN	NaN	0	0	Median
FVEGLPINDFSR	0	Unmodified	1392.7	0.703765	176	A0A5F8MPN8;P14152	Mdh1	Malate dehydrogenase, cytoplasmic	yes	no	0	0	0	0		By MS/MS		1	0	1		1		93.381	93.708	2	0.036539	142819	S14335_131_Sossin_Tails_2_230212	161.76	77.982	0.037157	0.059717	NaN	1	1	Median	NaN	NaN	NaN	0	0	Median	0.037157	0.059717	NaN	1	1	Median
MENSQLCKLFIGGLNVQTSESGLR	1	Acetyl (N-term)	2722.34	0.341835	756	Q9CX86	Hnrnpa0	Heterogeneous nuclear ribonucleoprotein A0	yes	yes	1	0	0	0			By MS/MS	1	0	1			1	123.07	123.21	3	0.036244	183821	S14336_132_Sossin_Tails_3_230212	90.712	41.057	1.3674	1.8805	NaN	1	1	Median	NaN	NaN	NaN	0	0	Median	NaN	NaN	NaN	0	0	Median
SGTDVDAANLR	0	Unmodified	1117.54	0.536365	94	A0A1B0GRX1;P70677	Casp3	Caspase-3;Caspase-3 subunit p17;Caspase-3 subunit p12	yes	no	0	0	0	0			By MS/MS	1	0	1			1	28.256	29.165	2	1.2661e-08	46531	S14336_132_Sossin_Tails_3_230212	194.06	73.94	0.019622	0.059131	NaN	1	1	Median	NaN	NaN	NaN	0	0	Median	NaN	NaN	NaN	0	0	Median
QQLPTFLQQMQNPDTLSAMSNPR	0	Unmodified	2644.27	0.273755	704	Q8R317	Ubqln1	Ubiquilin-1	yes	yes	0	0	0	0			By MS/MS	1	0	1			1	115.58	115.71	3	0.023009	173760	S14336_132_Sossin_Tails_3_230212	62.781	23.537	0.039304	0.057764	NaN	1	1	Median	NaN	NaN	NaN	0	0	Median	NaN	NaN	NaN	0	0	Median
MLDQTLLDLNEM	0	Unmodified	1434.67	0.673452	449	P21107-2;D3Z2H9;E9Q5J9	Tpm3-rs7;Tpm3		yes	no	0	0	0	0		By MS/MS	By MS/MS	1	0	2		1	1	123.92	124.05	2	0.079483	182530	S14335_131_Sossin_Tails_2_230212	150.27	80.455	0.029099	0.057124	39	2	2	Median	NaN	NaN	NaN	0	0	Median	0.026123	0.043357	NaN	1	1	Median
GGNFGFGDSR	0	Unmodified	1012.44	0.436257	413	O88569-3;O88569-2;O88569	Hnrnpa2b1	Heterogeneous nuclear ribonucleoproteins A2/B1	yes	no	0	0	0	0		By MS/MS	By MS/MS	1	0	2		1	1	39	39.47	2	0.066015	64341	S14335_131_Sossin_Tails_2_230212	145.46	86.111	0.025124	0.056734	30.01	2	2	Median	NaN	NaN	NaN	0	0	Median	0.027113	0.045887	NaN	1	1	Median
ALSRPEELEAEAVFR	0	Unmodified	1715.88	0.884249	546;631	P97427;Q6P1J1	Crmp1	Dihydropyrimidinase-related protein 1	no	no	0	0	0	1	By MS/MS			1	0	1	1			75.599	75.599	3	0.056935	118415	S14334_130_Sossin_Tails_1_230212	123.76	64.511	0.023269	0.056725	NaN	1	1	Median	0.023269	0.056725	NaN	1	1	Median	NaN	NaN	NaN	0	0	Median
MDNLSPEEVQLR	0	Acetyl (N-term)	1471.7	0.697693	233	B0R029;E9Q8A1;B0R030;Q9D3L3;O09044	Snap23	Synaptosomal-associated protein;Synaptosomal-associated protein 23	yes	no	1	0	0	0			By MS/MS	1	0	1			1	100.44	100.48	2	0.0066461	154119	S14336_132_Sossin_Tails_3_230212	75.652	41.266	1.265	1.946	NaN	1	0	Median	NaN	NaN	NaN	0	0	Median	NaN	NaN	NaN	0	0	Median
SQYEQLAEQNR	0	Unmodified	1364.63	0.632057	260	CON__P13645			yes	yes	0	0	0	0			By MS/MS	1	0	1			1	31.93	32.839	2	0.04239	52494	S14336_132_Sossin_Tails_3_230212	149.94	67.449	0.027576	0.054937	NaN	1	1	Median	NaN	NaN	NaN	0	0	Median	NaN	NaN	NaN	0	0	Median
AILVDLEPGTMDSVR	0	Unmodified	1614.83	0.828708	792;749;644	Q9CWF2;P99024;Q9ERD7;A0A1D5RM76;Q7TMM9	Tubb2b;Tubb5;Tubb3;Tubb2a	Tubulin beta-2B chain;Tubulin beta-5 chain;Tubulin beta-3 chain;Tubulin beta-2A chain	no	no	0	0	0	0	By MS/MS	By MS/MS	By MS/MS	1	0	13	4	4	5	99.608	99.721	2;3	2.3706e-61	152247	S14336_132_Sossin_Tails_3_230212	261.75	139.47	0.029664	0.054234	70.981	10	10	Median	0.059913	0.14559	6.07	2	2	Median	0.027571	0.046083	53.615	3	3	Median
ADAGEGEDEIQFLR	0	Acetyl (N-term)	1590.72	0.71618	329	Q80ZZ5;F6U7V1;E9Q401	Ryr2	Ryanodine receptor 2	yes	no	1	0	0	0			By MS/MS	1	0	1			1	104.43	104.46	2	0.0013865	159415	S14336_132_Sossin_Tails_3_230212	77.062	33.755	1.3869	1.9918	NaN	1	0	Median	NaN	NaN	NaN	0	0	Median	NaN	NaN	NaN	0	0	Median
LQSIGTENTEENRR	0	Unmodified	1645.8	0.801975	230	A6ZI44;P05064;D3Z510;A0A0U1RPN8;D3YWI1;D3YV98;A0A0U1RPT5;Q9CPQ9;A6ZI46;A6ZI47	Aldoa;Aldoart1;Aldoart2	Fructose-bisphosphate aldolase;Fructose-bisphosphate aldolase A	yes	no	0	0	0	1			By MS/MS	1	0	1			1	18.528	19.34	3	0.089923	29820	S14336_132_Sossin_Tails_3_230212	118.24	64.371	0.01771	0.052604	NaN	1	1	Median	NaN	NaN	NaN	0	0	Median	NaN	NaN	NaN	0	0	Median
SLQADFDQAAQDVR	0	Acetyl (N-term)	1604.74	0.743064	137	A0A2I3BRA0;Q9D258	Acbd7	Acyl-CoA-binding domain-containing protein 7	yes	no	1	0	0	0	By MS/MS	By MS/MS	By MS/MS	1	0	3	1	1	1	107.09	107.22	2	0.0011368	160387	S14335_131_Sossin_Tails_2_230212	96.103	61.348	1.3023	2.1514	50.715	3	0	Plateau	1.3023	2.1514	NaN	1	0	Median	1.1418	1.4838	NaN	1	0	Median
ASDSGGPGVLSASER	0	Acetyl (N-term)	1430.66	0.663751	716	Q91YE3	Egln1	Egl nine homolog 1	yes	yes	1	0	0	0		By matching	By MS/MS	1	0	2		1	1	58.185	58.509	2	0.033166	94225	S14336_132_Sossin_Tails_3_230212	77.644	34.842	1.0966	2.1553	34.458	2	0	Median	NaN	NaN	NaN	0	0	Median	1.0201	1.6892	NaN	1	0	Median
TIAMDGTEGLVR	0	Unmodified	1261.63	0.633637	493	P56480	Atp5b	ATP synthase subunit beta, mitochondrial	yes	yes	0	0	0	0			By MS/MS	1	0	1			1	64.341	64.765	2	7.5231e-14	103645	S14336_132_Sossin_Tails_3_230212	192.12	75.599	0.01724	0.051661	NaN	1	1	Median	NaN	NaN	NaN	0	0	Median	NaN	NaN	NaN	0	0	Median
SLSDNINLPQGVR	0	Unmodified	1411.74	0.741941	415	Q9CXL6;Q6PGI2;O88809	Dcx	Neuronal migration protein doublecortin	yes	no	0	0	0	0	By MS/MS	By MS/MS	By MS/MS	1	0	3	1	1	1	70.939	71.025	2	0.0044932	112442	S14336_132_Sossin_Tails_3_230212	188.28	102.41	0.02262	0.050876	37.582	2	2	Median	NaN	NaN	NaN	0	0	Median	0.039538	0.066363	NaN	1	1	Median
VNADEVGGEALGR	0	Unmodified	1285.63	0.626243	231	E9Q223;A8DUK4	Hbb-bs;Hbbt1		yes	no	0	0	0	0			By MS/MS	1	0	1			1	46.708	47.423	2	4.3202e-50	76692	S14336_132_Sossin_Tails_3_230212	226.04	129.71	0.01717	0.050536	NaN	1	1	Median	NaN	NaN	NaN	0	0	Median	NaN	NaN	NaN	0	0	Median
QITVNDLPVGR	0	Unmodified	1210.67	0.666986	608	Q61171	Prdx2	Peroxiredoxin-2	yes	yes	0	0	0	0			By MS/MS	1	0	1			1	67.297	67.623	2	0.07717	107763	S14336_132_Sossin_Tails_3_230212	157.34	89.851	0.016503	0.048911	NaN	1	1	Median	NaN	NaN	NaN	0	0	Median	NaN	NaN	NaN	0	0	Median
FEDGDLTLYQSNAILR	0	Unmodified	1853.92	0.915943	160	A0A494B908;A0A494BAW2;P19157;A0A494BAS3;A0A494BAU3;A0A494BAM8;P46425	Gstp1;Gstp2	Glutathione S-transferase P 1;Glutathione S-transferase P 2	yes	no	0	0	0	0	By MS/MS	By MS/MS	By MS/MS	1	0	3	1	1	1	103.07	103.19	2	5.4892e-11	157308	S14336_132_Sossin_Tails_3_230212	190.85	104.74	0.03754	0.048901	NaN	1	1	Median	NaN	NaN	NaN	0	0	Median	0.03754	0.048901	NaN	1	1	Median
MVIPGGIDVHTR	0	Unmodified	1293.69	0.686341	395	O08553	Dpysl2	Dihydropyrimidinase-related protein 2	yes	yes	0	0	0	0			By MS/MS	1	0	1			1	62.12	62.543	3	0.057738	100390	S14336_132_Sossin_Tails_3_230212	136.5	71.77	0.016783	0.048433	NaN	1	1	Median	NaN	NaN	NaN	0	0	Median	NaN	NaN	NaN	0	0	Median
TLNPDSHLIENVVTTFAPNR	0	Deamidation (NQ)	2238.13	0.128061	343	E9QN70;P02469	Lamb1	Laminin subunit beta-1	yes	no	0	1	0	0		By MS/MS		1	0	1		1		87.841	88.068	3	0.044409	135367	S14335_131_Sossin_Tails_2_230212	98.175	24.258	1.4416	2.4463	NaN	1	1	Median	NaN	NaN	NaN	0	0	Median	1.4416	2.4463	NaN	1	1	Median
DLFDPIIEER	0	Unmodified	1245.62	0.624118	562	Q04447	Ckb	Creatine kinase B-type	yes	yes	0	0	0	0			By MS/MS	1	0	1			1	106.38	106.41	2	0.13635	161575	S14336_132_Sossin_Tails_3_230212	120.99	56.152	0.019432	0.045105	NaN	1	1	Median	NaN	NaN	NaN	0	0	Median	NaN	NaN	NaN	0	0	Median
GVDLQESNPASR	0	Unmodified	1271.61	0.610593	464	Q8C266;P35278	Rab5c	Ras-related protein Rab-5C	yes	no	0	0	0	0			By MS/MS	1	0	1			1	32.695	33.605	2	0.10269	54436	S14336_132_Sossin_Tails_3_230212	146.16	73.235	0.014503	0.044317	NaN	1	1	Median	NaN	NaN	NaN	0	0	Median	NaN	NaN	NaN	0	0	Median
AALVDLEPGTMDSVR	0	Unmodified	1572.78	0.781757	721	Q922F4	Tubb6	Tubulin beta-6 chain	yes	yes	0	0	0	0	By MS/MS		By MS/MS	1	0	4	2		2	89.944	89.961	2;3	0.0035986	138198	S14334_130_Sossin_Tails_1_230212	148.48	73.388	0.014439	0.042995	82.994	3	3	Median	0.019443	0.045914	117.25	2	2	Median	NaN	NaN	NaN	0	0	Median
AGFAGDDAPR	0	Unmodified	975.441	0.441008	502	P63260;P60710;E9Q5F4;E9Q1F2;G3UZ07;P63268;P68134;P68033;P62737;G3UYG0;E9Q606;B1ATY1;A0A494B9T3;D3YZY0;A0A1D5RM20;D3Z2K3;E9Q2D1;F6WX90	Actg1;Actb;Actg2;Acta1;Actc1;Acta2	Actin, cytoplasmic 2;Actin, cytoplasmic 2, N-terminally processed;Actin, cytoplasmic 1;Actin, cytoplasmic 1, N-terminally processed;Actin, gamma-enteric smooth muscle;Actin, alpha skeletal muscle;Actin, alpha cardiac muscle 1;Actin, aortic smooth muscle	yes	no	0	0	0	0		By MS/MS	By MS/MS	1	0	2		1	1	22.464	23.033	2	0.066187	37164	S14335_131_Sossin_Tails_2_230212	150.36	57.891	0.019191	0.040197	6.3222	2	2	Median	NaN	NaN	NaN	0	0	Median	0.024062	0.03844	NaN	1	1	Median
ASGQAFELILSPR	0	Unmodified	1387.75	0.745964	286	D3Z1Z8;D3Z5N2;P54227	Stmn1	Stathmin	yes	no	0	0	0	0		By MS/MS	By MS/MS	1	0	3		1	2	95.585	95.717	2;3	3.7267e-08	148076	S14336_132_Sossin_Tails_3_230212	184.98	122.52	0.013957	0.039719	14.418	3	3	Median	NaN	NaN	NaN	0	0	Median	0.027152	0.04633	NaN	1	1	Median
TVLDPVTGDLSDTR	0	Unmodified	1487.75	0.746752	720	Q921M3-2;Q921M3	Sf3b3	Splicing factor 3B subunit 3	yes	no	0	0	0	0			By MS/MS	1	0	1			1	73.527	73.755	2	0.11494	116488	S14336_132_Sossin_Tails_3_230212	114.86	44.762	0.024687	0.03642	NaN	1	1	Median	NaN	NaN	NaN	0	0	Median	NaN	NaN	NaN	0	0	Median
VLTPELYAELR	0	Unmodified	1302.72	0.718352	562	Q04447	Ckb	Creatine kinase B-type	yes	yes	0	0	0	0			By MS/MS	1	0	1			1	90.782	90.817	2	0.13639	140994	S14336_132_Sossin_Tails_3_230212	116.3	45.082	0.013535	0.036363	NaN	1	1	Median	NaN	NaN	NaN	0	0	Median	NaN	NaN	NaN	0	0	Median
SDSLDNEEKPPAPPLR	1	Acetyl (N-term)	1805.88	0.879557	605	Q61036-2;Q61036;A3KGC2;A3KGC3;A3KGC4;A3KGC5	Pak3	Serine/threonine-protein kinase PAK 3	yes	no	1	0	0	0	By MS/MS	By MS/MS	By MS/MS	1	0	4	1	1	2	65.828	65.998	2	0.00021665	105466	S14336_132_Sossin_Tails_3_230212	153.49	84.145	1.9923	2.9395	170.94	2	1	Median	NaN	NaN	NaN	0	0	Median	0.60584	0.87764	NaN	1	0	Median
QEMQEVQSSR	0	Unmodified	1220.55	0.54555	413	O88569-3;O88569-2;O88569;A0A0N4SUM2	Hnrnpa2b1	Heterogeneous nuclear ribonucleoproteins A2/B1	yes	no	0	0	0	0	By MS/MS	By MS/MS	By MS/MS	1	0	3	1	1	1	13.288	13.537	2	6.2885e-06	21147	S14334_130_Sossin_Tails_1_230212	206.49	107.49	0.015759	0.035946	78.971	3	3	Median	0.047498	0.11626	NaN	1	1	Median	0.015759	0.025887	NaN	1	1	Median
QDHPSSMGVYGQESGGFSGPGENR	0	Unmodified	2479.05	0.0458639	595	Q5SUS8;Q5SUT0;Q5SUS9;Q61545	Ewsr1	RNA-binding protein EWS	yes	no	0	0	0	0		By MS/MS	By MS/MS	1	0	2		1	1	53.404	53.825	3	1.1765e-14	87237	S14336_132_Sossin_Tails_3_230212	170.68	135.25	0.020906	0.033113	NaN	1	1	Median	NaN	NaN	NaN	0	0	Median	0.020906	0.033113	NaN	1	1	Median
ADQGAMAAADIAR	0	Oxidation (M);Acetyl (N-term)	1317.6	0.598314	181	A2A3W1	2019-09-05		yes	yes	1	0	1	0			By MS/MS	1	0	1			1	61.303	61.726	2	0.00259	98295	S14336_132_Sossin_Tails_3_230212	108.7	59.279	1.1658	3.1344	NaN	1	0	Median	NaN	NaN	NaN	0	0	Median	NaN	NaN	NaN	0	0	Median
QASGGPVDIGPEYQQDLDR	0	Unmodified	2043.95	0.949762	336	E9QAD6;P97450	Atp5j	ATP synthase-coupling factor 6, mitochondrial	yes	no	0	0	0	0	By MS/MS	By MS/MS	By MS/MS	1	0	3	1	1	1	73.613	73.699	2	6.4831e-234	117267	S14336_132_Sossin_Tails_3_230212	338.51	222.94	0.014021	0.03304	NaN	1	1	Median	NaN	NaN	NaN	0	0	Median	NaN	NaN	NaN	0	0	Median
GVVVATGDR	0	Unmodified	872.472	0.47158	44	A0A0G2JGX4;Q8VCE0;Q6PIC6	Atp1a3	Sodium/potassium-transporting ATPase subunit alpha-3	yes	no	0	0	0	0			By MS/MS	1	0	1			1	16.871	17.586	2	0.12532	27146	S14336_132_Sossin_Tails_3_230212	120.46	37.786	0.010842	0.032671	NaN	1	1	Median	NaN	NaN	NaN	0	0	Median	NaN	NaN	NaN	0	0	Median
LAVNMVPFPR	0	Unmodified	1142.63	0.627035	792;749;644;537;772;721	Q9CWF2;P99024;CON__ENSEMBL:ENSBTAP00000025008;A2AQ07;Q9ERD7;P68372;Q9D6F9;Q7TMM9;Q922F4	Tubb2b;Tubb5;Tubb1;Tubb3;Tubb4b;Tubb4a;Tubb2a;Tubb6	Tubulin beta-2B chain;Tubulin beta-5 chain;Tubulin beta-1 chain;Tubulin beta-3 chain;Tubulin beta-4B chain;Tubulin beta-4A chain;Tubulin beta-2A chain;Tubulin beta-6 chain	no	no	0	0	0	0			By MS/MS	1	0	1			1	92.389	92.423	2	0.13635	142774	S14336_132_Sossin_Tails_3_230212	143.61	63.624	0.011098	0.032349	NaN	1	1	Median	NaN	NaN	NaN	0	0	Median	NaN	NaN	NaN	0	0	Median
QLLTLSNELSQAR	0	Unmodified	1471.8	0.799456	451	P26040	Ezr	Ezrin	yes	yes	0	0	0	0		By MS/MS	By MS/MS	1	0	2		1	1	80.218	80.298	2	3.6094e-05	126749	S14336_132_Sossin_Tails_3_230212	176.18	72.637	0.017944	0.032084	98.562	2	2	Median	NaN	NaN	NaN	0	0	Median	0.010078	0.015981	NaN	1	1	Median
STESLQANVQR	0	Unmodified	1231.62	0.615678	478	P47963	Rpl13	60S ribosomal protein L13	yes	yes	0	0	0	0		By MS/MS	By MS/MS	1	0	2		1	1	24.436	25.005	2	1.5989e-85	39467	S14336_132_Sossin_Tails_3_230212	247.51	121.27	0.015595	0.032067	241.54	2	2	Median	NaN	NaN	NaN	0	0	Median	0.11483	0.17693	NaN	1	1	Median
VDNSSLTGESEPQTR	0	Unmodified	1618.74	0.743458	44;708	A0A0G2JGX4;Q8VCE0;Q6PIC6;D3YYN7;Q6PIE5;Q91WH7;E9QNX7;Q64436;Q8VDN2	Atp1a3;Atp1a2;Atp4a;Atp1a1	Sodium/potassium-transporting ATPase subunit alpha-3;Sodium/potassium-transporting ATPase subunit alpha-2;Potassium-transporting ATPase alpha chain 1;Sodium/potassium-transporting ATPase subunit alpha-1	no	no	0	0	0	0		By MS/MS	By MS/MS	1	0	2		1	1	31.752	32.271	2	0.0037063	51208	S14336_132_Sossin_Tails_3_230212	175.88	116.45	0.016044	0.029451	9.0606	2	2	Median	NaN	NaN	NaN	0	0	Median	0.018111	0.0314	NaN	1	1	Median
VEIIANDQGNR	0	Unmodified	1227.62	0.620764	526;444	P63017;Q504P4;D3Z5E2;P17156;Q61696;P17879;P16627	Hspa8;Hspa2;Hspa1a;Hspa1b;Hspa1l	Heat shock cognate 71 kDa protein;Heat shock-related 70 kDa protein 2;Heat shock 70 kDa protein 1A;Heat shock 70 kDa protein 1B;Heat shock 70 kDa protein 1-like	no	no	0	0	0	0			By MS/MS	1	0	1			1	33.026	33.935	2	0.071372	54189	S14336_132_Sossin_Tails_3_230212	145.9	81.063	0.0094193	0.028376	NaN	1	1	Median	NaN	NaN	NaN	0	0	Median	NaN	NaN	NaN	0	0	Median
SSTPLPTVSSSAENTR	0	Unmodified	1632.8	0.795493	604	Q61029-2;Q61029-3;Q61029;Q61033-2;Q61029-4	Tmpo	Lamina-associated polypeptide 2, isoforms beta/delta/epsilon/gamma;Lamina-associated polypeptide 2, isoforms alpha/zeta	no	no	0	0	0	0	By MS/MS	By MS/MS	By MS/MS	1	0	3	1	1	1	43.996	44.276	2	6.2299e-10	70893	S14336_132_Sossin_Tails_3_230212	210.15	139.24	0.010387	0.02808	NaN	1	1	Median	NaN	NaN	NaN	0	0	Median	NaN	NaN	NaN	0	0	Median
RQDLEDSLQAQQYFADANEAESWMR	0	Oxidation (M)	3016.33	0.325727	229	A3KGU5;A3KGU7;E9Q447;A3KGU9;P16546-2;P16546	Sptan1	Spectrin alpha chain, non-erythrocytic 1	yes	no	0	0	1	1			By MS/MS	1	0	1			1	102.41	102.44	3	0.029447	156660	S14336_132_Sossin_Tails_3_230212	79.663	52.495	2.5918	3.9931	NaN	1	1	Median	NaN	NaN	NaN	0	0	Median	NaN	NaN	NaN	0	0	Median
GAEEMETVIPVDVMR	0	Oxidation (M)	1690.79	0.790607	191	A2A817;A2A816;A2A815;A2A813;Q99LX0	Park7	Protein deglycase DJ-1	yes	no	0	0	1	0			By MS/MS	1	0	1			1	85.162	85.196	2	0.082401	133220	S14336_132_Sossin_Tails_3_230212	116.24	52.511	2.8613	4.3692	NaN	1	1	Median	NaN	NaN	NaN	0	0	Median	NaN	NaN	NaN	0	0	Median
QVQSLTCEVDALKGTNESLER	1	Unmodified	2376.16	0.159103	447	P20152;A0A0A6YWC8	Vim	Vimentin	yes	no	0	0	0	0			By MS/MS	1	0	1			1	79.666	79.798	3	5.4949e-11	125771	S14336_132_Sossin_Tails_3_230212	152.01	97.72	0.010596	0.027666	NaN	1	1	Median	NaN	NaN	NaN	0	0	Median	NaN	NaN	NaN	0	0	Median
SAADLISQAR	0	Unmodified	1030.54	0.540722	617	Q62188;Q3TT92;E9PWE8	Dpysl3	Dihydropyrimidinase-related protein 3	yes	no	0	0	0	0			By MS/MS	1	0	1			1	44.327	45.139	2	1.3611e-19	72193	S14336_132_Sossin_Tails_3_230212	219.54	78.023	0.0091089	0.026759	NaN	1	1	Median	NaN	NaN	NaN	0	0	Median	NaN	NaN	NaN	0	0	Median
DAGTIAGLNVLR	0	Unmodified	1198.67	0.666986	526	P63017;Q504P4	Hspa8	Heat shock cognate 71 kDa protein	yes	no	0	0	0	0	By MS/MS	By MS/MS	By MS/MS	1	0	5	1	2	2	91.17	91.274	2;3	9.6518e-05	142224	S14336_132_Sossin_Tails_3_230212	179.1	104.72	0.015851	0.026656	89.11	3	3	Median	0.045704	0.11115	NaN	1	1	Median	0.015851	0.026656	NaN	1	1	Median
ASDLIEQQQKR	1	3 Deamidation (NQ);Acetyl (N-term)	1359.65	0.651789	680	Q8C079-4;Q8C079-3;Q8C079;Q8C079-2	Strip1	Striatin-interacting protein 1	yes	no	1	3	0	0	By MS/MS			1	0	1	1			121.35	121.35	2	0.09912	179535	S14334_130_Sossin_Tails_1_230212	58.433	20.877	3.3348	5.4244	NaN	1	0	Median	3.3348	5.4244	NaN	1	0	Median	NaN	NaN	NaN	0	0	Median
AGLQFPVGR	0	Unmodified	943.524	0.52395	54	A0A0N4SV66;Q8CGP4;C0HKE9;C0HKE8;C0HKE7;C0HKE6;C0HKE5;C0HKE4;C0HKE3;C0HKE2;C0HKE1;Q8CGP6;Q8R1M2;Q8CGP7;Q8CGP5;Q8BFU2;G3UWL7;Q3UA95;Q3THW5;P0C0S6;Q64523;Q6GSS7;Q64522;P27661	Hist1h2aa;Hist1h2ah;H2afj;Hist1h2ak;Hist1h2af;Hist3h2a;H2afz;H2afv;Hist2h2ac;Hist2h2aa1;Hist2h2ab;H2afx	Histone H2A;Histone H2A type 1-H;Histone H2A.J;Histone H2A type 1-K;Histone H2A type 1-F;Histone H2A type 3;Histone H2A.V;Histone H2A.Z;Histone H2A type 2-C;Histone H2A type 2-A;Histone H2A type 2-B;Histone H2AX	yes	no	0	0	0	0			By MS/MS	1	0	1			1	62.121	62.545	2	0.01352	100985	S14336_132_Sossin_Tails_3_230212	204.1	109.69	0.0082316	0.022466	NaN	1	1	Median	NaN	NaN	NaN	0	0	Median	NaN	NaN	NaN	0	0	Median
ATQADLMELDMAMEPDR	0	Oxidation (M);Acetyl (N-term)	1993.84	0.843113	556	Q02248;E9Q6A9;D3YUH4;D3Z7S6;D3Z5Q1;E9PW26	Ctnnb1	Catenin beta-1	yes	no	1	0	1	0	By MS/MS	By MS/MS	By MS/MS	1	0	7	1	3	3	120.3	120.42	2	7.1406e-06	180149	S14336_132_Sossin_Tails_3_230212	148.41	102.64	4.6161	6.7323	NaN	1	0	Median	NaN	NaN	NaN	0	0	Median	4.6161	6.7323	NaN	1	0	Median
FGGNPGGFGNQGGFGNSR	0	Deamidation (NQ)	1726.74	0.744795	8	A0A087WR97;Q921F2	Tardbp	TAR DNA-binding protein 43	yes	no	0	1	0	0			By MS/MS	1	0	1			1	65.215	65.541	2	0.10367	104929	S14336_132_Sossin_Tails_3_230212	99.669	23.881	4.8425	6.9209	NaN	1	1	Median	NaN	NaN	NaN	0	0	Median	NaN	NaN	NaN	0	0	Median
EDAANNYAR	0	Unmodified	1022.44	0.441737	422	P68369;P05213;P68373;A0A0A0MQA5;P68368;P05214;Q9JJZ2;A0A2R8VHF3;A0A087WRB4;A0A087WQS4	Tuba1a;Tuba1b;Tuba1c;Tuba4a;Tuba3a;Tuba8	Tubulin alpha-1A chain;Tubulin alpha-1B chain;Tubulin alpha-1C chain;Tubulin alpha-4A chain;Tubulin alpha-3 chain;Tubulin alpha-8 chain	yes	no	0	0	0	0		By MS/MS		1	0	1		1		11.18	11.307	2	0.067344	15970	S14335_131_Sossin_Tails_2_230212	171.53	78.336	0.013011	0.020745	NaN	1	1	Median	NaN	NaN	NaN	0	0	Median	0.013011	0.020745	NaN	1	1	Median
ATLTVVQPLTLDR	0	Acetyl (N-term)	1467.83	0.829694	694	Q8JZS0	Lin7a	Protein lin-7 homolog A	yes	yes	1	0	0	0	By MS/MS	By MS/MS	By MS/MS	1	0	3	1	1	1	120.2	120.32	2	2.1399e-08	178154	S14334_130_Sossin_Tails_1_230212	68.786	41.671	2.9566	7.0922	82.189	3	0	Median	2.9566	7.0922	NaN	1	0	Median	1.8776	3.2705	NaN	1	0	Median
VELRNDSR	0	Deamidation (NQ)	988.494	0.493772	133	E9Q784;A0A2I3BPQ5	Zc3h13		yes	no	0	1	0	1			By MS/MS	1	0	1			1	16.844	17.559	2	0.01442	26903	S14336_132_Sossin_Tails_3_230212	131.04	8.2468	2.3888	7.093	NaN	1	0	Median	NaN	NaN	NaN	0	0	Median	NaN	NaN	NaN	0	0	Median
ELDALDANDELTPLGR	0	Unmodified	1740.85	0.853008	4	A0A087WPL5;E9QNN1;O70133-3;O70133;O70133-2	Dhx9	ATP-dependent RNA helicase A	yes	no	0	0	0	0	By MS/MS	By MS/MS	By MS/MS	1	0	3	1	1	1	97.473	97.594	2	0.00044309	149656	S14336_132_Sossin_Tails_3_230212	148.68	82.086	0.0089334	0.020547	105	3	3	Median	0.051258	0.090703	NaN	1	1	Median	0.0082446	0.01193	NaN	1	1	Median
GGGQIIPTAR	0	Unmodified	968.54	0.540328	495	P58252;G3UXK8;G3UZ34;A2AH85;O08810	Eef2;Eftud2	Elongation factor 2;116 kDa U5 small nuclear ribonucleoprotein component	yes	no	0	0	0	0			By MS/MS	1	0	1			1	31.055	31.964	2	0.076905	50692	S14336_132_Sossin_Tails_3_230212	159.28	93.604	0.0066726	0.020022	NaN	1	1	Median	NaN	NaN	NaN	0	0	Median	NaN	NaN	NaN	0	0	Median
AVLVDLEPGTMDSVR	0	Unmodified	1600.81	0.813057	537;772	P68372;Q9D6F9	Tubb4b;Tubb4a	Tubulin beta-4B chain;Tubulin beta-4A chain	no	no	0	0	0	0	By MS/MS	By MS/MS	By MS/MS	1	0	10	3	4	3	95.959	96.135	2;3	1.7021e-25	148553	S14335_131_Sossin_Tails_2_230212	202.13	128.5	0.0095747	0.018568	88.657	7	7	Median	0.07249	0.15717	NaN	1	1	Median	0.012423	0.019996	21.15	3	3	Plateau
GVSGDREENSFSLNSSISSAR	0	Unmodified	2198.02	0.0199668	178	A0A668KLC6;P20357;G3UZJ2;G3UWW1;G3UZV6;Q80X35;Q80ZL4;Q3TLQ0	Map2	Microtubule-associated protein 2;Microtubule-associated protein	yes	no	0	0	0	1		By MS/MS	By MS/MS	1	0	2		1	1	55.711	56.083	3	1.2358e-06	91111	S14336_132_Sossin_Tails_3_230212	166.47	105.35	0.011294	0.01818	NaN	1	1	Median	NaN	NaN	NaN	0	0	Median	0.011294	0.01818	NaN	1	1	Median
AVFPSIVGR	0	Unmodified	944.544	0.544351	502	P63260;P60710;E9Q5F4;E9Q1F2;G3UZ07;P63268;P68134;P68033;P62737;G3UYG0;E9Q606;B1ATY1;A0A494B9T3;D3YZY0;A0A1D5RM20;D3Z2K3;E9Q2D1;F6WX90	Actg1;Actb;Actg2;Acta1;Actc1;Acta2	Actin, cytoplasmic 2;Actin, cytoplasmic 2, N-terminally processed;Actin, cytoplasmic 1;Actin, cytoplasmic 1, N-terminally processed;Actin, gamma-enteric smooth muscle;Actin, alpha skeletal muscle;Actin, alpha cardiac muscle 1;Actin, aortic smooth muscle	yes	no	0	0	0	0		By MS/MS	By MS/MS	1	0	2		1	1	70.748	70.876	2	0.039919	112234	S14335_131_Sossin_Tails_2_230212	178.6	87.345	0.0073422	0.01631	2.0522	2	2	Median	NaN	NaN	NaN	0	0	Median	0.0099273	0.016548	NaN	1	1	Median
SAAEVIAQAR	0	Unmodified	1014.55	0.545808	395	O08553	Dpysl2	Dihydropyrimidinase-related protein 2	yes	yes	0	0	0	0			By MS/MS	1	0	1			1	32.696	33.605	2	0.067039	53783	S14336_132_Sossin_Tails_3_230212	149.82	57.963	0.0052781	0.015407	NaN	1	1	Median	NaN	NaN	NaN	0	0	Median	NaN	NaN	NaN	0	0	Median
AVFPSIVGRPR	0	Unmodified	1197.7	0.698226	502	P63260;P60710;E9Q5F4;E9Q1F2;G3UZ07;P63268;P68134;P68033;P62737;G3UYG0;E9Q606;B1ATY1;A0A494B9T3;D3YZY0;A0A1D5RM20;D3Z2K3;E9Q2D1;F6WX90	Actg1;Actb;Actg2;Acta1;Actc1;Acta2	Actin, cytoplasmic 2;Actin, cytoplasmic 2, N-terminally processed;Actin, cytoplasmic 1;Actin, cytoplasmic 1, N-terminally processed;Actin, gamma-enteric smooth muscle;Actin, alpha skeletal muscle;Actin, alpha cardiac muscle 1;Actin, aortic smooth muscle	yes	no	0	0	0	1	By MS/MS	By MS/MS	By MS/MS	1	0	6	1	2	3	56.257	56.609	2;3	0.04252	90002	S14335_131_Sossin_Tails_2_230212	142.36	75.399	0.0064873	0.012662	59.456	5	5	Median	0.0039683	0.0095099	NaN	1	1	Median	0.010402	0.017433	45.217	2	2	Median
DTDSEEEIR	0	Unmodified	1092.46	0.457112	159	A0A3Q4EHJ0;P0DP28;P0DP27;P0DP26;A0A1Y7VK66;Q9D6P8	Calml3	Calmodulin-like protein 3	yes	no	0	0	0	0			By MS/MS	1	0	1			1	19.544	20.356	2	0.13658	32166	S14336_132_Sossin_Tails_3_230212	119.21	45.546	0.0037522	0.011068	NaN	1	1	Median	NaN	NaN	NaN	0	0	Median	NaN	NaN	NaN	0	0	Median
GDDIEDIEESAKSKR	2	Acetyl (N-term)	1732.81	0.811537	51	A0A0N4SV74;A0A0N4SUJ0;Q6PGL7-2;Q6PGL7	Fam21	WASH complex subunit FAM21	yes	no	1	0	0	0		By MS/MS	By MS/MS	1	0	2		1	1	86.341	86.422	2	0.0036692	135789	S14336_132_Sossin_Tails_3_230212	151.22	51.243	30.677	70.328	45.372	2	2	Median	NaN	NaN	NaN	0	0	Median	29.499	51.027	NaN	1	1	Median
TTYLEFIQQNEER	0	Acetyl (N-term)	1711.81	0.80533	321	E9Q1S3;Q01405	Sec23a	Protein transport protein Sec23A	yes	no	1	0	0	0	By MS/MS	By matching		1	0	2	1	1		121.51	121.58	2	7.4936e-53	180069	S14334_130_Sossin_Tails_1_230212	128.51	73.974	37.237	73.228	25.153	2	0	Median	36.631	87.482	NaN	1	0	Median	37.853	61.296	NaN	1	0	Median
SPGSLSSKYMTQGR	1	Deamidation (NQ);Acetyl (N-term)	1540.72	0.719157	131	A0A286YDD7;Q5BLK4	Zcchc6	Terminal uridylyltransferase 7	yes	no	1	1	0	0	By MS/MS			1	0	1	1			70.601	70.601	2	0.038102	113193	S14334_130_Sossin_Tails_1_230212	143.5	66.575	31.218	75.677	NaN	1	1	Median	31.218	75.677	NaN	1	1	Median	NaN	NaN	NaN	0	0	Median
WTCAPLPLRWNTSTKGSCSLHHPR	1	Deamidation (NQ);Acetyl (N-term)	2904.39	0.391185	269	D3YWG0	Rdh5		yes	yes	1	1	0	1	By MS/MS			1	0	1	1			115.07	115.07	3	0.033064	172071	S14334_130_Sossin_Tails_1_230212	76.678	29.707	60.274	148.05	NaN	1	1	Median	60.274	148.05	NaN	1	1	Median	NaN	NaN	NaN	0	0	Median
AAAAAAAAAAGAAGGR	0	Acetyl (N-term)	1239.63	0.631997	372	G3UX74;G3UY42;Q8CCS6-2;Q8CCS6	Pabpn1	Polyadenylate-binding protein 2	yes	no	1	0	0	0	By MS/MS	By MS/MS	By MS/MS	1	0	3	1	1	1	81.393	81.414	2	9.6243e-06	126904	S14335_131_Sossin_Tails_2_230212	180.67	127.18	NaN	NaN	NaN	0	0	Median	NaN	NaN	NaN	0	0	Median	NaN	NaN	NaN	0	0	Median
AAAAAAAAAGAAGGR	0	Acetyl (N-term)	1168.59	0.594883	372	G3UX74;G3UY42;Q8CCS6-2;Q8CCS6	Pabpn1	Polyadenylate-binding protein 2	yes	no	1	0	0	0			By MS/MS	1	0	1			1	71.574	71.803	2	0.045692	114385	S14336_132_Sossin_Tails_3_230212	132.01	81.97	NaN	NaN	NaN	0	0	Median	NaN	NaN	NaN	0	0	Median	NaN	NaN	NaN	0	0	Median
AAAAAASHLNLDALR	0	Acetyl (N-term)	1505.8	0.79504	204	A2AGS0;A2AGS1;Q8CH72	Trim32	E3 ubiquitin-protein ligase TRIM32	yes	no	1	0	0	0	By MS/MS	By MS/MS	By MS/MS	1	0	3	1	1	1	93.547	93.668	2	0.0017449	143720	S14334_130_Sossin_Tails_1_230212	156.52	102.32	NaN	NaN	NaN	0	0	Median	NaN	NaN	NaN	0	0	Median	NaN	NaN	NaN	0	0	Median
AAAAASGAGGVAVAGAGGAGPAGR	0	Acetyl (N-term)	1835.92	0.923822	310	E9PU87	Sik3		yes	yes	1	0	0	0	By MS/MS	By MS/MS	By MS/MS	1	0	3	1	1	1	71.648	71.733	2	1.2952e-134	112646	S14334_130_Sossin_Tails_1_230212	232.37	184.94	NaN	NaN	NaN	0	0	Median	NaN	NaN	NaN	0	0	Median	NaN	NaN	NaN	0	0	Median
AAAAATAAAAAAPSGGGGGGEEER	0	Acetyl (N-term)	2011.92	0.919524	298	D3Z7U4;Q9Z2D6-2	Mecp2		yes	no	1	0	0	0	By MS/MS	By MS/MS	By MS/MS	1	0	6	2	2	2	71.846	71.931	2;3	2.24e-33	112814	S14334_130_Sossin_Tails_1_230212	194.49	113.06	NaN	NaN	NaN	0	0	Median	NaN	NaN	NaN	0	0	Median	NaN	NaN	NaN	0	0	Median
AAAAFEVPAALTTSESTMAAER	0	Acetyl (N-term)	2236.07	0.0681625	31	A0A0G2JE88;Q9JJY4	Ddx20	Probable ATP-dependent RNA helicase DDX20	yes	no	1	0	0	0	By MS/MS	By MS/MS	By MS/MS	1	0	5	1	2	2	124.11	124.21	2;3	0.0045625	185199	S14336_132_Sossin_Tails_3_230212	146	92.035	NaN	NaN	NaN	0	0	Median	NaN	NaN	NaN	0	0	Median	NaN	NaN	NaN	0	0	Median
AAAAGAVVASAASGPAEGKKITELR	2	Acetyl (N-term)	2337.27	0.265223	112	A0A1L1SRL0;A0A1L1STF9;Q8CH25-2;Q8CH25	Sltm	SAFB-like transcription modulator	yes	no	1	0	0	0			By MS/MS	1	0	1			1	85.175	85.209	3	0.045828	133692	S14336_132_Sossin_Tails_3_230212	85.35	46.001	NaN	NaN	NaN	0	0	Median	NaN	NaN	NaN	0	0	Median	NaN	NaN	NaN	0	0	Median
AAAAMAVSEAWPELELAER	0	Acetyl (N-term)	2055.99	0.993541	313	E9PV22;Q505F5	Lrrc47	Leucine-rich repeat-containing protein 47	yes	no	1	0	0	0	By MS/MS	By MS/MS	By MS/MS	1	0	3	1	1	1	132.02	132.11	2	0.035972	193450	S14334_130_Sossin_Tails_1_230212	147.68	99.542	NaN	NaN	NaN	0	0	Median	NaN	NaN	NaN	0	0	Median	NaN	NaN	NaN	0	0	Median
AAAAMAVSEAWPELELAER	0	Oxidation (M);Acetyl (N-term)	2071.99	0.988456	313	E9PV22;Q505F5	Lrrc47	Leucine-rich repeat-containing protein 47	yes	no	1	0	1	0	By MS/MS	By MS/MS		1	0	2	1	1		128.17	128.3	2	0.04404	188670	S14334_130_Sossin_Tails_1_230212	105.19	50.492	NaN	NaN	NaN	0	0	Median	NaN	NaN	NaN	0	0	Median	NaN	NaN	NaN	0	0	Median
AAAAPGPVELGFAEEAPAWR	0	Acetyl (N-term)	2051.01	0.01124	73	A2T4N6;A0A0R4J0N5;P46718	Pdcd2	Programmed cell death protein 2	yes	no	1	0	0	0		By MS/MS	By MS/MS	1	0	3		2	1	125.58	125.71	2;3	0.0012706	187311	S14336_132_Sossin_Tails_3_230212	147.18	94.1	NaN	NaN	NaN	0	0	Median	NaN	NaN	NaN	0	0	Median	NaN	NaN	NaN	0	0	Median
AAAATAAAAAAPSGGGGGGEEER	0	Acetyl (N-term)	1940.88	0.882411	298	D3Z7U4;Q9Z2D6-2	Mecp2		yes	no	1	0	0	0			By MS/MS	1	0	1			1	62.4	62.823	2	1.079e-06	100746	S14336_132_Sossin_Tails_3_230212	134.9	69.061	NaN	NaN	NaN	0	0	Median	NaN	NaN	NaN	0	0	Median	NaN	NaN	NaN	0	0	Median
AAAAVVEFQR	0	Acetyl (N-term)	1102.58	0.577108	376	G3UYI4;G3UYL3;Q8BG32	Psmd11	26S proteasome non-ATPase regulatory subunit 11	yes	no	1	0	0	0	By MS/MS		By MS/MS	1	0	2	1		1	88.478	88.496	2	3.0474e-05	138085	S14336_132_Sossin_Tails_3_230212	190.51	114.66	NaN	NaN	NaN	0	0	Median	NaN	NaN	NaN	0	0	Median	NaN	NaN	NaN	0	0	Median
AAADTCGAGTLSSR	0	Acetyl (N-term)	1378.61	0.614692	791	Q9ER73	Elp4	Elongator complex protein 4	yes	yes	1	0	0	0			By MS/MS	1	0	1			1	44.383	45.195	2	0.0034248	72843	S14336_132_Sossin_Tails_3_230212	156.58	95.021	NaN	NaN	NaN	0	0	Median	NaN	NaN	NaN	0	0	Median	NaN	NaN	NaN	0	0	Median
AAAEEEDGGPEGPNR	0	Acetyl (N-term)	1539.64	0.643744	405	O35445	Rnf5	E3 ubiquitin-protein ligase RNF5	yes	yes	1	0	0	0	By MS/MS		By MS/MS	1	0	2	1		1	38.6	39.006	2	5.2397e-10	62650	S14336_132_Sossin_Tails_3_230212	186.87	120.18	NaN	NaN	NaN	0	0	Median	NaN	NaN	NaN	0	0	Median	NaN	NaN	NaN	0	0	Median
AAAGSAAVSGAGTPVAGPTGR	0	Acetyl (N-term)	1766.89	0.891125	822	V9GXI0;V9GXT7;Q9Z266	Snapin	SNARE-associated protein Snapin	yes	no	1	0	0	0	By MS/MS	By MS/MS	By MS/MS	1	0	3	1	1	1	66.373	66.491	2	1.8272e-42	105028	S14334_130_Sossin_Tails_1_230212	207.31	133.47	NaN	NaN	NaN	0	0	Median	NaN	NaN	NaN	0	0	Median	NaN	NaN	NaN	0	0	Median
AAAKDGCGLETAAGNGR	1	Acetyl (N-term)	1659.76	0.763481	508	Q3TIR6;P61759	Vbp1	Prefoldin subunit 3	yes	no	1	0	0	0			By MS/MS	1	0	1			1	36.494	37.403	2	0.0035646	59848	S14336_132_Sossin_Tails_3_230212	162.37	94.239	NaN	NaN	NaN	0	0	Median	NaN	NaN	NaN	0	0	Median	NaN	NaN	NaN	0	0	Median
AAAKDGCGLETAAGNGR	1	Deamidation (NQ);Acetyl (N-term)	1660.75	0.747497	508	Q3TIR6;P61759	Vbp1	Prefoldin subunit 3	yes	no	1	1	0	0			By MS/MS	1	0	1			1	40.045	40.857	2	0.088136	65908	S14336_132_Sossin_Tails_3_230212	106.55	51.124	NaN	NaN	NaN	0	0	Median	NaN	NaN	NaN	0	0	Median	NaN	NaN	NaN	0	0	Median
AAAMDVDTPSGTNSGAGKKR	2	Oxidation (M);Acetyl (N-term)	1990.94	0.937817	143	A0A2R8W6R3;P62878	Rbx1	E3 ubiquitin-protein ligase RBX1;E3 ubiquitin-protein ligase RBX1, N-terminally processed	yes	no	1	0	1	0	By MS/MS			1	0	1	1			21.002	21.002	3	0.025242	33547	S14334_130_Sossin_Tails_1_230212	103.5	63.652	NaN	NaN	NaN	0	0	Median	NaN	NaN	NaN	0	0	Median	NaN	NaN	NaN	0	0	Median
AAATAAAAAAAAAGEGMEPR	0	Acetyl (N-term)	1769.84	0.836646	145	D6RFS3;A0A338P673;A9C437;Q9R0A1	Clcn2	Chloride channel protein;Chloride channel protein 2	yes	no	1	0	0	0	By MS/MS	By MS/MS		1	0	2	1	1		111.34	111.5	2	0.031049	167023	S14334_130_Sossin_Tails_1_230212	113.59	61.031	NaN	NaN	NaN	0	0	Median	NaN	NaN	NaN	0	0	Median	NaN	NaN	NaN	0	0	Median
AAATAAAAPQQLSDEELFSQLR	0	Acetyl (N-term)	2329.16	0.155004	265	E9QP59;D3YU56;Q9WU40;Q9WU40-2	Lemd3	Inner nuclear membrane protein Man1	yes	no	1	0	0	0	By MS/MS	By MS/MS	By MS/MS	1	0	4	1	2	1	122.31	122.4	2;3	5.3862e-12	180910	S14334_130_Sossin_Tails_1_230212	180.08	113.79	NaN	NaN	NaN	0	0	Median	NaN	NaN	NaN	0	0	Median	NaN	NaN	NaN	0	0	Median
AAATLSFGPER	0	Acetyl (N-term)	1160.58	0.582587	648	Q80TM9-7;Q80TM9-5;Q80TM9-4;Q80TM9-6;Q80TM9-2;Q80TM9	Nisch	Nischarin	yes	no	1	0	0	0			By MS/MS	1	0	1			1	88.651	88.686	2	0.0019058	138321	S14336_132_Sossin_Tails_3_230212	181.55	94.755	NaN	NaN	NaN	0	0	Median	NaN	NaN	NaN	0	0	Median	NaN	NaN	NaN	0	0	Median
AAATPTETPAPEGSGLGMDAR	0	Acetyl (N-term)	2040.94	0.942234	646	Q7TSV4	Pgm2	Phosphoglucomutase-2	yes	yes	1	0	0	0	By MS/MS	By MS/MS	By MS/MS	1	0	4	1	1	2	82.093	82.117	2;3	0.0039354	127544	S14335_131_Sossin_Tails_2_230212	124.42	75.137	NaN	NaN	NaN	0	0	Median	NaN	NaN	NaN	0	0	Median	NaN	NaN	NaN	0	0	Median
AAATPTETPAPEGSGLGMDAR	0	Oxidation (M);Acetyl (N-term)	2056.94	0.937148	646	Q7TSV4	Pgm2	Phosphoglucomutase-2	yes	yes	1	0	1	0			By MS/MS	1	0	2			2	69.686	70.012	2;3	0.023496	111301	S14336_132_Sossin_Tails_3_230212	106.39	57.764	NaN	NaN	NaN	0	0	Median	NaN	NaN	NaN	0	0	Median	NaN	NaN	NaN	0	0	Median
AAAVASLATLAAEPR	0	Acetyl (N-term)	1452.79	0.793643	303	E0CX46;E0CZH7;E0CY72;E0CYA7;P0CB42	Alkbh1	Alkylated DNA repair protein alkB homolog 1	yes	no	1	0	0	0		By MS/MS		1	0	1		1		125.56	125.69	2	0.025577	184961	S14335_131_Sossin_Tails_2_230212	141.08	78.621	NaN	NaN	NaN	0	0	Median	NaN	NaN	NaN	0	0	Median	NaN	NaN	NaN	0	0	Median
AAAVVEEAAAGDVQR	0	Acetyl (N-term)	1497.74	0.742335	709	Q8VEJ4	Nle1	Notchless protein homolog 1	yes	yes	1	0	0	0		By MS/MS	By MS/MS	1	0	2		1	1	97.551	97.878	2	0.040445	150563	S14336_132_Sossin_Tails_3_230212	173.04	106.77	NaN	NaN	NaN	0	0	Median	NaN	NaN	NaN	0	0	Median	NaN	NaN	NaN	0	0	Median
AADISQWAGPLCLQEVDEPPQHALR	0	Acetyl (N-term)	2842.37	0.370827	285	D6RHS6;D3Z1V4;P70296	Pebp1	Phosphatidylethanolamine-binding protein 1;Hippocampal cholinergic neurostimulating peptide	yes	no	1	0	0	0	By MS/MS	By MS/MS	By MS/MS	1	0	7	2	2	3	121.46	121.55	2;3;4	1.9718e-16	181899	S14336_132_Sossin_Tails_3_230212	178.85	119.55	NaN	NaN	NaN	0	0	Median	NaN	NaN	NaN	0	0	Median	NaN	NaN	NaN	0	0	Median
AADPPAENSSAPEAEQGGAE	0	Unmodified	1896.8	0.797344	223	A2BGG7;P62960	Ybx1	Nuclease-sensitive element-binding protein 1	yes	no	0	0	0	0		By MS/MS	By MS/MS	1	0	2		1	1	36.772	37.682	2	1.3528e-06	61152	S14336_132_Sossin_Tails_3_230212	158.93	158.93	NaN	NaN	NaN	0	0	Median	NaN	NaN	NaN	0	0	Median	NaN	NaN	NaN	0	0	Median
AAECNIVVTQPR	0	Unmodified	1356.68	0.681984	4	A0A087WPL5;E9QNN1;O70133-3;O70133;O70133-2;Q3UR42	Dhx9	ATP-dependent RNA helicase A	yes	no	0	0	0	0			By MS/MS	1	0	1			1	40.283	41.095	2	0.11644	66049	S14336_132_Sossin_Tails_3_230212	116.74	46.185	NaN	NaN	NaN	0	0	Median	NaN	NaN	NaN	0	0	Median	NaN	NaN	NaN	0	0	Median
AAEGASDPAGLSEGSGR	0	Acetyl (N-term)	1572.7	0.701593	634	Q6P5D8	Smchd1	Structural maintenance of chromosomes flexible hinge domain-containing protein 1	yes	yes	1	0	0	0		By MS/MS	By MS/MS	1	0	2		1	1	54.249	54.866	2	0.01374	86993	S14335_131_Sossin_Tails_2_230212	151.16	85.886	NaN	NaN	NaN	0	0	Median	NaN	NaN	NaN	0	0	Median	NaN	NaN	NaN	0	0	Median
AAETLNFGPEWLR	0	Acetyl (N-term)	1544.76	0.762343	42	A0A0G2JGR7;Q99MR1	Gigyf1	PERQ amino acid-rich with GYF domain-containing protein 1	yes	no	1	0	0	0		By MS/MS		1	0	1		1		126.48	126.6	2	3.8873e-05	185993	S14335_131_Sossin_Tails_2_230212	175.86	86.913	NaN	NaN	NaN	0	0	Median	NaN	NaN	NaN	0	0	Median	NaN	NaN	NaN	0	0	Median
AAETQTLNFGPEWLR	0	Acetyl (N-term)	1773.87	0.868598	324	E9Q2M5;G3UYR9;G3UWR2;G3UYG6;Q6Y7W8	Gigyf2	PERQ amino acid-rich with GYF domain-containing protein 2	yes	no	1	0	0	0	By MS/MS		By MS/MS	1	0	2	1		1	124.89	124.96	2	6.2257e-156	186056	S14336_132_Sossin_Tails_3_230212	311.49	311.49	NaN	NaN	NaN	0	0	Median	NaN	NaN	NaN	0	0	Median	NaN	NaN	NaN	0	0	Median
AAGAAAALAFLNQESR	0	Acetyl (N-term)	1601.82	0.816169	733	Q9CPP0	Npm3	Nucleoplasmin-3	yes	yes	1	0	0	0	By MS/MS		By MS/MS	1	0	2	1		1	128.2	128.26	2	0.0009172	190504	S14336_132_Sossin_Tails_3_230212	178.95	110.06	NaN	NaN	NaN	0	0	Median	NaN	NaN	NaN	0	0	Median	NaN	NaN	NaN	0	0	Median
AAGQSFSQGTTGR	0	Unmodified	1266.6	0.595277	253	B7ZNF6;E9QKH8;O35927-2;O35927;A0A2I3BQV6	Ctnnd2	Catenin delta-2	yes	no	0	0	0	0			By MS/MS	1	0	1			1	15.142	15.759	2	0.047407	23868	S14336_132_Sossin_Tails_3_230212	149.94	98.751	NaN	NaN	NaN	0	0	Median	NaN	NaN	NaN	0	0	Median	NaN	NaN	NaN	0	0	Median
AAGSASSLGGGAWPGSEAGDFLAR	0	Acetyl (N-term)	2233.04	0.0399739	553	Q00558	F8a1	Factor VIII intron 22 protein	yes	yes	1	0	0	0	By MS/MS	By MS/MS	By MS/MS	1	0	5	1	2	2	121.87	121.97	2;3	2.5565e-19	180065	S14335_131_Sossin_Tails_2_230212	176.04	112.63	NaN	NaN	NaN	0	0	Median	NaN	NaN	NaN	0	0	Median	NaN	NaN	NaN	0	0	Median
AAGTLYTYPENWR	0	Acetyl (N-term)	1582.74	0.741607	778	Q9D8N0	Eef1g	Elongation factor 1-gamma	yes	yes	1	0	0	0	By MS/MS	By MS/MS		1	0	2	1	1		108.88	109.04	2	4.0298e-17	162462	S14335_131_Sossin_Tails_2_230212	194.12	89.693	NaN	NaN	NaN	0	0	Median	NaN	NaN	NaN	0	0	Median	NaN	NaN	NaN	0	0	Median
AAGTSNYWEDLR	0	Acetyl (N-term)	1423.64	0.636808	414	O88630	Gosr1	Golgi SNAP receptor complex member 1	yes	yes	1	0	0	0	By MS/MS	By MS/MS	By MS/MS	1	0	3	1	1	1	99.211	99.331	2	0.012059	150968	S14334_130_Sossin_Tails_1_230212	169.76	92.443	NaN	NaN	NaN	0	0	Median	NaN	NaN	NaN	0	0	Median	NaN	NaN	NaN	0	0	Median
AAGVATWLPFAR	0	Acetyl (N-term)	1300.69	0.692806	561	Q03719	Kcnd1	Potassium voltage-gated channel subfamily D member 1	yes	yes	1	0	0	0	By MS/MS			1	0	1	1			129.05	129.05	2	0.045018	189511	S14334_130_Sossin_Tails_1_230212	141.48	76.133	NaN	NaN	NaN	0	0	Median	NaN	NaN	NaN	0	0	Median	NaN	NaN	NaN	0	0	Median
AALGSSSQNVTEYVVR	0	Acetyl (N-term)	1721.86	0.858428	572	Q3THK3	Gtf2f1	General transcription factor IIF subunit 1	yes	yes	1	0	0	0	By MS/MS	By MS/MS	By MS/MS	1	0	4	1	1	2	96.311	96.41	2;3	0.011685	148206	S14336_132_Sossin_Tails_3_230212	171.26	116	NaN	NaN	NaN	0	0	Median	NaN	NaN	NaN	0	0	Median	NaN	NaN	NaN	0	0	Median
AALTDVQR	0	Acetyl (N-term)	914.482	0.482145	335	E9Q919;Q9Z0Y1	Dctn3	Dynactin subunit 3	yes	no	1	0	0	0		By MS/MS		1	0	1		1		54.207	54.334	2	0.00016854	86677	S14335_131_Sossin_Tails_2_230212	211.23	53.243	NaN	NaN	NaN	0	0	Median	NaN	NaN	NaN	0	0	Median	NaN	NaN	NaN	0	0	Median
AANATMATSGSAR	0	Oxidation (M);Acetyl (N-term)	1265.57	0.567014	202	A2AFK7;Q91VC3	Eif4a3	Eukaryotic initiation factor 4A-III;Eukaryotic initiation factor 4A-III, N-terminally processed	yes	no	1	0	1	0		By MS/MS	By MS/MS	1	0	2		1	1	21.742	22.31	2	0.076875	34422	S14335_131_Sossin_Tails_2_230212	127.51	65.954	NaN	NaN	NaN	0	0	Median	NaN	NaN	NaN	0	0	Median	NaN	NaN	NaN	0	0	Median
AANATMATSGSAR	0	Acetyl (N-term)	1249.57	0.572099	202	A2AFK7;Q91VC3	Eif4a3	Eukaryotic initiation factor 4A-III;Eukaryotic initiation factor 4A-III, N-terminally processed	yes	no	1	0	0	0			By MS/MS	1	0	1			1	36.179	37.088	2	0.12498	59611	S14336_132_Sossin_Tails_3_230212	134.57	67.072	NaN	NaN	NaN	0	0	Median	NaN	NaN	NaN	0	0	Median	NaN	NaN	NaN	0	0	Median
AANNGALPPDLSYIVR	0	Unmodified	1669.88	0.878769	139	A0A2R8VHK1;Q9D0M3-2;Q9D0M3	Cyc1	Cytochrome c1, heme protein, mitochondrial	yes	no	0	0	0	0			By MS/MS	1	0	1			1	96.489	96.523	2	0.069807	148455	S14336_132_Sossin_Tails_3_230212	147.26	56.346	NaN	NaN	NaN	0	0	Median	NaN	NaN	NaN	0	0	Median	NaN	NaN	NaN	0	0	Median
AAPAEAEVAAAPGLTEAAEAAELTR	0	Acetyl (N-term)	2421.2	0.202348	257	B9EJR8	Dnaaf5	Dynein assembly factor 5, axonemal	yes	yes	1	0	0	0			By MS/MS	1	0	1			1	123.05	123.18	3	0.00010589	183748	S14336_132_Sossin_Tails_3_230212	81.839	57.927	NaN	NaN	NaN	0	0	Median	NaN	NaN	NaN	0	0	Median	NaN	NaN	NaN	0	0	Median
AAPAGGGGSAVSVLAPNGR	0	Acetyl (N-term)	1649.85	0.848532	706	Q8VBT9	Aspscr1	Tether containing UBX domain for GLUT4	yes	yes	1	0	0	0	By MS/MS		By MS/MS	1	0	2	1		1	80.843	80.86	2	0.0517	126422	S14334_130_Sossin_Tails_1_230212	120.6	86.216	NaN	NaN	NaN	0	0	Median	NaN	NaN	NaN	0	0	Median	NaN	NaN	NaN	0	0	Median
AAPAGGGGSAVSVLAPNGR	0	Deamidation (NQ);Acetyl (N-term)	1650.83	0.832547	706	Q8VBT9	Aspscr1	Tether containing UBX domain for GLUT4	yes	yes	1	1	0	0	By MS/MS	By MS/MS	By MS/MS	1	0	3	1	1	1	86.87	86.924	2	0.027813	134270	S14334_130_Sossin_Tails_1_230212	125.53	76.786	NaN	NaN	NaN	0	0	Median	NaN	NaN	NaN	0	0	Median	NaN	NaN	NaN	0	0	Median
AAPPDLQDEPLSLGSPGSQWFGGR	0	Acetyl (N-term)	2523.2	0.203016	695	Q8K0T0	Rtn1	Reticulon-1	yes	yes	1	0	0	0	By MS/MS	By MS/MS	By MS/MS	1	0	8	3	2	3	127.66	127.74	2;3	1.8745e-12	187950	S14334_130_Sossin_Tails_1_230212	163.9	106.73	NaN	NaN	NaN	0	0	Median	NaN	NaN	NaN	0	0	Median	NaN	NaN	NaN	0	0	Median
AAPSVPTPLYGHVGR	0	Acetyl (N-term)	1562.82	0.820526	172	Q6SKR2-2;Q6SKR2-3;A0A4W7N3B2;Q6SKR2	N6amt1		yes	no	1	0	0	0			By MS/MS	1	0	1			1	80.564	80.599	2	0.041888	126772	S14336_132_Sossin_Tails_3_230212	133.42	61.176	NaN	NaN	NaN	0	0	Median	NaN	NaN	NaN	0	0	Median	NaN	NaN	NaN	0	0	Median
AASEDELLLPR	0	Acetyl (N-term)	1254.65	0.645581	609	Q61249	Igbp1	Immunoglobulin-binding protein 1	yes	yes	1	0	0	0			By MS/MS	1	0	1			1	100.8	100.83	2	0.039867	154378	S14336_132_Sossin_Tails_3_230212	157.34	10.559	NaN	NaN	NaN	0	0	Median	NaN	NaN	NaN	0	0	Median	NaN	NaN	NaN	0	0	Median
AASSSQVSEMKGVEDSSKTQTEGPR	2	Oxidation (M);Acetyl (N-term)	2653.21	0.213717	311	E9PUL5	Prrt2	Proline-rich transmembrane protein 2	yes	yes	1	0	1	0			By MS/MS	1	0	1			1	32.334	33.243	3	0.031541	52311	S14336_132_Sossin_Tails_3_230212	71.905	38.657	NaN	NaN	NaN	0	0	Median	NaN	NaN	NaN	0	0	Median	NaN	NaN	NaN	0	0	Median
AASTDIAGLEESFR	0	Acetyl (N-term)	1507.72	0.715452	747	Q9CRB6	Tppp3	Tubulin polymerization-promoting protein family member 3	yes	yes	1	0	0	0	By MS/MS	By MS/MS	By MS/MS	1	0	3	1	1	1	114.17	114.32	2	1.4503e-28	171096	S14334_130_Sossin_Tails_1_230212	208.17	93.206	NaN	NaN	NaN	0	0	Median	NaN	NaN	NaN	0	0	Median	NaN	NaN	NaN	0	0	Median
AATAAEVAASGSGEAR	0	Acetyl (N-term)	1459.69	0.6903	671	Q8BLR9-2;Q8BLR9	Hif1an	Hypoxia-inducible factor 1-alpha inhibitor	yes	no	1	0	0	0	By MS/MS	By MS/MS	By MS/MS	1	0	3	1	1	1	62.762	62.974	2	0.00046339	99482	S14335_131_Sossin_Tails_2_230212	149.23	88.315	NaN	NaN	NaN	0	0	Median	NaN	NaN	NaN	0	0	Median	NaN	NaN	NaN	0	0	Median
AAVAADPAAAAVPASAEDR	0	Acetyl (N-term)	1764.86	0.864241	728	Q99K46	Usp11	Ubiquitin carboxyl-terminal hydrolase 11	yes	yes	1	0	0	0	By MS/MS	By MS/MS	By MS/MS	1	0	3	1	1	1	84.044	84.098	2	7.8745e-07	131487	S14336_132_Sossin_Tails_3_230212	145.1	76.088	NaN	NaN	NaN	0	0	Median	NaN	NaN	NaN	0	0	Median	NaN	NaN	NaN	0	0	Median
AAVGSPGSLESAPR	0	Acetyl (N-term)	1339.67	0.673193	106	A0A1L1SQ28;Q9JMA2	Qtrt1	Queuine tRNA-ribosyltransferase	yes	no	1	0	0	0		By MS/MS	By MS/MS	1	0	2		1	1	65.784	65.961	2	0.045437	104265	S14335_131_Sossin_Tails_2_230212	133.91	48.751	NaN	NaN	NaN	0	0	Median	NaN	NaN	NaN	0	0	Median	NaN	NaN	NaN	0	0	Median
AAVPELLEQQEEDR	0	Acetyl (N-term)	1667.8	0.800244	779	Q9D8U8	Snx5	Sorting nexin-5	yes	yes	1	0	0	0	By MS/MS	By MS/MS		1	0	2	1	1		109.16	109.33	2	0.0058303	163226	S14335_131_Sossin_Tails_2_230212	175.49	113.93	NaN	NaN	NaN	0	0	Median	NaN	NaN	NaN	0	0	Median	NaN	NaN	NaN	0	0	Median
AAVVLGGDTMGPER	0	Acetyl (N-term)	1413.69	0.692214	157	A0A3B2WCH7;A0A3B2WD56;A0A3B2WB12;Q64327	Mea1	Male-enhanced antigen 1	yes	no	1	0	0	0	By MS/MS			1	0	1	1			98.423	98.423	2	0.042593	149714	S14334_130_Sossin_Tails_1_230212	138.25	72.903	NaN	NaN	NaN	0	0	Median	NaN	NaN	NaN	0	0	Median	NaN	NaN	NaN	0	0	Median
ADDLDFETGDAGASATFPMQCSALR	0	Acetyl (N-term)	2687.15	0.147946	14	A0A0A0MQM0;P63242	Eif5a	Eukaryotic translation initiation factor 5A;Eukaryotic translation initiation factor 5A-1	yes	no	1	0	0	0	By MS/MS	By MS/MS	By MS/MS	1	0	3	1	1	1	123.79	123.87	2	2.0321e-81	182832	S14334_130_Sossin_Tails_1_230212	217.32	162.92	NaN	NaN	NaN	0	0	Median	NaN	NaN	NaN	0	0	Median	NaN	NaN	NaN	0	0	Median
ADDLDFETGDAGASATFPMQCSALR	0	Oxidation (M);Acetyl (N-term)	2703.14	0.14286	14	A0A0A0MQM0;P63242	Eif5a	Eukaryotic translation initiation factor 5A;Eukaryotic translation initiation factor 5A-1	yes	no	1	0	1	0			By MS/MS	1	0	2			2	117.66	117.79	2;3	0.0012595	176850	S14336_132_Sossin_Tails_3_230212	104.81	76.394	NaN	NaN	NaN	0	0	Median	NaN	NaN	NaN	0	0	Median	NaN	NaN	NaN	0	0	Median
ADDVDQQQTTNTVEEPLDLIR	0	Acetyl (N-term)	2441.16	0.155792	518	P62311	Lsm3	U6 snRNA-associated Sm-like protein LSm3	yes	yes	1	0	0	0	By MS/MS	By MS/MS	By MS/MS	1	0	6	2	2	2	118.87	118.99	2;3	1.9878e-53	176429	S14334_130_Sossin_Tails_1_230212	246.77	145.38	NaN	NaN	NaN	0	0	Median	NaN	NaN	NaN	0	0	Median	NaN	NaN	NaN	0	0	Median
ADEDGEGIHPSAPHR	0	Acetyl (N-term)	1628.72	0.717912	39	A0A0G2JG07;Q3UHD6-2;Q3UHD6	Snx27	Sorting nexin-27	yes	no	1	0	0	0	By MS/MS	By MS/MS		1	0	2	1	1		29.224	29.337	2	0.024829	47825	S14334_130_Sossin_Tails_1_230212	110.64	31.734	NaN	NaN	NaN	0	0	Median	NaN	NaN	NaN	0	0	Median	NaN	NaN	NaN	0	0	Median
ADEELEALR	0	Acetyl (N-term)	1086.52	0.519318	494	P56812	Pdcd5	Programmed cell death protein 5	yes	yes	1	0	0	0			By MS/MS	1	0	1			1	83.353	83.387	1	1.055e-73	130753	S14336_132_Sossin_Tails_3_230212	246.57	40.482	NaN	NaN	NaN	0	0	Median	NaN	NaN	NaN	0	0	Median	NaN	NaN	NaN	0	0	Median
ADFDTYDDR	0	Acetyl (N-term)	1158.45	0.446547	814	Q9WUK2-2;Q9WUK2	Eif4h	Eukaryotic translation initiation factor 4H	yes	no	1	0	0	0			By MS/MS	1	0	1			1	70.024	70.35	2	0.064788	112291	S14336_132_Sossin_Tails_3_230212	158.07	108.72	NaN	NaN	NaN	0	0	Median	NaN	NaN	NaN	0	0	Median	NaN	NaN	NaN	0	0	Median
ADGEEPMAVDGGCGDTGDWEGR	0	Acetyl (N-term)	2321.88	0.880104	573	Q3TL72	Uba3		yes	yes	1	0	0	0			By MS/MS	1	0	1			1	92.669	92.703	2	0.00085446	143679	S14336_132_Sossin_Tails_3_230212	127.88	98.555	NaN	NaN	NaN	0	0	Median	NaN	NaN	NaN	0	0	Median	NaN	NaN	NaN	0	0	Median
ADISQWAGPLCLQEVDEPPQHALR	0	Acetyl (N-term)	2771.33	0.333713	285	D6RHS6;D3Z1V4;P70296	Pebp1	Phosphatidylethanolamine-binding protein 1;Hippocampal cholinergic neurostimulating peptide	yes	no	1	0	0	0			By MS/MS	1	0	1			1	121.39	121.52	3	0.0053444	181635	S14336_132_Sossin_Tails_3_230212	102.9	63.241	NaN	NaN	NaN	0	0	Median	NaN	NaN	NaN	0	0	Median	NaN	NaN	NaN	0	0	Median
ADPAAGPPPSEGEESTVR	0	Acetyl (N-term)	1807.82	0.822436	538	P68404;P68404-2	Prkcb	Protein kinase C beta type	yes	no	1	0	0	0	By MS/MS		By MS/MS	1	0	2	1		1	56.409	56.718	2	7.3016e-07	90499	S14336_132_Sossin_Tails_3_230212	151.66	107.98	NaN	NaN	NaN	0	0	Median	NaN	NaN	NaN	0	0	Median	NaN	NaN	NaN	0	0	Median
ADPESNQETVNSSAAR	0	Acetyl (N-term)	1716.76	0.755085	1	A0A087WP92;A0A0B4J1N9;A0A087WNZ7;G5E870;A0A087WSG4	Trip12	E3 ubiquitin-protein ligase TRIP12	yes	no	1	0	0	0			By MS/MS	1	0	1			1	37.589	38.498	2	0.047894	61860	S14336_132_Sossin_Tails_3_230212	132.79	69.606	NaN	NaN	NaN	0	0	Median	NaN	NaN	NaN	0	0	Median	NaN	NaN	NaN	0	0	Median
ADPHQFFDDTSSAPSR	0	Acetyl (N-term)	1818.78	0.780906	754	Q9CX30-2;Q9CX30;D3YY42;D3Z5F9;A0A140LHN0	Yif1b	Protein YIF1B	yes	no	1	0	0	0			By MS/MS	1	0	1			1	77.305	77.437	2	0.06003	122416	S14336_132_Sossin_Tails_3_230212	118.76	66.785	NaN	NaN	NaN	0	0	Median	NaN	NaN	NaN	0	0	Median	NaN	NaN	NaN	0	0	Median
ADQGAMAAADIAR	0	Acetyl (N-term)	1301.6	0.603399	181	A2A3W1	2019-09-05		yes	yes	1	0	0	0		By MS/MS		1	0	1		1		75.23	75.258	2	0.097992	118589	S14335_131_Sossin_Tails_2_230212	122.33	65.894	NaN	NaN	NaN	0	0	Median	NaN	NaN	NaN	0	0	Median	NaN	NaN	NaN	0	0	Median
ADSTFLAPELSDTESMGEETVR	0	Acetyl (N-term)	2426.08	0.0795151	90	A0A1B0GRD5;A0A1B0GQV4;A0A1B0GSA4;A0A1B0GRL0;Q9CQJ2	Pih1d1	PIH1 domain-containing protein 1	yes	no	1	0	0	0	By MS/MS	By MS/MS	By MS/MS	1	0	5	1	2	2	122.61	122.72	2;3	2.1425e-14	181378	S14334_130_Sossin_Tails_1_230212	145.88	109.42	NaN	NaN	NaN	0	0	Median	NaN	NaN	NaN	0	0	Median	NaN	NaN	NaN	0	0	Median
ADTQYILPNDIGVSSLDCR	0	Acetyl (N-term)	2178.03	0.0262977	161	A0A494B918;A0A494BBB3;A0A494BBC1;Q99KK7	Dpp3	Dipeptidyl peptidase 3	yes	no	1	0	0	0	By MS/MS	By MS/MS	By MS/MS	1	0	5	2	1	2	122.22	122.3	2;3	9.5033e-05	182507	S14336_132_Sossin_Tails_3_230212	208.68	132.32	NaN	NaN	NaN	0	0	Median	NaN	NaN	NaN	0	0	Median	NaN	NaN	NaN	0	0	Median
ADVYPANDSTASQDVANR	0	Acetyl (N-term)	1934.86	0.860613	448	Q4VA93;P20444	Prkca	Protein kinase C;Protein kinase C alpha type	yes	no	1	0	0	0	By MS/MS	By MS/MS	By MS/MS	1	0	3	1	1	1	66.917	67.035	2;3	7.2208e-07	105350	S14335_131_Sossin_Tails_2_230212	152.74	107.63	NaN	NaN	NaN	0	0	Median	NaN	NaN	NaN	0	0	Median	NaN	NaN	NaN	0	0	Median
AEAEAQAEELSFPR	0	Unmodified	1546.73	0.726351	344	G5E8R3;E9QPD7;Q05920	Pcx;Pc	Pyruvate carboxylase;Pyruvate carboxylase, mitochondrial	yes	no	0	0	0	0			By MS/MS	1	0	1			1	66.938	67.264	2	0.051204	107412	S14336_132_Sossin_Tails_3_230212	140.14	67.708	NaN	NaN	NaN	0	0	Median	NaN	NaN	NaN	0	0	Median	NaN	NaN	NaN	0	0	Median
AEAPQVVETDPDFEPLPR	0	Acetyl (N-term)	2050.98	0.98475	808	Q9R1E0	Foxo1	Forkhead box protein O1	yes	yes	1	0	0	0		By MS/MS	By MS/MS	1	0	2		1	1	114.55	114.68	2	0.019756	170425	S14335_131_Sossin_Tails_2_230212	142.38	83.119	NaN	NaN	NaN	0	0	Median	NaN	NaN	NaN	0	0	Median	NaN	NaN	NaN	0	0	Median
AEAQEAEDQQAR	0	Unmodified	1344.59	0.590586	804	Q9QXV0	Pcsk1n	ProSAAS;KEP;Big SAAS;Little SAAS;Big PEN-LEN;PEN;PEN-20;PEN-19;Little LEN;Big LEN	yes	yes	0	0	0	0			By MS/MS	1	0	1			1	10.16	10.486	2	0.027804	15824	S14336_132_Sossin_Tails_3_230212	167.11	78.937	NaN	NaN	NaN	0	0	Median	NaN	NaN	NaN	0	0	Median	NaN	NaN	NaN	0	0	Median
AEASAAGADAGSAVAAHR	0	Acetyl (N-term)	1623.76	0.760111	38	A0A0G2JFV4;Q9D0C1	Rnf115	E3 ubiquitin-protein ligase RNF115	yes	no	1	0	0	0		By MS/MS	By MS/MS	1	0	3		1	2	45.429	45.457	2	1.0371e-14	72819	S14336_132_Sossin_Tails_3_230212	157.56	83.672	NaN	NaN	NaN	0	0	Median	NaN	NaN	NaN	0	0	Median	NaN	NaN	NaN	0	0	Median
AEDADMRNELEEMQR	0	Acetyl (N-term)	1877.79	0.788376	504	P60879-2	Snap25	Synaptosomal-associated protein 25	no	no	1	0	0	1	By MS/MS	By MS/MS	By MS/MS	1	0	3	1	1	1	81.633	81.654	2	0.00090247	128940	S14336_132_Sossin_Tails_3_230212	152.96	96.915	NaN	NaN	NaN	0	0	Median	NaN	NaN	NaN	0	0	Median	NaN	NaN	NaN	0	0	Median
AEDADMRNELEEMQR	0	Oxidation (M);Acetyl (N-term)	1893.78	0.78329	504	P60879-2	Snap25	Synaptosomal-associated protein 25	no	no	1	0	1	1			By MS/MS	1	0	2			2	58.394	58.915	2;3	0.079991	96369	S14336_132_Sossin_Tails_3_230212	110.64	70.675	NaN	NaN	NaN	0	0	Median	NaN	NaN	NaN	0	0	Median	NaN	NaN	NaN	0	0	Median
AEDNFQKLLNMSNLEDHIQQEIHFR	1	2 Deamidation (NQ)	3070.45	0.445448	294	E9PXF7;D3Z6F0	Gm14446		yes	no	0	2	0	0		By MS/MS	By MS/MS	1	0	3		2	1	103.27	103.5	2	9.4494e-06	157880	S14336_132_Sossin_Tails_3_230212	112.02	42.566	NaN	NaN	NaN	0	0	Median	NaN	NaN	NaN	0	0	Median	NaN	NaN	NaN	0	0	Median
AEGGQAQQQPPQLGPGAAAR	0	Acetyl (N-term)	1972.97	0.9715	134	A0A2I3BR20;Q8BP71-5;Q8BP71	Rbfox2	RNA binding protein fox-1 homolog 2	yes	no	1	0	0	0	By MS/MS	By MS/MS	By MS/MS	1	0	5	1	2	2	62.321	62.565	2;3	2.0904e-19	99054	S14335_131_Sossin_Tails_2_230212	158.11	78.009	NaN	NaN	NaN	0	0	Median	NaN	NaN	NaN	0	0	Median	NaN	NaN	NaN	0	0	Median
AEGSAVSDPQHAAR	0	Acetyl (N-term)	1436.66	0.664419	351	F6TZU3;Q8CA72	Gan	Gigaxonin	yes	no	1	0	0	0	By MS/MS	By MS/MS	By MS/MS	1	0	3	1	1	1	24.878	25.257	2	2.7542e-10	40306	S14334_130_Sossin_Tails_1_230212	186.46	101.65	NaN	NaN	NaN	0	0	Median	NaN	NaN	NaN	0	0	Median	NaN	NaN	NaN	0	0	Median
AELGEADEAELQR	0	Acetyl (N-term)	1471.68	0.679066	510	P62077	Timm8b	Mitochondrial import inner membrane translocase subunit Tim8 B	yes	yes	1	0	0	0		By MS/MS		1	0	1		1		78.038	78.065	2	0.0067207	122544	S14335_131_Sossin_Tails_2_230212	177.57	84.477	NaN	NaN	NaN	0	0	Median	NaN	NaN	NaN	0	0	Median	NaN	NaN	NaN	0	0	Median
AELSEEALLSVLPTIR	0	Acetyl (N-term)	1781.98	0.97748	492	Q3U4W8;P56399;D3Z4K7	Usp5	Ubiquitin carboxyl-terminal hydrolase;Ubiquitin carboxyl-terminal hydrolase 5	yes	no	1	0	0	0	By MS/MS	By MS/MS		1	0	2	1	1		133.09	133.16	2	0.00024379	194736	S14335_131_Sossin_Tails_2_230212	150.69	87.619	NaN	NaN	NaN	0	0	Median	NaN	NaN	NaN	0	0	Median	NaN	NaN	NaN	0	0	Median
AENEQVLMELSR	0	2 Deamidation (NQ)	1419.66	0.65516	154	A0A3B2WB50;A0A3B2W4E4;Q3TDP9;Q8K482	Emilin2	EMILIN-2	yes	no	0	2	0	0		By MS/MS		1	0	1		1		50.439	50.467	2	0.010301	81007	S14335_131_Sossin_Tails_2_230212	137.05	16.74	NaN	NaN	NaN	0	0	Median	NaN	NaN	NaN	0	0	Median	NaN	NaN	NaN	0	0	Median
AENGESSGPPRPSR	0	Acetyl (N-term)	1481.69	0.685883	806	Q9QZM0	Ubqln2	Ubiquilin-2	yes	yes	1	0	0	1			By MS/MS	1	0	1			1	19.252	20.064	2	0.10246	30251	S14336_132_Sossin_Tails_3_230212	116.55	46.735	NaN	NaN	NaN	0	0	Median	NaN	NaN	NaN	0	0	Median	NaN	NaN	NaN	0	0	Median
AENHCELLPPAPSGLGAGLGGGLCR	0	Acetyl (N-term)	2544.22	0.221326	65	A0A0R4J000;Q8VC57	Kctd5	BTB/POZ domain-containing protein KCTD5	yes	no	1	0	0	0			By MS/MS	1	0	1			1	108.23	108.26	3	0.024503	164322	S14336_132_Sossin_Tails_3_230212	74.408	35.744	NaN	NaN	NaN	0	0	Median	NaN	NaN	NaN	0	0	Median	NaN	NaN	NaN	0	0	Median
AEPGTGSGDPAFGPGASESGTR	0	Acetyl (N-term)	2045.89	0.892641	300	D6RJ78;D6RHP9;Q80YR5	Safb2	Scaffold attachment factor B2	yes	no	1	0	0	0		By MS/MS	By MS/MS	1	0	2		1	1	69.918	70.244	2	0.003115	111548	S14336_132_Sossin_Tails_3_230212	120.59	75.307	NaN	NaN	NaN	0	0	Median	NaN	NaN	NaN	0	0	Median	NaN	NaN	NaN	0	0	Median
AERPEDLNLPNAVITR	0	Acetyl (N-term)	1848.97	0.969375	69	D6RDT4;A0A0R4J091;Q9JKP7	Pole3	DNA polymerase epsilon subunit 3	yes	no	1	0	0	1	By MS/MS		By MS/MS	1	0	2	1		1	89.811	89.829	2	0.0023901	139649	S14336_132_Sossin_Tails_3_230212	158.52	73.231	NaN	NaN	NaN	0	0	Median	NaN	NaN	NaN	0	0	Median	NaN	NaN	NaN	0	0	Median
AESCEALGTVPEHER	0	Acetyl (N-term)	1725.76	0.762813	177	A0A5F8MPW8;Q3U9D6;Q8R313	Exoc6	Exocyst complex component 6	yes	no	1	0	0	0			By MS/MS	1	0	1			1	51.876	52.591	2	0.041534	84256	S14336_132_Sossin_Tails_3_230212	136.27	63.986	NaN	NaN	NaN	0	0	Median	NaN	NaN	NaN	0	0	Median	NaN	NaN	NaN	0	0	Median
AESDWDTVTVLR	0	Acetyl (N-term)	1432.68	0.683423	801	Q9JMG1	Edf1	Endothelial differentiation-related factor 1	yes	yes	1	0	0	0	By MS/MS	By MS/MS	By MS/MS	1	0	3	1	1	1	110.76	110.91	2	1.9503e-131	166377	S14334_130_Sossin_Tails_1_230212	256.91	158.33	NaN	NaN	NaN	0	0	Median	NaN	NaN	NaN	0	0	Median	NaN	NaN	NaN	0	0	Median
AESPAPGAAAESCGEEQER	0	Acetyl (N-term)	1986.82	0.822512	37	A0A0G2JFT8;Q9D394-4;Q9D394-2	Rufy3	Protein RUFY3	yes	no	1	0	0	0			By MS/MS	1	0	1			1	47.794	48.508	2	5.2829e-08	78821	S14336_132_Sossin_Tails_3_230212	150.11	113.79	NaN	NaN	NaN	0	0	Median	NaN	NaN	NaN	0	0	Median	NaN	NaN	NaN	0	0	Median
AETAAESGGGGDSGVGACER	0	Acetyl (N-term)	1878.77	0.764998	64	A0A0R4IZY9;Q91XI1-2;Q91XI1	Dus3l	tRNA-dihydrouridine(47) synthase [NAD(P)(+)]-like	yes	no	1	0	0	0			By MS/MS	1	0	1			1	42.926	43.738	2	1.934e-182	70350	S14336_132_Sossin_Tails_3_230212	252.46	185.8	NaN	NaN	NaN	0	0	Median	NaN	NaN	NaN	0	0	Median	NaN	NaN	NaN	0	0	Median
AETASSSSASSDSSQYR	0	Unmodified	1719.72	0.718365	62	A0A0R3P9D0;Q7TPB0	Lppr3	Lipid phosphate phosphatase-related protein type 3	yes	no	0	0	0	0			By MS/MS	1	0	1			1	13.465	13.986	2	0.00034736	21135	S14336_132_Sossin_Tails_3_230212	159.5	69.446	NaN	NaN	NaN	0	0	Median	NaN	NaN	NaN	0	0	Median	NaN	NaN	NaN	0	0	Median
AETNNECSIKVLCR	1	Acetyl (N-term)	1734.8	0.802903	463	P33175	Kif5a	Kinesin heavy chain isoform 5A	yes	yes	1	0	0	0			By MS/MS	1	0	1			1	58.969	59.49	2	0.10105	93801	S14336_132_Sossin_Tails_3_230212	116.74	56.435	NaN	NaN	NaN	0	0	Median	NaN	NaN	NaN	0	0	Median	NaN	NaN	NaN	0	0	Median
AEVPPGPSSLLPPPAPAAPAAAELR	0	Acetyl (N-term)	2417.3	0.29546	342	E9QMB7;Q8CES0	Naa30	N-alpha-acetyltransferase 30	yes	no	1	0	0	0		By MS/MS	By MS/MS	1	0	2		1	1	124.19	124.32	3	0.02731	185062	S14336_132_Sossin_Tails_3_230212	90.912	51.253	NaN	NaN	NaN	0	0	Median	NaN	NaN	NaN	0	0	Median	NaN	NaN	NaN	0	0	Median
AGAGGGGGAVGPQPSAKPR	1	Unmodified	1590.82	0.822651	757	Q9CXS4	Cenpv	Centromere protein V	yes	yes	0	0	0	0			By MS/MS	1	0	1			1	13.114	13.634	3	0.020816	20373	S14336_132_Sossin_Tails_3_230212	127.49	84.311	NaN	NaN	NaN	0	0	Median	NaN	NaN	NaN	0	0	Median	NaN	NaN	NaN	0	0	Median
AGAGSATLSMAYAGAR	0	Oxidation (M)	1469.69	0.693277	429	P08249	Mdh2	Malate dehydrogenase, mitochondrial	yes	yes	0	0	1	0			By MS/MS	1	0	1			1	41.856	42.668	2	0.00030691	68930	S14336_132_Sossin_Tails_3_230212	150.06	88.843	NaN	NaN	NaN	0	0	Median	NaN	NaN	NaN	0	0	Median	NaN	NaN	NaN	0	0	Median
AGGASPAASSTTQPPAQHR	0	Unmodified	1790.87	0.865973	705	Q8R3Y8-2;Q8R3Y8	Irf2bp1	Interferon regulatory factor 2-binding protein 1	yes	no	0	0	0	0			By MS/MS	1	0	1			1	11.437	11.86	3	0.042408	17776	S14336_132_Sossin_Tails_3_230212	94.639	51.609	NaN	NaN	NaN	0	0	Median	NaN	NaN	NaN	0	0	Median	NaN	NaN	NaN	0	0	Median
AGGEGGVTLGQPHLSR	0	Acetyl (N-term)	1576.8	0.795768	194	A2AAW9;Q9Z0N1	Eif2s3x	Eukaryotic translation initiation factor 2 subunit 3, X-linked	yes	no	1	0	0	0	By MS/MS	By MS/MS	By MS/MS	1	0	4	2	1	1	60.214	60.376	2;3	8.5315e-243	95845	S14334_130_Sossin_Tails_1_230212	277.82	189.68	NaN	NaN	NaN	0	0	Median	NaN	NaN	NaN	0	0	Median	NaN	NaN	NaN	0	0	Median
AGHVQETSEPSLQALESR	0	Deamidation (NQ);Acetyl (N-term)	1980.94	0.938863	702	Q8R010	Aimp2	Aminoacyl tRNA synthase complex-interacting multifunctional protein 2	yes	yes	1	1	0	0			By MS/MS	1	0	1			1	80.951	80.986	2	1.6908e-05	127713	S14336_132_Sossin_Tails_3_230212	143.55	76.162	NaN	NaN	NaN	0	0	Median	NaN	NaN	NaN	0	0	Median	NaN	NaN	NaN	0	0	Median
AGLELLSDQGYR	0	Acetyl (N-term)	1362.68	0.677944	140	A0A2R8VHM9;Q921I9	Exosc4	Exosome complex component RRP41	yes	no	1	0	0	0	By MS/MS		By MS/MS	1	0	2	1		1	113.43	113.5	2	0.041903	170467	S14336_132_Sossin_Tails_3_230212	142	82.75	NaN	NaN	NaN	0	0	Median	NaN	NaN	NaN	0	0	Median	NaN	NaN	NaN	0	0	Median
AGLGHPSAFGR	0	Acetyl (N-term)	1110.56	0.557041	753	Q9CWS0	Ddah1	N(G),N(G)-dimethylarginine dimethylaminohydrolase 1	yes	yes	1	0	0	0			By MS/MS	1	0	1			1	48.47	49.185	2	3.1622e-06	79760	S14336_132_Sossin_Tails_3_230212	186.41	130.88	NaN	NaN	NaN	0	0	Median	NaN	NaN	NaN	0	0	Median	NaN	NaN	NaN	0	0	Median
AGTSSEAEAEALAAAR	0	Acetyl (N-term)	1545.73	0.727079	599	Q5U452;Q99PW4	2810408M09Rik;Tp53rk	TP53-regulating kinase	yes	no	1	0	0	0	By MS/MS	By MS/MS	By MS/MS	1	0	3	1	1	1	84.73	84.784	2	6.407e-35	132861	S14336_132_Sossin_Tails_3_230212	252.21	148.14	NaN	NaN	NaN	0	0	Median	NaN	NaN	NaN	0	0	Median	NaN	NaN	NaN	0	0	Median
AGVSFSGHR	0	Acetyl (N-term)	958.462	0.462078	77	A0A0R4J1E3;Q9QXS6-3;Q9QXS6;Q9QXS6-2	Dbn1	Drebrin	yes	no	1	0	0	0			By MS/MS	1	0	1			1	31.455	32.364	2	0.13431	52503	S14336_132_Sossin_Tails_3_230212	119.41	77.904	NaN	NaN	NaN	0	0	Median	NaN	NaN	NaN	0	0	Median	NaN	NaN	NaN	0	0	Median
AGVSSEAEAEALAAAR	0	Acetyl (N-term)	1543.75	0.747815	184	A2A5R0;Q543M9	Trp53rk		yes	no	1	0	0	0		By MS/MS	By MS/MS	1	0	2		1	1	95.974	96.155	2	0.00035333	146579	S14335_131_Sossin_Tails_2_230212	216.91	100.18	NaN	NaN	NaN	0	0	Median	NaN	NaN	NaN	0	0	Median	NaN	NaN	NaN	0	0	Median
AIASATEGGSVPQIR	0	Unmodified	1455.77	0.768156	239	B1AU25;Q9Z0X1-2;Q9Z0X1	Aifm1	Apoptosis-inducing factor 1, mitochondrial	yes	no	0	0	0	0			By MS/MS	1	0	1			1	51.296	52.011	2	0.030163	83839	S14336_132_Sossin_Tails_3_230212	169.82	97.497	NaN	NaN	NaN	0	0	Median	NaN	NaN	NaN	0	0	Median	NaN	NaN	NaN	0	0	Median
AIEQSIEQEEGLNR	0	Unmodified	1614.78	0.784928	506	P61264	Stx1b	Syntaxin-1B	yes	yes	0	0	0	0		By MS/MS	By MS/MS	1	0	2		1	1	55.016	55.389	2	2.9151e-05	88700	S14336_132_Sossin_Tails_3_230212	179.94	68.48	NaN	NaN	NaN	0	0	Median	NaN	NaN	NaN	0	0	Median	NaN	NaN	NaN	0	0	Median
ALASSGSGAGLLR	0	Acetyl (N-term)	1200.65	0.64625	571	Q3SXD3	Hddc2	HD domain-containing protein 2	yes	yes	1	0	0	0			By MS/MS	1	0	1			1	82.964	82.999	2	0.04621	129849	S14336_132_Sossin_Tails_3_230212	144.77	77.274	NaN	NaN	NaN	0	0	Median	NaN	NaN	NaN	0	0	Median	NaN	NaN	NaN	0	0	Median
ALFPAFADVSEASGDGAFR	0	Acetyl (N-term)	1968.92	0.921756	127	A0A1Y7VLX9;Q80XC6	Nrde2	Protein NRDE2 homolog	yes	no	1	0	0	0		By MS/MS		1	0	1		1		132.44	132.57	2	0.037581	193941	S14335_131_Sossin_Tails_2_230212	122.52	62.545	NaN	NaN	NaN	0	0	Median	NaN	NaN	NaN	0	0	Median	NaN	NaN	NaN	0	0	Median
ALHNPQYIFGDFSPDEFNQFFVTPR	0	Acetyl (N-term)	3027.42	0.419157	486	P52479;P52479-2	Usp10	Ubiquitin carboxyl-terminal hydrolase 10	yes	no	1	0	0	0	By MS/MS			1	0	1	1			131	131	3	4.4968e-06	192087	S14334_130_Sossin_Tails_1_230212	118.54	82.567	NaN	NaN	NaN	0	0	Median	NaN	NaN	NaN	0	0	Median	NaN	NaN	NaN	0	0	Median
ALLAPLASHEAGEAEPGSQER	0	Unmodified	2132.05	0.0498103	273	D3Z5Y7;D3YXZ3;Q91YS4;O88448	Klc2	Kinesin light chain 2	yes	no	0	0	0	0			By MS/MS	1	0	1			1	58.105	58.625	3	0.005954	94197	S14336_132_Sossin_Tails_3_230212	118.66	53.822	NaN	NaN	NaN	0	0	Median	NaN	NaN	NaN	0	0	Median	NaN	NaN	NaN	0	0	Median
ALSNLESIPGGYNALR	0	Unmodified	1673.87	0.873684	806;704	Q8R317;Q8R317-2;Q9QZM0	Ubqln1;Ubqln2	Ubiquilin-1;Ubiquilin-2	no	no	0	0	0	0		By MS/MS	By MS/MS	1	0	2		1	1	89.221	89.351	2	0.0012711	139114	S14336_132_Sossin_Tails_3_230212	156.01	72.968	NaN	NaN	NaN	0	0	Median	NaN	NaN	NaN	0	0	Median	NaN	NaN	NaN	0	0	Median
ALTSFLPAPTQLSQDQLEAEER	0	Acetyl (N-term)	2485.23	0.233648	25	A0A0B4J1E2;Q9CSN1	Snw1	SNW domain-containing protein 1	yes	no	1	0	0	0	By MS/MS	By MS/MS	By MS/MS	1	0	6	2	2	2	128.77	128.86	2;3	4.2866e-12	189012	S14335_131_Sossin_Tails_2_230212	179.79	81.197	NaN	NaN	NaN	0	0	Median	NaN	NaN	NaN	0	0	Median	NaN	NaN	NaN	0	0	Median
AMGIMNSFVNDIFER	0	Acetyl (N-term)	1784.82	0.822576	434	Q8CBB6;Q9D2U9;Q8CGP2;Q8CGP1;Q8CGP0;Q6ZWY9;Q64525;Q64524;Q64478;Q64475;P10854;P10853;Q8CGP2-2	Hist1h2br;Hist3h2ba;Hist1h2bp;Hist1h2bk;Hist3h2bb;Hist1h2bc;Hist2h2bb;Hist2h2be;Hist1h2bh;Hist1h2bb;Hist1h2bm;Hist1h2bf	Histone H2B;Histone H2B type 3-A;Histone H2B type 1-P;Histone H2B type 1-K;Histone H2B type 3-B;Histone H2B type 1-C/E/G;Histone H2B type 2-B;Histone H2B type 2-E;Histone H2B type 1-H;Histone H2B type 1-B;Histone H2B type 1-M;Histone H2B type 1-F/J/L	yes	no	1	0	0	0	By MS/MS	By MS/MS		1	0	2	1	1		127.85	127.92	2	0.0018234	187786	S14335_131_Sossin_Tails_2_230212	152.38	64.192	NaN	NaN	NaN	0	0	Median	NaN	NaN	NaN	0	0	Median	NaN	NaN	NaN	0	0	Median
AMGIMNSFVNDIFER	0	Deamidation (NQ)	1743.8	0.796027	434	Q8CBB6;Q9D2U9;Q8CGP2;Q8CGP1;Q8CGP0;Q6ZWY9;Q64525;Q64524;Q64478;Q64475;P10854;P10853;Q8CGP2-2	Hist1h2br;Hist3h2ba;Hist1h2bp;Hist1h2bk;Hist3h2bb;Hist1h2bc;Hist2h2bb;Hist2h2be;Hist1h2bh;Hist1h2bb;Hist1h2bm;Hist1h2bf	Histone H2B;Histone H2B type 3-A;Histone H2B type 1-P;Histone H2B type 1-K;Histone H2B type 3-B;Histone H2B type 1-C/E/G;Histone H2B type 2-B;Histone H2B type 2-E;Histone H2B type 1-H;Histone H2B type 1-B;Histone H2B type 1-M;Histone H2B type 1-F/J/L	yes	no	0	1	0	0			By MS/MS	1	0	1			1	122.82	122.96	2	0.011901	183427	S14336_132_Sossin_Tails_3_230212	146.5	79.296	NaN	NaN	NaN	0	0	Median	NaN	NaN	NaN	0	0	Median	NaN	NaN	NaN	0	0	Median
AMGSGGAGSEQEDTVLFR	0	Acetyl (N-term)	1852.83	0.826141	301	Q5PXT4;D6RI18;P97801	Smn1	Survival motor neuron protein	yes	no	1	0	0	0			By MS/MS	1	0	1			1	98.064	98.098	2	0.008734	151001	S14336_132_Sossin_Tails_3_230212	135.58	75.149	NaN	NaN	NaN	0	0	Median	NaN	NaN	NaN	0	0	Median	NaN	NaN	NaN	0	0	Median
AMNYSAKDEVDGGPAGPPGGAAKTR	2	Acetyl (N-term)	2458.15	0.154686	268	D3YVV1;Q8VEK0	Tmem30a	Cell cycle control protein 50A	yes	no	1	0	0	0			By MS/MS	1	0	1			1	53.636	54.254	3	0.0033665	87329	S14336_132_Sossin_Tails_3_230212	102.16	43.326	NaN	NaN	NaN	0	0	Median	NaN	NaN	NaN	0	0	Median	NaN	NaN	NaN	0	0	Median
AMSFEWPWQYR	0	Oxidation (M);Acetyl (N-term)	1557.67	0.671085	183	E9PXS9;A2A4K0;A2A4J8;Q9CQ80-2;Q9CQ80	Vps25	Vacuolar protein-sorting-associated protein 25	yes	no	1	0	1	0	By MS/MS	By MS/MS		1	0	2	1	1		127.44	127.5	2	0.035097	187414	S14334_130_Sossin_Tails_1_230212	157.91	109.95	NaN	NaN	NaN	0	0	Median	NaN	NaN	NaN	0	0	Median	NaN	NaN	NaN	0	0	Median
AMSFEWPWQYR	0	Acetyl (N-term)	1541.68	0.67617	183	E9PXS9;A2A4K0;A2A4J8;Q9CQ80-2;Q9CQ80	Vps25	Vacuolar protein-sorting-associated protein 25	yes	no	1	0	0	0		By MS/MS		1	0	1		1		131.73	131.86	2	0.051939	192964	S14335_131_Sossin_Tails_2_230212	141.2	92.198	NaN	NaN	NaN	0	0	Median	NaN	NaN	NaN	0	0	Median	NaN	NaN	NaN	0	0	Median
ANANQRSGRAGR	0	Deamidation (NQ);Acetyl (N-term)	1299.64	0.639208	651	Q80X98	Dhx38		yes	yes	1	1	0	2	By MS/MS			1	0	1	1			43.587	43.587	2	0.004807	70777	S14334_130_Sossin_Tails_1_230212	172.94	59.233	NaN	NaN	NaN	0	0	Median	NaN	NaN	NaN	0	0	Median	NaN	NaN	NaN	0	0	Median
AQALSEEEFQR	0	Acetyl (N-term)	1348.63	0.625909	199	A2AEW9;A2AEW8;Q8VD04;A2AEW6;A2AEW5	Gripap1	GRIP1-associated protein 1	yes	no	1	0	0	0			By MS/MS	1	0	1			1	78.926	79.057	2	0.082975	125491	S14336_132_Sossin_Tails_3_230212	148.69	102.72	NaN	NaN	NaN	0	0	Median	NaN	NaN	NaN	0	0	Median	NaN	NaN	NaN	0	0	Median
AQAPAKCPSYPGSGDGEMGKLR	2	Acetyl (N-term)	2318.08	0.07835	392	J3QMC6;Q8K0C9	Gmds	GDP-mannose 4,6 dehydratase	yes	no	1	0	0	0			By MS/MS	1	0	1			1	54.608	55.226	3	0.017176	89003	S14336_132_Sossin_Tails_3_230212	104.95	58.287	NaN	NaN	NaN	0	0	Median	NaN	NaN	NaN	0	0	Median	NaN	NaN	NaN	0	0	Median
AQEANQTLVGIDWQHL	0	3 Deamidation (NQ);Acetyl (N-term)	1866.86	0.863573	640	Q6WKZ8-3;Q6WKZ8-2;Q6WKZ8	Ubr2	E3 ubiquitin-protein ligase UBR2	yes	no	1	3	0	0		By MS/MS		1	0	1		1		64.527	64.555	2	4.5293e-05	101805	S14335_131_Sossin_Tails_2_230212	152.7	36.179	NaN	NaN	NaN	0	0	Median	NaN	NaN	NaN	0	0	Median	NaN	NaN	NaN	0	0	Median
AQETNHSQAPMLCSTGCGFYGNPR	0	Acetyl (N-term)	2724.15	0.147903	87	A0A140LHV2;A0A140LJF3;A0A140LI56;A0A140LIM2;Q9DCH6	Zfand6	AN1-type zinc finger protein 6	yes	no	1	0	0	0			By MS/MS	1	0	1			1	77.189	77.321	3	0.041167	122402	S14336_132_Sossin_Tails_3_230212	74.561	44.371	NaN	NaN	NaN	0	0	Median	NaN	NaN	NaN	0	0	Median	NaN	NaN	NaN	0	0	Median
AQEVSEYLSQNPR	0	Acetyl (N-term)	1561.74	0.73725	105	A0A1I7Q4A1;Q8BI72	Cdkn2aip	CDKN2A-interacting protein	yes	no	1	0	0	0			By MS/MS	1	0	1			1	98.262	98.297	2	2.8196e-24	151458	S14336_132_Sossin_Tails_3_230212	205.52	123.57	NaN	NaN	NaN	0	0	Median	NaN	NaN	NaN	0	0	Median	NaN	NaN	NaN	0	0	Median
AQGNNYGQTSNGVADESPNMLVYR	0	Deamidation (NQ);Acetyl (N-term)	2627.16	0.155808	19	Q80XD3;A0A0A6YW36;O54829	Rgs7	Regulator of G-protein signaling 7	yes	no	1	1	0	0	By MS/MS		By MS/MS	1	0	2	1		1	102.11	102.13	3	0.014028	155865	S14336_132_Sossin_Tails_3_230212	98.121	55.482	NaN	NaN	NaN	0	0	Median	NaN	NaN	NaN	0	0	Median	NaN	NaN	NaN	0	0	Median
AQGNNYGQTSNGVADESPNMLVYR	0	Acetyl (N-term)	2626.17	0.171793	19	Q80XD3;A0A0A6YW36;O54829	Rgs7	Regulator of G-protein signaling 7	yes	no	1	0	0	0		By MS/MS	By MS/MS	1	0	2		1	1	97.159	97.339	3	0.056432	147917	S14335_131_Sossin_Tails_2_230212	82.593	46.621	NaN	NaN	NaN	0	0	Median	NaN	NaN	NaN	0	0	Median	NaN	NaN	NaN	0	0	Median
AQLGEQTLPGPETTVQIR	0	Acetyl (N-term)	1979.03	0.0323693	676	Q8BN59	Larp6	La-related protein 6	yes	yes	1	0	0	0	By MS/MS	By MS/MS	By MS/MS	1	0	3	1	1	1	105.66	105.78	2	0.0022067	160755	S14336_132_Sossin_Tails_3_230212	174.94	68.321	NaN	NaN	NaN	0	0	Median	NaN	NaN	NaN	0	0	Median	NaN	NaN	NaN	0	0	Median
AQTQSVVTVQAASVQEQLQR	0	4 Deamidation (NQ);Acetyl (N-term)	2216.08	0.0808357	186	E9Q6A7;A2A655;A2A654	Bptf		yes	no	1	4	0	0		By MS/MS		1	0	1		1		84.13	84.257	3	0.042892	130279	S14335_131_Sossin_Tails_2_230212	99.371	24.481	NaN	NaN	NaN	0	0	Median	NaN	NaN	NaN	0	0	Median	NaN	NaN	NaN	0	0	Median
AQVVMSALPAEDEESSESR	0	Acetyl (N-term)	2075.93	0.931729	369	G3UY14;G3UWP6;G3UYD7;G3UZU4;G3UWV2;G3UYD0;Q3UHU8;Q9ESZ8-5;Q9ESZ8-4;Q9ESZ8-3;Q9ESZ8-6;Q9ESZ8-2;Q9ESZ8	Gtf2i	General transcription factor II-I	yes	no	1	0	0	0	By MS/MS	By MS/MS	By MS/MS	1	0	3	1	1	1	108.76	108.91	2	5.2875e-08	163271	S14334_130_Sossin_Tails_1_230212	148.52	96.792	NaN	NaN	NaN	0	0	Median	NaN	NaN	NaN	0	0	Median	NaN	NaN	NaN	0	0	Median
AQVVMSALPAEDEESSESR	0	Oxidation (M);Acetyl (N-term)	2091.93	0.926643	369	G3UY14;G3UWP6;G3UYD7;G3UZU4;G3UWV2;G3UYD0;Q3UHU8;Q9ESZ8-5;Q9ESZ8-4;Q9ESZ8-3;Q9ESZ8-6;Q9ESZ8-2;Q9ESZ8	Gtf2i	General transcription factor II-I	yes	no	1	0	1	0			By MS/MS	1	0	1			1	88.451	88.485	2	0.021326	138155	S14336_132_Sossin_Tails_3_230212	127.36	83.951	NaN	NaN	NaN	0	0	Median	NaN	NaN	NaN	0	0	Median	NaN	NaN	NaN	0	0	Median
ARPTTDSFDDYPPR	0	Unmodified	1636.75	0.748149	661	Q8BGD9;B2RWE8	Eif4b	Eukaryotic translation initiation factor 4B	yes	no	0	0	0	1			By MS/MS	1	0	1			1	42.068	42.88	3	0.063	69152	S14336_132_Sossin_Tails_3_230212	135.02	64.935	NaN	NaN	NaN	0	0	Median	NaN	NaN	NaN	0	0	Median	NaN	NaN	NaN	0	0	Median
ASAAEPPGTAAEYLQELTR	0	Acetyl (N-term)	2015.98	0.979999	102	A0A1D5RM83			yes	yes	1	0	0	0		By MS/MS		1	0	1		1		122.32	122.45	3	0.019334	180643	S14335_131_Sossin_Tails_2_230212	97.32	48.022	NaN	NaN	NaN	0	0	Median	NaN	NaN	NaN	0	0	Median	NaN	NaN	NaN	0	0	Median
ASAGGGGSESAAPEADRPQPR	0	Acetyl (N-term)	2008.92	0.919859	209	A2AN37;P52623	Uck1	Uridine-cytidine kinase;Uridine-cytidine kinase 1	yes	no	1	0	0	1			By MS/MS	1	0	1			1	29.709	30.618	2	0.024374	48912	S14336_132_Sossin_Tails_3_230212	115.26	63.972	NaN	NaN	NaN	0	0	Median	NaN	NaN	NaN	0	0	Median	NaN	NaN	NaN	0	0	Median
ASALEQFVNSVR	0	Acetyl (N-term)	1361.69	0.693929	281	D3Z036;O88543	Cops3	COP9 signalosome complex subunit 3	yes	no	1	0	0	0	By MS/MS	By MS/MS	By MS/MS	1	0	3	1	1	1	126.84	126.93	2	1.7109e-52	188682	S14336_132_Sossin_Tails_3_230212	234.9	91.919	NaN	NaN	NaN	0	0	Median	NaN	NaN	NaN	0	0	Median	NaN	NaN	NaN	0	0	Median
ASAPATGTVHTR	0	Unmodified	1167.6	0.599634	175	A0A571BEJ2;B1AWN4	Atp10b	Phospholipid-transporting ATPase	yes	no	0	0	0	0			By MS/MS	1	0	2			2	35.088	35.997	2	0.0084407	58451	S14336_132_Sossin_Tails_3_230212	139.43	52.175	NaN	NaN	NaN	0	0	Median	NaN	NaN	NaN	0	0	Median	NaN	NaN	NaN	0	0	Median
ASAVLSSVLTTASR	0	Acetyl (N-term)	1403.76	0.762008	130	A0A286YD22;A0A286YDT9;A0A286YDG2;Q9JMB0	Gkap1	G kinase-anchoring protein 1	yes	no	1	0	0	0	By MS/MS	By MS/MS	By MS/MS	1	0	3	1	1	1	123.61	123.7	2	0.024306	184371	S14336_132_Sossin_Tails_3_230212	148.28	57.375	NaN	NaN	NaN	0	0	Median	NaN	NaN	NaN	0	0	Median	NaN	NaN	NaN	0	0	Median
ASAVSPANLPAVLLQPR	0	Acetyl (N-term)	1744.98	0.983569	240	B1AUX2;Q61191	Hcfc1	Host cell factor 1;HCF N-terminal chain 1;HCF N-terminal chain 2;HCF N-terminal chain 3;HCF N-terminal chain 4;HCF N-terminal chain 5;HCF N-terminal chain 6;HCF C-terminal chain 1;HCF C-terminal chain 2;HCF C-terminal chain 3;HCF C-terminal chain 4;HCF C-terminal chain 5;HCF C-terminal chain 6	yes	no	1	0	0	0	By MS/MS	By MS/MS		1	0	4	2	2		126.29	126.35	2;3	0.0071512	185558	S14335_131_Sossin_Tails_2_230212	117.48	54.304	NaN	NaN	NaN	0	0	Median	NaN	NaN	NaN	0	0	Median	NaN	NaN	NaN	0	0	Median
ASCASIDIEDATQHLR	0	Acetyl (N-term)	1827.84	0.842126	79	D6RE33;A0A0R4J1Q0;G5E896;Q3UJB9-2;Q3UJB9	Edc4	Enhancer of mRNA-decapping protein 4	yes	no	1	0	0	0			By MS/MS	1	0	1			1	91.773	91.808	2	0.034672	141993	S14336_132_Sossin_Tails_3_230212	158.34	98.911	NaN	NaN	NaN	0	0	Median	NaN	NaN	NaN	0	0	Median	NaN	NaN	NaN	0	0	Median
ASDCEPALNQAESR	0	Acetyl (N-term)	1588.68	0.678749	815	Q9Z0E0-2;Q9Z0E0	Ncdn	Neurochondrin	yes	no	1	0	0	0	By MS/MS		By MS/MS	1	0	2	1		1	52.915	53.272	2	0.059898	85191	S14334_130_Sossin_Tails_1_230212	152.67	83.886	NaN	NaN	NaN	0	0	Median	NaN	NaN	NaN	0	0	Median	NaN	NaN	NaN	0	0	Median
ASEGASIPSPVVR	0	Acetyl (N-term)	1310.68	0.68303	264	D3YY12;D3YTN5;D3YY69;D3YZJ0;Q3UHH4;E9QKC6;Q9ESN6	Trim2	Tripartite motif-containing protein 2	yes	no	1	0	0	0			By MS/MS	1	0	1			1	76.202	76.334	2	4.2136e-05	120449	S14336_132_Sossin_Tails_3_230212	215.06	113.42	NaN	NaN	NaN	0	0	Median	NaN	NaN	NaN	0	0	Median	NaN	NaN	NaN	0	0	Median
ASESSPLLAYR	0	Acetyl (N-term)	1234.62	0.619367	289	D3Z362;Q99MR3	Slc12a9	Solute carrier family 12 member 9	yes	no	1	0	0	0	By MS/MS			1	0	1	1			87.318	87.318	2	0.037838	135151	S14334_130_Sossin_Tails_1_230212	159.28	82.502	NaN	NaN	NaN	0	0	Median	NaN	NaN	NaN	0	0	Median	NaN	NaN	NaN	0	0	Median
ASGGSGGVSVPALWSEVNR	0	Acetyl (N-term)	1870.92	0.91734	330	E9Q740;F8VQC1	Srp72	Signal recognition particle subunit SRP72	yes	no	1	0	0	0	By MS/MS	By MS/MS	By MS/MS	1	0	4	2	1	1	119.69	119.78	2;3	2.2392e-06	177309	S14334_130_Sossin_Tails_1_230212	154.72	154.72	NaN	NaN	NaN	0	0	Median	NaN	NaN	NaN	0	0	Median	NaN	NaN	NaN	0	0	Median
ASGRPEELWEAVVGAAER	0	Acetyl (N-term)	1967.97	0.970103	88	A0A140LJJ3;D3Z4W3;D3Z4R0;D3YWZ1;F6R8S6;E9QKI5;E9QKI4;Q9D1F4	Akt1s1	Proline-rich AKT1 substrate 1	yes	no	1	0	0	1	By MS/MS		By MS/MS	1	0	2	1		1	121.85	121.92	3	0.036969	182065	S14336_132_Sossin_Tails_3_230212	129.42	80.689	NaN	NaN	NaN	0	0	Median	NaN	NaN	NaN	0	0	Median	NaN	NaN	NaN	0	0	Median
ASGSMATSEEER	0	Acetyl (N-term)	1295.53	0.529959	205	A2AI69;Q9DBC7	Prkar1a	cAMP-dependent protein kinase type I-alpha regulatory subunit;cAMP-dependent protein kinase type I-alpha regulatory subunit, N-terminally processed	yes	no	1	0	0	0		By MS/MS	By MS/MS	1	0	2		1	1	31.078	31.596	2	5.0446e-16	50292	S14336_132_Sossin_Tails_3_230212	202.96	117.29	NaN	NaN	NaN	0	0	Median	NaN	NaN	NaN	0	0	Median	NaN	NaN	NaN	0	0	Median
ASGTEAADFALPSSR	0	Unmodified	1478.7	0.700136	541	P70399-5;P70399;A0A5H1ZRL7;P70399-6	Tp53bp1	Tumor suppressor p53-binding protein 1	yes	no	0	0	0	0			By MS/MS	1	0	1			1	62.352	62.775	2	0.10772	100943	S14336_132_Sossin_Tails_3_230212	106.54	35.98	NaN	NaN	NaN	0	0	Median	NaN	NaN	NaN	0	0	Median	NaN	NaN	NaN	0	0	Median
ASGVQVADEVCR	0	Acetyl (N-term)	1331.61	0.613964	807	Q9R0P5	Dstn	Destrin	yes	yes	1	0	0	0	By MS/MS	By MS/MS	By MS/MS	1	0	3	1	1	1	65.615	65.733	2	1.7514e-14	105532	S14336_132_Sossin_Tails_3_230212	197.73	121.67	NaN	NaN	NaN	0	0	Median	NaN	NaN	NaN	0	0	Median	NaN	NaN	NaN	0	0	Median
ASILDEYEDSLSR	0	Acetyl (N-term)	1538.71	0.710032	703	Q8R307	Vps18	Vacuolar protein sorting-associated protein 18 homolog	yes	yes	1	0	0	0			By MS/MS	1	0	1			1	123.32	123.45	2	0.0051238	183939	S14336_132_Sossin_Tails_3_230212	159.09	93.84	NaN	NaN	NaN	0	0	Median	NaN	NaN	NaN	0	0	Median	NaN	NaN	NaN	0	0	Median
ASLLSLQEENQLLQQELSR	0	Acetyl (N-term)	2240.16	0.16484	251	B7ZC90;Q8CJ40-2;Q8CJ40-3;Q8CJ40	Crocc	Rootletin	yes	no	1	0	0	0	By MS/MS		By MS/MS	1	0	3	1		2	129.56	129.64	2;3	3.9928e-78	190340	S14334_130_Sossin_Tails_1_230212	188.16	118.02	NaN	NaN	NaN	0	0	Median	NaN	NaN	NaN	0	0	Median	NaN	NaN	NaN	0	0	Median
ASLPPHAGPATPLSPTR	0	Acetyl (N-term)	1710.91	0.905318	74	A0A0R4J0Q5;P21619	Lmnb2	Lamin-B2	yes	no	1	0	0	0		By MS/MS	By MS/MS	1	0	2		1	1	70.551	70.728	2	6.4811e-65	112570	S14336_132_Sossin_Tails_3_230212	222.73	150.12	NaN	NaN	NaN	0	0	Median	NaN	NaN	NaN	0	0	Median	NaN	NaN	NaN	0	0	Median
ASNNTASIAQAR	0	Acetyl (N-term)	1244.61	0.610927	532	P63213	Gng2	Guanine nucleotide-binding protein G(I)/G(S)/G(O) subunit gamma-2	yes	yes	1	0	0	0	By MS/MS	By MS/MS	By MS/MS	1	0	6	2	2	2	37.787	38.116	2	2.8873e-78	59578	S14336_132_Sossin_Tails_3_230212	242.12	146.08	NaN	NaN	NaN	0	0	Median	NaN	NaN	NaN	0	0	Median	NaN	NaN	NaN	0	0	Median
ASNNTASIAQAR	0	Deamidation (NQ);Acetyl (N-term)	1245.59	0.594943	532	P63213	Gng2	Guanine nucleotide-binding protein G(I)/G(S)/G(O) subunit gamma-2	yes	yes	1	1	0	0	By MS/MS	By MS/MS	By MS/MS	1	0	4	1	1	2	41.802	42.386	2	1.0501e-102	66078	S14334_130_Sossin_Tails_1_230212	210.08	99.668	NaN	NaN	NaN	0	0	Median	NaN	NaN	NaN	0	0	Median	NaN	NaN	NaN	0	0	Median
ASPAPPVAEELPGPASR	0	Acetyl (N-term)	1686.86	0.857699	629	Q6IR34-2;Q6IR34	Gpsm1	G-protein-signaling modulator 1	yes	no	1	0	0	0			By MS/MS	1	0	1			1	91.791	91.825	2	0.002503	142667	S14336_132_Sossin_Tails_3_230212	153.81	78.392	NaN	NaN	NaN	0	0	Median	NaN	NaN	NaN	0	0	Median	NaN	NaN	NaN	0	0	Median
ASPLPQDMEEELAPVGSEPGDPR	0	Acetyl (N-term)	2462.13	0.127134	497	P58871	Tnks1bp1	182 kDa tankyrase-1-binding protein	yes	yes	1	0	0	0			By MS/MS	1	0	1			1	120.15	120.29	3	0.018651	179940	S14336_132_Sossin_Tails_3_230212	98.376	51.882	NaN	NaN	NaN	0	0	Median	NaN	NaN	NaN	0	0	Median	NaN	NaN	NaN	0	0	Median
ASSAQSSGSSGGPAVPTVQR	0	Acetyl (N-term)	1871.9	0.897332	326	E9Q3E9;Q3TJ56;Q78PY7	Snd1	Staphylococcal nuclease domain-containing protein 1	yes	no	1	0	0	0	By MS/MS	By MS/MS	By MS/MS	1	0	4	1	1	2	55.127	55.468	2;3	1.4975e-05	88701	S14336_132_Sossin_Tails_3_230212	211.51	122.08	NaN	NaN	NaN	0	0	Median	NaN	NaN	NaN	0	0	Median	NaN	NaN	NaN	0	0	Median
ASSEQAEQPNQPSSPPGSENVVPR	0	Acetyl (N-term)	2533.17	0.168088	299	D6RH82;Q9R0A0	Pex14	Peroxisomal membrane protein PEX14	yes	no	1	0	0	0	By MS/MS	By MS/MS	By MS/MS	1	0	4	2	1	1	66.325	66.413	2;3	2.745e-06	105824	S14336_132_Sossin_Tails_3_230212	125.11	88.865	NaN	NaN	NaN	0	0	Median	NaN	NaN	NaN	0	0	Median	NaN	NaN	NaN	0	0	Median
ASSSGNDDDLTIPR	0	Acetyl (N-term)	1488.67	0.66923	714	Q91WV0	Dr1	Protein Dr1	yes	yes	1	0	0	0	By MS/MS		By MS/MS	1	0	2	1		1	70.258	70.421	2	0.042066	111605	S14336_132_Sossin_Tails_3_230212	158.06	67.911	NaN	NaN	NaN	0	0	Median	NaN	NaN	NaN	0	0	Median	NaN	NaN	NaN	0	0	Median
ASSSILINEAEPTTNIQIR	0	Unmodified	2056.08	0.0800478	762	Q9CZ44;Q9CZ44-3;A2AT02	Nsfl1c	NSFL1 cofactor p47	yes	no	0	0	0	0			By MS/MS	1	0	1			1	88.567	88.601	3	0.10597	137924	S14336_132_Sossin_Tails_3_230212	92.39	31.422	NaN	NaN	NaN	0	0	Median	NaN	NaN	NaN	0	0	Median	NaN	NaN	NaN	0	0	Median
ASSSPSCPGCGPPGPGAHCPSTPR	0	Unmodified	2377	0.999782	136	A0A2I3BR81			yes	yes	0	0	0	0			By MS/MS	1	0	1			1	29.38	30.289	3	5.7101e-09	48368	S14336_132_Sossin_Tails_3_230212	132.66	92.644	NaN	NaN	NaN	0	0	Median	NaN	NaN	NaN	0	0	Median	NaN	NaN	NaN	0	0	Median
ASSVGNVADSTEPTKR	1	Acetyl (N-term)	1659.81	0.806392	686	Q8CGY8	Ogt	UDP-N-acetylglucosamine--peptide N-acetylglucosaminyltransferase 110 kDa subunit	yes	yes	1	0	0	0	By MS/MS		By MS/MS	1	0	2	1		1	40.771	41.583	2	0.00024379	67064	S14336_132_Sossin_Tails_3_230212	150.69	74.411	NaN	NaN	NaN	0	0	Median	NaN	NaN	NaN	0	0	Median	NaN	NaN	NaN	0	0	Median
ASSVGNVADSTGLAELAHR	0	Acetyl (N-term)	1895.93	0.933718	687	Q8CGY8-2	Ogt	UDP-N-acetylglucosamine--peptide N-acetylglucosaminyltransferase 110 kDa subunit	yes	yes	1	0	0	0	By MS/MS	By MS/MS	By MS/MS	1	0	6	2	2	2	92.187	92.308	2;3	6.8784e-130	140839	S14335_131_Sossin_Tails_2_230212	268.9	187.19	NaN	NaN	NaN	0	0	Median	NaN	NaN	NaN	0	0	Median	NaN	NaN	NaN	0	0	Median
ASSVTTFTGEPNMCPR	0	Unmodified	1753.78	0.776354	784	Q9DCT8	Crip2	Cysteine-rich protein 2	yes	yes	0	0	0	0			By MS/MS	1	0	1			1	62.285	62.708	2	0.028013	100499	S14336_132_Sossin_Tails_3_230212	120.03	63.808	NaN	NaN	NaN	0	0	Median	NaN	NaN	NaN	0	0	Median	NaN	NaN	NaN	0	0	Median
ASYYEILDVPR	0	Acetyl (N-term)	1366.68	0.676882	6	A0A087WR37;A0A087WPZ9;Q9QYI5-2;Q9QYI5-1;Q9QYI5	Dnajb2	DnaJ homolog subfamily B member 2	yes	no	1	0	0	0	By MS/MS		By MS/MS	1	0	2	1		1	120.59	120.65	2	0.0061055	178512	S14334_130_Sossin_Tails_1_230212	179.8	109.78	NaN	NaN	NaN	0	0	Median	NaN	NaN	NaN	0	0	Median	NaN	NaN	NaN	0	0	Median
ATALSEEELDNEDYYSLLNVR	0	Acetyl (N-term)	2485.15	0.149644	332	E9Q8B3;Q5U458	Dnajc11	DnaJ homolog subfamily C member 11	yes	no	1	0	0	0	By MS/MS	By MS/MS	By MS/MS	1	0	4	2	1	1	127.29	127.35	2;3	3.1602e-67	187351	S14334_130_Sossin_Tails_1_230212	275.82	181.98	NaN	NaN	NaN	0	0	Median	NaN	NaN	NaN	0	0	Median	NaN	NaN	NaN	0	0	Median
ATATPVQQQR	0	Acetyl (N-term)	1140.59	0.588735	441	P14733	Lmnb1	Lamin-B1	yes	yes	1	0	0	0	By MS/MS		By MS/MS	1	0	2	1		1	28.129	28.584	2	0.068981	46972	S14334_130_Sossin_Tails_1_230212	146.81	73.55	NaN	NaN	NaN	0	0	Median	NaN	NaN	NaN	0	0	Median	NaN	NaN	NaN	0	0	Median
ATDSASCEPDLSR	0	Acetyl (N-term)	1449.6	0.604187	256	B9EJA2-2;B9EJA2-3;B9EJA2-5;B9EJA2-4;B9EJA2	Cttnbp2	Cortactin-binding protein 2	yes	no	1	0	0	0			By MS/MS	1	0	1			1	49.903	50.618	2	7.0185e-51	81189	S14336_132_Sossin_Tails_3_230212	228.98	146.95	NaN	NaN	NaN	0	0	Median	NaN	NaN	NaN	0	0	Median	NaN	NaN	NaN	0	0	Median
ATENDIANFFSPLNPIR	0	Unmodified	1917.96	0.958476	271	D3YWT1;D3Z3N4	Hnrnph3		yes	no	0	0	0	0		By MS/MS	By MS/MS	1	0	2		1	1	122.12	122.25	2	3.2417e-06	182569	S14336_132_Sossin_Tails_3_230212	180.48	90.52	NaN	NaN	NaN	0	0	Median	NaN	NaN	NaN	0	0	Median	NaN	NaN	NaN	0	0	Median
ATIATMPVPETR	0	Acetyl (N-term)	1327.68	0.680587	282	D6RI83;D3Z0S6;Q62189	Snrpa	U1 small nuclear ribonucleoprotein A	yes	no	1	0	0	0	By MS/MS	By MS/MS	By MS/MS	1	0	3	1	1	1	92.121	92.242	2	1.868e-20	141154	S14335_131_Sossin_Tails_2_230212	212.21	109.7	NaN	NaN	NaN	0	0	Median	NaN	NaN	NaN	0	0	Median	NaN	NaN	NaN	0	0	Median
ATLCLFDMDGTLTAPR	0	Acetyl (N-term)	1822.86	0.859356	823	Q9Z2M7	Pmm2	Phosphomannomutase 2	yes	yes	1	0	0	0			By MS/MS	1	0	1			1	130.05	130.18	2	0.0030812	193342	S14336_132_Sossin_Tails_3_230212	142.97	81.01	NaN	NaN	NaN	0	0	Median	NaN	NaN	NaN	0	0	Median	NaN	NaN	NaN	0	0	Median
ATLSEPGEEPQHPSPP	0	Unmodified	1671.77	0.774029	602	Q60829-2;Q60829	Ppp1r1b	Protein phosphatase 1 regulatory subunit 1B	yes	no	0	0	0	0			By MS/MS	1	0	1			1	48.302	49.017	2	0.018039	78847	S14336_132_Sossin_Tails_3_230212	167.11	76.965	NaN	NaN	NaN	0	0	Median	NaN	NaN	NaN	0	0	Median	NaN	NaN	NaN	0	0	Median
ATPYVPVPMPIGNSASSFTNNR	0	Acetyl (N-term)	2361.14	0.14233	574	Q8BLP0;Q3TLM7;Q8C080	Snx16	Sorting nexin-16	yes	no	1	0	0	0	By MS/MS	By MS/MS	By MS/MS	1	0	4	1	2	1	124.42	124.52	2;3	1.5612e-14	183284	S14335_131_Sossin_Tails_2_230212	148.57	90.4	NaN	NaN	NaN	0	0	Median	NaN	NaN	NaN	0	0	Median	NaN	NaN	NaN	0	0	Median
ATPYVPVPMPIGNSASSFTNNR	0	Deamidation (NQ);Acetyl (N-term)	2362.13	0.126346	574	Q8BLP0;Q3TLM7;Q8C080	Snx16	Sorting nexin-16	yes	no	1	1	0	0	By MS/MS		By MS/MS	1	0	2	1		1	125.72	125.78	3	3.2384e-05	187294	S14336_132_Sossin_Tails_3_230212	131.09	94.338	NaN	NaN	NaN	0	0	Median	NaN	NaN	NaN	0	0	Median	NaN	NaN	NaN	0	0	Median
ATQADLMELDMAMEPDR	0	Acetyl (N-term)	1977.85	0.848199	556	Q02248;E9Q6A9;D3YUH4;D3Z7S6;D3Z5Q1;E9PW26	Ctnnb1	Catenin beta-1	yes	no	1	0	0	0	By MS/MS	By MS/MS	By MS/MS	1	0	3	1	1	1	125.48	125.57	2	2.0188e-64	184915	S14334_130_Sossin_Tails_1_230212	279.65	279.65	NaN	NaN	NaN	0	0	Median	NaN	NaN	NaN	0	0	Median	NaN	NaN	NaN	0	0	Median
ATQPAGPPAQPCQLCGR	0	Unmodified	1807.85	0.845771	387	H3BL05;H3BLD9;Q8C1M2	Zfp428;Znf428	Zinc finger protein 428	yes	no	0	0	0	0			By MS/MS	1	0	1			1	43.92	44.732	2	0.00070832	72316	S14336_132_Sossin_Tails_3_230212	142.89	88.424	NaN	NaN	NaN	0	0	Median	NaN	NaN	NaN	0	0	Median	NaN	NaN	NaN	0	0	Median
ATQTMSFTGQLGAGIR	0	Oxidation (M);Deamidation (NQ);Acetyl (N-term)	1696.81	0.809035	380	G3X9A7;Q8BLJ3	Plcxd3	PI-PLC X domain-containing protein 3	yes	no	1	1	1	0			By MS/MS	1	0	2			2	90.212	90.247	2	0.0106	140581	S14336_132_Sossin_Tails_3_230212	126.03	37.892	NaN	NaN	NaN	0	0	Median	NaN	NaN	NaN	0	0	Median	NaN	NaN	NaN	0	0	Median
ATQVEPLLPAGAPLLQAEEHGLAR	0	Acetyl (N-term)	2522.35	0.349287	641	Z4YJT3;Q6ZQ58	Larp1	La-related protein 1	yes	no	1	0	0	0	By MS/MS	By MS/MS	By MS/MS	1	0	6	2	2	2	121.85	121.93	2;3	6.3051e-06	179843	S14335_131_Sossin_Tails_2_230212	123.06	89.687	NaN	NaN	NaN	0	0	Median	NaN	NaN	NaN	0	0	Median	NaN	NaN	NaN	0	0	Median
ATSEPAESDAEWEQLEPVQR	0	Acetyl (N-term)	2313.04	0.0396991	632	Q6P3Z4	Zfp37		yes	yes	1	0	0	0			By MS/MS	1	0	1			1	104.87	104.9	2	0.0018392	159857	S14336_132_Sossin_Tails_3_230212	154.47	103.34	NaN	NaN	NaN	0	0	Median	NaN	NaN	NaN	0	0	Median	NaN	NaN	NaN	0	0	Median
ATSLGSNTYNR	0	Acetyl (N-term)	1224.57	0.573479	667	Q8BHS3	Rbm22	Pre-mRNA-splicing factor RBM22	yes	yes	1	0	0	0		By MS/MS		1	0	1		1		48.264	48.292	2	0.04252	77553	S14335_131_Sossin_Tails_2_230212	142.36	72.305	NaN	NaN	NaN	0	0	Median	NaN	NaN	NaN	0	0	Median	NaN	NaN	NaN	0	0	Median
ATSLTNVGNSFSGPPNPLVSR	0	Acetyl (N-term)	2156.09	0.0861958	129	A0A286YCD5;Q9CU65	Zmym2	Zinc finger MYM-type protein 2	yes	no	1	0	0	0	By MS/MS	By MS/MS	By MS/MS	1	0	4	1	1	2	118.72	118.84	2;3	0.026737	175738	S14335_131_Sossin_Tails_2_230212	105.38	54.184	NaN	NaN	NaN	0	0	Median	NaN	NaN	NaN	0	0	Median	NaN	NaN	NaN	0	0	Median
ATSPSTLVSTGPSSR	0	Unmodified	1446.73	0.731436	456	P27546-3;P27546-2;P27546;A0A0G2JFT4;A0A0G2JG35;A0A140T8T5;A0A0G2JDN7;E9PZ43;A0A0G2JFH2;P27546-4	Map4	Microtubule-associated protein 4;Microtubule-associated protein	yes	no	0	0	0	0			By MS/MS	1	0	1			1	37.943	38.852	2	0.094627	62254	S14336_132_Sossin_Tails_3_230212	129.34	62.908	NaN	NaN	NaN	0	0	Median	NaN	NaN	NaN	0	0	Median	NaN	NaN	NaN	0	0	Median
ATSQPPNSSEAGR	0	Unmodified	1300.6	0.600756	124	F8WJB9;E9PVP4;A0A1Y7VJA2;P70429-2;P70429	Evl	Ena/VASP-like protein	yes	no	0	0	0	0			By MS/MS	1	0	1			1	10.16	10.486	2	0.00054755	15823	S14336_132_Sossin_Tails_3_230212	173.64	53.895	NaN	NaN	NaN	0	0	Median	NaN	NaN	NaN	0	0	Median	NaN	NaN	NaN	0	0	Median
ATSSSSSSSGVGMSVGQGR	0	Unmodified	1727.77	0.77444	74	A0A0R4J0Q5;P21619;P21619-2	Lmnb2	Lamin-B2	yes	no	0	0	0	0			By MS/MS	1	0	1			1	25.843	26.752	2	0.00013448	42563	S14336_132_Sossin_Tails_3_230212	139.74	64.092	NaN	NaN	NaN	0	0	Median	NaN	NaN	NaN	0	0	Median	NaN	NaN	NaN	0	0	Median
ATTAELFEEPFVADEYIER	0	Acetyl (N-term)	2271.06	0.0583093	317	E9PZ92;Q3TPX4	Exoc5	Exocyst complex component 5	yes	no	1	0	0	0	By MS/MS		By MS/MS	1	0	3	2		1	130.61	130.66	2;3	5.8188e-09	193873	S14336_132_Sossin_Tails_3_230212	216.88	116.51	NaN	NaN	NaN	0	0	Median	NaN	NaN	NaN	0	0	Median	NaN	NaN	NaN	0	0	Median
ATTQETQQWLLKNR	1	Deamidation (NQ);Acetyl (N-term)	1758.89	0.890062	655	Q811S7-2;Q811S7	Ubp1	Upstream-binding protein 1	yes	no	1	1	0	0	By MS/MS			1	0	1	1			84.043	84.043	2	0.044543	130180	S14334_130_Sossin_Tails_1_230212	134.84	24.457	NaN	NaN	NaN	0	0	Median	NaN	NaN	NaN	0	0	Median	NaN	NaN	NaN	0	0	Median
ATVAGSIQASPTEANR	0	Deamidation (NQ);Acetyl (N-term)	1614.78	0.784928	153	A0A3B2W433;A0A5H1ZRL0;A0A5H1ZRK7;Q8C0X0;Q8C0X0-3;Q8C0X0-2	Lca5l	Lebercilin-like protein	yes	no	1	1	0	0	By MS/MS		By MS/MS	1	0	2	1		1	55.527	55.836	2	0.033355	90062	S14334_130_Sossin_Tails_1_230212	136.02	44.935	NaN	NaN	NaN	0	0	Median	NaN	NaN	NaN	0	0	Median	NaN	NaN	NaN	0	0	Median
ATYLEFIQQNEER	0	Acetyl (N-term)	1681.79	0.794765	210	A2AN97;A2AN98;A2AN99;A2ANA0;Q9D662	Sec23b	Protein transport protein Sec23B	yes	no	1	0	0	0	By MS/MS		By MS/MS	1	0	2	1		1	122.9	122.96	2	1.5058e-33	181566	S14334_130_Sossin_Tails_1_230212	215.83	124.24	NaN	NaN	NaN	0	0	Median	NaN	NaN	NaN	0	0	Median	NaN	NaN	NaN	0	0	Median
AVAAAAAATAMSAAGGGGASAAR	0	Acetyl (N-term)	1872.91	0.911208	684	Q8CG72	Adprhl2	Poly(ADP-ribose) glycohydrolase ARH3	yes	yes	1	0	0	0	By MS/MS	By MS/MS	By MS/MS	1	0	6	2	2	2	110.73	110.88	2;3	0.002983	165135	S14335_131_Sossin_Tails_2_230212	120.66	67.135	NaN	NaN	NaN	0	0	Median	NaN	NaN	NaN	0	0	Median	NaN	NaN	NaN	0	0	Median
AVAIETQPAQGESDAVAR	0	Unmodified	1811.9	0.901355	296	D3Z6W1;Q7TSJ2-2;Q7TSJ2	Map6	Microtubule-associated protein 6	yes	no	0	0	0	0		By MS/MS	By MS/MS	1	0	2		1	1	48.911	49.282	2	1.0878e-99	79396	S14336_132_Sossin_Tails_3_230212	287.45	184.36	NaN	NaN	NaN	0	0	Median	NaN	NaN	NaN	0	0	Median	NaN	NaN	NaN	0	0	Median
AVLVDLEPGTMDSVR	0	Acetyl (N-term)	1642.82	0.823622	537;772	P68372;Q9D6F9	Tubb4b;Tubb4a	Tubulin beta-4B chain;Tubulin beta-4A chain	no	no	1	0	0	0	By MS/MS	By MS/MS	By MS/MS	1	0	3	1	1	1	126.37	126.46	2	0.0011047	188078	S14336_132_Sossin_Tails_3_230212	154.15	67.001	NaN	NaN	NaN	0	0	Median	NaN	NaN	NaN	0	0	Median	NaN	NaN	NaN	0	0	Median
AVLVDLEPGTMDSVR	0	Oxidation (M);Acetyl (N-term)	1658.82	0.818537	537;772	P68372;Q9D6F9	Tubb4b;Tubb4a	Tubulin beta-4B chain;Tubulin beta-4A chain	no	no	1	0	1	0			By MS/MS	1	0	1			1	121.05	121.18	2	0.11303	181054	S14336_132_Sossin_Tails_3_230212	104.82	54.47	NaN	NaN	NaN	0	0	Median	NaN	NaN	NaN	0	0	Median	NaN	NaN	NaN	0	0	Median
AVNVYSTSVTSDNLSR	0	Acetyl (N-term)	1753.85	0.848257	607	Q61166	Mapre1	Microtubule-associated protein RP/EB family member 1	yes	yes	1	0	0	0	By MS/MS		By MS/MS	1	0	4	2		2	87.982	87.999	2	2.7048e-34	136658	S14334_130_Sossin_Tails_1_230212	263.29	179.34	NaN	NaN	NaN	0	0	Median	NaN	NaN	NaN	0	0	Median	NaN	NaN	NaN	0	0	Median
AVNVYSTSVTSENLSR	0	Acetyl (N-term)	1767.86	0.863907	295	D3Z6G3;A0A0J9YVB9;Q6PER3	Mapre3	Microtubule-associated protein RP/EB family member 3	yes	no	1	0	0	0			By MS/MS	1	0	1			1	88.97	89.004	2	0.0026702	139303	S14336_132_Sossin_Tails_3_230212	196.02	135.86	NaN	NaN	NaN	0	0	Median	NaN	NaN	NaN	0	0	Median	NaN	NaN	NaN	0	0	Median
AVSEAWPELELAER	0	Acetyl (N-term)	1640.8	0.804601	313	E9PV22;Q505F5	Lrrc47	Leucine-rich repeat-containing protein 47	yes	no	1	0	0	0			By MS/MS	1	0	1			1	123.86	123.99	2	0.091104	184748	S14336_132_Sossin_Tails_3_230212	126.12	53.684	NaN	NaN	NaN	0	0	Median	NaN	NaN	NaN	0	0	Median	NaN	NaN	NaN	0	0	Median
AVTEQGAELSNEER	0	Unmodified	1531.71	0.711429	536	P68254-2;P68254	Ywhaq	14-3-3 protein theta	yes	no	0	0	0	0	By MS/MS	By MS/MS	By MS/MS	1	0	5	1	3	1	31.126	31.19	2	3.4527e-89	50215	S14335_131_Sossin_Tails_2_230212	244.18	136.98	NaN	NaN	NaN	0	0	Median	NaN	NaN	NaN	0	0	Median	NaN	NaN	NaN	0	0	Median
AVTEQGAELSNEER	0	Acetyl (N-term)	1573.72	0.721994	536	P68254-2;P68254	Ywhaq	14-3-3 protein theta	yes	no	1	0	0	0		By MS/MS		1	0	1		1		40.721	40.848	2	0.03129	66172	S14335_131_Sossin_Tails_2_230212	171.05	81.806	NaN	NaN	NaN	0	0	Median	NaN	NaN	NaN	0	0	Median	NaN	NaN	NaN	0	0	Median
AVTEQGHELSNEER	0	Unmodified	1597.73	0.733227	743	Q9CQV8-2;Q9CQV8;A2A5N1	Ywhab	14-3-3 protein beta/alpha;14-3-3 protein beta/alpha, N-terminally processed	yes	no	0	0	0	0			By MS/MS	1	0	1			1	14.95	15.568	2	5.0755e-25	23685	S14336_132_Sossin_Tails_3_230212	205.31	126.75	NaN	NaN	NaN	0	0	Median	NaN	NaN	NaN	0	0	Median	NaN	NaN	NaN	0	0	Median
AWGNNQDGVVASQPAR	0	Unmodified	1668.8	0.796831	504	P60879-2	Snap25	Synaptosomal-associated protein 25	no	no	0	0	0	0		By MS/MS	By MS/MS	1	0	2		1	1	44.277	44.697	2	0.055813	71978	S14336_132_Sossin_Tails_3_230212	157.33	92.057	NaN	NaN	NaN	0	0	Median	NaN	NaN	NaN	0	0	Median	NaN	NaN	NaN	0	0	Median
AYEPQGGSGYDYSYAGGR	0	Unmodified	1896.79	0.79147	243	B2M1R6;P61979-3;P61979;P61979-2;H3BLL4;H3BLP7	Hnrnpk	Heterogeneous nuclear ribonucleoprotein K	yes	no	0	0	0	0		By MS/MS	By MS/MS	1	0	2		1	1	57.021	57.394	2	0.054874	91151	S14335_131_Sossin_Tails_2_230212	113.69	36.406	NaN	NaN	NaN	0	0	Median	NaN	NaN	NaN	0	0	Median	NaN	NaN	NaN	0	0	Median
CETNVAPNCGVDAR	0	Unmodified	1561.66	0.661325	443	P16054	Prkce	Protein kinase C epsilon type	yes	yes	0	0	0	0			By MS/MS	1	0	1			1	28.521	29.43	2	0.047002	46998	S14336_132_Sossin_Tails_3_230212	118.77	33.389	NaN	NaN	NaN	0	0	Median	NaN	NaN	NaN	0	0	Median	NaN	NaN	NaN	0	0	Median
CGSKNGQVQCEHCTSLR	1	Deamidation (NQ)	2020.85	0.851327	699	S4R1Q8;Q8K4S1	Plce1	Phosphoinositide phospholipase C;1-phosphatidylinositol 4,5-bisphosphate phosphodiesterase epsilon-1	yes	no	0	1	0	0	By MS/MS	By MS/MS	By MS/MS	1	0	3	1	1	1	68.784	68.902	2	0.044758	108627	S14334_130_Sossin_Tails_1_230212	132.32	37.229	NaN	NaN	NaN	0	0	Median	NaN	NaN	NaN	0	0	Median	NaN	NaN	NaN	0	0	Median
DAGLDLLPVVPPANGVEGVR	0	Unmodified	1987.07	0.0738402	657	Q8BFU3-3;Q8BFU3;Q8BFU3-4	Rnf214	RING finger protein 214	yes	no	0	0	0	0			By MS/MS	1	0	1			1	122.11	122.24	2	0.042829	182578	S14336_132_Sossin_Tails_3_230212	99.531	33.956	NaN	NaN	NaN	0	0	Median	NaN	NaN	NaN	0	0	Median	NaN	NaN	NaN	0	0	Median
DAKTNQICEPQQPR	1	2 Deamidation (NQ);Acetyl (N-term)	1727.78	0.778463	384	I1E4X4;H3BKK4;I1E4X6;Q4KWH5-2;Q4KWH5	Plch1	Phosphoinositide phospholipase C;1-phosphatidylinositol 4,5-bisphosphate phosphodiesterase eta-1	yes	no	1	2	0	0			By MS/MS	1	0	1			1	12.494	12.917	2	0.0057293	19503	S14336_132_Sossin_Tails_3_230212	160.53	53.326	NaN	NaN	NaN	0	0	Median	NaN	NaN	NaN	0	0	Median	NaN	NaN	NaN	0	0	Median
DESSPYAAMLAAQDVAQR	0	Unmodified	1921.88	0.883991	515	P62264;D3YVF4;D3Z7I1	Rps14	40S ribosomal protein S14	yes	no	0	0	0	0			By MS/MS	1	0	1			1	102.82	102.86	2	0.020987	157167	S14336_132_Sossin_Tails_3_230212	160.27	77.729	NaN	NaN	NaN	0	0	Median	NaN	NaN	NaN	0	0	Median	NaN	NaN	NaN	0	0	Median
DFQWTDNTGLQYENWR	0	Unmodified	2071.9	0.902418	63	A0A0R4IZX5;P55066	Ncan	Neurocan core protein	yes	no	0	0	0	0	By MS/MS	By MS/MS		1	0	2	1	1		116.21	116.33	2	0.020096	172401	S14335_131_Sossin_Tails_2_230212	168.61	96.317	NaN	NaN	NaN	0	0	Median	NaN	NaN	NaN	0	0	Median	NaN	NaN	NaN	0	0	Median
DISMEACCTDGNQMANQHR	0	Unmodified	2236.87	0.871804	565	Q08879-2;Q08879	Fbln1	Fibulin-1	yes	no	0	0	0	0			By MS/MS	1	0	1			1	47.86	48.574	3	6.8561e-05	78230	S14336_132_Sossin_Tails_3_230212	161.48	117.18	NaN	NaN	NaN	0	0	Median	NaN	NaN	NaN	0	0	Median	NaN	NaN	NaN	0	0	Median
DLFANTVLSGGSTMYPGIADR	0	Oxidation (M)	2200.05	0.0470331	658	Q8BFZ3	Actbl2	Beta-actin-like protein 2	yes	yes	0	0	1	0		By MS/MS		1	0	1		1		113.23	113.56	2	0.035199	169487	S14335_131_Sossin_Tails_2_230212	96.247	13.542	NaN	NaN	NaN	0	0	Median	NaN	NaN	NaN	0	0	Median	NaN	NaN	NaN	0	0	Median
DLSAAGIGLLAAATQSLSMPASLGR	0	Oxidation (M)	2386.25	0.252609	697	Q8K310;A0A494BAZ2;A0A494B9B1;A0A494B968;A0A494B9C9;A0A494B8Y5	Matr3	Matrin-3	yes	no	0	0	1	0		By MS/MS	By MS/MS	1	0	2		1	1	132.16	132.29	3	7.4905e-05	196061	S14336_132_Sossin_Tails_3_230212	111.99	65.83	NaN	NaN	NaN	0	0	Median	NaN	NaN	NaN	0	0	Median	NaN	NaN	NaN	0	0	Median
DLYANTVLSGGTTMYPGIADR	0	Deamidation (NQ)	2215.05	0.0466988	502	P63260;P60710;E9Q1F2;B1ATY1;F8WGM8	Actg1;Actb	Actin, cytoplasmic 2;Actin, cytoplasmic 2, N-terminally processed;Actin, cytoplasmic 1;Actin, cytoplasmic 1, N-terminally processed	yes	no	0	1	0	0			By MS/MS	1	0	1			1	113.45	113.58	2	0.0050099	171286	S14336_132_Sossin_Tails_3_230212	122.75	60.605	NaN	NaN	NaN	0	0	Median	NaN	NaN	NaN	0	0	Median	NaN	NaN	NaN	0	0	Median
DNFTAIPEGTNGVEER	0	Deamidation (NQ)	1748.79	0.785322	617	Q62188;Q3TT92;E9PWE8	Dpysl3	Dihydropyrimidinase-related protein 3	yes	no	0	1	0	0	By MS/MS		By MS/MS	1	0	2	1		1	75.077	75.191	2	0.037899	116440	S14334_130_Sossin_Tails_1_230212	134.61	67.4	NaN	NaN	NaN	0	0	Median	NaN	NaN	NaN	0	0	Median	NaN	NaN	NaN	0	0	Median
DSPLQGGGQQNSQAGQR	0	Unmodified	1726.8	0.798287	16	A0A0A6YVR7;A0A0A6YWJ2;A0A0A6YXE5;B7ZNR9;B2RUE8;A0A0A6YWR8;F8VPL5;A0A0A6YWM8;E9PVG7;A0A0A6YW53;P97820	Map4k4	Mitogen-activated protein kinase kinase kinase kinase 4	yes	no	0	0	0	0			By MS/MS	1	0	1			1	22.671	23.58	2	0.0004399	37208	S14336_132_Sossin_Tails_3_230212	156.81	95.218	NaN	NaN	NaN	0	0	Median	NaN	NaN	NaN	0	0	Median	NaN	NaN	NaN	0	0	Median
DSSTSPGDYVLSVSENSR	0	Unmodified	1898.85	0.849379	575	Q3TQV3;Q8JZR2;Q5ND50;Q64010-2;Q64010	Crk	Adapter molecule crk	yes	no	0	0	0	0		By MS/MS	By MS/MS	1	0	2		1	1	83.569	83.604	2	0.040201	130941	S14336_132_Sossin_Tails_3_230212	130.47	64.626	NaN	NaN	NaN	0	0	Median	NaN	NaN	NaN	0	0	Median	NaN	NaN	NaN	0	0	Median
DSTTYPEQELLRLIYYGGVQPEIRR	0	2 Deamidation (NQ);Acetyl (N-term)	3039.52	0.518931	247	D3Z7V4;D3YUT7;B2RQR5;Q8BPQ7-2;Q8BPQ7	Sgsm1	Small G protein signaling modulator 1	yes	no	1	2	0	2			By MS/MS	1	0	1			1	38.158	38.97	3	0.018388	62861	S14336_132_Sossin_Tails_3_230212	76.015	35.37	NaN	NaN	NaN	0	0	Median	NaN	NaN	NaN	0	0	Median	NaN	NaN	NaN	0	0	Median
DTASLSTTPSESPR	0	Unmodified	1447.68	0.679066	180	A0JNY3;Q8BUV3	Gphn	Gephyrin;Molybdopterin adenylyltransferase;Molybdopterin molybdenumtransferase	yes	no	0	0	0	0	By MS/MS	By MS/MS	By MS/MS	1	0	3	1	1	1	37.569	37.914	2	5.0967e-23	60759	S14336_132_Sossin_Tails_3_230212	199.68	111.31	NaN	NaN	NaN	0	0	Median	NaN	NaN	NaN	0	0	Median	NaN	NaN	NaN	0	0	Median
DVQATDTSIEELGR	0	Unmodified	1532.73	0.73183	725	Q99JB2	Stoml2	Stomatin-like protein 2, mitochondrial	yes	yes	0	0	0	0			By MS/MS	1	0	1			1	71.487	71.715	2	0.006981	113822	S14336_132_Sossin_Tails_3_230212	161.19	71.041	NaN	NaN	NaN	0	0	Median	NaN	NaN	NaN	0	0	Median	NaN	NaN	NaN	0	0	Median
DYEEVGVDSVEGEGEEEGEEY	0	Unmodified	2347.9	0.897571	422	P68369;P05213	Tuba1a;Tuba1b	Tubulin alpha-1A chain;Tubulin alpha-1B chain	yes	no	0	0	0	0			By MS/MS	1	0	1			1	102.03	102.07	2	0.026255	156059	S14336_132_Sossin_Tails_3_230212	101.56	56.209	NaN	NaN	NaN	0	0	Median	NaN	NaN	NaN	0	0	Median	NaN	NaN	NaN	0	0	Median
EANLLNAVIVQR	0	Unmodified	1338.76	0.761949	762	Q9CZ44;Q9CZ44-3;A2AT02	Nsfl1c	NSFL1 cofactor p47	yes	no	0	0	0	0			By MS/MS	1	0	1			1	89.24	89.275	3	0.1011	138985	S14336_132_Sossin_Tails_3_230212	121.02	58.097	NaN	NaN	NaN	0	0	Median	NaN	NaN	NaN	0	0	Median	NaN	NaN	NaN	0	0	Median
EAQDGLATAQLR	0	Unmodified	1271.65	0.646978	500	P60469-2;P60469	Ppfia3	Liprin-alpha-3	yes	no	0	0	0	0			By MS/MS	1	0	1			1	41.491	42.303	2	0.098756	68107	S14336_132_Sossin_Tails_3_230212	147.28	61.419	NaN	NaN	NaN	0	0	Median	NaN	NaN	NaN	0	0	Median	NaN	NaN	NaN	0	0	Median
EEAGLPAAGEDETSWTER	0	Unmodified	1946.85	0.849379	643	Q71M36-2;Q71M36;Q71M36-4	Cspg5	Chondroitin sulfate proteoglycan 5	yes	no	0	0	0	0			By MS/MS	1	0	1			1	72.288	72.517	2	0.13552	114960	S14336_132_Sossin_Tails_3_230212	111.12	55.855	NaN	NaN	NaN	0	0	Median	NaN	NaN	NaN	0	0	Median	NaN	NaN	NaN	0	0	Median
EGEHVIDQGDDGDNFYVIDR	0	Unmodified	2291.99	0.993083	383	H3BK84;P31324	Prkar2b	cAMP-dependent protein kinase type II-beta regulatory subunit	yes	no	0	0	0	0			By MS/MS	1	0	1			1	77.144	77.276	3	1.0257e-09	121995	S14336_132_Sossin_Tails_3_230212	151.22	108.59	NaN	NaN	NaN	0	0	Median	NaN	NaN	NaN	0	0	Median	NaN	NaN	NaN	0	0	Median
EGNIVMFQHLMQKR	1	2 Deamidation (NQ);Acetyl (N-term)	1773.85	0.854211	46	A0A0J9YMK6;Q91WD2	Trpv6	Transient receptor potential cation channel subfamily V member 6	yes	no	1	2	0	0	By MS/MS			1	0	1	1			107.07	107.07	2	0.046085	161157	S14334_130_Sossin_Tails_1_230212	119.53	12.91	NaN	NaN	NaN	0	0	Median	NaN	NaN	NaN	0	0	Median	NaN	NaN	NaN	0	0	Median
EGVEPERREAQDSSSYRR	0	Deamidation (NQ)	2150.99	0.994086	614	Q61792;A2A6G9;A2A6H0	Lasp1	LIM and SH3 domain protein 1	yes	no	0	1	0	3		By MS/MS	By MS/MS	1	0	2		1	1	63.802	64.028	2	0.079638	100870	S14335_131_Sossin_Tails_2_230212	105.36	29.619	NaN	NaN	NaN	0	0	Median	NaN	NaN	NaN	0	0	Median	NaN	NaN	NaN	0	0	Median
EILGTAQSVGCNVDGR	0	Unmodified	1674.8	0.799533	465	P35979	Rpl12	60S ribosomal protein L12	yes	yes	0	0	0	0			By MS/MS	1	0	1			1	56.292	56.909	2	0.00042975	91417	S14336_132_Sossin_Tails_3_230212	149.41	64.723	NaN	NaN	NaN	0	0	Median	NaN	NaN	NaN	0	0	Median	NaN	NaN	NaN	0	0	Median
ELAQQVQQVAAEYCR	0	Unmodified	1791.86	0.857382	610	Q8BTS0;Q61656;S4R1I6	Ddx5	Probable ATP-dependent RNA helicase DDX5	yes	no	0	0	0	0			By MS/MS	1	0	1			1	82.178	82.212	2	0.014805	128852	S14336_132_Sossin_Tails_3_230212	167.73	83.043	NaN	NaN	NaN	0	0	Median	NaN	NaN	NaN	0	0	Median	NaN	NaN	NaN	0	0	Median
ELIDTLTQHWTEKR	1	Deamidation (NQ)	1769.89	0.894813	647	Q80TF6	Stard9	StAR-related lipid transfer protein 9	yes	yes	0	1	0	0			By MS/MS	1	0	1			1	60.817	61.241	2	0.072877	97979	S14336_132_Sossin_Tails_3_230212	121.5	19.441	NaN	NaN	NaN	0	0	Median	NaN	NaN	NaN	0	0	Median	NaN	NaN	NaN	0	0	Median
ELTNQQEASVER	0	Unmodified	1402.67	0.668836	328	E9Q586;E9Q3M3;O08788-2;O08788;D3YX34	Dctn1	Dynactin subunit 1	yes	no	0	0	0	0	By MS/MS	By MS/MS	By MS/MS	1	0	3	1	1	1	23.558	23.937	2	0.012612	37728	S14335_131_Sossin_Tails_2_230212	169.52	33.66	NaN	NaN	NaN	0	0	Median	NaN	NaN	NaN	0	0	Median	NaN	NaN	NaN	0	0	Median
EQAGGDATENFEDVGHSTDAR	0	Unmodified	2204.92	0.920647	305	G5E850;E0CY88;P56395	Cyb5a	Cytochrome b5	yes	no	0	0	0	0	By MS/MS	By MS/MS	By MS/MS	1	0	3	1	1	1	43.858	44.278	3	6.704e-10	71111	S14336_132_Sossin_Tails_3_230212	146.19	93.59	NaN	NaN	NaN	0	0	Median	NaN	NaN	NaN	0	0	Median	NaN	NaN	NaN	0	0	Median
EQEQNIYRR	0	Acetyl (N-term)	1276.62	0.616013	699	S4R1Q8;Q8K4S1;S4R168	Plce1	Phosphoinositide phospholipase C;1-phosphatidylinositol 4,5-bisphosphate phosphodiesterase epsilon-1	yes	no	1	0	0	1			By MS/MS	1	0	1			1	12.571	12.994	2	0.12716	19546	S14336_132_Sossin_Tails_3_230212	125.81	56.186	NaN	NaN	NaN	0	0	Median	NaN	NaN	NaN	0	0	Median	NaN	NaN	NaN	0	0	Median
EQLQQAQEER	0	Unmodified	1257.59	0.594943	199	A2AEW9;A2AEW8;Q8VD04	Gripap1	GRIP1-associated protein 1	yes	no	0	0	0	0			By MS/MS	1	0	1			1	13.313	13.833	2	0.081953	20862	S14336_132_Sossin_Tails_3_230212	140.17	52.363	NaN	NaN	NaN	0	0	Median	NaN	NaN	NaN	0	0	Median	NaN	NaN	NaN	0	0	Median
EQWANLEQLSAIR	0	Unmodified	1556.79	0.794705	619	Q62261;A0A0A0MQG2;Q62261-2	Sptbn1	Spectrin beta chain, non-erythrocytic 1	yes	no	0	0	0	0		By MS/MS		1	0	1		1		99.099	99.427	2	0.033841	150343	S14335_131_Sossin_Tails_2_230212	138.89	49.068	NaN	NaN	NaN	0	0	Median	NaN	NaN	NaN	0	0	Median	NaN	NaN	NaN	0	0	Median
ERQTNPSAMEVEEDDPVPEIR	0	Unmodified	2440.12	0.117632	554	Q01853	Vcp	Transitional endoplasmic reticulum ATPase	yes	yes	0	0	0	1			By MS/MS	1	0	1			1	70.205	70.531	3	0.0053087	111957	S14336_132_Sossin_Tails_3_230212	117.22	69.532	NaN	NaN	NaN	0	0	Median	NaN	NaN	NaN	0	0	Median	NaN	NaN	NaN	0	0	Median
ESGEGEEEVADSAR	0	Unmodified	1463.6	0.60121	313	E9PV22;Q505F5	Lrrc47	Leucine-rich repeat-containing protein 47	yes	no	0	0	0	0			By MS/MS	1	0	1			1	22.467	23.376	2	0.011591	36564	S14336_132_Sossin_Tails_3_230212	205.12	110.71	NaN	NaN	NaN	0	0	Median	NaN	NaN	NaN	0	0	Median	NaN	NaN	NaN	0	0	Median
ESTGAQVQVAGDMLPNSTER	0	Unmodified	2088.97	0.974596	499	P60335;A0A2R8VHN3;A0A2R8VHG2;A0A2R8VKF0;A0A2R8VI15;A0A2R8VJY1;A0A2R8W6L5;A0A2R8VHL8;E9Q7D8;A0A2R8VHZ0;A0A2R8VI71;A0A2R8VHY9;A0A2R8VKN0;A0A2R8VI73;A0A2R8W6U6;A0A2R8VI12;A0A2R8VI25;Q3TT81;A0A2R8VHP9;B2M1R7;Q61990-2;Q61990-3;Q61990;P57722-2;P57722	Pcbp1;Pcbp3;Pcbp2	Poly(rC)-binding protein 1;Poly(rC)-binding protein 2;Poly(rC)-binding protein 3	yes	no	0	0	0	0	By MS/MS	By MS/MS	By MS/MS	1	0	3	1	1	1	69.606	69.724	2	5.0397e-146	110691	S14336_132_Sossin_Tails_3_230212	312.38	206.13	NaN	NaN	NaN	0	0	Median	NaN	NaN	NaN	0	0	Median	NaN	NaN	NaN	0	0	Median
ESTGAQVQVAGDMLPNSTER	0	Oxidation (M)	2104.97	0.969511	499	P60335;A0A2R8VHN3;A0A2R8VHG2;A0A2R8VKF0;A0A2R8VI15;A0A2R8VJY1;A0A2R8W6L5;A0A2R8VHL8;E9Q7D8;A0A2R8VHZ0;A0A2R8VI71;A0A2R8VHY9;A0A2R8VKN0;A0A2R8VI73;A0A2R8W6U6;A0A2R8VI12;A0A2R8VI25;Q3TT81;A0A2R8VHP9;B2M1R7;Q61990-2;Q61990-3;Q61990;P57722-2;P57722	Pcbp1;Pcbp3;Pcbp2	Poly(rC)-binding protein 1;Poly(rC)-binding protein 2;Poly(rC)-binding protein 3	yes	no	0	0	1	0			By MS/MS	1	0	1			1	54.352	54.969	2	2.7469e-52	88156	S14336_132_Sossin_Tails_3_230212	209.89	129.15	NaN	NaN	NaN	0	0	Median	NaN	NaN	NaN	0	0	Median	NaN	NaN	NaN	0	0	Median
ETKNVPSAGGGIGDGGQEPTTGNWR	1	Unmodified	2484.16	0.162943	144	A0A2U3TZ67;Q8K1M6-4;Q8K1M6-2;Q8K1M6	Dnm1l	Dynamin-1-like protein	yes	no	0	0	0	0			By MS/MS	1	0	1			1	52.537	53.252	3	4.2928e-06	85341	S14336_132_Sossin_Tails_3_230212	119.76	66.945	NaN	NaN	NaN	0	0	Median	NaN	NaN	NaN	0	0	Median	NaN	NaN	NaN	0	0	Median
ETLSVDPFPLSDQIR	0	Unmodified	1715.87	0.873015	338	E9QAT4;E9QAT4-2	Sec16a		yes	no	0	0	0	0			By MS/MS	1	0	1			1	107.75	107.78	2	0.11106	163740	S14336_132_Sossin_Tails_3_230212	132.5	58.721	NaN	NaN	NaN	0	0	Median	NaN	NaN	NaN	0	0	Median	NaN	NaN	NaN	0	0	Median
ETPGSQPSEPCSGVSR	0	Unmodified	1673.73	0.731513	456	P27546-3;P27546-2;P27546	Map4	Microtubule-associated protein 4	yes	no	0	0	0	0			By MS/MS	1	0	1			1	25.989	26.898	2	0.045902	42742	S14336_132_Sossin_Tails_3_230212	121.28	55.013	NaN	NaN	NaN	0	0	Median	NaN	NaN	NaN	0	0	Median	NaN	NaN	NaN	0	0	Median
ETVGDLEAMNEMNDELQENAR	0	Unmodified	2407.03	0.026768	328	E9Q586;E9Q3M3;O08788-2;O08788;D3YX34	Dctn1	Dynactin subunit 1	yes	no	0	0	0	0			By MS/MS	1	0	1			1	100	100.04	3	0.0053139	153355	S14336_132_Sossin_Tails_3_230212	117.23	78.814	NaN	NaN	NaN	0	0	Median	NaN	NaN	NaN	0	0	Median	NaN	NaN	NaN	0	0	Median
EVAGQVGVPLQDLMVR	0	Unmodified	1709.91	0.91344	576	Q8BPW9;Q3TVK3;Q9Z2W0	Dnpep	Aspartyl aminopeptidase	yes	no	0	0	0	0			By MS/MS	1	0	1			1	105.53	105.57	2	0.071424	160617	S14336_132_Sossin_Tails_3_230212	125.53	50.916	NaN	NaN	NaN	0	0	Median	NaN	NaN	NaN	0	0	Median	NaN	NaN	NaN	0	0	Median
EVYMGNVIQGGEGQAPTR	0	Unmodified	1904.91	0.90506	700	Q8QZT1	Acat1	Acetyl-CoA acetyltransferase, mitochondrial	yes	yes	0	0	0	0		By MS/MS	By MS/MS	1	0	2		1	1	67.936	68.113	2	0.045402	108589	S14336_132_Sossin_Tails_3_230212	152	97.231	NaN	NaN	NaN	0	0	Median	NaN	NaN	NaN	0	0	Median	NaN	NaN	NaN	0	0	Median
EYQLNDSAAYYLNDLDR	0	Unmodified	2061.93	0.927964	248	Q3V3I2;B2RSH2	Gnat3;Gnai1	Guanine nucleotide-binding protein G(t) subunit alpha-3;Guanine nucleotide-binding protein G(i) subunit alpha-1	yes	no	0	0	0	0		By MS/MS		1	0	1		1		106.59	106.91	2	0.00020467	160267	S14335_131_Sossin_Tails_2_230212	171.21	101.04	NaN	NaN	NaN	0	0	Median	NaN	NaN	NaN	0	0	Median	NaN	NaN	NaN	0	0	Median
EYQLNDSAAYYLNDLER	0	Unmodified	2075.94	0.943614	20	A0A0A6YWA9;P08752	Gnai2	Guanine nucleotide-binding protein G(i) subunit alpha-2	yes	no	0	0	0	0	By MS/MS	By MS/MS		1	0	2	1	1		107.97	108.14	2	5.462e-05	162639	S14334_130_Sossin_Tails_1_230212	164.15	100.86	NaN	NaN	NaN	0	0	Median	NaN	NaN	NaN	0	0	Median	NaN	NaN	NaN	0	0	Median
FEEEDDDDDFPAPADGYYR	0	Unmodified	2264.87	0.865817	794	Q9JIS5	Sv2a	Synaptic vesicle glycoprotein 2A	yes	yes	0	0	0	0		By MS/MS	By MS/MS	1	0	2		1	1	88.897	89.028	2	1.1106e-27	138673	S14336_132_Sossin_Tails_3_230212	200.19	141.35	NaN	NaN	NaN	0	0	Median	NaN	NaN	NaN	0	0	Median	NaN	NaN	NaN	0	0	Median
FNVSATPEQYVPYSTTR	0	Unmodified	1958.94	0.937406	81	A0A0R4J275;Q7TMF3	Ndufa12	NADH dehydrogenase [ubiquinone] 1 alpha subcomplex subunit 12	yes	no	0	0	0	0		By MS/MS		1	0	1		1		87.128	87.256	2	0.013103	134527	S14335_131_Sossin_Tails_2_230212	130.07	57.11	NaN	NaN	NaN	0	0	Median	NaN	NaN	NaN	0	0	Median	NaN	NaN	NaN	0	0	Median
FSTVTGESGSADTVR	0	Unmodified	1512.71	0.705615	450	P24270	Cat	Catalase	yes	yes	0	0	0	0			By MS/MS	1	0	1			1	37.669	38.579	2	0.10777	61993	S14336_132_Sossin_Tails_3_230212	129.84	59.738	NaN	NaN	NaN	0	0	Median	NaN	NaN	NaN	0	0	Median	NaN	NaN	NaN	0	0	Median
GAACSSLCSSSSSITCPQCHR	0	Unmodified	2311.94	0.940218	591	Q505D9	Trim67	Tripartite motif-containing protein 67	yes	yes	0	0	0	0			By MS/MS	1	0	1			1	35.255	36.164	3	3.3319e-28	58090	S14336_132_Sossin_Tails_3_230212	141.22	105.79	NaN	NaN	NaN	0	0	Median	NaN	NaN	NaN	0	0	Median	NaN	NaN	NaN	0	0	Median
GAAGALLVYDITR	0	Unmodified	1318.72	0.7245	103	A0A1D5RMH1;S4R232;Q3TEG7;P53994;P59279	Rab4b;Rab2b;Rab2a	Ras-related protein Rab-2A;Ras-related protein Rab-2B	yes	no	0	0	0	0	By MS/MS	By MS/MS		1	0	2	1	1		93.814	94.141	2	0.044759	144098	S14334_130_Sossin_Tails_1_230212	133.81	55.155	NaN	NaN	NaN	0	0	Median	NaN	NaN	NaN	0	0	Median	NaN	NaN	NaN	0	0	Median
GAEAANVTGPDGVPVEGSR	0	Unmodified	1781.85	0.854405	796	Q9JKB3-2;Q9JKB3	Ybx3	Y-box-binding protein 3	yes	no	0	0	0	0			By MS/MS	1	0	1			1	50.51	51.224	2	1.6483e-06	82235	S14336_132_Sossin_Tails_3_230212	191.01	108.16	NaN	NaN	NaN	0	0	Median	NaN	NaN	NaN	0	0	Median	NaN	NaN	NaN	0	0	Median
GAGQQQSQEMMEVDR	0	Unmodified	1692.72	0.719568	584	Q3UM45	Ppp1r7	Protein phosphatase 1 regulatory subunit 7	yes	yes	0	0	0	0		By MS/MS	By MS/MS	1	0	2		1	1	37.427	37.945	2	8.6541e-24	60761	S14336_132_Sossin_Tails_3_230212	223.36	133.21	NaN	NaN	NaN	0	0	Median	NaN	NaN	NaN	0	0	Median	NaN	NaN	NaN	0	0	Median
GASQAGMTGYGMPR	0	Oxidation (M)	1398.6	0.602019	809	Q9WVA4;Q9R1Q8	Tagln2;Tagln3	Transgelin-2;Transgelin-3	yes	no	0	0	1	0			By MS/MS	1	0	1			1	27.753	28.662	2	0.072538	45602	S14336_132_Sossin_Tails_3_230212	121.68	80.253	NaN	NaN	NaN	0	0	Median	NaN	NaN	NaN	0	0	Median	NaN	NaN	NaN	0	0	Median
GAVECCPNCR	0	Unmodified	1221.47	0.468896	528	P63037;B1AXY0;B1AXY1	Dnaja1	DnaJ homolog subfamily A member 1	yes	no	0	0	0	0			By MS/MS	1	0	1			1	11.568	11.991	2	0.13305	18027	S14336_132_Sossin_Tails_3_230212	125.31	53.972	NaN	NaN	NaN	0	0	Median	NaN	NaN	NaN	0	0	Median	NaN	NaN	NaN	0	0	Median
GAVQAGFLPGPAGVPR	0	Unmodified	1492.82	0.815047	636	Q6PGF7	Exoc8	Exocyst complex component 8	yes	yes	0	0	0	0		By MS/MS	By MS/MS	1	0	2		1	1	81.623	81.654	2	5.2784e-05	128311	S14336_132_Sossin_Tails_3_230212	152.62	105.39	NaN	NaN	NaN	0	0	Median	NaN	NaN	NaN	0	0	Median	NaN	NaN	NaN	0	0	Median
GDGEDEATAVMGAR	0	Oxidation (M)	1393.58	0.577972	695	Q8K0T0	Rtn1	Reticulon-1	yes	yes	0	0	1	0			By MS/MS	1	0	1			1	25.317	26.226	2	0.016096	41583	S14336_132_Sossin_Tails_3_230212	147.28	68.946	NaN	NaN	NaN	0	0	Median	NaN	NaN	NaN	0	0	Median	NaN	NaN	NaN	0	0	Median
GDQGELGEVGDQGPPGPQGLR	0	2 Deamidation (NQ);Acetyl (N-term)	2105.95	0.950156	379	Q9D0D2;G3X995	Col9a1		yes	no	1	2	0	0		By MS/MS		1	0	1		1		112.25	112.58	2	0.025832	167630	S14335_131_Sossin_Tails_2_230212	105.66	24.382	NaN	NaN	NaN	0	0	Median	NaN	NaN	NaN	0	0	Median	NaN	NaN	NaN	0	0	Median
GDREQLLQR	0	Acetyl (N-term)	1155.6	0.599634	539	P68510	Ywhah	14-3-3 protein eta	yes	yes	1	0	0	1			By MS/MS	1	0	1			1	34.103	35.012	2	0.12512	55499	S14336_132_Sossin_Tails_3_230212	126.24	39.289	NaN	NaN	NaN	0	0	Median	NaN	NaN	NaN	0	0	Median	NaN	NaN	NaN	0	0	Median
GDVTAEEAAGASPAKANGQENGHVR	1	Deamidation (NQ)	2436.13	0.126557	459	P28667	Marcksl1	MARCKS-related protein	yes	yes	0	1	0	0			By MS/MS	1	0	1			1	27.596	28.505	4	0.023673	45397	S14336_132_Sossin_Tails_3_230212	74.703	33.859	NaN	NaN	NaN	0	0	Median	NaN	NaN	NaN	0	0	Median	NaN	NaN	NaN	0	0	Median
GDVVYTGRSMSKVSSEDPGPTPQTR	1	Oxidation (M);Acetyl (N-term)	2708.27	0.271172	213	D3Z781;E9QAU4;A2AQ25-9;A2AQ25-6;A2AQ25-5;A2AQ25-4;A2AQ25-3;A2AQ25-2;A2AQ25	Etl4;Skt	Sickle tail protein	yes	no	1	0	1	1	By MS/MS			1	0	1	1			121.21	121.21	3	0.045828	179451	S14334_130_Sossin_Tails_1_230212	70.452	20.22	NaN	NaN	NaN	0	0	Median	NaN	NaN	NaN	0	0	Median	NaN	NaN	NaN	0	0	Median
GEAAVAEGPCPLLEDSFTR	0	Acetyl (N-term)	2059.95	0.95207	377	G3X8R1;Q8VCX6	Kptn	Kaptin	yes	no	1	0	0	0			By MS/MS	1	0	2			2	120.42	120.55	2;3	5.2863e-08	180416	S14336_132_Sossin_Tails_3_230212	148.91	101	NaN	NaN	NaN	0	0	Median	NaN	NaN	NaN	0	0	Median	NaN	NaN	NaN	0	0	Median
GEGEQEMEEEVGR	0	Oxidation (M);Deamidation (NQ);Acetyl (N-term)	1536.59	0.588596	683	Q8CDR2-2			yes	yes	1	1	1	0	By MS/MS		By MS/MS	1	0	2	1		1	30.657	31.111	2	0.010776	50767	S14334_130_Sossin_Tails_1_230212	163.66	40.7	NaN	NaN	NaN	0	0	Median	NaN	NaN	NaN	0	0	Median	NaN	NaN	NaN	0	0	Median
GETGPAGPAGPIGPAGAR	0	Unmodified	1531.77	0.774304	436	P11087-2;P11087	Col1a1	Collagen alpha-1(I) chain	yes	no	0	0	0	0		By MS/MS	By MS/MS	1	0	3		1	2	45.685	46.235	2	0.0078924	74401	S14336_132_Sossin_Tails_3_230212	128.28	67.121	NaN	NaN	NaN	0	0	Median	NaN	NaN	NaN	0	0	Median	NaN	NaN	NaN	0	0	Median
GFSVVADTPELQR	0	Unmodified	1417.72	0.720143	614	Q61792;A2A6G9;A2A6H0;A2A6H1;A2A6G6;A2A6G7;A2A6G8	Lasp1	LIM and SH3 domain protein 1	yes	no	0	0	0	0			By MS/MS	1	0	1			1	74.944	75.173	2	0.034254	118798	S14336_132_Sossin_Tails_3_230212	138.25	79.574	NaN	NaN	NaN	0	0	Median	NaN	NaN	NaN	0	0	Median	NaN	NaN	NaN	0	0	Median
GGAPAEGEGTETPPEASR	0	Unmodified	1711.76	0.764921	370	G3UY43;G3UX07;G3UXY2;O88508	Dnmt3a	DNA (cytosine-5)-methyltransferase 3A	yes	no	0	0	0	0		By MS/MS	By MS/MS	1	0	2		1	1	26.295	27.204	2	5.8871e-62	43253	S14336_132_Sossin_Tails_3_230212	217.46	158.76	NaN	NaN	NaN	0	0	Median	NaN	NaN	NaN	0	0	Median	NaN	NaN	NaN	0	0	Median
GGGFGGNDNFGR	0	Unmodified	1153.49	0.490084	480;481	Q5EBP8;P49312;P49312-2	Hnrnpa1	Heterogeneous nuclear ribonucleoprotein A1;Heterogeneous nuclear ribonucleoprotein A1, N-terminally processed	no	no	0	0	0	0			By MS/MS	1	0	1			1	35.14	36.049	2	0.0073112	57907	S14336_132_Sossin_Tails_3_230212	143.37	65.11	NaN	NaN	NaN	0	0	Median	NaN	NaN	NaN	0	0	Median	NaN	NaN	NaN	0	0	Median
GGGGSGQDNGLEGLGSDGR	0	Deamidation (NQ)	1689.72	0.719034	623	Q62376	Snrnp70	U1 small nuclear ribonucleoprotein 70 kDa	yes	yes	0	1	0	0		By MS/MS	By MS/MS	1	0	3		1	2	43.166	43.978	2	2.2986e-130	70583	S14336_132_Sossin_Tails_3_230212	244.67	152.13	NaN	NaN	NaN	0	0	Median	NaN	NaN	NaN	0	0	Median	NaN	NaN	NaN	0	0	Median
GGGSFVQNNQPVGLR	0	Unmodified	1528.77	0.774639	612	Q61768	Kif5b	Kinesin-1 heavy chain	yes	yes	0	0	0	0	By MS/MS	By MS/MS	By MS/MS	1	0	3	1	1	1	52.694	52.975	2	0.0058783	84929	S14334_130_Sossin_Tails_1_230212	187.16	122.5	NaN	NaN	NaN	0	0	Median	NaN	NaN	NaN	0	0	Median	NaN	NaN	NaN	0	0	Median
GGSGGGGSISGGGYGSGGGSGGR	0	Unmodified	1740.74	0.741166	262	CON__P35908			yes	yes	0	0	0	0			By MS/MS	1	0	1			1	16.424	17.139	2	0.12621	25870	S14336_132_Sossin_Tails_3_230212	69.485	3.2224	NaN	NaN	NaN	0	0	Median	NaN	NaN	NaN	0	0	Median	NaN	NaN	NaN	0	0	Median
GGSGGSYGGGGSGGGYGGGSGSR	0	Unmodified	1790.72	0.720431	261	CON__P35527			yes	yes	0	0	0	0	By MS/MS	By MS/MS	By MS/MS	1	0	3	1	1	1	14.214	14.463	2	2.8502e-59	21268	S14336_132_Sossin_Tails_3_230212	271.82	143	NaN	NaN	NaN	0	0	Median	NaN	NaN	NaN	0	0	Median	NaN	NaN	NaN	0	0	Median
GGSGTAGTEPSDIIIPLR	0	Unmodified	1739.91	0.905378	488	P52795	Efnb1	Ephrin-B1	yes	yes	0	0	0	0			By MS/MS	1	0	1			1	87.691	87.725	2	5.1733e-05	136907	S14336_132_Sossin_Tails_3_230212	201.48	128.04	NaN	NaN	NaN	0	0	Median	NaN	NaN	NaN	0	0	Median	NaN	NaN	NaN	0	0	Median
GIVNGAAPELPVPTGGPMAGAR	0	Deamidation (NQ)	2032.04	0.0411599	524	P62814	Atp6v1b2	V-type proton ATPase subunit B, brain isoform	yes	yes	0	1	0	0			By MS/MS	1	0	2			2	100.45	100.48	2	6.0208e-14	154541	S14336_132_Sossin_Tails_3_230212	151.56	95.352	NaN	NaN	NaN	0	0	Median	NaN	NaN	NaN	0	0	Median	NaN	NaN	NaN	0	0	Median
GLAPEQPVTLR	0	Unmodified	1179.66	0.661172	409	O55137;A0A1Y7VMZ4;Q91YQ6;Q32Q92-2;Q32Q92;Q9QYR7-2;Q8BWN8;Q6Q2Z6;Q9QYR7;Q9QYR9	Acot1;Acot5;Acot6;Acot3;Acot4;Acot2	Acyl-coenzyme A thioesterase 1;Acyl-coenzyme A thioesterase 6;Acyl-coenzyme A thioesterase 3;Acyl-coenzyme A thioesterase 4;Acyl-coenzyme A thioesterase 5;Acyl-coenzyme A thioesterase 2, mitochondrial	yes	no	0	0	0	0			By MS/MS	1	0	1			1	55.315	55.933	2	0.12024	90166	S14336_132_Sossin_Tails_3_230212	134.68	63.757	NaN	NaN	NaN	0	0	Median	NaN	NaN	NaN	0	0	Median	NaN	NaN	NaN	0	0	Median
GLEESITR	0	Unmodified	903.466	0.46616	818	Q9Z0P4-2;Q9Z0P4;Q3UZP7	Palm	Paralemmin-1	yes	no	0	0	0	0			By MS/MS	1	0	1			1	27.985	28.894	2	0.00031797	46097	S14336_132_Sossin_Tails_3_230212	159.2	48.161	NaN	NaN	NaN	0	0	Median	NaN	NaN	NaN	0	0	Median	NaN	NaN	NaN	0	0	Median
GLLEDLQGVPER	0	Unmodified	1324.7	0.69868	306	E0CYE5;Q91XH6;O88384	Vti1b	Vesicle transport through interaction with t-SNAREs homolog 1B	yes	no	0	0	0	0			By MS/MS	1	0	2			2	83.385	83.419	2	0.0073109	131167	S14336_132_Sossin_Tails_3_230212	143.4	71.072	NaN	NaN	NaN	0	0	Median	NaN	NaN	NaN	0	0	Median	NaN	NaN	NaN	0	0	Median
GNAGQTNYGFANSTMER	0	Unmodified	1816.78	0.77986	83	A0A0U1RNJ1;P19096	Fasn	Fatty acid synthase;[Acyl-carrier-protein] S-acetyltransferase;[Acyl-carrier-protein] S-malonyltransferase;3-oxoacyl-[acyl-carrier-protein] synthase;3-oxoacyl-[acyl-carrier-protein] reductase;3-hydroxyacyl-[acyl-carrier-protein] dehydratase;Enoyl-[acyl-carrier-protein] reductase;Oleoyl-[acyl-carrier-protein] hydrolase	yes	no	0	0	0	0	By MS/MS	By MS/MS	By MS/MS	1	0	3	1	1	1	50.358	50.606	2	0.0043839	81287	S14334_130_Sossin_Tails_1_230212	169.62	115.48	NaN	NaN	NaN	0	0	Median	NaN	NaN	NaN	0	0	Median	NaN	NaN	NaN	0	0	Median
GNLGAGNGNLQGPR	0	Unmodified	1323.66	0.66436	697	Q8K310;A0A494B9Q4;A0A494BAL7;A0A494B9X1;A0A494BAZ7;A0A494BAD4	Matr3	Matrin-3	yes	no	0	0	0	0	By MS/MS	By MS/MS	By MS/MS	1	0	3	1	1	1	28.557	28.936	2	8.7937e-23	45599	S14336_132_Sossin_Tails_3_230212	197.79	119.53	NaN	NaN	NaN	0	0	Median	NaN	NaN	NaN	0	0	Median	NaN	NaN	NaN	0	0	Median
GPGLGSTQGQTIALPAQGLIEFR	0	Unmodified	2310.23	0.233194	468	P42669	Pura	Transcriptional activator protein Pur-alpha	yes	yes	0	0	0	0		By MS/MS	By MS/MS	1	0	2		1	1	116.37	116.55	3	0.016598	174937	S14336_132_Sossin_Tails_3_230212	99.414	41.478	NaN	NaN	NaN	0	0	Median	NaN	NaN	NaN	0	0	Median	NaN	NaN	NaN	0	0	Median
GPVGNWGPPGDYPDR	0	Unmodified	1582.72	0.716455	371	G3UX48;Q7TSC1	Prrc2a	Protein PRRC2A	yes	no	0	0	0	0			By MS/MS	1	0	1			1	71.245	71.474	2	0.083371	113358	S14336_132_Sossin_Tails_3_230212	116.03	35.109	NaN	NaN	NaN	0	0	Median	NaN	NaN	NaN	0	0	Median	NaN	NaN	NaN	0	0	Median
GQAGTAAEPAELIR	0	Unmodified	1382.72	0.715392	587	Q3V038	Ttc9	Tetratricopeptide repeat protein 9A	yes	yes	0	0	0	0		By MS/MS	By MS/MS	1	0	2		1	1	50.451	50.822	2	0.043519	81668	S14336_132_Sossin_Tails_3_230212	139.32	73.604	NaN	NaN	NaN	0	0	Median	NaN	NaN	NaN	0	0	Median	NaN	NaN	NaN	0	0	Median
GQCDLELINVCNENSLFKSLSR	1	Unmodified	2595.24	0.242121	598	Q5SXR6;Q68FD5	Cltc	Clathrin heavy chain;Clathrin heavy chain 1	yes	no	0	0	0	0			By MS/MS	1	0	1			1	110.49	110.62	3	0.11855	167138	S14336_132_Sossin_Tails_3_230212	78.975	43.299	NaN	NaN	NaN	0	0	Median	NaN	NaN	NaN	0	0	Median	NaN	NaN	NaN	0	0	Median
GQETSTNPIASIFAWSR	0	Unmodified	1863.91	0.911526	416	O88844	Idh1	Isocitrate dehydrogenase [NADP] cytoplasmic	yes	yes	0	0	0	0	By MS/MS	By MS/MS	By MS/MS	1	0	3	1	1	1	120.76	120.88	2	1.1849e-24	180734	S14336_132_Sossin_Tails_3_230212	198.29	133.47	NaN	NaN	NaN	0	0	Median	NaN	NaN	NaN	0	0	Median	NaN	NaN	NaN	0	0	Median
GQTNNAASASASNST	0	Unmodified	1379.59	0.591314	337	E9QAQ5;Q9WV60	Gsk3b	Glycogen synthase kinase-3 beta	yes	no	0	0	0	0			By MS/MS	1	0	1			1	10.452	10.778	2	0.04338	16259	S14336_132_Sossin_Tails_3_230212	134.38	93.302	NaN	NaN	NaN	0	0	Median	NaN	NaN	NaN	0	0	Median	NaN	NaN	NaN	0	0	Median
GSADPEEESVLYSNR	0	Unmodified	1651.73	0.732559	760	Q9CYG7-2;Q9CYG7	Tomm34	Mitochondrial import receptor subunit TOM34	yes	no	0	0	0	0			By MS/MS	1	0	1			1	52.951	53.666	2	2.2534e-32	86264	S14336_132_Sossin_Tails_3_230212	177.83	103.88	NaN	NaN	NaN	0	0	Median	NaN	NaN	NaN	0	0	Median	NaN	NaN	NaN	0	0	Median
GSGDTSNFDDYEEEEIR	0	Unmodified	1961.78	0.776274	535	P68181-2;P68181-3;P68181;P68181-4	Prkacb	cAMP-dependent protein kinase catalytic subunit beta	yes	no	0	0	0	0			By MS/MS	1	0	1			1	67.132	67.458	2	1.8776e-06	107730	S14336_132_Sossin_Tails_3_230212	182.72	131.11	NaN	NaN	NaN	0	0	Median	NaN	NaN	NaN	0	0	Median	NaN	NaN	NaN	0	0	Median
GSGSQSSVPSVDQFTGVGIR	0	Unmodified	1963.96	0.959933	748	Q9CW03	Smc3	Structural maintenance of chromosomes protein 3	yes	yes	0	0	0	0			By MS/MS	1	0	1			1	84.876	84.91	2	2.6848e-40	133077	S14336_132_Sossin_Tails_3_230212	205.3	95.005	NaN	NaN	NaN	0	0	Median	NaN	NaN	NaN	0	0	Median	NaN	NaN	NaN	0	0	Median
GSGTESAPSDTDASLEVER	0	Unmodified	1906.84	0.839208	650	Q80VP0-2;Q80VP0	Tecpr1	Tectonin beta-propeller repeat-containing protein 1	yes	no	0	0	0	0			By MS/MS	1	0	1			1	45.906	46.718	2	0.036624	75174	S14336_132_Sossin_Tails_3_230212	143.93	58.113	NaN	NaN	NaN	0	0	Median	NaN	NaN	NaN	0	0	Median	NaN	NaN	NaN	0	0	Median
GSHSQSSSPGALTLGR	0	Unmodified	1540.76	0.759382	417	O88935-1;O88935;O88935-3	Syn1	Synapsin-1	yes	no	0	0	0	0	By MS/MS		By MS/MS	1	0	2	1		1	25.358	25.358	2	0	39971	S14336_132_Sossin_Tails_3_230212	286.53	166.23	NaN	NaN	NaN	0	0	Median	NaN	NaN	NaN	0	0	Median	NaN	NaN	NaN	0	0	Median
GSSSGGGYSSGSSSYGSGGR	0	Unmodified	1739.7	0.698298	262	CON__P35908			yes	yes	0	0	0	0			By MS/MS	1	0	1			1	14.115	14.666	2	3.3165e-10	22307	S14336_132_Sossin_Tails_3_230212	218.21	158.96	NaN	NaN	NaN	0	0	Median	NaN	NaN	NaN	0	0	Median	NaN	NaN	NaN	0	0	Median
GTPGTSAGALFLSSASAPSR	0	Acetyl (N-term)	1875.93	0.932655	410	Q3UFM6;O70279	Dgcr14	Protein DGCR14	yes	no	1	0	0	0		By MS/MS	By MS/MS	1	0	2		1	1	108.43	108.65	2	0.021681	164378	S14336_132_Sossin_Tails_3_230212	118.47	57.237	NaN	NaN	NaN	0	0	Median	NaN	NaN	NaN	0	0	Median	NaN	NaN	NaN	0	0	Median
GTVISPAELEAPILVPHTAQR	0	Unmodified	2198.21	0.205917	374	G3UY33;Q8C754-2;Q8C754	Vps52	Vacuolar protein sorting-associated protein 52 homolog	yes	no	0	0	0	0			By MS/MS	1	0	1			1	98.432	98.466	3	0.030303	151259	S14336_132_Sossin_Tails_3_230212	103.2	58.809	NaN	NaN	NaN	0	0	Median	NaN	NaN	NaN	0	0	Median	NaN	NaN	NaN	0	0	Median
GVEEEEEDGEMRE	0	Oxidation (M)	1552.58	0.583511	517	P62307	Snrpf	Small nuclear ribonucleoprotein F	yes	yes	0	0	1	1			By MS/MS	1	0	1			1	19.515	20.327	2	0.092717	30974	S14336_132_Sossin_Tails_3_230212	123.67	95.899	NaN	NaN	NaN	0	0	Median	NaN	NaN	NaN	0	0	Median	NaN	NaN	NaN	0	0	Median
GVEEEEEDGEMRE	0	Unmodified	1536.59	0.588596	517	P62307	Snrpf	Small nuclear ribonucleoprotein F	yes	yes	0	0	0	1			By MS/MS	1	0	1			1	30.097	31.006	2	1.6478e-33	49221	S14336_132_Sossin_Tails_3_230212	215.56	128.26	NaN	NaN	NaN	0	0	Median	NaN	NaN	NaN	0	0	Median	NaN	NaN	NaN	0	0	Median
GVLEQGWQADSTTR	0	Unmodified	1546.74	0.737584	5	A0A087WPM5;Q8VBV7	Cops8	COP9 signalosome complex subunit 8	yes	no	0	0	0	0			By MS/MS	1	0	1			1	56.086	56.704	2	0.042278	91043	S14336_132_Sossin_Tails_3_230212	140.24	67.637	NaN	NaN	NaN	0	0	Median	NaN	NaN	NaN	0	0	Median	NaN	NaN	NaN	0	0	Median
GVQAGNSDTEGGQPGR	0	Unmodified	1528.69	0.686611	349	F6RJ39;Q9JIX8-4;Q9JIX8;Q52KR6;B8JJ92;B8JJ91;Q9JIX8-3;Q9JIX8-2;B8JJ90	Acin1	Apoptotic chromatin condensation inducer in the nucleus	yes	no	0	0	0	0			By MS/MS	1	0	1			1	11.862	12.285	2	5.5136e-170	18423	S14336_132_Sossin_Tails_3_230212	258.65	163.17	NaN	NaN	NaN	0	0	Median	NaN	NaN	NaN	0	0	Median	NaN	NaN	NaN	0	0	Median
HAAGEPAGGEQAPASAESAPER	0	Unmodified	2088.95	0.946074	66	A0A0R4J030;Q8CCJ4	Amer2	APC membrane recruitment protein 2	yes	no	0	0	0	0		By MS/MS	By MS/MS	1	0	2		1	1	21.203	21.723	3	0.020544	33756	S14336_132_Sossin_Tails_3_230212	97.776	40.96	NaN	NaN	NaN	0	0	Median	NaN	NaN	NaN	0	0	Median	NaN	NaN	NaN	0	0	Median
HGKYMACCLLYR	1	Unmodified	1570.72	0.720694	422	P68369;P05213;P68373;A0A0A0MQA5;P68368	Tuba1a;Tuba1b;Tuba1c;Tuba4a	Tubulin alpha-1A chain;Tubulin alpha-1B chain;Tubulin alpha-1C chain;Tubulin alpha-4A chain	yes	no	0	0	0	0			By MS/MS	1	0	1			1	42.673	43.485	2	0.10143	70081	S14336_132_Sossin_Tails_3_230212	119.62	72.773	NaN	NaN	NaN	0	0	Median	NaN	NaN	NaN	0	0	Median	NaN	NaN	NaN	0	0	Median
HGLEVSEMAVSELPGNPNAVWTVR	0	Unmodified	2591.28	0.280221	720	Q921M3-2;Q921M3	Sf3b3	Splicing factor 3B subunit 3	yes	no	0	0	0	0	By MS/MS	By MS/MS		1	0	2	1	1		108.15	108.31	3	0.039664	162341	S14335_131_Sossin_Tails_2_230212	75.184	25.961	NaN	NaN	NaN	0	0	Median	NaN	NaN	NaN	0	0	Median	NaN	NaN	NaN	0	0	Median
HLVDQMPDSSDNPAGLAEQCPGMR	0	Unmodified	2624.14	0.141755	472	P46414	Cdkn1b	Cyclin-dependent kinase inhibitor 1B	yes	yes	0	0	0	0			By MS/MS	1	0	1			1	74.108	74.336	3	0.0010317	117770	S14336_132_Sossin_Tails_3_230212	77.445	18.773	NaN	NaN	NaN	0	0	Median	NaN	NaN	NaN	0	0	Median	NaN	NaN	NaN	0	0	Median
HMALDMGNEIDTQNR	0	Unmodified	1743.77	0.766852	504	P60879-2	Snap25	Synaptosomal-associated protein 25	no	no	0	0	0	0			By MS/MS	1	0	1			1	55.44	56.058	2	0.050126	90102	S14336_132_Sossin_Tails_3_230212	128.85	76.057	NaN	NaN	NaN	0	0	Median	NaN	NaN	NaN	0	0	Median	NaN	NaN	NaN	0	0	Median
HQGVMVGMGQKDSYVGDEAQSKR	2	Oxidation (M)	2522.16	0.164205	502	P63260;P60710;E9Q5F4;G3UZ07;P63268;P68134;P68033;P62737;G3UYG0;E9Q606;A0A494B9T3;D3YZY0;A0A1D5RM20;D3Z2K3	Actg1;Actb;Actg2;Acta1;Actc1;Acta2	Actin, cytoplasmic 2;Actin, cytoplasmic 2, N-terminally processed;Actin, cytoplasmic 1;Actin, cytoplasmic 1, N-terminally processed;Actin, gamma-enteric smooth muscle;Actin, alpha skeletal muscle;Actin, alpha cardiac muscle 1;Actin, aortic smooth muscle	yes	no	0	0	1	0			By MS/MS	1	0	1			1	24.288	25.197	3	0.084594	39646	S14336_132_Sossin_Tails_3_230212	72.058	39.363	NaN	NaN	NaN	0	0	Median	NaN	NaN	NaN	0	0	Median	NaN	NaN	NaN	0	0	Median
HTGPNSPDTANDGFVR	0	Unmodified	1683.76	0.760111	406	Q8C2Q7;O35737;P70333	Hnrnph1;Hnrnph2	Heterogeneous nuclear ribonucleoprotein H;Heterogeneous nuclear ribonucleoprotein H, N-terminally processed;Heterogeneous nuclear ribonucleoprotein H2	yes	no	0	0	0	0			By MS/MS	1	0	2			2	27.288	28.197	2	0.010203	44899	S14336_132_Sossin_Tails_3_230212	149.69	48.029	NaN	NaN	NaN	0	0	Median	NaN	NaN	NaN	0	0	Median	NaN	NaN	NaN	0	0	Median
HYNGEAYEDDEHHPR	0	Unmodified	1867.75	0.751003	528	P63037	Dnaja1	DnaJ homolog subfamily A member 1	yes	yes	0	0	0	0			By MS/MS	1	0	1			1	10.399	10.725	4	0.11609	16136	S14336_132_Sossin_Tails_3_230212	103.83	66.279	NaN	NaN	NaN	0	0	Median	NaN	NaN	NaN	0	0	Median	NaN	NaN	NaN	0	0	Median
ILAPPGGR	0	Unmodified	779.465	0.465373	788	Q9EQF6	Dpysl5	Dihydropyrimidinase-related protein 5	yes	yes	0	0	0	0			By MS/MS	1	0	1			1	26.565	27.474	2	0.073736	43724	S14336_132_Sossin_Tails_3_230212	124.32	46.38	NaN	NaN	NaN	0	0	Median	NaN	NaN	NaN	0	0	Median	NaN	NaN	NaN	0	0	Median
IQVLQQQADDAEER	0	Unmodified	1641.8	0.795827	449	P21107-2;D3Z6I8;E9Q7Q3;D3Z2H9	Tpm3;Tpm3-rs7		yes	no	0	0	0	0	By MS/MS	By MS/MS	By MS/MS	1	0	3	1	1	1	48.283	48.53	2	6.6149e-07	78074	S14336_132_Sossin_Tails_3_230212	183.99	96.838	NaN	NaN	NaN	0	0	Median	NaN	NaN	NaN	0	0	Median	NaN	NaN	NaN	0	0	Median
IQYQLVDISQDNALR	0	Unmodified	1774.92	0.921362	713	Q91VW3	Sh3bgrl3	SH3 domain-binding glutamic acid-rich-like protein 3	yes	yes	0	0	0	0		By MS/MS	By MS/MS	1	0	3		1	2	93.656	93.788	2;3	0.041434	143047	S14335_131_Sossin_Tails_2_230212	136.38	61.415	NaN	NaN	NaN	0	0	Median	NaN	NaN	NaN	0	0	Median	NaN	NaN	NaN	0	0	Median
ITSLEVENQNLR	0	Unmodified	1414.74	0.741607	76	D3YUQ9;E9QN08;Q80T06;A0A0R4J1E2;P57776;P57776-3;D3Z7N2;D3YZT9;A0A0R4J1L2;Q91VK2;F6ZFU0;P57776-2	Eef1d	Elongation factor 1-delta	yes	no	0	0	0	0			By MS/MS	1	0	1			1	55.187	55.804	3	0.11758	89576	S14336_132_Sossin_Tails_3_230212	95.094	21.659	NaN	NaN	NaN	0	0	Median	NaN	NaN	NaN	0	0	Median	NaN	NaN	NaN	0	0	Median
KGISQTGAPVCEEDGDAGLGIR	1	Unmodified	2229.07	0.0695595	541	P70399-5;P70399;P70399-6	Tp53bp1	Tumor suppressor p53-binding protein 1	yes	no	0	0	0	0			By MS/MS	1	0	1			1	56.327	56.945	3	0.13019	91612	S14336_132_Sossin_Tails_3_230212	76.693	29.472	NaN	NaN	NaN	0	0	Median	NaN	NaN	NaN	0	0	Median	NaN	NaN	NaN	0	0	Median
[truncated: 368 more rows]
[truncated: 29 more columns]
